# Supplementary material for: PyRINEX: a new multi-purpose Python package for GNSS RINEX data
Source: PeerJ Comput Sci. 2024 Jan 16;10:e1800. doi: 10.7717/peerj-cs.1800 (PMC10803049; doi:10.7717/peerj-cs.1800)
Supplement: Supplemental Information 3 [file peerj-cs-10-1800-s003.zip]

Archive with 13 entries (13 files):
- 02283200.08n
- 02283200.08o
- 02283200aziele.csv
- 02283200CScarrier.csv
- 02283200CycleSlipCarrier.png
- 02283200IOD_plot.png
- 02283200ION_plot.png
- 02283200IonIod.csv
- 02283200MP1_plot.png
- 02283200mp1mp2.csv
- 02283200MP2_plot.png
- 02283200SignalPlot.png
- 02283200skyplot.png
