# Supplementary material for: PyRINEX: a new multi-purpose Python package for GNSS RINEX data
Source: PeerJ Comput Sci. 2024 Jan 16;10:e1800. doi: 10.7717/peerj-cs.1800 (PMC10803049; doi:10.7717/peerj-cs.1800)
Supplement: Supplemental Information 3 [file peerj-cs-10-1800-s003.zip › 02283200.08n]

     2              NAVIGATION DATA                         RINEX VERSION / TYPE
DAT2RINW 3.10 001   .                   16NOV08 14:20:29    PGM / RUN BY / DATE 
                                                            COMMENT             
     .1211D-07  -.7451D-08  -.1192D-06   .5960D-07          ION ALPHA           
     .9830D+05  -.8192D+05  -.1966D+06   .4588D+06          ION BETA            
     .745058059692D-08  .257571741713D-13   147456     1506 DELTA-UTC: A0,A1,T,W
    14                                                      LEAP SECONDS        
                                                            END OF HEADER       
 2 08 11 15 10  0  0.0  .173072796315D-03 -.250111042988D-11  .000000000000D+00
     .113000000000D+03  .221875000000D+02  .473591155544D-08 -.136727357195D+01
     .122189521790D-05  .881475664210D-02  .108964741230D-04  .515357831764D+04
     .554400000000D+06 -.143423676491D-06  .309948406348D+01 -.763684511185D-07
     .942771376818D+00  .160906250000D+03  .267394286882D+01 -.798104672835D-08
    -.489663253583D-09  .100000000000D+01  .150500000000D+04  .000000000000D+00
     .340000000000D+01  .000000000000D+00 -.172294676304D-07  .113000000000D+03
     .548028000000D+06
 3 08 11 15  0  0  0.0  .311174429953D-03  .522959453519D-11  .000000000000D+00
     .720000000000D+02 -.784375000000D+01  .592524681031D-08 -.643948425597D+00
    -.227242708206D-06  .114513365552D-01  .475347042084D-05  .515369751358D+04
     .518400000000D+06  .242143869400D-07  .195430523277D+01  .203028321266D-06
     .925601882668D+00  .268937500000D+03  .874528745621D+00 -.875750764249D-08
    -.553594488004D-10  .100000000000D+01  .150500000000D+04  .000000000000D+00
     .340000000000D+01  .000000000000D+00 -.419095158577D-08  .720000000000D+02
     .517212000000D+06
 3 08 11 15  1 59 44.0  .311212148517D-03  .522959453519D-11  .000000000000D+00
     .750000000000D+02  .218750000000D+00  .587631620073D-08  .403897794204D+00
     .819563865662D-07  .114524959354D-01  .483542680740D-05  .515369971848D+04
     .525584000000D+06 -.782310962677D-07  .195424219856D+01  .135973095894D-06
     .925601420386D+00  .268125000000D+03  .874524652376D+00 -.877786563334D-08
    -.792890169915D-10  .100000000000D+01  .150500000000D+04  .000000000000D+00
     .240000000000D+01  .000000000000D+00 -.419095158577D-08  .750000000000D+02
     .524148000000D+06
 3 08 11 15  2  0  0.0  .311212614179D-03  .522959453519D-11  .000000000000D+00
     .740000000000D+02  .218750000000D+00  .587631620073D-08  .406231604971D+00
     .819563865662D-07  .114524868550D-01  .483542680740D-05  .515369972801D+04
     .525600000000D+06 -.782310962677D-07  .195424202008D+01  .135973095894D-06
     .925601395516D+00  .268156250000D+03  .874524472437D+00 -.877786563334D-08
    -.792890169915D-10  .100000000000D+01  .150500000000D+04  .000000000000D+00
     .485000000000D+01  .000000000000D+00 -.419095158577D-08  .740000000000D+02
     .518418000000D+06
 3 08 11 15  3 59 44.0  .311249867082D-03  .522959453519D-11  .000000000000D+00
     .770000000000D+02 -.134375000000D+01  .585845831402D-08  .145401722485D+01
    -.121071934700D-06  .114530703286D-01  .528246164322D-05  .515370133972D+04
     .532784000000D+06 -.244006514549D-06  .195417873132D+01  .856816768646D-07
     .925601007843D+00  .262281250000D+03  .874579586413D+00 -.871179145251D-08
    -.175007289756D-10  .100000000000D+01  .150500000000D+04  .000000000000D+00
     .240000000000D+01  .000000000000D+00 -.419095158577D-08  .770000000000D+02
     .525618000000D+06
 3 08 11 15  6  0  0.0  .311287585646D-03  .522959453519D-11  .000000000000D+00
     .780000000000D+02 -.178125000000D+01  .568773691707D-08  .250652931946D+01
    -.249594449997D-06  .114531746367D-01  .516325235367D-05  .515370114708D+04
     .540000000000D+06  .372529029846D-08  .195411651927D+01 -.206753611565D-06
     .925602832102D+00  .261312500000D+03  .874574616880D+00 -.834284751309D-08
     .721458623076D-10  .100000000000D+01  .150500000000D+04  .000000000000D+00
     .240000000000D+01  .000000000000D+00 -.419095158577D-08  .780000000000D+02
     .532818000000D+06
 4 08 11 15  8  0  0.0 -.232933089137D-03 -.121644916362D-10  .000000000000D+00
     .600000000000D+02  .278125000000D+02  .474412618333D-08  .451160159854D+00
     .162981450558D-05  .849813676905D-02  .106040388346D-04  .515362042236D+04
     .547200000000D+06  .298023223877D-07  .311815164719D+01  .197440385818D-06
     .942046971969D+00  .163062500000D+03  .432095507998D+00 -.803712049261D-08
    -.593953311968D-09  .100000000000D+01  .150500000000D+04  .000000000000D+00
     .240000000000D+01  .000000000000D+00 -.605359673500D-08  .600000000000D+02
     .540798000000D+06
 4 08 11 15 10  0  0.0 -.233021099120D-03 -.121644916362D-10  .000000000000D+00
     .610000000000D+02  .268750000000D+02  .476626996285D-08  .150128966855D+01
     .164657831192D-05  .849840068258D-02  .112038105726D-04  .515362183952D+04
     .554400000000D+06 -.122934579849D-06  .311809495619D+01  .298023223877D-07
     .942042091674D+00  .157093750000D+03  .432180377727D+00 -.798426114795D-08
    -.768246286256D-09  .100000000000D+01  .150500000000D+04  .000000000000D+00
     .240000000000D+01  .000000000000D+00 -.605359673500D-08  .610000000000D+02
     .547218000000D+06
 6 08 11 15  0  0  0.0  .143309123814D-03 -.704858393874D-11  .000000000000D+00
     .730000000000D+02 -.147500000000D+02  .563773483429D-08  .192689032352D+01
    -.890344381332D-06  .561395462137D-02  .474043190479D-05  .515370025063D+04
     .518400000000D+06  .763684511185D-07  .202034328007D+01 -.949949026108D-07
     .933166782736D+00  .272187500000D+03 -.152958388227D+01 -.840106422376D-08
    -.149291932894D-09  .100000000000D+01  .150500000000D+04  .000000000000D+00
     .340000000000D+01  .000000000000D+00 -.465661287308D-08  .730000000000D+02
     .517212000000D+06
 6 08 11 15  2  0  0.0  .143258366734D-03 -.704858393874D-11  .000000000000D+00
     .740000000000D+02 -.590625000000D+01  .562773441773D-08  .297691511068D+01
    -.355765223503D-06  .561296311207D-02  .483542680740D-05  .515370267868D+04
     .525600000000D+06  .165775418282D-06  .202028252947D+01 -.335276126862D-07
     .933165751379D+00  .269781250000D+03 -.152943657520D+01 -.841963642594D-08
    -.953611150304D-10  .100000000000D+01  .150500000000D+04  .000000000000D+00
     .340000000000D+01  .000000000000D+00 -.465661287308D-08  .740000000000D+02
     .518418000000D+06
 6 08 11 15  3 59 44.0  .143209006637D-03 -.704858393874D-11  .000000000000D+00
     .000000000000D+00 -.325000000000D+01  .557916096588D-08 -.225847219301D+01
    -.111758708954D-06  .561312667560D-02  .478886067867D-05  .515370226288D+04
     .532784000000D+06  .558793544769D-07  .202022161649D+01  .745058059692D-07
     .933165663604D+00  .269312500000D+03 -.152939698132D+01 -.838034907518D-08
     .153577825704D-10  .100000000000D+01  .150500000000D+04  .000000000000D+00
     .240000000000D+01  .000000000000D+00 -.465661287308D-08  .000000000000D+00
     .531858000000D+06
 6 08 11 15  4  0  0.0  .143207609653D-03 -.704858393874D-11  .000000000000D+00
     .800000000000D+02 -.325000000000D+01  .557916096588D-08 -.225613731432D+01
    -.111758708954D-06  .561311980709D-02  .478886067867D-05  .515370226097D+04
     .532800000000D+06  .558793544769D-07  .202022146288D+01  .745058059692D-07
     .933165660678D+00  .269312500000D+03 -.152939814873D+01 -.838034907518D-08
     .153577825704D-10  .100000000000D+01  .150500000000D+04  .000000000000D+00
     .340000000000D+01  .000000000000D+00 -.465661287308D-08  .800000000000D+02
     .525618000000D+06
 7 08 11 15  2  0  0.0  .231978483498D-04  .227373675443D-12  .000000000000D+00
     .470000000000D+02 -.165562500000D+03  .403802534282D-08 -.998431831436D+00
    -.865943729877D-05  .230859732255D-02  .932253897190D-05  .515369603348D+04
     .525600000000D+06 -.465661287308D-07 -.306386438111D-01 -.596046447754D-07
     .965144428151D+00  .201812500000D+03  .283797435492D+01 -.781103964687D-08
    -.939324840936D-10  .100000000000D+01  .150500000000D+04  .000000000000D+00
     .240000000000D+01  .000000000000D+00 -.107102096081D-07  .470000000000D+02
     .521508000000D+06
 7 08 11 15  4  0  0.0  .231997109950D-04  .227373675443D-12  .000000000000D+00
     .480000000000D+02 -.145843750000D+03  .418767443345D-08  .509657427678D-01
    -.777468085289D-05  .230641826056D-02  .889971852303D-05  .515369083023D+04
     .532800000000D+06  .335276126862D-07 -.306947481823D-01 -.372529029846D-08
     .965143276834D+00  .210218750000D+03  .283874324126D+01 -.787782814316D-08
    -.154292141173D-09  .100000000000D+01  .150500000000D+04  .000000000000D+00
     .240000000000D+01  .000000000000D+00 -.107102096081D-07  .480000000000D+02
     .525618000000D+06
 7 08 11 15  6  0  0.0  .232011079788D-04  .227373675443D-12  .000000000000D+00
     .490000000000D+02 -.138031250000D+03  .418017412103D-08  .110053816640D+01
    -.724941492081D-05  .230892142281D-02  .777468085289D-05  .515369621468D+04
     .540000000000D+06  .000000000000D+00 -.307517346932D-01 -.353902578354D-07
     .965141986541D+00  .229218750000D+03  .283933694315D+01 -.792640159501D-08
    -.143934566881D-09  .100000000000D+01  .150500000000D+04  .000000000000D+00
     .240000000000D+01  .000000000000D+00 -.107102096081D-07  .490000000000D+02
     .532818000000D+06
 8 08 11 15  3 59 44.0 -.178012065589D-03 -.136424205266D-11  .000000000000D+00
     .300000000000D+02 -.142531250000D+03  .368301055503D-08 -.660787412905D+00
    -.764615833759D-05  .106080940459D-01  .916980206966D-05  .515371213722D+04
     .532784000000D+06  .838190317154D-07  .256264641079D-01 -.199303030968D-06
     .986334269879D+00  .214218750000D+03  .294227661331D+01 -.764710424687D-08
    -.400016662300D-10  .100000000000D+01  .150500000000D+04  .000000000000D+00
     .240000000000D+01  .000000000000D+00 -.372529029846D-08  .300000000000D+02
     .528918000000D+06
 8 08 11 15  4  0  0.0 -.178019050509D-03 -.136424205266D-11  .000000000000D+00
     .164000000000D+03 -.142531250000D+03  .368301055503D-08 -.658452550300D+00
    -.764615833759D-05  .106080916012D-01  .916980206966D-05  .515371214294D+04
     .532800000000D+06  .838190317154D-07  .256263485374D-01 -.199303030968D-06
     .986334252324D+00  .214218750000D+03  .294227542835D+01 -.764710424687D-08
    -.400016662300D-10  .100000000000D+01  .150500000000D+04  .000000000000D+00
     .485000000000D+01  .000000000000D+00 -.372529029846D-08  .164000000000D+03
     .527058000000D+06
 8 08 11 15  5 59 44.0 -.178021844476D-03 -.136424205266D-11  .000000000000D+00
     .310000000000D+02 -.136968750000D+03  .370765443869D-08  .389297403639D+00
    -.735186040401D-05  .106091547059D-01  .848621129990D-05  .515371395111D+04
     .539984000000D+06  .154599547386D-06  .255712740605D-01 -.316649675369D-07
     .986333283872D+00  .227500000000D+03  .294234368957D+01 -.774389399284D-08
    -.106790162525D-09  .100000000000D+01  .150500000000D+04  .000000000000D+00
     .240000000000D+01  .000000000000D+00 -.372529029846D-08  .310000000000D+02
     .532818000000D+06
 8 08 11 15  8  0  0.0 -.178031623363D-03 -.136424205266D-11  .000000000000D+00
     .340000000000D+02 -.140875000000D+03  .375872799468D-08  .144184917698D+01
    -.717304646969D-05  .106094779912D-01  .800937414169D-05  .515371323776D+04
     .547200000000D+06  .614672899246D-07  .255162127498D-01  .912696123123D-07
     .986332583134D+00  .237468750000D+03  .294227523232D+01 -.764853287781D-08
    -.178221709364D-09  .100000000000D+01  .150500000000D+04  .000000000000D+00
     .240000000000D+01  .000000000000D+00 -.372529029846D-08  .340000000000D+02
     .540018000000D+06
11 08 11 15  3 59 44.0  .155875459313D-04 -.909494701773D-12  .000000000000D+00
     .280000000000D+02  .312500000000D+01  .617025701597D-08 -.164622224125D+00
     .193715095520D-06  .887386151589D-02  .926293432713D-05  .515365563011D+04
     .532784000000D+06  .298023223877D-07  .290943838439D+01  .132247805595D-06
     .890608427244D+00  .163218750000D+03  .646065000343D+00 -.880572393660D-08
    -.633240662730D-09  .100000000000D+01  .150500000000D+04  .000000000000D+00
     .240000000000D+01  .000000000000D+00 -.121071934700D-07  .280000000000D+02
     .526218000000D+06
11 08 11 15  6  0  0.0  .155810266733D-04 -.909494701773D-12  .000000000000D+00
     .290000000000D+02 -.125000000000D+01  .616061375715D-08  .887913967672D+00
     .484287738800D-07  .887334591243D-02  .935606658459D-05  .515365472603D+04
     .540000000000D+06 -.132247805595D-06  .290937573639D+01  .894069671631D-07
     .890603713722D+00  .162031250000D+03  .646066537870D+00 -.873357807430D-08
    -.748245453141D-09  .100000000000D+01  .150500000000D+04  .000000000000D+00
     .240000000000D+01  .000000000000D+00 -.121071934700D-07  .290000000000D+02
     .532818000000D+06
11 08 11 15  8  0  0.0  .155749730766D-04 -.909494701773D-12  .000000000000D+00
     .420000000000D+02 -.209375000000D+01  .614204155497D-08  .193807787103D+01
    -.132247805595D-06  .887358828913D-02  .961311161518D-05  .515365545845D+04
     .547200000000D+06 -.210478901863D-06  .290931265975D+01 -.391155481339D-07
     .890598502808D+00  .158187500000D+03  .646106690583D+00 -.866286084293D-08
    -.712172521987D-09  .100000000000D+01  .150500000000D+04  .000000000000D+00
     .240000000000D+01  .000000000000D+00 -.121071934700D-07  .420000000000D+02
     .540018000000D+06
13 08 11 15  0  0  0.0  .277258921415D-03  .159161572810D-11  .000000000000D+00
     .660000000000D+02 -.498750000000D+02  .404588281297D-08  .335645286848D+00
    -.268779695034D-05  .359149975702D-02 -.623986124992D-06  .515355305290D+04
     .518400000000D+06 -.894069671631D-07 -.102577093374D+01  .186264514923D-08
     .995192743555D+00  .409031250000D+03  .154910398587D+01 -.830641742420D-08
    -.209294432239D-09  .100000000000D+01  .150500000000D+04  .000000000000D+00
     .240000000000D+01  .000000000000D+00 -.111758708954D-07  .660000000000D+02
     .517212000000D+06
13 08 11 15  2  0  0.0  .277270097286D-03  .147792889038D-11  .000000000000D+00
     .780000000000D+02 -.472187500000D+02  .401123851276D-08  .138605318154D+01
    -.258162617683D-05  .359145295806D-02 -.394880771637D-06  .515355218124D+04
     .525600000000D+06 -.104308128357D-06 -.102583088412D+01 -.141561031342D-06
     .995191792658D+00  .403781250000D+03  .154894731466D+01 -.820212736581D-08
    -.152863510236D-09  .100000000000D+01  .150500000000D+04  .000000000000D+00
     .340000000000D+01  .000000000000D+00 -.111758708954D-07  .780000000000D+02
     .518418000000D+06
13 08 11 15  4  0  0.0  .277280807495D-03  .147792889038D-11  .000000000000D+00
     .950000000000D+02 -.401875000000D+02  .397873715894D-08  .243624582831D+01
    -.211596488953D-05  .359089707490D-02 -.420957803726D-06  .515355291176D+04
     .532800000000D+06  .316649675369D-07 -.102588928235D+01 -.987201929092D-07
     .995191153363D+00  .401875000000D+03  .154900629952D+01 -.808962267954D-08
    -.162506769059D-09  .100000000000D+01  .150500000000D+04  .000000000000D+00
     .340000000000D+01  .000000000000D+00 -.111758708954D-07  .950000000000D+02
     .525618000000D+06
13 08 11 15  8  0  0.0  .277301296592D-03  .147792889038D-11  .000000000000D+00
     .200000000000D+01 -.180937500000D+02  .408338437506D-08 -.174695373458D+01
    -.804662704468D-06  .359152315650D-02 -.931322574615D-07  .515355101204D+04
     .547200000000D+06  .502914190292D-07 -.102600678393D+01  .132247805595D-06
     .995190141024D+00  .400781250000D+03  .154952269058D+01 -.815676833357D-08
    -.221437795202D-10  .100000000000D+01  .150500000000D+04  .000000000000D+00
     .240000000000D+01  .000000000000D+00 -.111758708954D-07  .200000000000D+01
     .547128000000D+06
13 08 11 15 10  0  0.0  .277312006801D-03  .147792889038D-11  .000000000000D+00
     .300000000000D+01 -.138437500000D+02  .406374069968D-08 -.696386987473D+00
    -.750645995140D-06  .359185365960D-02 -.288709998131D-06  .515355322647D+04
     .554400000000D+06 -.726431608200D-07 -.102606631592D+01  .409781932831D-07
     .995189459304D+00  .408187500000D+03  .154920805640D+01 -.829534553444D-08
     .464305054455D-11  .100000000000D+01  .150500000000D+04  .000000000000D+00
     .240000000000D+01  .000000000000D+00 -.111758708954D-07  .300000000000D+01
     .547218000000D+06
16 08 11 15  0  0  0.0  .952770933509D-04 -.238742359215D-11  .000000000000D+00
     .400000000000D+02 -.396875000000D+01  .431910847963D-08  .184679364664D+01
    -.987201929092D-07  .477300479542D-02  .971369445324D-05  .515370494270D+04
     .518400000000D+06 -.428408384323D-07  .103623969255D+01  .577419996262D-07
     .966620331091D+00  .193656250000D+03 -.382039240919D+00 -.770460664208D-08
     .667527805212D-09  .100000000000D+01  .150500000000D+04  .000000000000D+00
     .240000000000D+01  .000000000000D+00 -.977888703346D-08  .400000000000D+02
     .517212000000D+06
16 08 11 15  2  0  0.0  .952603295445D-04 -.238742359215D-11  .000000000000D+00
     .700000000000D+02 -.737500000000D+01  .434553815196D-08  .289692165438D+01
    -.366941094398D-06  .477262760978D-02  .983662903309D-05  .515370566559D+04
     .525600000000D+06 -.279396772385D-07  .103618430208D+01  .167638063431D-07
     .966625000726D+00  .193656250000D+03 -.382006843135D+00 -.770639243075D-08
     .644669710224D-09  .100000000000D+01  .150500000000D+04  .000000000000D+00
     .240000000000D+01  .000000000000D+00 -.977888703346D-08  .700000000000D+02
     .518418000000D+06
16 08 11 15  4  0  0.0  .952431000769D-04 -.238742359215D-11  .000000000000D+00
     .800000000000D+02 -.126875000000D+02  .430160775066D-08 -.233612752587D+01
    -.623986124992D-06  .477193633560D-02  .976771116257D-05  .515370684814D+04
     .532800000000D+06 -.372529029846D-07  .103612879897D+01  .558793544769D-08
     .966629629398D+00  .197250000000D+03 -.381983748048D+00 -.771174979676D-08
     .647526972098D-09  .100000000000D+01  .150500000000D+04  .000000000000D+00
     .240000000000D+01  .000000000000D+00 -.977888703346D-08  .800000000000D+02
     .525618000000D+06
17 08 11 15  6  0  0.0  .405185855925D-04  .454747350886D-12  .000000000000D+00
     .210000000000D+02 -.750000000000D+01  .493591988659D-08 -.239170982555D+01
    -.318512320518D-06  .394103804138D-02  .546686351299D-05  .515359778214D+04
     .540000000000D+06 -.931322574615D-08  .207808710119D+01 -.987201929092D-07
     .959239093073D+00  .272500000000D+03 -.279650847739D+01 -.806605026908D-08
    -.900037490174D-10  .100000000000D+01  .150500000000D+04  .000000000000D+00
     .240000000000D+01  .000000000000D+00 -.102445483208D-07  .210000000000D+02
     .535758000000D+06
17 08 11 15  8  0  0.0  .405218452215D-04  .454747350886D-12  .000000000000D+00
     .350000000000D+02 -.709375000000D+01  .500127975195D-08 -.134150838079D+01
    -.331550836563D-06  .394104921725D-02  .563263893127D-05  .515359757042D+04
     .547200000000D+06  .558793544769D-07  .207802890924D+01 -.745058059692D-07
     .959238553256D+00  .273281250000D+03 -.279647931997D+01 -.808462247126D-08
    -.785747015231D-10  .100000000000D+01  .150500000000D+04  .000000000000D+00
     .240000000000D+01  .000000000000D+00 -.102445483208D-07  .350000000000D+02
     .540018000000D+06
17 08 11 15 10  0  0.0  .405255705118D-04  .454747350886D-12  .000000000000D+00
     .620000000000D+02 -.737500000000D+01  .508414034628D-08 -.291267656673D+00
    -.460073351860D-06  .394109718036D-02  .554509460926D-05  .515359768295D+04
     .554400000000D+06  .596046447754D-07  .207797066754D+01  .298023223877D-07
     .959237454605D+00  .273687500000D+03 -.279648901180D+01 -.817462622028D-08
    -.121433629627D-09  .100000000000D+01  .150500000000D+04  .000000000000D+00
     .240000000000D+01  .000000000000D+00 -.102445483208D-07  .620000000000D+02
     .547218000000D+06
19 08 11 15  0  0  0.0  .355257652700D-04 -.113686837722D-12  .000000000000D+00
     .290000000000D+02 -.170000000000D+02  .506806824824D-08  .740423786994D-01
    -.944361090660D-06  .493623770308D-02  .561960041523D-05  .515373826790D+04
     .518400000000D+06  .596046447754D-07  .213488981249D+01 -.521540641785D-07
     .957038144526D+00  .268125000000D+03 -.426550814411D+00 -.819534136886D-08
    -.261439461432D-09  .100000000000D+01  .150500000000D+04  .000000000000D+00
     .240000000000D+01  .000000000000D+00 -.144354999065D-07  .290000000000D+02
     .517878000000D+06
19 08 11 15  2  0  0.0  .355248339474D-04 -.113686837722D-12  .000000000000D+00
     .420000000000D+02 -.142812500000D+02  .503735268310D-08  .112406894331D+01
    -.743195414543D-06  .493705144618D-02  .519864261150D-05  .515374017715D+04
     .525600000000D+06  .838190317154D-07  .213483102952D+01  .558793544769D-08
     .957036416820D+00  .274593750000D+03 -.426432714497D+00 -.814891086342D-08
    -.277154401736D-09  .100000000000D+01  .150500000000D+04  .000000000000D+00
     .240000000000D+01  .000000000000D+00 -.144354999065D-07  .420000000000D+02
     .518418000000D+06
19 08 11 15  4  0  0.0  .355234369636D-04 -.113686837722D-12  .000000000000D+00
     .430000000000D+02 -.978125000000D+01  .504806741513D-08  .217405900665D+01
    -.428408384323D-06  .493708555587D-02  .547058880329D-05  .515374160194D+04
     .532800000000D+06  .894069671631D-07  .213477216754D+01  .912696123123D-07
     .957034487231D+00  .271375000000D+03 -.426279188559D+00 -.814819654795D-08
    -.230366738556D-09  .100000000000D+01  .150500000000D+04  .000000000000D+00
     .240000000000D+01  .000000000000D+00 -.144354999065D-07  .430000000000D+02
     .525618000000D+06
19 08 11 15  6  0  0.0  .355225056410D-04 -.113686837722D-12  .000000000000D+00
     .460000000000D+02 -.615625000000D+01  .501949479639D-08 -.305894607978D+01
    -.262632966042D-06  .493755668867D-02  .551715493202D-05  .515374065399D+04
     .540000000000D+06 -.558793544769D-07  .213471323681D+01  .465661287308D-07
     .957033510001D+00  .271437500000D+03 -.426315695680D+00 -.806176437627D-08
    -.133576992589D-09  .100000000000D+01  .150500000000D+04  .000000000000D+00
     .240000000000D+01  .000000000000D+00 -.144354999065D-07  .460000000000D+02
     .532818000000D+06
20 08 11 15  6  0  0.0  .990466214716D-04 -.102318153949D-11  .000000000000D+00
     .450000000000D+02  .149812500000D+03  .479412826611D-08 -.103963487233D+01
     .789761543274D-05  .361294439062D-02  .694207847118D-05  .515374171257D+04
     .540000000000D+06  .372529029846D-08 -.214612684760D+01  .633299350739D-07
     .944859083802D+00  .240375000000D+03  .133211163664D+01 -.826070123422D-08
     .182864759908D-09  .100000000000D+01  .150500000000D+04  .000000000000D+00
     .240000000000D+01  .000000000000D+00 -.651925802231D-08  .450000000000D+02
     .534858000000D+06
20 08 11 15  8  0  0.0  .990391708910D-04 -.102318153949D-11  .000000000000D+00
     .460000000000D+02  .169031250000D+03  .464090759814D-08  .107371179641D-01
     .862777233124D-05  .361566687934D-02  .738166272640D-05  .515374699211D+04
     .547200000000D+06 -.540167093277D-07 -.214618619526D+01  .484287738800D-07
     .944860379947D+00  .230093750000D+03  .133187959150D+01 -.824855787126D-08
     .156077929844D-09  .100000000000D+01  .150500000000D+04  .000000000000D+00
     .240000000000D+01  .000000000000D+00 -.651925802231D-08  .460000000000D+02
     .540018000000D+06
20 08 11 15 10  0  0.0  .990317203104D-04 -.102318153949D-11  .000000000000D+00
     .470000000000D+02  .179687500000D+03  .461804950316D-08  .106112012695D+01
     .919401645660D-05  .361541705206D-02  .726245343685D-05  .515374574089D+04
     .554400000000D+06 -.540167093277D-07 -.214624545075D+01 -.931322574615D-08
     .944861324992D+00  .228843750000D+03  .133163290109D+01 -.824677208259D-08
     .124648049234D-09  .100000000000D+01  .150500000000D+04  .000000000000D+00
     .240000000000D+01  .000000000000D+00 -.651925802231D-08  .470000000000D+02
     .547218000000D+06
21 08 11 15  0  0  0.0  .425325706601D-04 -.159161572810D-11  .000000000000D+00
     .330000000000D+02  .440000000000D+02  .480162857853D-08 -.306279357335D+01
     .222399830818D-05  .143953643274D-01  .118520110846D-04  .515367542076D+04
     .518400000000D+06 -.128522515297D-06  .313279746282D+01 -.137835741043D-06
     .935589588662D+00  .139312500000D+03 -.266735697255D+01 -.777389524251D-08
    -.501092301077D-09  .100000000000D+01  .150500000000D+04  .000000000000D+00
     .240000000000D+01  .000000000000D+00 -.116415321827D-07  .330000000000D+02
     .517212000000D+06
21 08 11 15  2  0  0.0  .425209291279D-04 -.159161572810D-11  .000000000000D+00
     .340000000000D+02  .360312500000D+02  .482412951579D-08 -.201266665548D+01
     .158138573170D-05  .143964786548D-01  .114161521196D-04  .515367285919D+04
     .525600000000D+06  .391155481339D-07  .313274046168D+01 -.162050127983D-06
     .935586152267D+00  .145031250000D+03 -.266730075992D+01 -.785782731005D-08
    -.392873507616D-09  .100000000000D+01  .150500000000D+04  .000000000000D+00
     .240000000000D+01  .000000000000D+00 -.116415321827D-07  .340000000000D+02
     .518418000000D+06
23 08 11 15  0  0  0.0  .380002427846D-03  .113686837722D-11  .000000000000D+00
     .170000000000D+02 -.454062500000D+02  .455661837287D-08 -.552643827148D+00
    -.242516398430D-05  .581377942581D-02 -.116415321827D-05  .515367625427D+04
     .518400000000D+06 -.372529029846D-08 -.107323017013D+01 -.100582838058D-06
     .970882974476D+00  .405843750000D+03  .287686620029D+01 -.856142804641D-08
    -.144291724615D-09  .100000000000D+01  .150500000000D+04  .000000000000D+00
     .240000000000D+01  .000000000000D+00 -.200234353542D-07  .170000000000D+02
     .517212000000D+06
23 08 11 15  2  0  0.0  .380010344088D-03  .113686837722D-11  .000000000000D+00
     .270000000000D+02 -.382187500000D+02  .460447750926D-08  .497527180141D+00
    -.210106372833D-05  .581198174041D-02 -.718981027603D-06  .515367283630D+04
     .525600000000D+06  .875443220139D-07 -.107329172094D+01 -.912696123123D-07
     .970882159630D+00  .395218750000D+03  .287687608230D+01 -.850499712441D-08
    -.148934775160D-09  .100000000000D+01  .150500000000D+04  .000000000000D+00
     .240000000000D+01  .000000000000D+00 -.200234353542D-07  .270000000000D+02
     .518418000000D+06
23 08 11 15  4  0  0.0  .380018260330D-03  .113686837722D-11  .000000000000D+00
     .850000000000D+02 -.212500000000D+02  .455661837287D-08  .154734284755D+01
    -.100210309029D-05  .581306079403D-02 -.594183802605D-06  .515367733765D+04
     .532800000000D+06  .100582838058D-06 -.107335242180D+01  .931322574615D-08
     .970881173624D+00  .393312500000D+03  .287724093115D+01 -.844356599413D-08
    -.172507185617D-09  .100000000000D+01  .150500000000D+04  .000000000000D+00
     .240000000000D+01  .000000000000D+00 -.200234353542D-07  .850000000000D+02
     .525618000000D+06
23 08 11 15  7 59 44.0  .380035024136D-03  .113686837722D-11  .000000000000D+00
     .180000000000D+02 -.815625000000D+01  .458804825348D-08 -.263759654918D+01
    -.327825546265D-06  .581380783115D-02 -.709667801857D-06  .515367531967D+04
     .547184000000D+06 -.135973095894D-06 -.107347420388D+01  .763684511185D-07
     .970880522625D+00  .402687500000D+03  .287702232876D+01 -.840927885165D-08
     .642883921553D-11  .100000000000D+01  .150500000000D+04  .000000000000D+00
     .240000000000D+01  .000000000000D+00 -.200234353542D-07  .180000000000D+02
     .545388000000D+06
23 08 11 15 10  0  0.0  .380043406039D-03  .113686837722D-11  .000000000000D+00
     .280000000000D+02 -.887500000000D+01  .458947688442D-08 -.158511914914D+01
    -.637024641037D-06  .581357732881D-02 -.961124897003D-06  .515367520523D+04
     .554400000000D+06 -.670552253723D-07 -.107353594049D+01 -.707805156708D-07
     .970880445090D+00  .407250000000D+03  .287705910360D+01 -.852714090393D-08
     .853606984729D-10  .100000000000D+01  .150500000000D+04  .000000000000D+00
     .240000000000D+01  .000000000000D+00 -.200234353542D-07  .280000000000D+02
     .547218000000D+06
25 08 11 15  2  0  0.0  .244644470513D-04  .304680725094D-10  .000000000000D+00
     .700000000000D+02 -.170937500000D+03  .397337979293D-08 -.284414273437D+01
    -.876560807228D-05  .116500220029D-01  .804662704468D-05  .515369770241D+04
     .525600000000D+06  .800937414169D-07 -.125451801114D+00  .111758708954D-06
     .967518041993D+00  .225000000000D+03 -.124989747509D+01 -.763246077977D-08
    -.175364447490D-09  .100000000000D+01  .150500000000D+04  .000000000000D+00
     .485000000000D+01  .000000000000D+00 -.745058059692D-08  .700000000000D+02
     .518448000000D+06
25 08 11 15  4  0  0.0  .246837735176D-04  .304680725094D-10  .000000000000D+00
     .730000000000D+02 -.151125000000D+03  .416910223127D-08 -.179405330086D+01
    -.779330730438D-05  .116520514712D-01  .804103910923D-05  .515369392776D+04
     .532800000000D+06 -.113621354103D-06 -.125506874128D+00  .303611159325D-06
     .967515612086D+00  .225750000000D+03 -.124982201338D+01 -.786568478020D-08
    -.227866634417D-09  .100000000000D+01  .150500000000D+04  .000000000000D+00
     .685000000000D+01  .000000000000D+00 -.745058059692D-08  .730000000000D+02
     .525618000000D+06
25 08 11 15  5 59 44.0  .249035656452D-04  .304680725094D-10  .000000000000D+00
     .110000000000D+02 -.137781250000D+03  .423053336155D-08 -.746003224886D+00
    -.725127756596D-05  .116521652089D-01  .740215182304D-05  .515369861221D+04
     .539984000000D+06 -.165775418282D-06 -.125565847282D+00 -.949949026108D-07
     .967513306527D+00  .240531250000D+03 -.125004106781D+01 -.818284084817D-08
    -.867893294096D-10  .100000000000D+01  .150500000000D+04  .000000000000D+00
     .240000000000D+01  .000000000000D+00 -.745058059692D-08  .110000000000D+02
     .534648000000D+06
25 08 11 15  6  0  0.0  .249026343226D-04  .304680725094D-10  .000000000000D+00
     .750000000000D+02 -.137781250000D+03  .423053336155D-08 -.743670189466D+00
    -.725127756596D-05  .116521638120D-01  .740215182304D-05  .515369860840D+04
     .540000000000D+06 -.165775418282D-06 -.125565958463D+00 -.949949026108D-07
     .967513291898D+00  .240531250000D+03 -.125004042413D+01 -.818284084817D-08
    -.867893294096D-10  .100000000000D+01  .150500000000D+04  .000000000000D+00
     .685000000000D+01  .000000000000D+00 -.745058059692D-08  .750000000000D+02
     .532818000000D+06
27 08 11 15  2  0  0.0  .945292413235D-07  .284217094304D-11  .000000000000D+00
     .800000000000D+02 -.187250000000D+03  .376229957202D-08 -.290132609988D+01
    -.964477658272D-05  .213751449483D-01  .887364149094D-05  .515371919632D+04
     .525600000000D+06  .314787030220D-06 -.900374612331D-01  .391155481339D-07
     .972156923038D+00  .206062500000D+03 -.167481237697D+01 -.743530971049D-08
    -.103218585183D-09  .100000000000D+01  .150500000000D+04  .000000000000D+00
     .340000000000D+01  .000000000000D+00 -.419095158577D-08  .800000000000D+02
     .524418000000D+06
27 08 11 15  3 59 44.0  .113155692816D-06  .284217094304D-11  .000000000000D+00
     .000000000000D+00 -.140562500000D+03  .399123767964D-08 -.185372270546D+01
    -.714883208275D-05  .213797929464D-01  .828504562378D-05  .515370718002D+04
     .532784000000D+06  .365078449249D-06 -.900905768627D-01  .305473804474D-06
     .972155821461D+00  .216968750000D+03 -.167459798340D+01 -.755817197106D-08
    -.150006248362D-09  .100000000000D+01  .150500000000D+04  .000000000000D+00
     .240000000000D+01  .000000000000D+00 -.419095158577D-08  .000000000000D+00
     .526368000000D+06
27 08 11 15  4  0  0.0  .115018337965D-06  .284217094304D-11  .000000000000D+00
     .930000000000D+02 -.140562500000D+03  .399123767964D-08 -.185138917411D+01
    -.714883208275D-05  .213797814213D-01  .828504562378D-05  .515370718575D+04
     .532800000000D+06  .365078449249D-06 -.900907143770D-01  .305473804474D-06
     .972155837553D+00  .216968750000D+03 -.167459783272D+01 -.755817197106D-08
    -.150006248362D-09  .100000000000D+01  .150500000000D+04  .000000000000D+00
     .340000000000D+01  .000000000000D+00 -.419095158577D-08  .930000000000D+02
     .525618000000D+06
27 08 11 15  5 59 28.0  .124797224998D-06  .284217094304D-11  .000000000000D+00
     .900000000000D+01 -.127187500000D+03  .415945897245D-08 -.805764461244D+00
    -.660866498947D-05  .213810079731D-01  .783056020737D-05  .515371309662D+04
     .539968000000D+06 -.318512320518D-06 -.901479671390D-01  .135973095894D-06
     .972151633126D+00  .237062500000D+03 -.167473353153D+01 -.828034490960D-08
    -.878608026122D-10  .100000000000D+01  .150500000000D+04  .000000000000D+00
     .240000000000D+01  .000000000000D+00 -.419095158577D-08  .900000000000D+01
     .538218000000D+06
27 08 11 15  5 59 44.0  .134110450745D-06  .284217094304D-11  .000000000000D+00
     .800000000000D+01 -.127187500000D+03  .415945897245D-08 -.803430469075D+00
    -.660866498947D-05  .213810149580D-01  .783056020737D-05  .515371307182D+04
     .539984000000D+06 -.318512320518D-06 -.901480666174D-01  .135973095894D-06
     .972151633126D+00  .237062500000D+03 -.167473379632D+01 -.828034490960D-08
    -.878608026122D-10  .100000000000D+01  .150500000000D+04  .000000000000D+00
     .240000000000D+01  .000000000000D+00 -.419095158577D-08  .800000000000D+01
     .532818000000D+06
28 08 11 15  4  0  0.0 -.235275365412D-04 -.113686837722D-12  .000000000000D+00
     .520000000000D+02 -.943750000000D+01  .423839083170D-08 -.302326646604D+01
    -.597909092903D-06  .141681244131D-01  .102911144495D-04  .515363483810D+04
     .532800000000D+06  .447034835815D-07  .104457552996D+01 -.113621354103D-06
     .964798606020D+00  .180281250000D+03 -.208533999448D+01 -.745138180853D-08
     .757531554230D-09  .100000000000D+01  .150500000000D+04  .000000000000D+00
     .240000000000D+01  .000000000000D+00 -.102445483208D-07  .520000000000D+02
     .531888000000D+06
28 08 11 15  6  0  0.0 -.235284678638D-04 -.113686837722D-12  .000000000000D+00
     .530000000000D+02 -.659375000000D+01  .432160858377D-08 -.197312421533D+01
    -.456348061562D-06  .141692527104D-01  .982545316219D-05  .515363221169D+04
     .540000000000D+06  .204890966415D-06  .104452226512D+01 -.175088644028D-06
     .964803827175D+00  .190437500000D+03 -.208527886206D+01 -.750174104905D-08
     .667884962947D-09  .100000000000D+01  .150500000000D+04  .000000000000D+00
     .240000000000D+01  .000000000000D+00 -.102445483208D-07  .530000000000D+02
     .532818000000D+06
28 08 11 15  8  0  0.0 -.235289335251D-04 -.113686837722D-12  .000000000000D+00
     .550000000000D+02 -.171562500000D+02  .445089968355D-08 -.922767257989D+00
    -.817701220512D-06  .141695656348D-01  .940635800362D-05  .515363634300D+04
     .547200000000D+06  .447034835815D-07  .104446791332D+01  .283122062683D-06
     .964806156140D+00  .202125000000D+03 -.208543240848D+01 -.795211695188D-08
     .511807033103D-09  .100000000000D+01  .150500000000D+04  .000000000000D+00
     .340000000000D+01  .000000000000D+00 -.102445483208D-07  .550000000000D+02
     .540018000000D+06
28 08 11 15 10  0  0.0 -.235298648477D-04 -.113686837722D-12  .000000000000D+00
     .560000000000D+02 -.264375000000D+02  .455197532233D-08  .127413218769D+00
    -.127218663692D-05  .141683302354D-01  .946410000324D-05  .515363390160D+04
     .554400000000D+06 -.651925802231D-07  .104440976964D+01  .135973095894D-06
     .964809566203D+00  .202218750000D+03 -.208540853220D+01 -.806426448041D-08
     .535736601294D-09  .100000000000D+01  .150500000000D+04  .000000000000D+00
     .340000000000D+01  .000000000000D+00 -.102445483208D-07  .560000000000D+02
     .547218000000D+06
31 08 11 15  0  0  0.0 -.384999439120D-04 -.227373675443D-11  .000000000000D+00
     .370000000000D+02 -.140968750000D+03  .404981154805D-08 -.221249724209D+01
    -.728480517864D-05  .687649147585D-02  .940263271332D-05  .515358100510D+04
     .518400000000D+06  .894069671631D-07 -.336170118949D-01  .147148966789D-06
     .970585980162D+00  .203312500000D+03 -.123407291760D+01 -.769139180591D-08
    -.925038531568D-10  .100000000000D+01  .150500000000D+04  .000000000000D+00
     .240000000000D+01  .000000000000D+00 -.130385160446D-07  .370000000000D+02
     .517212000000D+06
31 08 11 15  2  0  0.0 -.385162420571D-04 -.227373675443D-11  .000000000000D+00
     .800000000000D+02 -.133812500000D+03  .405981196461D-08 -.116188613784D+01
    -.699982047081D-05  .687612185720D-02  .867247581482D-05  .515358594704D+04
     .525600000000D+06 -.119209289551D-06 -.336735668449D-01  .260770320892D-07
     .970584376804D+00  .220843750000D+03 -.123445117409D+01 -.792604443728D-08
    -.557166065346D-10  .100000000000D+01  .150500000000D+04  .000000000000D+00
     .240000000000D+01  .000000000000D+00 -.130385160446D-07  .800000000000D+02
     .518418000000D+06
32 08 11 15  6  0  0.0  .313933473080D-03 -.125055521494D-11  .000000000000D+00
     .830000000000D+02  .148218750000D+03  .429625038464D-08  .184448601041D+01
     .758841633797D-05  .139148668386D-01  .565685331821D-05  .515371316528D+04
     .540000000000D+06  .286847352982D-06 -.204062576003D+01 -.447034835815D-07
     .966738606555D+00  .270843750000D+03 -.125189460989D+01 -.785961309872D-08
     .187507810453D-09  .100000000000D+01  .150500000000D+04  .000000000000D+00
     .240000000000D+01  .000000000000D+00 -.325962901115D-08  .830000000000D+02
     .533778000000D+06
32 08 11 15  8  0  0.0  .313924159855D-03 -.125055521494D-11  .000000000000D+00
     .840000000000D+02  .182750000000D+03  .408802742561D-08  .289435169206D+01
     .922754406929D-05  .139116444625D-01  .639073550701D-05  .515372258568D+04
     .547200000000D+06  .227242708206D-06 -.204068204141D+01  .800937414169D-07
     .966739895386D+00  .254687500000D+03 -.125160967441D+01 -.781961143249D-08
     .190007914592D-09  .100000000000D+01  .150500000000D+04  .000000000000D+00
     .240000000000D+01  .000000000000D+00 -.325962901115D-08  .840000000000D+02
     .540018000000D+06
32 08 11 15 10  0  0.0  .313914846629D-03 -.125055521494D-11  .000000000000D+00
     .850000000000D+02  .190875000000D+03  .406802659249D-08 -.233867651579D+01
     .993907451630D-05  .139134092024D-01  .577419996262D-05  .515371951675D+04
     .554400000000D+06  .130385160446D-06 -.204073846470D+01  .197440385818D-06
     .966741615777D+00  .267437500000D+03 -.125161705775D+01 -.781675417062D-08
     .248581783000D-09  .100000000000D+01  .150500000000D+04  .000000000000D+00
     .240000000000D+01  .000000000000D+00 -.325962901115D-08  .850000000000D+02
     .547218000000D+06
