# Supplementary material for: PyRINEX: a new multi-purpose Python package for GNSS RINEX data
Source: PeerJ Comput Sci. 2024 Jan 16;10:e1800. doi: 10.7717/peerj-cs.1800 (PMC10803049; doi:10.7717/peerj-cs.1800)
Supplement: Supplemental Information 3 [file peerj-cs-10-1800-s003.zip › 02283200.08o]

     2              OBSERVATION DATA                        RINEX VERSION / TYPE
DAT2RINW 3.10 001   .                   16NOV08 14:20:29    PGM / RUN BY / DATE 
.                   .                                       OBSERVER / AGENCY   
0220412236          TRIMBLE 5700        Nav 2.32 Sig 2.32   REC # / TYPE / VERS 
0                   TRM39105.00     NONE                    ANT # / TYPE        
----------------------------------------------------------- COMMENT             
Offset from BOTTOM OF ANTENNA to PHASE CENTER is  46.0 mm   COMMENT             
----------------------------------------------------------- COMMENT             
0228                                                        MARKER NAME
0228                                                        MARKER NUMBER       
 -3064586.7617  4045186.8098  3850536.1426                  APPROX POSITION XYZ 
        1.2659        0.0000        0.0000                  ANTENNA: DELTA H/E/N
*** Above antenna height is from mark to BOTTOM OF ANTENNA. COMMENT             
----------------------------------------------------------- COMMENT             
Note: The above offsets are CORRECTED.                      COMMENT             
Raw Offsets: H=      1.3080 E=      0.0000 N=      0.0000   COMMENT             
----------------------------------------------------------- COMMENT             
     1     1     0                                          WAVELENGTH FACT L1/2
     4    L1    C1    L2    P2                              # / TYPES OF OBSERV 
    30                                                      INTERVAL            
  2008    11    15     0     0    0.000000                  TIME OF FIRST OBS   
  2008    11    15     8    10    0.000000                  TIME OF LAST OBS    
    19                                                      # OF SATELLITES     
     2     5     5     5     5                              PRN / # OF OBS      
     3   577   577   577   577                              PRN / # OF OBS      
     4   246   246   246   246                              PRN / # OF OBS      
     6   504   504   504   504                              PRN / # OF OBS      
     7   539   539   539   539                              PRN / # OF OBS      
     8   456   456   456   456                              PRN / # OF OBS      
    11   693   693   693   693                              PRN / # OF OBS      
    13   389   389   389   389                              PRN / # OF OBS      
    16   400   400   400   400                              PRN / # OF OBS      
    17   414   414   414   414                              PRN / # OF OBS      
    19   732   732   732   732                              PRN / # OF OBS      
    20   444   444   444   444                              PRN / # OF OBS      
    21   217   217   217   217                              PRN / # OF OBS      
    23   386   386   386   386                              PRN / # OF OBS      
    25   572   572   572   572                              PRN / # OF OBS      
    27   438   438   438   438                              PRN / # OF OBS      
    28   543   543   543   543                              PRN / # OF OBS      
    31   178   178   178   178                              PRN / # OF OBS      
    32   465   465   465   465                              PRN / # OF OBS      
                                                            END OF HEADER       
 08 11 15  0  0  0.0000000  0  8  3  6 13 16 19 21 23 31
  -3674787.26207  20948788.41407  -2844153.47348  20948786.15648
  -2408589.39107  20644916.20307  -1862822.99248  20644914.42648
  -3228928.40606  22841736.82806  -2498643.87947  22841734.26247
    531550.46907  20622750.89107    412774.88349  20622747.63349
  -2137179.35505  23635999.14805  -1640953.64546  23635996.38746
  -1672918.64506  24073666.74206  -1293540.91046  24073663.89146
  -1354111.74207  21507012.63307  -1045882.19948  21507008.35248
   2143998.83207  22008468.51607   1662216.55948  22008465.46148
 08 11 15  0  0 30.0000000  0  8  3  6 13 16 19 21 23 31
  -3755610.26207  20933408.21907  -2907132.41448  20933406.21148
  -2457008.48007  20635702.30507  -1900552.14848  20635700.12148
  -3297634.38306  22828662.57806  -2552181.00447  22828659.99247
    550399.25007  20626337.56307    427462.22348  20626334.38348
  -2251364.93004  23614269.58604  -1729929.43046  23614267.25046
  -1705474.44505  24067471.64105  -1318909.10546  24067469.25046
  -1373762.28107  21503273.57007  -1061194.32048  21503269.44148
   2204036.76607  22019893.35907   1708999.34448  22019891.07048
 08 11 15  0  1  0.0000000  0  9  3  6 13 16 19 21 23 25 31
  -3835982.23007  20918113.68807  -2969759.91848  20918111.86748
  -2504926.23807  20626583.93807  -1937890.65648  20626581.45748
  -3365825.27006  22815685.68006  -2605316.76647  22815682.55547
    569487.75007  20629969.92207    442336.36748  20629967.00848
  -2365372.27003  23592575.80503  -1818766.30146  23592572.12946
  -1737621.90606  24061354.34406  -1343959.05147  24061352.18447
  -1392776.34407  21499655.79707  -1076010.46148  21499651.11348
   -141353.81615  24394214.88305    -90205.13356  24394212.71546
   2264400.83607  22031380.05507   1756036.25048  22031378.09448
 08 11 15  0  1 30.0000000  0  9  3  6 13 16 19 21 23 25 31
  -3915906.93807  20902904.50807  -3032038.90248  20902902.86348
  -2552347.41007  20617560.10907  -1974842.21948  20617557.68848
  -3433503.77006  22802807.78106  -2658053.26247  22802805.15247
    588809.28907  20633646.64807    457392.10249  20633643.52349
  -2479204.52005  23570914.55505  -1907466.71146  23570910.99246
  -1769364.39806  24055314.00806  -1368693.46946  24055311.43446
  -1411159.09407  21496157.47707  -1090334.69548  21496152.55948
   -237263.77306  24375964.44506   -164940.13747  24375962.10247
   2325085.42207  22042928.10907   1803322.93448  22042925.67248
 08 11 15  0  2  0.0000000  0  9  3  6 13 16 19 21 23 25 31
  -3995384.82807  20887780.53907  -3093969.71948  20887778.99648
  -2599273.36707  20608630.50007  -2011407.89848  20608628.03948
  -3500669.42606  22790026.55506  -2710390.12947  22790023.41447
    608360.87107  20637367.60207    472627.08648  20637363.66448
  -2592861.75805  23549286.10205  -1996030.80146  23549282.74246
  -1800702.66405  24049349.40605  -1393112.82446  24049347.32846
  -1428912.43807  21492779.02307  -1104168.48848  21492774.02748
   -333150.39105  24357717.32805   -239656.98446  24357715.40246
   2386087.87107  22054536.49207   1850857.30948  22054534.07048
 08 11 15  0  2 30.0000000  0  9  3  6 13 16 19 21 23 25 31
  -4074404.63707  20872743.46907  -3155543.59048  20872741.53948
  -2645693.97707  20599796.77307  -2047579.80948  20599794.69148
  -3567310.58606  22777344.60206  -2762318.32047  22777341.94547
    628151.28107  20641133.20307    488048.18848  20641129.18448
  -2706331.97305  23527693.93805  -2084449.15646  23527690.09846
  -1831625.48806  24043465.88306  -1417208.48846  24043463.11746
  -1446026.43007  21489522.91407  -1117504.07848  21489517.73448
   -429002.94105  24339477.32805   -314347.26646  24339475.37946
   2447417.17207  22066206.93007   1898646.34848  22066204.36348
 08 11 15  0  3  0.0000000  0  9  3  6 13 16 19 21 23 25 31
  -4152973.48807  20857792.59407  -3216766.06648  20857790.24248
  -2691617.25007  20591057.79707  -2083364.16048  20591056.24248
  -3633433.69906  22764762.32006  -2813842.82047  22764759.53547
    648170.73807  20644942.84407    503647.75048  20644939.16448
  -2819621.80904  23506134.75804  -2172726.93046  23506131.54346
  -1862140.39105  24037658.89105  -1440986.36346  24037656.25046
  -1462509.35507  21486385.74207  -1130347.92648  21486380.92648
   -524828.40605  24321241.89805   -389016.41846  24321240.64846
   2509064.37107  22077937.82007   1946683.09848  22077935.75448
 08 11 15  0  3 30.0000000  0  9  3  6 13 16 19 21 23 25 31
  -4231082.05507  20842928.77307  -3277629.89148  20842926.66848
  -2737034.63707  20582414.95307  -2118754.34049  20582413.29749
  -3699028.58206  22752279.78106  -2864955.73047  22752277.13747
    668426.32807  20648797.21907    519431.31649  20648793.75049
  -2932720.85505  23484612.64105  -2260855.98846  23484609.88346
  -1892237.17606  24031931.56306  -1464438.35547  24031928.36347
  -1478353.02007  21483370.73407  -1142693.64548  21483365.84448
   -620617.39805  24303014.35905   -463657.17247  24303012.71147
   2571036.74607  22089731.11707   1994973.23048  22089727.60948
 08 11 15  0  4  0.0000000  0  9  3  6 13 16 19 21 23 25 31
  -4308728.05107  20828153.11707  -3338133.25848  20828151.30948
  -2781945.36307  20573868.74207  -2153749.70748  20573867.29348
  -3764093.37506  22739898.40606  -2915655.55147  22739896.50047
    688917.20307  20652696.89107    535398.22348  20652693.27048
  -3045626.66405  23463127.94505  -2348834.52047  23463124.80147
  -1921914.27006  24026284.64806  -1487563.32846  24026281.19546
  -1493556.89107  21480477.45307  -1154540.82448  21480472.39548
   -716368.38305  24284793.63305   -538268.31646  24284791.76646
   2633334.10507  22101585.43807   2043516.62148  22101581.84048
 08 11 15  0  4 30.0000000  0  9  3  6 13 16 19 21 23 25 31
  -4385915.66407  20813465.22707  -3398279.44548  20813462.49248
  -2826354.70707  20565418.10207  -2188354.39149  20565415.87949
  -3828631.96906  22727616.70306  -2965945.38747  22727613.62547
    709636.59807  20656639.57007    551543.19148  20656635.71948
  -3158342.79706  23441679.18806  -2436665.28147  23441675.53947
  -1951176.32406  24020715.71106  -1510364.89147  24020712.60247
  -1508126.75007  21477704.45307  -1165893.97348  21477700.02048
   -812085.60205  24266578.96905   -612853.15247  24266577.10947
   2695950.32007  22113501.03907   2092308.43048  22113498.53948
 08 11 15  0  5  0.0000000  0  9  3  6 13 16 19 21 23 25 31
  -4462640.84807  20798864.70307  -3458065.31648  20798862.56348
  -2870259.03507  20557063.32807  -2222565.55949  20557061.23049
  -3892638.84006  22715437.19506  -3015820.87547  22715433.49647
    730586.42207  20660626.14107    567867.71549  20660622.48449
  -3270864.03505  23420266.76605  -2524344.16846  23420263.55546
  -1980018.50806  24015227.46106  -1532839.32047  24015224.68047
  -1522059.46107  21475053.81307  -1176750.64548  21475048.14848
   -907764.71905  24248371.46105   -687408.30547  24248370.00047
   2758887.48007  22125478.00807   2141350.35248  22125475.19948
 08 11 15  0  5 30.0000000  0  9  3  6 13 16 19 21 23 25 31
  -4538896.17207  20784353.66407  -3517485.03548  20784351.52748
  -2913651.95707  20548806.10907  -2256378.23449  20548803.98449
  -3956106.39806  22703358.82006  -3065276.10247  22703356.35247
    751771.86307  20664657.77307    584375.84048  20664653.72748
  -3383182.32405  23398893.14805  -2611864.90246  23398889.40246
  -2008433.56306  24009819.75006  -1554980.87147  24009817.07447
  -1535349.04707  21472524.74207  -1187106.17648  21472519.93448
  -1003398.19505  24230172.85905   -761927.85246  24230171.95346
   2822150.85907  22137516.31307   2190646.48448  22137513.70348
 08 11 15  0  6  0.0000000  0  9  3  6 13 16 19 21 23 25 31
  -4614687.28107  20769931.23407  -3576543.04348  20769929.04748
  -2956540.46507  20540644.02307  -2289797.85948  20540642.67248
  -4019039.91806  22691383.30506  -3114315.19547  22691380.34447
    773184.43007  20668732.55507    601060.95348  20668728.50048
  -3495302.85905  23377557.17205  -2699231.51246  23377553.82046
  -2036427.43806  24004493.35206  -1576794.23047  24004490.08247
  -1548002.94107  21470116.90607  -1196966.36348  21470111.54348
  -1098992.15205  24211982.42205   -836416.60546  24211981.44946
   2885732.73807  22149615.51607   2240190.79348  22149612.62948
 08 11 15  0  6 30.0000000  0  9  3  6 13 16 19 21 23 25 31
  -4690018.64807  20755595.98407  -3635242.79348  20755593.61748
  -2998930.18007  20532577.86707  -2322828.79348  20532576.12548
  -4081443.54306  22679508.39106  -3162941.42647  22679506.23447
    794817.18807  20672849.01607    617917.63748  20672845.37148
  -3607229.45705  23356257.47705  -2786446.99646  23356254.55546
  -2064004.48006  23999246.03106  -1598282.82447  23999242.24647
  -1560027.04707  21467828.46107  -1206335.80948  21467824.01648
  -1194551.19506  24193798.45306   -910878.17647  24193796.73847
   2949626.24207  22161774.23407   2289977.88748  22161771.57448
 08 11 15  0  7  0.0000000  0  9  3  6 13 16 19 21 23 25 31
  -4764886.23407  20741349.27307  -3693581.18048  20741346.78948
  -3040817.69907  20524607.20307  -2355468.42648  20524605.31348
  -4143312.34006  22667736.05506  -3211150.85947  22667733.10247
    816672.01207  20677007.65607    634947.35548  20677004.39848
  -3718957.12505  23334996.98405  -2873507.46546  23334993.64546
  -2091160.64806  23994078.03906  -1619443.49646  23994074.61746
  -1571418.40607  21465660.84407  -1215212.19548  21465656.34448
  -1290070.87506  24175621.89106   -985309.07847  24175619.79747
   3013833.76607  22173992.55507   2340009.71548  22173989.57048
 08 11 15  0  7 30.0000000  0  9  3  6 13 16 19 21 23 25 31
  -4839285.46507  20727191.69507  -3751554.60248  20727189.31348
  -3082199.61707  20516732.35907  -2387714.07849  20516730.23849
  -4204641.57406  22656064.37506  -3258939.88747  22656061.65647
    838751.04707  20681208.96907    652151.77349  20681205.88349
  -3830480.71505  23313773.72705  -2960408.93046  23313770.14146
  -2117891.37906  23988991.00806  -1640272.60946  23988987.92646
  -1582173.92206  21463614.28106  -1223593.11348  21463609.46548
  -1385546.74606  24157453.05506  -1059705.86746  24157450.45346
   3078357.78507  22186271.06307   2390288.13748  22186268.40648
 08 11 15  0  8  0.0000000  0  9  3  6 13 16 19 21 23 25 31
  -4913209.07007  20713124.53907  -3809157.39848  20713122.32448
  -3123069.41807  20508955.49207  -2419560.66849  20508953.06349
  -4265423.41806  22644498.28906  -3306302.33647  22644495.91447
    861059.24607  20685454.57007    669534.77748  20685450.85948
  -3941791.77705  23292593.69505  -3047144.77746  23292587.91846
  -2144189.31606  23983986.39806  -1660764.46947  23983983.03547
  -1592287.71507  21461689.93807  -1231474.00448  21461685.44548
  -1480971.34006  24139294.35906  -1134062.66847  24139292.00047
   3143203.59007  22198610.86707   2440817.30948  22198607.69148
 08 11 15  0  8 30.0000000  0  9  3  6 13 16 19 21 23 25 31
  -4986656.86707  20699147.43007  -3866389.44148  20699144.84848
  -3163428.25007  20501275.33607  -2451009.10549  20501273.32849
  -4325656.87506  22633036.26606  -3353237.52347  22633033.48047
    883594.22707  20689742.54707    687094.50048  20689738.68448
  -4052889.51206  23271452.21906  -3133714.39847  23271447.53147
  -2170054.85506  23979064.63306  -1680919.45347  23979062.05147
  -1601761.28107  21459887.00007  -1238856.00448  21459882.37548
  -1576344.53105  24121145.89105  -1208379.42647  24121143.88747
   3208369.00807  22211011.09407   2491595.53948  22211008.87548
 08 11 15  0  9  0.0000000  0  9  3  6 13 16 19 21 23 25 31
  -5059640.05107  20685259.03907  -3923259.43448  20685256.80548
  -3203288.11707  20493689.96107  -2482068.74248  20493688.03948
  -4385352.94106  22621676.39806  -3399753.95347  22621673.52347
    906342.77007  20694071.35907    704820.62148  20694067.98048
  -4163784.38705  23250349.24205  -3220125.94547  23250345.68447
  -2195498.84806  23974223.21106  -1700745.93047  23974219.08647
  -1610607.25406  21458203.53106  -1245748.97348  21458199.08648
  -1671677.28105  24103004.53905  -1282664.65247  24103001.79747
   3273841.16007  22223470.60907   2542612.76648  22223468.08248
 08 11 15  0  9 30.0000000  0  9  3  6 13 16 19 21 23 25 31
  -5132154.06607  20671460.21107  -3979763.86348  20671458.91048
  -3242645.78507  20486200.61707  -2512737.05149  20486198.55949
  -4444506.47706  22610420.01606  -3445847.61347  22610417.18447
    929306.91007  20698441.47707    722714.74648  20698437.87948
  -4274471.17605  23229286.35205  -3306375.32847  23229282.48047
  -2220516.78906  23969462.06306  -1720240.40246  23969458.29746
  -1618822.63707  21456640.10907  -1252150.57048  21456636.05148
  -1766965.14805  24084871.73405  -1356914.95347  24084869.05947
   3339622.21907  22235988.33607   2593870.69948  22235985.64148
 08 11 15  0 10  0.0000000  0  9  3  6 13 16 19 21 23 25 31
  -5204186.98007  20657752.92207  -4035893.39848  20657751.14148
  -3281490.21107  20478809.08607  -2543005.43849  20478807.27049
  -4503105.73806  22599269.06306  -3491509.39547  22599266.50847
    952495.94507  20702854.19507    740784.12549  20702851.09449
  -4384937.02706  23208265.40606  -3392452.57847  23208261.58647
  -2245096.81606  23964784.96906  -1739393.68847  23964781.49247
  -1626397.16007  21455198.55507  -1258052.80148  21455194.64148
  -1862195.96905  24066749.69505  -1431120.77747  24066747.77747
   3405722.45707  22248566.33607   2645377.35948  22248563.28548
 08 11 15  0 10 30.0000000  0  9  3  6 13 16 19 21 23 25 31
  -5275738.37907  20644137.33607  -4091647.71549  20644135.27049
  -3319822.18807  20471514.18807  -2572874.50049  20471512.49249
  -4561149.32806  22588223.14106  -3536738.14847  22588221.27747
    975908.24607  20707309.30507    759027.46949  20707306.40249
  -4495180.80106  23187287.28906  -3478356.78547  23187282.55547
  -2269238.78106  23960190.83606  -1758205.57847  23960188.17647
  -1633331.77006  21453879.13306  -1263456.40648  21453875.03548
  -1957369.13305  24048638.53105  -1505281.66047  24048636.61747
   3472139.91007  22261205.44507   2697131.18848  22261202.39548
 08 11 15  0 11  0.0000000  0  9  3  6 13 16 19 21 23 25 31
  -5346816.05107  20630611.60207  -4147032.90248  20630609.53148
  -3357650.43007  20464315.81307  -2602351.04349  20464314.05149
  -4618644.38706  22577282.71906  -3581539.50047  22577279.37947
    999533.87907  20711805.02307    777437.03948  20711801.92248
  -4605209.53105  23166348.88305  -3564093.41847  23166345.30547
  -2292950.34806  23955678.35906  -1776682.14547  23955675.70747
  -1639635.78907  21452679.82807  -1268368.64548  21452675.08248
  -2052492.16805  24030537.03105  -1579403.48847  24030534.94147
   3538864.80907  22273902.57807   2749124.60548  22273900.05948
 08 11 15  0 11 30.0000000  0  9  3  6 13 16 19 21 23 25 31
  -5417409.48007  20617178.14107  -4202040.76648  20617175.85548
  -3394965.25807  20457214.96107  -2631427.52749  20457212.75049
  -4675579.46506  22566447.67206  -3625904.51247  22566445.04347
   1023381.46507  20716343.03907    796019.57048  20716340.16048
  -4715011.46505  23145454.55505  -3649653.34847  23145450.41047
  -2316221.00406  23951250.07806  -1794815.10946  23951247.57046
  -1645300.23007  21451601.60907  -1272782.49248  21451597.35548
  -2147554.16806  24012447.78106  -1653477.75047  24012445.31347
   3605905.91007  22286660.09407   2801364.41048  22286657.41048
 08 11 15  0 12  0.0000000  0  9  3  6 13 16 19 21 23 25 31
  -5487521.17607  20603836.34407  -4256673.24648  20603833.87548
  -3431770.57807  20450211.41407  -2660107.00049  20450209.01649
  -4731958.00806  22555720.28106  -3669835.84447  22555716.94547
   1047445.74207  20720922.39807    814770.94548  20720919.57448
  -4824588.68605  23124601.28905  -3735038.18346  23124598.43846
  -2339053.31306  23946905.42206  -1812606.52747  23946902.87547
  -1650329.37107  21450644.50007  -1276701.31348  21450640.55148
  -2242557.78106  23994369.04706  -1727506.53147  23994366.71147
   3673258.40207  22299476.89107   2853846.84848  22299474.27348
 08 11 15  0 12 30.0000000  0  9  3  6 13 16 19 21 23 25 31
  -5557150.70307  20590586.33607  -4310930.01248  20590583.91448
  -3468067.02307  20443304.18007  -2688389.94549  20443302.33649
  -4787778.22306  22545097.82006  -3713332.10247  22545095.47747
   1071724.80507  20725542.76607    833689.69149  20725539.61349
  -4933939.76604  23103792.28904  -3820246.75846  23103788.89846
  -2361447.00806  23942643.33606  -1830056.14546  23942640.96546
  -1654724.31607  21449808.52307  -1280125.95348  21449804.07448
  -2337501.97706  23976302.07806  -1801489.01247  23976298.90647
   3740920.87907  22312352.72707   2906570.81648  22312350.46948
 08 11 15  0 13  0.0000000  0  9  3  6 13 16 19 21 23 25 31
  -5626298.50007  20577427.42207  -4364811.40649  20577425.98049
  -3503856.14807  20436493.68007  -2716277.57448  20436491.87948
  -4843040.49607  22534581.94507  -3756393.62547  22534578.37147
   1096216.19907  20730203.11707    852773.88348  20730200.14848
  -5043064.59805  23083026.44505  -3905279.01247  23083023.06347
  -2383402.72706  23938465.73406  -1847164.47746  23938462.95346
  -1658487.43407  21449092.39807  -1283058.25048  21449087.32848
  -2432387.46505  23958245.03905  -1875425.74647  23958243.11747
   3808890.29307  22325286.50807   2959533.96148  22325284.90248
 08 11 15  0 13 30.0000000  0  9  3  6 13 16 19 21 23 25 31
  -5694966.97307  20564360.94507  -4418319.29749  20564358.60249
  -3539141.06607  20429779.38307  -2743772.31349  20429777.69149
  -4897747.05106  22524171.02306  -3799022.10247  22524167.80547
   1120915.67207  20734903.27307    872020.20748  20734899.69148
  -5151964.23805  23062304.07805  -3990135.85947  23062299.95747
  -2404922.45306  23934370.35906  -1863933.07846  23934368.04346
  -1661622.09807  21448496.31307  -1285500.84848  21448491.13348
  -2527215.78505  23940199.79705  -1949317.90247  23940197.96547
   3877162.90607  22338278.69507   3012733.39148  22338275.87948
 08 11 15  0 14  0.0000000  0  9  3  6 13 16 19 21 23 25 31
  -5763150.02307  20551386.07007  -4471448.95748  20551383.66448
  -3573916.86707  20423161.89107  -2770870.34048  20423159.56348
  -4951890.16006  22513867.79706  -3841211.52747  22513864.90247
   1145826.81307  20739643.98407    891431.48048  20739640.05948
  -5260631.83605  23041624.05505  -4074811.89147  23041620.73447
  -2426000.44906  23930359.43806  -1880357.50846  23930356.95346
  -1664124.21507  21448019.76607  -1287450.55148  21448015.41448
  -2621980.71105  23922166.56305  -2023160.66047  23922165.20747
   3945742.76607  22351329.25807   3066172.24648  22351326.41448
 08 11 15  0 14 30.0000000  0  9  3  6 13 16 19 21 23 25 31
  -5830837.23007  20538505.32807  -4524192.24249  20538503.09449
  -3608174.22307  20416642.60207  -2797564.37548  20416640.73848
  -5005459.79306  22503673.76606  -3882954.10547  22503671.21147
   1170958.10207  20744425.89807    911014.30149  20744422.62949
  -5369055.98805  23020992.54705  -4159298.23047  23020987.64547
  -2446626.36706  23926434.86706  -1896429.63346  23926432.20346
  -1665984.82807  21447665.78107  -1288900.39548  21447661.24648
  -2716671.21105  23904147.93005  -2096945.46147  23904145.28547
   4014638.20307  22364439.41407   3119856.95748  22364437.34448
 08 11 15  0 15  0.0000000  0  9  3  6 13 16 19 21 23 25 31
  -5898035.34407  20525718.02307  -4576554.39549  20525715.74249
  -3641920.73407  20410220.68007  -2823860.35248  20410218.87548
  -5058462.50806  22493588.00806  -3924254.93447  22493584.89547
   1196300.88307  20749248.83607    930761.90648  20749245.59048
  -5477242.53506  23000405.68806  -4243599.38747  23000401.43847
  -2466806.79306  23922593.71906  -1912154.64546  23922591.78146
  -1667212.35207  21447432.08607  -1289856.90248  21447428.24648
  -2811293.70705  23886142.20305  -2170677.30546  23886139.46946
   4083840.59807  22377608.35907   3173780.85548  22377605.38348
 08 11 15  0 15 30.0000000  0  9  3  6 13 16 19 21 23 25 31
  -5964745.66007  20513023.56307  -4628536.45749  20513021.50449
  -3675159.06307  20403895.64807  -2849760.34448  20403893.52048
  -5110898.57006  22483609.51606  -3965114.17647  22483607.09047
   1221851.84807  20754110.91407    950671.73448  20754107.57448
  -5585191.75806  22979863.94506  -4327715.66847  22979859.47347
  -2486543.09006  23918838.50006  -1927533.56347  23918836.71147
  -1667809.64807  21447318.64807  -1290322.34448  21447314.43848
  -2905849.16005  23868148.35905  -2244356.84847  23868146.23847
   4153346.59407  22390834.63307   3227941.36748  22390832.41848
 08 11 15  0 16  0.0000000  0  9  3  6 13 16 19 21 23 25 31
  -6030966.75007  20500421.84407  -4680137.30149  20500419.99249
  -3707888.65207  20397667.35207  -2875263.92249  20397665.57449
  -5162766.03906  22473739.19506  -4005530.40247  22473736.75447
   1247610.14107  20759012.35207    970743.11348  20759008.73448
  -5692901.21106  22959368.01606  -4411645.10947  22959363.09047
  -2505833.77306  23915167.76606  -1942565.29746  23915164.74246
  -1667777.00807  21447324.95307  -1290296.92248  21447320.60948
  -3000335.64105  23850168.71105  -2317982.65247  23850166.62947
   4223155.88307  22404119.24207   3282338.17648  22404117.02748
 08 11 15  0 16 30.0000000  0  9  3  6 13 16 19 21 23 25 31
  -6096695.40207  20487913.86707  -4731354.42249  20487911.87949
  -3740107.74207  20391536.39807  -2900369.70749  20391534.43049
  -5214061.77306  22463978.66406  -4045501.11347  22463975.87147
   1273576.91807  20763953.84407    990976.95348  20763950.04748
  -5800367.02706  22938917.06306  -4495384.71147  22938912.79347
  -2524676.06306  23911581.81306  -1957247.55947  23911579.24647
  -1667113.19507  21447450.81307  -1289779.67648  21447446.51248
  -3094749.74606  23832202.14806  -2391552.09047  23832199.57047
   4293269.21507  22417461.46907   3336971.91448  22417459.25848
 08 11 15  0 17  0.0000000  0  9  3  6 13 16 19 21 23 25 31
  -6161931.73807  20475500.10207  -4782187.93048  20475497.90648
  -3771817.00007  20385502.25007  -2925078.22748  20385500.37948
  -5264785.30106  22454326.22706  -4085025.93047  22454323.30547
   1299750.46107  20768934.43807   1011371.91048  20768931.00448
  -5907587.89105  22918512.89805  -4578933.41847  22918509.61347
  -2543069.92206  23908081.82806  -1971580.44946  23908078.36746
  -1665819.74607  21447697.01607  -1288771.80948  21447692.48848
  -3189090.56605  23814249.94505  -2465064.44147  23814247.09847
   4363685.12907  22430861.28107   3391841.39148  22430858.68048
 08 11 15  0 17 30.0000000  0  9  3  6 13 16 19 21 23 25 31
  -6226674.88307  20463179.94507  -4832637.14549  20463178.04349
  -3803017.09007  20379565.19507  -2949389.97749  20379563.59449
  -5314935.18806  22444782.34406  -4124103.75847  22444780.27747
   1326129.17607  20773954.55507   1031926.74648  20773951.05948
  -6014562.58205  22898156.50005  -4662290.32847  22898153.27047
  -2561014.69506  23904667.14106  -1985563.38347  23904664.05147
  -1663897.75807  21448062.94507  -1287274.18048  21448057.91448
  -3283357.07806  23796311.50006  -2538518.82847  23796309.18047
   4434402.02307  22444317.58607   3446945.45348  22444315.28948
 08 11 15  0 18  0.0000000  0  9  3  6 13 16 19 21 23 25 31
  -6290922.71907  20450953.89107  -4882700.39549  20450952.15249
  -3833706.62507  20373725.29707  -2973303.90649  20373723.27049
  -5364509.08206  22435349.60206  -4162732.77347  22435346.24647
   1352713.32407  20779013.06307   1052641.65648  20779009.52748
  -6121287.65605  22877847.91405  -4745452.68047  22877845.03547
  -2578507.98006  23901338.79706  -1999194.48447  23901334.94547
  -1661346.34007  21448548.21107  -1285286.07848  21448543.68048
  -3377546.31606  23778387.79706  -2611913.02747  23778385.35247
   4505420.71907  22457832.16407   3502284.66848  22457830.14548
 08 11 15  0 18 30.0000000  0  9  3  6 13 16 19 21 23 25 31
  -6354678.41007  20438821.46107  -4932380.13749  20438819.85549
  -3863890.11307  20367981.61707  -2996823.50849  20367979.53549
  -5413510.54706  22426024.94506  -4200915.74647  22426020.70347
   1379497.87107  20784110.10907   1073512.72748  20784106.12548
  -6227765.35205  22857585.21105  -4828422.30947  22857582.70747
  -2595553.30906  23898095.27306  -2012476.55547  23898092.28947
  -1658170.60207  21449152.72707  -1282811.48448  21449148.51648
  -3471661.28906  23760478.46906  -2685249.34847  23760475.91047
   4576735.59407  22471403.59407   3557854.66448  22471401.21948
 08 11 15  0 19  0.0000000  0  9  3  6 13 16 19 21 23 25 31
  -6417938.13707  20426784.14107  -4981673.43049  20426781.92249
  -3893564.52707  20362334.62507  -3019946.43048  20362332.67248
  -5461934.05506  22416809.84406  -4238648.32847  22416807.61347
   1406484.74207  20789245.07807   1094541.44548  20789241.89848
  -6333990.64505  22837371.75805  -4911195.28547  22837368.29747
  -2612146.87106  23894937.53906  -2025406.59047  23894934.51247
  -1654368.57007  21449876.53907  -1279848.87948  21449872.07448
  -3565697.31606  23742584.25806  -2758524.16047  23742580.96547
   4648348.55906  22485030.44506   3613656.93848  22485028.09448
 08 11 15  0 19 30.0000000  0  9  3  6 13 16 19 21 23 25 31
  -6480699.70307  20414840.99207  -5030578.54349  20414838.66449
  -3922729.41407  20356784.98407  -3042672.31649  20356782.93449
  -5509777.42606  22407705.28906  -4275928.87947  22407703.59047
   1433674.07007  20794419.32007   1115727.92248  20794416.24248
  -6439960.80506  22817206.11706  -4993769.44547  22817202.33647
  -2628286.72306  23891866.10206  -2037983.07047  23891863.05147
  -1649940.02307  21450718.75807  -1276398.07848  21450714.61348
  -3659651.86706  23724705.57806  -2831735.48047  23724702.27347
   4720259.77707  22498714.76607   3669691.63348  22498713.08248
 08 11 15  0 20  0.0000000  0  9  3  6 13 16 19 21 23 25 31
  -6542959.18007  20402992.96107  -5079092.41449  20402990.98049
  -3951381.27307  20351332.94507  -3064998.44948  20351330.71148
  -5557036.60207  22398712.37507  -4312754.19947  22398709.98447
   1461067.84007  20799632.32807   1137073.70748  20799628.83648
  -6545670.03106  22797091.09406  -5076140.29347  22797087.17247
  -2643968.85506  23888881.65606  -2050202.90247  23888879.19947
  -1644882.52007  21451681.10907  -1272457.19548  21451676.85248
  -3753520.03505  23706842.42205  -2904879.51247  23706839.77747
   4792471.68007  22512456.74207   3725960.60948  22512454.75848
 08 11 15  0 20 30.0000000  0  9  3  6 13 16 19 21 23 25 31
  -6604714.62107  20391241.24207  -5127213.53548  20391239.27348
  -3979519.24607  20345978.06307  -3086924.13349  20345975.98849
  -5603708.81606  22389831.07006  -4349122.17647  22389828.53547
   1488666.56607  20804884.68007   1158579.19548  20804880.78548
  -6651115.88706  22777025.44506  -5158305.87947  22777021.36347
  -2659190.89106  23885984.93006  -2062064.21947  23885982.57047
  -1639195.68007  21452763.60907  -1268025.89848  21452758.80548
  -3847299.12905  23688997.15605  -2977954.11747  23688994.03147
   4864984.31306  22526254.85906   3782463.93848  22526253.62148
 08 11 15  0 21  0.0000000  0  9  3  6 13 16 19 21 23 25 31
  -6665970.44507  20379584.67207  -5174945.32449  20379582.65649
  -4007149.12507  20340720.25007  -3108453.91049  20340718.33649
  -5649798.40206  22381060.50806  -4385036.12947  22381058.16847
   1516464.02307  20810173.96107   1180239.55548  20810170.52048
  -6756301.66006  22757009.37506  -5240268.79747  22757005.84847
  -2673957.66406  23883175.06306  -2073570.77047  23883172.14147
  -1632885.95707  21453964.33607  -1263109.25048  21453959.75048
  -3940993.00405  23671166.66405  -3050962.32847  23671164.32047
   4937791.19906  22540109.64106   3839196.53948  22540107.28948
 08 11 15  0 21 30.0000000  0  9  3  6 13 16 19 21 23 25 31
  -6726723.13707  20368023.79707  -5222285.07849  20368021.41049
  -4034268.16407  20335559.41407  -3129585.63348  20335557.40248
  -5695301.55906  22372401.18806  -4420493.14547  22372398.62947
   1544461.78107  20815501.84407   1202055.99648  20815498.34848
  -6861222.49606  22737043.58606  -5322025.25847  22737039.53947
  -2688265.51206  23880452.63306  -2084719.73847  23880449.21147
  -1625951.43007  21455284.07007  -1257705.73448  21455279.30548
  -4034597.39105  23653355.16405  -3123900.77747  23653352.04347
   5010894.24207  22554021.51607   3896159.92648  22554019.02748
 08 11 15  0 22  0.0000000  0  9  3  6 13 16 19 21 23 25 31
  -6786975.16007  20356558.43807  -5269234.71149  20356555.80549
  -4060880.18007  20330495.75807  -3150322.26249  20330493.32449
  -5740220.40206  22363853.68006  -4455494.84447  22363850.84447
   1572655.35207  20820866.64107   1224025.01248  20820863.43848
  -6965880.16006  22717128.05506  -5403576.67247  22717123.23047
  -2702117.35206  23877816.27306  -2095513.38347  23877813.43847
  -1618396.59407  21456721.89107  -1251818.86348  21456717.17248
  -4128114.03506  23635559.58606  -3196770.91047  23635555.51647
   5084288.53906  22567987.77306   3953350.24648  22567985.63348
 08 11 15  0 22 30.0000000  0  9  3  6 13 16 19 21 23 25 31
  -6846719.61307  20345189.55507  -5315788.81348  20345187.29748
  -4086979.17207  20325529.09407  -3170659.14148  20325527.29748
  -5784547.34406  22355418.47706  -4490035.30947  22355416.21547
   1601050.62107  20826270.01607   1246151.19149  20826266.84449
  -7070266.40206  22697263.97706  -5484916.59447  22697259.03147
  -2715505.96506  23875268.49206  -2105946.08247  23875265.12147
  -1610216.15607  21458278.07007  -1245444.50448  21458273.78548
  -4221535.20306  23617781.82806  -3269566.61347  23617778.89547
   5157979.43406  22582010.39806   4010771.69948  22582007.32448
 08 11 15  0 23  0.0000000  0  9  3  6 13 16 19 21 23 25 31
  -6905960.04707  20333916.31307  -5361950.18049  20333914.19549
  -4112569.86307  20320659.29707  -3190599.94149  20320657.23849
  -5828285.80506  22347095.37506  -4524117.25047  22347093.27047
   1629641.77307  20831710.98407   1268430.00048  20831707.51648
  -7174383.73806  22677450.32806  -5566046.96547  22677446.30947
  -2728435.18806  23872807.91406  -2116020.80146  23872804.02046
  -1601415.48407  21459952.82807  -1238586.85948  21459948.86348
  -4314863.68806  23600022.33606  -3342290.08247  23600019.44547
   5231961.89106  22596088.98406   4068420.34848  22596086.03148
 08 11 15  0 23 30.0000000  0  9  3  6 13 16 19 21 23 25 31
  -6964693.73807  20322739.77307  -5407716.70748  20322737.23848
  -4137650.62107  20315886.78107  -3210143.37948  20315884.93448
  -5871432.08207  22338885.59407  -4557737.71147  22338882.94547
   1658429.96107  20837189.12507   1290862.35248  20837185.97348
  -7278228.21506  22657689.96106  -5646964.68447  22657684.92247
  -2740902.12906  23870435.82006  -2125735.29746  23870431.40246
  -1591993.93007  21461745.52307  -1231245.40248  21461741.15648
  -4408095.73806  23582280.86706  -3414938.41847  23582277.39847
   5306236.50006  22610222.21906   4126296.60948  22610220.55548
 08 11 15  0 24  0.0000000  0  9  3  6 13 16 19 21 23 25 31
  -7022920.87507  20311659.55507  -5453088.50449  20311657.49649
  -4162223.07807  20311210.43807  -3229290.74248  20311208.91048
  -5913987.11306  22330786.90606  -4590897.49247  22330784.44147
   1687412.76207  20842704.35907   1313446.34048  20842701.22348
  -7381799.38306  22637980.78906  -5727669.49647  22637976.18847
  -2752907.60906  23868150.91406  -2135090.25446  23868147.14146
  -1581953.44107  21463656.43007  -1223421.66448  21463652.32848
  -4501231.34006  23564558.21906  -3487511.63347  23564554.23847
   5380800.83206  22624411.83606   4184398.64548  22624409.48048
 08 11 15  0 24 30.0000000  0  9  3  6 13 16 19 21 23 25 31
  -7080633.44107  20300676.98407  -5498059.32848  20300674.53148
  -4186280.16407  20306632.92207  -3248036.52749  20306630.84849
  -5955942.23806  22322803.29706  -4623589.80547  22322800.41447
   1716596.88707  20848258.10907   1336187.21948  20848254.91448
  -7485087.72306  22618325.19506  -5808153.88747  22618321.23847
  -2764443.30106  23865955.70306  -2144079.06346  23865952.10946
  -1571288.05507  21465685.88307  -1215110.98848  21465681.57848
  -4594261.29306  23546854.89106  -3560002.44547  23546852.30947
   5455661.27306  22638657.39106   4242731.45748  22638655.23048
 08 11 15  0 25  0.0000000  0  9  3  6 13 16 19 21 23 25 31
  -7137841.57407  20289790.68807  -5542637.09049  20289788.57849
  -4209832.68407  20302150.68807  -3266389.13348  20302148.73048
  -5997306.83606  22314931.75006  -4655821.98047  22314928.78147
   1745970.77307  20853847.31307   1359075.95748  20853844.31348
  -7588101.93406  22598722.30506  -5888424.69147  22598718.52347
  -2775519.29306  23863847.85906  -2152709.71546  23863845.01646
  -1560009.34807  21467831.96107  -1206322.40648  21467827.91448
  -4687194.47706  23529169.95306  -3632417.91047  23529166.14847
   5530806.32406  22652957.01606   4301285.99648  22652955.25048
 08 11 15  0 25 30.0000000  0  9  3  6 13 16 19 21 23 25 31
  -7194549.17207  20278999.49207  -5586824.82448  20278997.27748
  -4232886.21907  20297763.82807  -3284352.92248  20297762.08248
  -6038084.88306  22307171.48406  -4687597.07847  22307169.46147
   1775528.67607  20859472.20307   1382108.08248  20859468.84848
  -7690845.32406  22579171.14106  -5968484.44547  22579167.64147
  -2786139.91806  23861827.36706  -2160985.52046  23861823.68846
  -1548123.90207  21470093.57007  -1197061.02048  21470089.83648
  -4780034.30506  23511503.16406  -3704760.64547  23511499.45747
   5606229.75406  22667310.17206   4360057.48848  22667308.05548
 08 11 15  0 26  0.0000000  0  9  3  6 13 16 19 21 23 25 31
  -7250749.18407  20268305.10907  -5630617.03948  20268302.44948
  -4255434.40207  20293472.95307  -3301922.93849  20293471.33649
  -6078269.49606  22299524.97706  -4718909.74647  22299522.60547
   1805276.33607  20865133.10207   1405288.07448  20865129.91048
  -7793309.21506  22559673.14106  -6048326.41047  22559669.16047
  -2796297.53106  23859894.15606  -2168900.53546  23859890.42246
  -1535625.27707  21472472.35907  -1187321.84848  21472467.94548
  -4872772.36706  23493855.69506  -3777024.03547  23493852.53147
   5681937.10506  22681716.28106   4419050.19948  22681714.11748
 08 11 15  0 26 30.0000000  0  9  3  6 13 16 19 21 23 25 31
  -7306434.02707  20257708.57807  -5674007.81648  20257706.07048
  -4277470.80107  20289279.72707  -3319094.15249  20289277.64849
  -6117851.41806  22291993.31306  -4749752.78947  22291990.21547
   1835219.64807  20870831.16407   1428620.53148  20870827.69148
  -7895484.96106  22540229.39106  -6127943.86347  22540225.19947
  -2805985.21506  23858051.39106  -2176449.37147  23858047.52047
  -1522508.23407  21474967.96107  -1177100.78548  21474964.20348
  -4965400.30906  23476228.79706  -3849201.64547  23476226.00447
   5757933.98006  22696178.48406   4478268.52347  22696175.17647
 08 11 15  0 27  0.0000000  0  9  3  6 13 16 19 21 23 25 31
  -7361609.44908  20247208.51608  -5717001.64849  20247206.65249
  -4299002.30907  20285182.52307  -3335871.95749  20285180.63349
  -6156836.50407  22284574.50007  -4780130.78947  22284571.19547
   1865351.47307  20876565.16407   1452099.87148  20876561.96148
  -7997377.10206  22520839.45306  -6207340.33247  22520835.14847
  -2815208.39106  23856296.52306  -2183636.27046  23856292.53546
  -1508781.09007  21477580.63307  -1166404.30948  21477576.84048
  -5057922.77706  23458623.02306  -3921297.10247  23458619.17647
   5834213.03906  22710693.93006   4537706.73448  22710690.89548
 08 11 15  0 27 30.0000000  0  9  3  6 13 16 19 21 23 25 31
  -7416271.91407  20236807.28107  -5759595.75849  20236805.15649
  -4320026.52307  20281182.18807  -3352254.45749  20281179.64149
  -6195221.32807  22277270.37507  -4810041.03547  22277266.84047
   1895673.62507  20882335.15607   1475727.51648  20882331.76248
  -8098981.10906  22501505.10906  -6286512.27747  22501501.54347
  -2823964.02306  23854630.10206  -2190458.86346  23854626.19946
  -1494441.79307  21480309.85207  -1155230.84848  21480305.20748
  -5150335.35905  23441037.15605  -3993306.86347  23441035.12947
   5910775.77006  22725262.49206   4597365.95748  22725260.59448
 08 11 15  0 28  0.0000000  0  9  3  6 13 16 19 21 23 25 31
  -7470426.35907  20226502.22707  -5801794.03149  20226499.49649
  -4340549.34407  20277276.46907  -3368246.25848  20277274.16848
  -6233010.46507  22270078.96907  -4839487.11747  22270076.18047
   1926179.68007  20888139.99207   1499498.46148  20888136.90648
  -8200300.44506  22482224.27306  -6365462.37547  22482220.80147
  -2832256.37106  23853052.45306  -2196920.44546  23853048.35546
  -1479496.81307  21483153.46107  -1143585.41448  21483149.17248
  -5242641.69506  23423471.43806  -4065233.85947  23423469.28547
   5987615.73406  22739884.93806   4657241.23448  22739882.52048
 08 11 15  0 28 30.0000000  0  9  3  6 13 16 19 21 23 25 31
  -7524064.78508  20216294.74208  -5843590.19549  20216292.61749
  -4360564.07007  20273467.46907  -3383842.14148  20273465.34048
  -6270195.77306  22263002.72706  -4868462.69947  22263000.03547
   1956876.10907  20893981.30507   1523417.75048  20893978.23848
  -8301325.90606  22462999.98406  -6444183.48847  22462995.85547
  -2840078.02006  23851563.43806  -2203015.21946  23851559.80946
  -1463940.69507  21486113.20307  -1131463.77348  21486109.59848
  -5334832.89806  23405928.46906  -4137071.17647  23405926.25847
   6064738.98006  22754561.26606   4717337.24248  22754558.96948
 08 11 15  0 29  0.0000000  0  9  3  6 13 16 19 21 23 25 31
  -7577190.76207  20206185.22707  -5884987.04349  20206182.92649
  -4380075.00807  20269754.93007  -3399045.46949  20269752.61349
  -6306780.09007  22256040.68807  -4896969.94547  22256038.80147
   1987758.22307  20899858.21907   1547481.71548  20899855.09048
  -8402059.80106  22443830.98406  -6522677.42247  22443826.84047
  -2847432.73806  23850163.64806  -2208746.19146  23850159.87546
  -1447778.30507  21489189.18007  -1118869.72748  21489185.00848
  -5426911.25006  23388406.48406  -4208820.53147  23388404.03547
   6142140.35506  22769290.60206   4777649.94548  22769288.60948
 08 11 15  0 29 30.0000000  0  9  3  6 13 16 19 21 23 25 31
  -7629799.07407  20196174.52307  -5925980.53549  20196172.35949
  -4399078.38707  20266138.40607  -3413853.29348  20266136.68448
  -6342758.02306  22249194.72706  -4925004.70347  22249192.09447
   2018829.30907  20905770.81307   1571692.93048  20905767.79348
  -8502495.72306  22424719.61706  -6600939.16847  22424714.18447
  -2854314.96106  23848854.40606  -2214108.99246  23848851.19546
  -1431007.02307  21492380.83607  -1105801.19148  21492376.04748
  -5518870.56606  23370906.84406  -4280477.11747  23370905.25847
   6219823.45706  22784073.18806   4838182.21948  22784070.32848
 08 11 15  0 30  0.0000000  0  9  3  6 13 16 19 21 23 25 31
  -7681890.66807  20186261.64107  -5966571.37149  20186259.22349
  -4417575.89807  20262618.35207  -3428266.93849  20262616.50449
  -6378130.48406  22242463.31306  -4952567.68047  22242460.91447
   2050087.64507  20911719.25807   1596050.05948  20911716.22748
  -8602633.05106  22405663.28906  -6678968.23447  22405659.34447
  -2860725.77006  23847634.36706  -2219104.41846  23847630.99646
  -1413629.27007  21495687.73407  -1092260.09848  21495683.04348
  -5610710.43406  23353430.82806  -4352040.62547  23353427.84847
   6297785.37906  22798908.00806   4898931.75448  22798906.78548
 08 11 15  0 30 30.0000000  0  9  3  6 13 16 19 21 23 25 31
  -7733465.15608  20176447.21908  -6006759.28149  20176445.12549
  -4435568.53507  20259194.52307  -3442287.16848  20259192.30548
  -6412896.45306  22235847.29706  -4979658.03547  22235845.31647
   2081531.89107  20917702.53107   1620552.06648  20917699.55948
  -8702470.67206  22386665.27306  -6756763.77347  22386660.80147
  -2866665.12906  23846503.85206  -2223732.52346  23846500.28946
  -1395647.07807  21499108.89807  -1078248.00848  21499105.36348
  -5702429.48006  23335977.16406  -4423510.01247  23335974.09847
   6376024.62906  22813796.79706   4959897.37948  22813795.19148
 08 11 15  0 31  0.0000000  0  9  3  6 13 16 19 21 23 25 31
  -7784525.74208  20166730.68808  -6046546.73849  20166728.53149
  -4453060.62107  20255866.10207  -3455917.35549  20255863.80549
  -6447059.49206  22229346.22706  -5006278.61747  22229344.11747
   2113157.52707  20923720.87507   1645195.39548  20923717.63348
  -8802010.36706  22367723.27306  -6834327.13747  22367719.29347
  -2872136.32806  23845462.49206  -2227995.78946  23845458.87146
  -1377065.07407  21502645.37507  -1063768.52348  21502641.50448
  -5794029.58606  23318546.25006  -4494886.71947  23318543.29747
   6454536.43807  22828737.82007   5021075.36348  22828735.37548
 08 11 15  0 31 30.0000000  0  9  3  6 13 16 19 21 23 25 31
  -7835066.98007  20157113.10907  -6085929.51649  20157110.95349
  -4470047.66407  20252633.64807  -3469154.00848  20252631.68448
  -6480613.26606  22222961.68006  -5032424.42247  22222958.92647
   2144968.91807  20929774.26607   1669983.48448  20929771.23048
  -8901245.19906  22348839.18006  -6911652.94548  22348835.55948
  -2877133.70706  23844511.53906  -2231889.89146  23844508.89846
  -1357880.14107  21506296.51607  -1048819.23848  21506292.03548
  -5885504.16406  23301138.83606  -4566165.59047  23301136.34047
   6533324.68407  22843730.38307   5082468.78948  22843727.70748
 08 11 15  0 32  0.0000000  0  9  3  6 13 16 19 21 23 25 31
  -7885095.86707  20147592.91407  -6124913.05949  20147591.03949
  -4486537.85907  20249495.52307  -3482003.50448  20249493.33248
  -6513565.01606  22216691.35906  -5058101.11747  22216688.71147
   2176957.21107  20935861.59407   1694909.40648  20935858.69548
  -9000180.78506  22330011.97706  -6988745.59448  22330008.64548
  -2881664.09006  23843649.57806  -2235420.06647  23843647.10547
  -1338101.03507  21510060.42207  -1033406.94948  21510055.55148
  -5976858.80106  23283754.66406  -4637351.03147  23283752.37547
   6612380.68006  22858774.35206   5144070.81647  22858771.82047
 08 11 15  0 32 30.0000000  0  9  3  6 13 16 19 21 23 25 31
  -7934600.59407  20138172.27307  -6163488.16449  20138170.72749
  -4502520.22707  20246454.21107  -3494457.29748  20246452.04348
  -6545902.09006  22210537.93806  -5083298.84047  22210535.31347
   2209133.71907  20941984.60207   1719982.00848  20941981.62948
  -9098804.03106  22311244.72706  -7065594.87148  22311241.17648
  -2885715.78506  23842878.83606  -2238577.21946  23842875.79346
  -1317717.71107  21513939.03107  -1017523.86748  21513934.35248
  -6068080.24605  23266395.85205  -4708432.61747  23266394.19147
   6691714.36306  22873870.29706   5205889.23848  22873868.61748
 08 11 15  0 33  0.0000000  0  9  3  6 13 16 19 21 23 25 31
  -7983586.25408  20128850.89808  -6201658.80549  20128848.60949
  -4518000.90607  20243508.60207  -3506520.16049  20243506.19549
  -6577629.81306  22204500.10906  -5108021.73447  22204497.33247
   2241491.74207  20948142.08607   1745196.05148  20948138.96548
  -9197118.71106  22292536.35906  -7142203.66048  22292533.01248
  -2889294.28106  23842198.14106  -2241365.68847  23842195.03147
  -1296737.83207  21517931.63307  -1001175.92648  21517926.84848
  -6159172.40606  23249061.32006  -4779413.52047  23249058.89847
   6771319.46106  22889019.25806   5267919.14148  22889017.22748
 08 11 15  0 33 30.0000000  0  9  3  6 13 16 19 21 23 25 31
  -8032048.35907  20119628.76607  -6239421.48849  20119626.45349
  -4532976.68807  20240658.32007  -3518189.59849  20240656.09049
  -6608743.16806  22198579.39106  -5132265.89847  22198576.42647
   2274034.69907  20954334.94507   1770554.18848  20954331.45348
  -9295118.95306  22273887.77306  -7218567.45748  22273883.75048
  -2892394.83605  23841607.17205  -2243781.73446  23841605.36346
  -1275158.40207  21522037.70307   -984360.78548  21522033.14548
  -6250129.24606  23231753.10906  -4850288.98047  23231750.49247
   6851198.50406  22904219.71906   5330162.52748  22904217.66448
 08 11 15  0 34  0.0000000  0  9  3  6 13 16 19 21 23 25 31
  -8079989.22707  20110505.66407  -6276778.00849  20110503.44149
  -4547451.33207  20237904.32007  -3529468.54349  20237901.66849
  -6639244.59407  22192775.12507  -5156033.26647  22192772.39147
   2306758.46107  20960561.87507   1796053.21148  20960558.47348
  -9392806.22706  22255298.92206  -7294687.38748  22255293.67648
  -2895020.93006  23841108.26606  -2245828.04346  23841105.44146
  -1252984.44507  21526257.28907   -967082.39148  21526253.20348
  -6340952.44506  23214469.71906  -4921060.30147  23214468.05547
   6931346.88706  22919471.76606   5392615.77748  22919468.84048
 08 11 15  0 34 30.0000000  0  9  3  6 13 16 19 21 23 25 31
  -8127399.29708  20101484.14808  -6313720.91049  20101481.92649
  -4561416.38307  20235246.85907  -3540350.39549  20235244.45749
  -6669124.50406  22187088.99206  -5179316.30947  22187086.80547
   2339671.54307  20966825.21107   1821699.76648  20966821.65648
  -9490169.54706  22236770.32806  -7370554.89848  22236766.14148
  -2897162.73806  23840700.27306  -2247497.02046  23840696.65246
  -1230208.16007  21530591.57007   -949334.63348  21530586.82448
  -6431630.92606  23197214.15606  -4991718.82847  23197211.98047
   7011772.73006  22934775.76606   5455285.23848  22934773.69948
 08 11 15  0 35  0.0000000  0  9  3  6 13 16 19 21 23 25 31
  -8174286.41408  20092561.60908  -6350256.32449  20092559.50849
  -4574880.10907  20232684.49207  -3550841.61349  20232682.27349
  -6698390.05506  22181520.17206  -5202120.62547  22181517.21547
   2372765.33207  20973122.50007   1847487.12548  20973119.49648
  -9587214.88706  22218303.22706  -7446174.60948  22218299.10548
  -2898826.91806  23840382.72706  -2248793.78146  23840381.16846
  -1206839.00007  21535038.82007   -931124.91448  21535033.70348
  -6522170.48406  23179985.29706  -5062269.14547  23179982.21947
   7092467.11706  22950131.65606   5518163.96147  22950129.65647
 08 11 15  0 35 30.0000000  0  9  3  6 13 16 19 21 23 25 31
  -8220651.74208  20083738.52308  -6386385.14849  20083736.34049
  -4587844.68807  20230217.46907  -3560943.86349  20230215.21949
  -6727042.06606  22176067.95306  -5224446.86747  22176064.83247
   2406037.92607  20979454.24207   1873413.82048  20979450.46948
  -9683941.98406  22199896.82006  -7521546.33648  22199893.03948
  -2900015.00005  23840156.79705  -2249719.59046  23840155.00046
  -1182880.03907  21539597.85207   -912455.60548  21539593.47348
  -6612570.66406  23162782.28106  -5132710.82447  23162780.27347
   7173427.54306  22965537.94506   5581249.98447  22965535.46947
 08 11 15  0 36  0.0000000  0  9  3  6 13 16 19 21 23 25 31
  -8266494.09408  20075014.95308  -6422106.46949  20075012.71549
  -4600310.71907  20227845.19507  -3570657.66049  20227843.07049
  -6755079.82006  22170732.52306  -5246294.48447  22170729.61747
   2439488.62907  20985819.73407   1899479.30148  20985816.08248
  -9780348.85506  22181551.26606  -7596668.57448  22181547.33248
  -2900726.82406  23840021.53106  -2250274.24646  23840019.00446
  -1158332.61707  21544268.95307   -893327.75448  21544264.13748
  -6702829.68006  23145606.94506  -5203042.51647  23145605.06347
   7254652.71506  22980994.78106   5644542.28548  22980993.11348
 08 11 15  0 36 30.0000000  0  9  3  6 13 16 19 21 23 25 31
  -8311804.18408  20066392.97708  -6457413.02749  20066390.62549
  -4612269.85507  20225569.52307  -3579976.45349  20225567.68449
  -6782493.72706  22165515.40606  -5267655.96147  22165512.55547
   2473125.84407  20992220.51607   1925690.11748  20992217.28548
  -9876424.68406  22163268.60906  -7671532.81648  22163264.98048
  -2900952.98405  23839978.78905  -2250450.46947  23839976.11347
  -1133190.00007  21549053.70307   -873736.10948  21549049.03148
  -6792936.52006  23128460.10906  -5273255.62147  23128458.13347
   7336150.25806  22996502.85906   5708046.84048  22996501.34848
 08 11 15  0 37  0.0000000  0  9  3  6 13 16 19 21 23 25 31
  -8356581.05107  20057872.12507  -6492304.10549  20057869.82449
  -4623721.59407  20223390.21107  -3588899.87949  20223388.60949
  -6809281.93006  22160418.39806  -5288529.87947  22160415.45747
   2506950.09407  20998657.43007   1952046.66848  20998654.09048
  -9972166.41806  22145048.95306  -7746136.74248  22145045.82848
  -2900691.72306  23840028.89806  -2250246.84847  23840025.87547
  -1107452.27707  21553951.09407   -853680.74648  21553946.39848
  -6882888.18406  23111343.35206  -5343347.83247  23111340.87147
   7417920.25406  23012063.29706   5771763.68848  23012060.84448
 08 11 15  0 37 30.0000000  0  9  3  6 13 16 19 21 23 25 31
  -8400823.23007  20049453.17207  -6526778.52349  20049450.72749
  -4634665.86307  20221308.16407  -3597427.88349  20221305.84049
  -6835443.17206  22155440.06306  -5308915.27747  22155437.41447
   2540961.52307  21005129.22707   1978549.07048  21005126.40248
 -10067571.44106  22126895.08606  -7820478.32048  22126890.75848
  -2899942.07806  23840171.83606  -2249662.70347  23840168.80547
  -1081120.18407  21558962.14807   -833162.24248  21558958.35248
  -6972681.73006  23094255.61706  -5413316.81347  23094253.88347
   7499962.43006  23027675.73406   5835692.62147  23027673.66047
 08 11 15  0 38  0.0000000  0  9  3  6 13 16 19 21 23 25 31
  -8444531.57807  20041135.52307  -6560836.98049  20041133.56349
  -4645104.70707  20219321.32807  -3605562.04348  20219319.05548
  -6860978.32806  22150580.89806  -5328812.84047  22150578.25047
   2575158.00007  21011636.69507   2005195.66448  21011633.73048
 -10162639.38706  22108804.16406  -7894557.21948  22108799.71548
  -2898705.12906  23840406.93806  -2248698.81647  23840404.06647
  -1054196.78507  21564085.82807   -812182.99248  21564081.37548
  -7062316.73006  23077199.28906  -5483162.27047  23077196.64847
   7582274.28106  23043338.87506   5899831.70348  23043337.77748
 08 11 15  0 38 30.0000000  0  9  3  6 13 16 19 21 23 25 31
  -8487705.44508  20032920.33608  -6594478.95349  20032917.41849
  -4655038.53907  20217430.84407  -3613302.69149  20217429.07849
  -6885886.66006  22145840.77306  -5348221.91847  22145837.95347
   2609539.26207  21018179.34407   2031986.23448  21018175.92648
 -10257368.16806  22090777.51606  -7968371.85948  22090772.69148
  -2896980.02005  23840735.46105  -2247354.59446  23840732.70346
  -1026683.43807  21569321.06307   -790744.04748  21569316.94948
  -7151790.94106  23060172.39106  -5552882.40247  23060169.89547
   7664854.71106  23059052.94506   5964180.04347  23059051.83647
 08 11 15  0 39  0.0000000  0  9  3  6 13 16 19 21 23 25 31
  -8530350.98808  20024805.14808  -6627709.25049  20024802.14549
  -4664474.56307  20215635.30507  -3620655.43449  20215633.49249
  -6910174.01607  22141219.03907  -5367147.12147  22141216.22747
   2644097.93807  21024755.49207   2058915.06348  21024752.28948
 -10351762.57406  22072814.82006  -8041925.93448  22072810.72748
  -2894773.55905  23841154.91405  -2245635.26646  23841153.16446
   -998588.86307  21574667.60907   -768852.19148  21574663.10548
  -7241108.94906  23043176.35906  -5622480.85947  23043173.49647
   7747695.89106  23074818.01606   6028731.58247  23074815.71947
 08 11 15  0 39 30.0000000  0  9  3  6 13 16 19 21 23 25 31
  -8572469.35907  20016790.06307  -6660528.75449  20016787.96549
  -4673415.04307  20213933.98407  -3627622.03949  20213931.98049
  -6933841.45306  22136715.43006  -5385589.28947  22136712.35247
   2678832.46107  21031365.60207   2085980.91848  21031361.86348
 -10445822.38306  22054916.08606  -8115219.26648  22054911.56648
  -2892086.49205  23841665.75005  -2243541.43846  23841663.41046
   -969915.98807  21580123.75007   -746509.71148  21580119.53948
  -7330270.10506  23026209.52306  -5691957.07047  23026206.07047
   7830795.34406  23090630.80506   6093484.37947  23090629.26647
 08 11 15  0 40  0.0000000  0  9  3  6 13 16 19 21 23 25 31
  -8614059.64108  20008875.63308  -6692936.75849  20008873.59049
  -4681859.99607  20212327.03907  -3634202.53149  20212325.18449
  -6956887.90206  22132329.85206  -5403547.56647  22132326.86747
   2713742.60207  21038008.79707   2113183.60548  21038005.61348
 -10539544.97306  22037081.14106  -8188249.83648  22037076.50448
  -2888918.20706  23842268.90606  -2241072.65247  23842266.48847
   -940665.91007  21585689.64807   -723717.46948  21585685.19948
  -7419271.87506  23009271.76606  -5761309.09447  23009270.35947
   7914152.45706  23106493.19506   6158437.93048  23106492.05948
 08 11 15  0 40 30.0000000  0  9  3  6 13 16 19 21 23 25 31
  -8655125.29308  20001061.06308  -6724935.96549  20001059.02049
  -4689813.97307  20210813.51607  -3640400.43849  20210811.16849
  -6979316.57806  22128061.89106  -5421024.44947  22128058.96147
   2748824.35907  21044684.57007   2140520.03548  21044681.33248
 -10632932.14806  22019310.32806  -8261019.07448  22019305.80148
  -2885272.03906  23842963.91406  -2238231.48447  23842960.95747
   -910844.09407  21591364.23407   -700479.69548  21591360.51248
  -7508115.77306  22992366.09406  -5830538.07447  22992364.04347
   7997762.48806  23122403.98406   6223588.56648  23122402.20348
 08 11 15  0 41  0.0000000  0  9  3  6 13 16 19 21 23 25 31
  -8695666.17607  19993346.36707  -6756526.26249  19993344.28949
  -4697277.98007  20209393.13307  -3646216.54349  20209391.25849
  -7001127.67207  22123911.15607  -5438020.10947  22123908.34447
   2784076.70707  21051392.68807   2167989.38348  21051389.59448
 -10725982.58606  22001602.80506  -8333525.88748  22001599.16848
  -2881147.87906  23843748.06306  -2235017.84447  23843745.14147
   -880452.69907  21597147.96107   -676798.09448  21597143.69148
  -7596800.35206  22975489.82006  -5899642.93447  22975487.36347
   8081623.40606  23138361.93006   6288934.71147  23138360.68047
 08 11 15  0 41 30.0000000  0  9  3  6 13 16 19 21 23 25 31
  -8735685.00408  19985731.02308  -6787709.75449  19985728.64149
  -4704255.75807  20208065.41407  -3651653.77749  20208063.05549
  -7022323.47706  22119877.17206  -5454536.31347  22119874.39847
   2819495.93007  21058132.72707   2195588.76248  21058129.88748
 -10818697.65206  21983959.46906  -8405771.39548  21983955.32448
  -2876548.64506  23844623.07806  -2231433.99647  23844620.47347
   -849496.45307  21603038.53107   -652676.35248  21603034.75448
  -7685326.39806  22958644.58606  -5968624.25847  22958641.32047
   8165731.60906  23154367.25806   6354473.51247  23154365.64147
 08 11 15  0 42  0.0000000  0  9  3  6 13 16 19 21 23 25 31
  -8775181.00007  19978215.15607  -6818485.85249  19978213.15649
  -4710747.43407  20206830.06307  -3656712.23448  20206827.72348
  -7042903.15206  22115961.04706  -5470572.42247  22115959.74247
   2855082.47307  21064904.76607   2223318.52348  21064901.82048
 -10911074.57806  21966381.53906  -8477753.39148  21966376.68048
  -2871473.50406  23845589.06306  -2227479.36347  23845586.74247
   -817976.80907  21609036.96907   -628115.60548  21609032.16848
  -7773691.21906  22941828.58606  -6037479.94547  22941826.08247
   8250086.10206  23170419.71106   6420204.25047  23170417.66847
 08 11 15  0 42 30.0000000  0  9  3  6 13 16 19 21 23 25 31
  -8814152.45707  19970799.25807  -6848853.20749  19970797.07849
  -4716752.37507  20205687.42207  -3661391.39848  20205684.99248
  -7062864.92206  22112162.01606  -5486127.06347  22112160.13347
   2890837.09407  21071708.78907   2251179.24648  21071705.51648
 -11003110.31607  21948867.35207  -8549469.53148  21948863.12948
  -2865920.85506  23846644.87506  -2223152.64547  23846642.65247
   -785893.70707  21615142.03907   -603115.79348  21615137.41848
  -7861891.38306  22925044.43806  -6106207.34047  22925042.28547
   8334687.22306  23186518.69506   6486127.16447  23186516.99647
 08 11 15  0 43  0.0000000  0  9  3  6 13 16 19 21 23 25 31
  -8852591.89507  19963484.09407  -6878806.01649  19963482.23049
  -4722263.99207  20204638.57007  -3665686.16449  20204635.97749
  -7082200.89507  22108482.79707  -5501194.06647  22108480.27047
   2926766.51207  21078546.00007   2279176.17648  21078542.47348
 -11094795.95707  21931420.60207  -8620912.87948  21931416.31348
  -2859883.26606  23847794.66406  -2218447.99646  23847790.96946
   -753241.94507  21621355.26607   -577672.87948  21621350.77748
  -7949917.31606  22908293.83606  -6174798.95747  22908291.21947
   8419541.11706  23202666.16406   6552247.05147  23202664.05947
 08 11 15  0 43 30.0000000  0  9  3  6 13 16 19 21 23 25 31
  -8890513.94507  19956267.99207  -6908355.66449  19956265.87949
  -4727298.29707  20203680.15607  -3669608.99249  20203678.02749
  -7100926.15606  22104919.82006  -5515785.16847  22104917.83247
   2962855.24607  21085413.25807   2307297.26248  21085409.98848
 -11186144.71506  21914037.27306  -8692093.71548  21914032.95348
  -2853375.69506  23849032.82806  -2213377.19546  23849028.92646
   -720038.51607  21627673.37507   -551800.09048  21627669.27748
  -8037782.19906  22891574.44506  -6243265.10247  22891571.43447
   8504631.39106  23218857.90606   6618551.12147  23218856.54747
 08 11 15  0 44  0.0000000  0  9  3  6 13 16 19 21 23 25 31
  -8927907.66807  19949152.07807  -6937493.61349  19949150.37549
  -4731845.11307  20202815.36707  -3673151.97748  20202813.30948
  -7119029.27706  22101475.23406  -5529891.52347  22101471.94947
   2999113.89507  21092312.93007   2335550.76248  21092309.71948
 -11277143.68406  21896720.65606  -8763001.97748  21896716.92648
  -2846387.00406  23850363.58606  -2207931.46546  23850358.67246
   -686274.28907  21634098.82807   -525490.32848  21634094.94948
  -8125472.91006  22874887.39806  -6311595.51247  22874884.45747
   8589967.96906  23235096.83606   6685047.10947  23235095.27047
 08 11 15  0 44 30.0000000  0  9  3  6 13 16 19 21 23 25 31
  -8964777.98807  19942135.78107  -6966223.73449  19942134.19949
  -4735910.44107  20202041.81307  -3676319.76649  20202039.59449
  -7136515.30507  22098147.85207  -5543516.99247  22098145.03947
   3035536.62507  21099243.89807   2363932.09448  21099240.66048
 -11367796.55106  21879469.69506  -8833640.54348  21879465.69948
  -2838921.80505  23851782.93805  -2202114.43846  23851779.23846
   -651956.39507  21640629.43007   -498749.11348  21640624.48048
  -8212992.56606  22858232.66406  -6379792.64547  22858230.27047
   8675544.16406  23251381.67206   6751729.82047  23251379.62947
 08 11 15  0 45  0.0000000  0  9  3  6 13 16 19 21 23 25 31
  -9001117.16007  19935220.94507  -6994539.96549  19935218.42249
  -4739487.56607  20201360.58607  -3679107.13348  20201358.33248
  -7153376.03907  22094939.67207  -5556655.24247  22094937.25047
   3072130.62507  21106207.05507   2392446.89848  21106204.00848
 -11458093.78506  21862286.82806  -8904002.01248  21862282.27748
  -2830972.55906  23853295.14106  -2195920.23046  23853292.21946
   -617079.31607  21647265.74207   -471572.16848  21647261.79348
  -8300331.46506  22841612.68006  -6447848.92247  22841609.49247
   8761366.36705  23267713.03105   6818604.24247  23267710.81347
 08 11 15  0 45 30.0000000  0  9  3  6 13 16 19 21 23 25 31
  -9036926.45307  19928406.33607  -7022443.30949  19928403.88749
  -4742578.77707  20200772.68007  -3681515.87949  20200770.26649
  -7169613.27707  22091849.25807  -5569307.64147  22091846.58247
   3108894.00807  21113203.35207   2421093.68848  21113200.16848
 -11548035.31306  21845171.29706  -8974086.28948  21845167.43848
  -2822541.04705  23854900.10905  -2189350.24246  23854897.24646
   -581646.44507  21654008.22707   -443962.14548  21654004.37148
  -8387489.06606  22825026.78106  -6515763.93047  22825024.36747
   8847431.98406  23284091.10206   6885668.29347  23284088.85947
 08 11 15  0 46  0.0000000  0  9  3  6 13 16 19 21 23 25 31
  -9072208.19507  19921692.77307  -7049935.57449  19921690.44949
  -4745187.58207  20200275.92207  -3683548.71148  20200273.71148
  -7185229.32406  22088877.39806  -5581476.00447  22088875.05947
   3145823.71107  21120230.64807   2449870.06648  21120227.92648
 -11637621.87906  21828123.56306  -9043893.98048  21828119.16048
  -2813629.85506  23856595.55506  -2182406.46146  23856593.85546
   -545662.32407  21660856.51607   -415922.58648  21660851.43048
  -8474465.73406  22808475.23406  -6583537.93447  22808473.28947
   8933737.06306  23300514.15606   6952918.94947  23300511.33647
 08 11 15  0 46 30.0000000  0  9  3  6 13 16 19 21 23 25 31
  -9106959.61307  19915079.90607  -7077014.60249  19915077.66449
  -4747311.97307  20199871.99207  -3685204.07448  20199869.57048
  -7200221.24206  22086024.47706  -5593158.03147  22086022.69947
   3182922.10907  21127290.49207   2478777.89848  21127287.58248
 -11726848.87107  21811144.21907  -9113421.49248  21811140.19548
  -2804235.36305  23858383.54705  -2175086.07046  23858381.37946
   -509126.03507  21667809.14807   -387452.77748  21667804.95348
  -8561256.38706  22791959.89106  -6651167.00847  22791957.30947
   9020283.28106  23316983.71106   7020357.52347  23316980.95347
 08 11 15  0 47  0.0000000  0  9  3  6 13 16 19 21 23 25 31
  -9141184.95707  19908567.00807  -7103683.69549  19908564.55149
  -4748957.51207  20199558.93807  -3686486.31648  20199556.71148
  -7214593.84006  22083290.18806  -5604357.44947  22083286.86347
   3220184.21107  21134381.24207   2507813.28148  21134378.41448
 -11815719.59407  21794232.70307  -9182671.37148  21794229.14548
  -2794362.89806  23860262.87506  -2167393.21547  23860260.32047
   -472044.36307  21674865.33607   -358557.98448  21674861.74648
  -8647863.73806  22775479.16406  -6718653.25447  22775476.23447
   9107064.47306  23333497.76606   7087979.19547  23333495.56647
 08 11 15  0 47 30.0000000  0  9  3  6 13 16 19 21 23 25 31
  -9174883.27707  19902154.37507  -7129942.13349  19902152.58249
  -4750124.20307  20199336.53907  -3687395.43849  20199334.67249
  -7228345.45307  22080673.71107  -5615072.98847  22080670.35247
   3257610.45707  21141503.50007   2536976.57448  21141500.11348
 -11904231.00006  21777389.71906  -9251641.31348  21777385.75048
  -2784011.35506  23862232.23406  -2159327.04746  23862230.23446
   -434418.55907  21682025.55507   -329239.18448  21682021.75048
  -8734284.52006  22759033.82806  -6785994.11747  22759031.46147
   9194080.50006  23350056.39806   7155783.82447  23350054.39547
 08 11 15  0 48  0.0000000  0  9  3  6 13 16 19 21 23 25 31
  -9208050.12507  19895842.83607  -7155786.41849  19895840.67649
  -4750808.77007  20199206.70307  -3687928.86348  20199204.14548
  -7241471.56607  22078175.40607  -5625301.14147  22078172.49647
   3295204.37907  21148656.98407   2566270.51648  21148654.27748
 -11992377.52307  21760615.46107  -9320326.87548  21760612.35248
  -2773176.40606  23864293.93806  -2150884.24647  23864291.07847
   -396246.35507  21689289.35207   -299494.61348  21689285.87148
  -8820512.46906  22742625.20306  -6853184.71947  22742622.81347
   9281334.29306  23366660.25806   7223773.75047  23366658.02347
 08 11 15  0 48 30.0000000  0  9  3  6 13 16 19 21 23 25 31
  -9240689.69507  19889631.81307  -7181219.85549  19889629.21549
  -4751015.91407  20199167.30507  -3688090.28148  20199165.34048
  -7253976.92607  22075795.86707  -5635045.60247  22075792.78547
   3332961.96507  21155842.11707   2595691.99648  21155838.97348
 -12080161.18007  21743911.38307  -9388729.73848  21743907.36348
  -2761861.89806  23866447.66406  -2142067.75847  23866444.53947
   -357533.52307  21696656.01607   -269328.79348  21696652.53548
  -8906549.38706  22726252.77306  -6920226.45347  22726250.71947
   9368820.71506  23383308.06306   7291944.93047  23383305.79347
 08 11 15  0 49  0.0000000  0  9  3  6 13 16 19 21 23 25 31
  -9272796.09407  19883522.10207  -7206237.82449  19883519.75049
  -4750740.84407  20199219.20307  -3687875.93448  20199217.22348
  -7265855.13307  22073535.53107  -5644301.34847  22073532.14147
   3370888.71107  21163059.43007   2625245.29748  21163056.44948
 -12167574.50007  21727277.21107  -9456843.99248  21727273.27348
  -2750062.03906  23868693.17206  -2132873.07847  23868689.23047
   -318276.23007  21704126.51607   -238738.71148  21704122.78148
  -8992387.14806  22709918.75806  -6987113.02047  22709915.05147
   9456544.35506  23400001.78906   7360300.97347  23400000.06347
 08 11 15  0 49 30.0000000  0  9  3  6 13 16 19 21 23 25 31
  -9304370.40207  19877513.86707  -7230841.19149  19877511.45749
  -4749985.91007  20199363.03907  -3687287.67249  20199360.79749
  -7277107.46506  22071394.35206  -5653069.40247  22071391.79347
   3408982.69907  21170308.65607   2654928.91048  21170305.11748
 -12254617.10907  21710713.86707  -9524669.39848  21710708.91048
  -2737778.47306  23871030.87506  -2123301.46946  23871027.15646
   -278478.43407  21711699.67207   -207727.45348  21711695.78548
  -9078024.95706  22693622.57806  -7053843.76247  22693619.76647
   9544502.47705  23416739.53105   7428839.74247  23416737.43047
 08 11 15  0 50  0.0000000  0  9  3  6 13 16 19 21 23 25 31
  -9335411.19507  19871606.89107  -7255028.81649  19871604.62949
  -4748750.68807  20199598.17207  -3686325.16449  20199595.75449
  -7287732.83607  22069371.80507  -5661348.91047  22069369.25447
   3447245.02707  21177589.94507   2684743.69548  21177586.68048
 -12341286.02007  21694220.56307  -9592203.60548  21694216.32048
  -2725009.29306  23873460.00806  -2113351.45746  23873456.92646
   -238140.76607  21719375.85907   -176295.52048  21719371.46548
  -9163459.27306  22677364.51606  -7120415.96547  22677361.92647
   9632695.14805  23433520.93005   7497561.28147  23433519.11347
 08 11 15  0 50 30.0000000  0  9  3  6 13 16 19 21 23 25 31
  -9365925.00407  19865800.50807  -7278805.81649  19865797.95749
  -4747042.06607  20199923.33607  -3684993.78548  20199920.62548
  -7297737.07007  22067468.41407  -5669144.44947  22067465.73447
   3485669.59007  21184901.50007   2714684.90648  21184898.48848
 -12427585.36306  21677798.35906  -9659449.82048  21677794.61748
  -2711761.16006  23875981.54706  -2103028.28146  23875978.15246
   -197271.19507  21727153.25007   -144449.11348  21727149.25048
  -9248693.77306  22661144.78906  -7186832.44547  22661142.59847
   9721115.06306  23450347.90606   7566459.85247  23450344.51247
 08 11 15  0 51  0.0000000  0  9  3  6 13 16 19 21 23 25 31
  -9395907.94507  19860094.87507  -7302169.13749  19860092.27749
  -4744857.71507  20200338.83607  -3683291.67249  20200336.50449
  -7307117.21507  22065683.45307  -5676453.65247  22065680.61347
   3524259.23407  21192245.05507   2744754.75048  21192241.81348
 -12513510.41406  21661447.76606  -9726404.38748  21661443.27048
  -2698030.67606  23878593.98406  -2092329.21146  23878589.96146
   -155868.56307  21735032.19507   -112187.32048  21735027.88748
  -9333723.06606  22644964.28106  -7253089.02347  22644961.16447
   9809764.29706  23467217.28106   7635537.14547  23467214.46547
 08 11 15  0 51 30.0000000  0  9  3  6 13 16 19 21 23 25 31
  -9425359.23407  19854490.18807  -7325118.19149  19854487.73049
  -4742197.56607  20200845.39807  -3681218.83649  20200843.10549
  -7315871.93007  22064017.32007  -5683275.53947  22064014.38747
   3563014.23807  21199619.63307   2774953.42648  21199616.30548
 -12599058.58606  21645168.52306  -9793065.28548  21645164.41848
  -2683816.70706  23881298.88306  -2081253.40646  23881295.32046
   -113933.80107  21743011.85207    -79510.90248  21743007.85248
  -9418543.80106  22628823.13306  -7319183.11747  22628820.68847
   9898642.48806  23484130.58606   7704792.80947  23484128.31647
 08 11 15  0 52  0.0000000  0 10  3  6  7 13 16 19 21 23 25 31
  -9454279.93007  19848986.97707  -7347653.80549  19848984.68849
  -4739064.02307  20201441.70307  -3678777.11349  20201439.32849
   -156061.65216  24089687.64806   -113902.46957  24089683.84447
  -7324002.77006  22062470.32006  -5689611.25047  22062467.02747
   3601933.06607  21207026.13307   2805279.76648  21207023.00048
 -12684229.35206  21628960.81306  -9859432.09048  21628956.87548
  -2669120.91806  23884095.71106  -2069802.16046  23884092.73446
    -71471.03107  21751092.03907    -46423.03948  21751088.50848
  -9503155.23006  22612722.20306  -7385114.06647  22612719.39847
   9987747.16806  23501086.09406   7774225.00047  23501083.84847
 08 11 15  0 52 30.0000000  0 10  3  6  7 13 16 19 21 23 25 31
  -9482673.98407  19843583.85907  -7369779.02749  19843581.43049
  -4735461.82807  20202127.14107  -3675970.21149  20202124.40249
   -261913.81306  24069544.14106   -196384.62947  24069541.71147
  -7331513.91406  22061040.25806  -5695464.10947  22061037.46947
   3641011.75407  21214462.50807   2835730.66848  21214459.25048
 -12769024.90606  21612824.40606  -9925506.53148  21612820.63348
  -2653947.04306  23886983.09406  -2057978.35246  23886980.38746
    -28485.98807  21759271.84407    -12928.23448  21759268.18448
  -9587558.71906  22596660.68006  -7450883.02047  22596658.26247
  10077073.14506  23518084.35906   7843829.63747  23518082.76647
 08 11 15  0 53  0.0000000  0 10  3  6  7 13 16 19 21 23 25 31
  -9510541.44107  19838280.63307  -7391493.92249  19838278.35949
  -4731391.56307  20202901.61707  -3672798.56348  20202899.41448
   -367703.72706  24049412.93806   -278818.30147  24049410.23847
  -7338404.94107  22059729.29707  -5700833.74647  22059727.00047
   3680250.39107  21221928.88307   2866306.23448  21221926.00048
 -12853443.15206  21596760.38306  -9991286.96148  21596756.02348
  -2638294.86306  23889960.85206  -2045781.84046  23889958.64846
     15019.57007  21767550.69507     20972.18448  21767546.68448
  -9671751.61706  22580639.25806  -7516487.85247  22580637.25447
  10166619.57006  23535124.89106   7913606.00847  23535122.94147
 08 11 15  0 53 30.0000000  0 10  3  6  7 13 16 19 21 23 25 31
  -9537887.05907  19833076.86707  -7412802.19149  19833074.71149
  -4726859.19907  20203763.88307  -3669266.85549  20203761.58649
   -473434.44906  24029293.06306   -361205.86347  24029289.74647
  -7344681.02006  22058535.46906  -5705724.18847  22058532.50847
   3719643.96907  21229425.46107   2897002.50848  21229422.52748
 -12937487.60906  21580767.57006 -10056776.13348  21580763.00048
  -2622169.24606  23893029.91406  -2033216.39846  23893026.93446
     59038.64807  21775927.57807     55272.74648  21775923.19548
  -9755736.61706  22564658.22706  -7581930.71947  22564655.40247
  10256380.23806  23552206.10206   7983549.33647  23552203.70347
 08 11 15  0 54  0.0000000  0 10  3  6  7 13 16 19 21 23 25 31
  -9564701.83607  19827974.41407  -7433696.81649  19827972.03149
  -4721856.48407  20204716.10907  -3665368.63349  20204713.86749
   -579094.16006  24009186.39106   -443538.06347  24009183.72747
  -7350333.20707  22057460.03907  -5710128.51647  22057456.30147
   3759201.44907  21236953.24207   2927826.50448  21236949.90248
 -13021147.23806  21564847.64106 -10121965.43848  21564843.52348
  -2605560.78906  23896190.32006  -2020274.74646  23896187.39146
    103578.17607  21784403.43007     89978.85948  21784398.89548
  -9839502.12906  22548717.69506  -7647202.55947  22548715.75447
  10346363.18806  23569329.19506   8053665.85547  23569327.13347
 08 11 15  0 54 30.0000000  0 10  3  6  7 13 16 19 21 23 25 31
  -9590983.97307  19822973.10907  -7454176.40249  19822970.68849
  -4716383.02007  20205757.61707  -3661103.60248  20205755.45748
   -684679.45306  23989094.07006   -525812.29747  23989090.55147
  -7355359.98406  22056502.51606  -5714045.49647  22056499.94947
   3798923.97707  21244511.91407   2958779.12148  21244508.99648
 -13104418.90606  21549001.32006 -10186852.42248  21548997.11348
  -2588469.27006  23899443.17206  -2006956.65646  23899440.76246
    148637.29307  21792977.75007    125089.85548  21792973.33248
  -9923044.52006  22532820.05506  -7712300.50447  22532817.48047
  10436568.46906  23586494.25806   8123955.62547  23586492.35947
 08 11 15  0 55  0.0000000  0 10  3  6  7 13 16 19 21 23 25 31
  -9616740.34807  19818071.75007  -7474246.29749  19818069.27049
  -4710446.68007  20206887.28907  -3656477.87548  20206884.77748
   -790194.93806  23969015.53906   -608032.15247  23969011.77347
  -7359768.21106  22055664.57806  -5717480.50847  22055660.61347
   3838804.28507  21252100.87507   2989854.66448  21252097.37948
 -13187308.01207  21533228.18807 -10251441.29348  21533224.37948
  -2570901.28105  23902785.48405  -1993267.33246  23902783.87146
    194206.98407  21801649.68007    160598.68048  21801644.62148
 -10006368.11306  22516963.54706  -7777227.98447  22516962.18047
  10526988.24206  23603701.00806   8194412.51647  23603699.61347
 08 11 15  0 55 30.0000000  0 10  3  6  7 13 16 19 21 23 25 31
  -9641965.36307  19813271.53107  -7493902.14849  19813269.34449
  -4704042.41407  20208105.78107  -3651487.53948  20208103.26648
   -895632.57806  23948951.44506   -690191.35947  23948947.68047
  -7363552.21107  22054944.58607  -5720429.09047  22054941.47347
   3878848.03907  21259721.02307   3021057.57848  21259718.14848
 -13269806.74206  21517529.64806 -10315726.01648  21517525.15648
  -2552850.54306  23906221.55506  -1979201.77346  23906217.83646
    240291.00007  21810418.43807    196508.29748  21810413.80948
 -10089464.82806  22501151.19506  -7841978.66048  22501148.96548
  10617626.75406  23620948.68806   8265039.87147  23620947.53547
 08 11 15  0 56  0.0000000  0 10  3  6  7 13 16 19 21 23 25 31
  -9666661.78107  19808572.03107  -7513146.10949  19808569.76649
  -4697173.78107  20209412.88307  -3646135.35948  20209410.95748
  -1000992.42205  23928901.93005   -772289.88747  23928898.78147
  -7366715.02706  22054341.96906  -5722893.63747  22054339.66047
   3919053.12507  21267371.60207   3052386.21148  21267369.49648
 -13351916.10506  21501904.49206 -10379707.32448  21501900.23448
  -2534319.84406  23909747.41406  -1964762.24246  23909744.95346
    286884.44507  21819284.52307    232814.85948  21819281.53548
 -10172334.60206  22485381.93806  -7906552.51648  22485379.06648
  10708480.42606  23638237.88306   8335834.90647  23638236.25047
 08 11 15  0 56 30.0000000  0 10  3  6  7 13 16 19 21 23 25 31
  -9690824.50007  19803973.75007  -7531974.20749  19803971.57049
  -4689837.07407  20210808.93807  -3640418.45748  20210807.21948
  -1106267.87506  23908868.32006   -854322.64847  23908864.93847
  -7369252.28106  22053859.68806  -5724870.72347  22053857.12147
   3959423.72707  21275054.10207   3083843.78948  21275051.19548
 -13433629.67606  21486354.65606 -10443380.22748  21486351.19148
  -2515304.76206  23913365.32806  -1949945.27346  23913363.18846
    333989.82407  21828249.03107    269520.34447  21828244.21947
 -10254970.45306  22469656.42206  -7970944.08248  22469654.73448
  10799552.69506  23655568.56306   8406800.25447  23655566.62547
 08 11 15  0 57  0.0000000  0 10  3  6  7 13 16 19 21 23 25 31
  -9714458.16807  19799476.88307  -7550390.05149  19799474.62549
  -4682037.71507  20212293.44507  -3634341.03549  20212291.08249
  -1211460.71506  23888850.18806   -936291.08247  23888847.48847
  -7371168.39107  22053494.96907  -5726363.78947  22053491.85247
   3999955.22307  21282766.88307   3115426.74648  21282764.48048
 -13514950.24206  21470880.04706 -10506746.88348  21470875.42248
  -2495809.85206  23917074.89806  -1934754.41047  23917073.30147
    381600.58607  21837308.53107    306619.62548  21837304.30148
 -10337374.45306  22453975.79706  -8035154.99648  22453973.99648
  10890837.93006  23672939.38306   8477931.55947  23672937.66847
 08 11 15  0 57 30.0000000  0 10  3  6  7 13 16 19 21 23 25 31
  -9737560.42607  19795080.54707  -7568391.80549  19795078.37149
  -4673774.08207  20213865.38307  -3627901.84049  20213863.34049
  -1316566.14506  23868850.32806  -1018191.40647  23868846.87547
  -7372460.86307  22053249.11707  -5727370.91447  22053246.23447
   4040650.09407  21290510.96107   3147137.02748  21290507.73048
 -13595873.68806  21455480.46906 -10569804.09448  21455476.39848
  -2475832.78506  23920876.78106  -1919187.84846  23920873.83646
    429716.94507  21846465.07007    344112.87148  21846460.92248
 -10419541.53506  22438340.44506  -8099181.28548  22438337.47748
  10982337.42606  23690350.87506   8549229.82847  23690349.43447
 08 11 15  0 58  0.0000000  0 10  3  6  7 13 16 19 21 23 25 31
  -9760131.59407  19790785.21907  -7585979.71549  19790783.26249
  -4665047.51607  20215526.40607  -3621101.91848  20215524.43448
  -1421582.22305  23848866.09405  -1100022.11347  23848863.35947
  -7373130.50407  22053122.04707  -5727892.72747  22053118.31347
   4081508.08207  21298286.32807   3178974.41048  21298283.28548
 -13676398.49607  21440157.46107 -10632550.68448  21440152.89548
  -2455374.04706  23924769.82006  -1903245.96546  23924767.28546
    478336.43807  21855717.39107    381998.16048  21855712.97348
 -10501469.47306  22422749.28906  -8163021.24248  22422747.04748
  11074049.78506  23707803.56306   8620693.95347  23707801.57847
 08 11 15  0 58 30.0000000  0 10  3  6  7 13 16 19 21 23 25 31
  -9782174.82407  19786590.63307  -7603156.27049  19786588.27049
  -4655861.77707  20217274.30507  -3613944.21148  20217272.26248
  -1526509.18805  23828899.18005  -1181783.36347  23828895.53547
  -7373180.98406  22053111.64806  -5727932.05947  22053109.27747
   4122526.16807  21306091.72707   3210936.53548  21306088.41448
 -13756525.85207  21424909.51607 -10694987.58248  21424904.75848
  -2434436.30505  23928754.10205  -1886930.83247  23928751.90247
    527453.73407  21865064.02307    420271.36348  21865059.83648
 -10583158.74606  22407204.42206  -8226675.19948  22407202.20748
  11165971.08606  23725295.26606   8692320.86347  23725293.74647
 08 11 15  0 59  0.0000000  0 10  3  6  7 13 16 19 21 23 25 31
  -9803691.41007  19782495.78107  -7619922.43849  19782493.26249
  -4646219.33207  20219109.35907  -3606430.61748  20219107.17248
  -1631346.11705  23808949.48405  -1263474.45346  23808946.10246
  -7372613.24607  22053219.96107  -5727489.69147  22053217.39547
   4163702.75407  21313927.27307   3243022.15248  21313924.35948
 -13836255.80107  21409737.41407 -10757114.80148  21409733.03148
  -2413021.78106  23932829.18806  -1870244.18847  23932827.18447
    577065.43407  21874504.85207    458929.80548  21874500.81648
 -10664608.28906  22391705.66406  -8290142.37947  22391702.29347
  11258098.26606  23742827.35906   8764108.21947  23742824.78147
 08 11 15  0 59 30.0000000  0 10  3  6  7 13 16 19 21 23 25 31
  -9824679.83607  19778502.07007  -7636277.05949  19778499.80149
  -4636119.85507  20221031.00807  -3598560.89549  20221028.73049
  -1736089.37106  23789017.12506  -1345092.55947  23789015.11747
  -7371426.51606  22053445.61706  -5726564.99247  22053443.10547
   4205039.28507  21321793.31307   3275232.41848  21321790.19548
 -13915584.89106  21394641.19506 -10818929.67248  21394637.06648
  -2391128.73806  23936996.73406  -1853184.67247  23936992.40247
    627170.48407  21884039.25807    497972.68848  21884035.65648
 -10745814.15606  22376252.30506  -8353419.67648  22376249.93848
  11350431.81306  23760397.39806   8836056.36347  23760395.25047
 08 11 15  1  0  0.0000000  0 10  3  6  7 13 16 19 21 23 25 31
  -9845136.67207  19774609.32007  -7652217.44549  19774607.09449
  -4625560.47707  20223040.28907  -3590332.80548  20223038.58648
  -1840732.78106  23769104.75806  -1426632.86747  23769102.62547
  -7369617.55107  22053790.30507  -5725155.41847  22053787.30147
   4246539.56307  21329690.60907   3307570.28548  21329687.47748
 -13994507.91407  21379622.59407 -10880428.11348  21379618.68448
  -2368753.91406  23941254.19506  -1835749.76646  23941250.50046
    677770.40607  21893668.03907    537401.18448  21893664.04348
 -10826770.27306  22360846.96106  -8416502.35948  22360844.16048
  11442974.10206  23778007.41406   8908167.16447  23778005.31347
 08 11 15  1  0 30.0000000  0 10  3  6  7 13 16 19 21 23 25 31
  -9865066.48407  19770816.89807  -7667747.16449  19770814.09849
  -4614546.63307  20225136.46907  -3581750.59448  20225134.33248
  -1945278.35905  23749209.99205  -1508096.97347  23749207.16847
  -7367190.83606  22054251.87506  -5723264.49647  22054249.13747
   4288199.14507  21337618.28907   3340032.27048  21337615.14548
 -14073027.60207  21364681.24207 -10941612.28948  21364676.45748
  -2345901.39106  23945602.04706  -1817942.57446  23945598.78546
    728858.43407  21903389.95307    577210.01648  21903385.44948
 -10907478.38306  22345488.68006  -8479391.80148  22345485.81348
  11535720.12906  23795656.73406   8980436.67647  23795654.50047
 08 11 15  1  1  0.0000000  0 10  3  6  7 13 16 19 21 23 25 31
  -9884470.74607  19767123.99207  -7682867.36749  19767121.93849
  -4603080.34007  20227318.58607  -3572815.82049  20227316.15249
  -2049724.69505  23729335.01605  -1589483.71947  23729331.82847
  -7364147.76607  22054831.54707  -5720893.28147  22054828.50847
   4330016.89807  21345575.66407   3372617.51648  21345572.27748
 -14151143.54307  21349815.71907 -11002481.84448  21349811.89548
  -2322573.29706  23950041.66406  -1799764.82846  23950038.61746
    780431.31607  21913204.26607    617396.64148  21913200.11748
 -10987937.11306  22330178.16406  -8542086.90248  22330174.57048
  11628666.86306  23813344.14806   9052862.63747  23813341.55947
 08 11 15  1  1 30.0000000  0 10  3  6  7 13 16 19 21 23 25 31
  -9903343.93807  19763532.89807  -7697573.75049  19763530.79349
  -4591157.35907  20229586.89107  -3563525.17248  20229584.06648
  -2154063.98805  23709479.25005  -1670787.03547  23709477.38347
  -7360483.62107  22055528.26607  -5718038.10547  22055525.75447
   4371998.35207  21353564.92207   3405330.32448  21353561.43448
 -14228848.61707  21335029.60907 -11063031.23848  21335025.16448
  -2298763.97306  23954571.41406  -1781212.09846  23954568.75846
    832492.02307  21923110.83607    657963.40247  21923106.66047
 -11068138.44106  22314916.39806  -8604581.43448  22314913.34848
  11721818.73806  23831070.23406   9125448.46147  23831068.27347
 08 11 15  1  2  0.0000000  0 10  3  6  7 13 16 19 21 23 25 31
  -9921694.09007  19760041.02307  -7711872.57849  19760038.77349
  -4578786.17207  20231941.25007  -3553885.29748  20231939.16848
  -2258300.69105  23689643.82805  -1752010.42647  23689641.80147
  -7356206.48407  22056342.00807  -5714705.28147  22056339.34047
   4414135.71507  21361583.19507   3438164.63748  21361579.85248
 -14306148.75407  21320319.75007 -11123265.09848  21320315.44148
  -2274481.73006  23959192.92206  -1762290.91446  23959189.78546
    885030.66807  21933108.87507    698902.59048  21933104.64848
 -11148087.49606  22299702.18806  -8666879.39848  22299699.60548
  11815166.85906  23848834.06306   9198187.16847  23848831.31647
 08 11 15  1  2 30.0000000  0 10  3  6  7 13 16 19 21 23 25 31
  -9939520.68007  19756648.89107  -7725763.42249  19756646.12549
  -4565967.57007  20234380.55507  -3543896.77048  20234378.67248
  -2362432.32405  23669827.78105  -1833151.94947  23669826.01247
  -7351316.34807  22057273.10207  -5710894.78947  22057269.64147
   4456429.52007  21369630.93807   3471120.84048  21369628.66448
 -14383042.04707  21305687.32807 -11183181.93048  21305683.24248
  -2249725.85206  23963904.14806  -1743000.63347  23963900.62547
    938045.29307  21943197.31307    740212.68448  21943192.85548
 -11227781.34006  22284537.07806  -8728978.48448  22284534.38748
  11908710.65606  23866634.85206   9271078.36347  23866632.10547
 08 11 15  1  3  0.0000000  0 10  3  6  7 13 16 19 21 23 25 31
  -9956824.89107  19753355.87507  -7739247.22749  19753353.13749
  -4552703.50407  20236904.68007  -3533561.13748  20236902.39148
  -2466457.81305  23650032.78105  -1914210.76247  23650030.97747
  -7345814.48806  22058319.62506  -5706607.62947  22058316.34047
   4498878.81607  21377709.24207   3504198.19148  21377706.12148
 -14459527.83607  21291132.58607 -11242781.23848  21291127.86748
  -2224497.79706  23968704.46906  -1723342.41446  23968701.84046
    991532.82407  21953375.10207    781891.24648  21953372.32848
 -11307218.46906  22269420.78906  -8790877.53147  22269417.59847
  12002447.74206  23884473.10906   9344120.18047  23884469.44147
 08 11 15  1  3 30.0000000  0 10  3  6  7 13 16 19 21 23 25 31
  -9973602.32007  19750163.10907  -7752320.54749  19750161.19149
  -4538990.43807  20239514.43007  -3522875.62949  20239511.95349
  -2570369.81305  23630258.37505  -1995181.15647  23630256.60947
  -7339697.06607  22059483.75807  -5701840.81347  22059481.02047
   4541488.00407  21385817.69507   3537400.14548  21385814.44548
 -14535600.06607  21276656.18807 -11302058.27048  21276651.90648
  -2198792.83206  23973596.06306  -1703312.57846  23973592.32846
   1045494.91407  21963643.89107    823939.59048  21963640.09048
 -11386391.66006  22254354.50806  -8852570.93048  22254351.93048
  12096381.34406  23902347.75006   9417315.12947  23902344.58647
 08 11 15  1  4  0.0000000  0 10  3  6  7 13 16 19 21 23 25 31
  -9989856.61707  19747070.14807  -7764986.23449  19747067.74249
  -4524832.85907  20242208.43007  -3511843.75448  20242206.21148
  -2674168.99205  23610506.25805  -2076063.59447  23610504.83647
  -7332967.86307  22060764.40607  -5696597.27747  22060761.47747
   4584253.98807  21393955.78907   3570724.27748  21393952.20348
 -14611260.47307  21262258.74207 -11361014.41048  21262254.08248
  -2172615.21906  23978577.72706  -1682914.46547  23978573.99247
   1099926.16807  21974002.14107    866353.53948  21973997.98048
 -11465301.91006  22239338.14106  -8914059.41448  22239336.33648
  12190506.97706  23920258.74206   9490659.75047  23920256.56647
 08 11 15  1  4 30.0000000  0 10  3  6  7 13 16 19 21 23 25 31
 -10005589.25807  19744075.84407  -7777245.43049  19744073.91849
  -4510232.57007  20244986.71107  -3500466.91048  20244984.72348
  -2777853.92205  23590775.81305  -2156857.01647  23590773.73847
  -7325628.71907  22062160.73407  -5690878.47747  22062158.75047
   4627175.88307  21402123.58607   3604169.89548  21402120.49248
 -14686508.14807  21247939.66407 -11419648.95348  21247935.27748
  -2145966.61706  23983648.64106  -1662149.32046  23983645.27346
   1154823.22307  21984448.89107    909130.43448  21984444.84448
 -11543947.45306  22224372.20306  -8975341.66448  22224369.66848
  12284822.65605  23938206.31305   9564152.37947  23938204.56347
 08 11 15  1  5  0.0000000  0 10  3  6  7 13 16 19 21 23 25 31
 -10020799.54707  19741181.82007  -7789097.60949  19741179.77349
  -4495190.14807  20247848.82007  -3488745.54348  20247846.50048
  -2881421.44905  23571068.21905  -2237558.95347  23571065.44947
  -7317679.18807  22063673.47707  -5684684.05947  22063671.38347
   4670254.25406  21410320.59406   3637737.44948  21410317.73848
 -14761341.26207  21233699.65607 -11477960.44948  21233695.16048
  -2118846.18006  23988808.93806  -1641016.53146  23988806.10546
   1210184.20307  21994983.47707    952268.82048  21994978.48448
 -11622325.19106  22209457.57806  -9036415.22748  22209455.50048
  12379327.59805  23956189.93005   9637792.48847  23956189.01247
 08 11 15  1  5 30.0000000  0 10  3  6  7 13 16 19 21 23 25 31
 -10035486.64107  19738386.71907  -7800542.09849  19738384.75449
  -4479706.01207  20250795.59407  -3476679.98048  20250793.16848
  -2984867.95305  23551382.42205  -2318166.60247  23551379.31647
  -7309119.02706  22065301.83606  -5678013.79747  22065300.00447
   4713490.21907  21418548.22707   3671427.80148  21418545.52048
 -14835757.33607  21219538.07807 -11535946.98048  21219534.05548
  -2091253.63706  23994060.49206  -1619515.85946  23994056.97346
   1266007.66807  22005606.38307    995767.62148  22005601.95748
 -11700431.67206  22194594.75806  -9097277.42248  22194591.53148
  12474021.66005  23974210.38305   9711579.96547  23974208.20347
 08 11 15  1  6  0.0000000  0 10  3  6  7 13 16 19 21 23 25 31
 -10049656.66007  19735690.46907  -7811583.66049  19735687.98449
  -4463786.09007  20253825.18807  -3464274.85248  20253822.55548
  -3088196.34805  23531720.04705  -2398682.22747  23531716.69947
  -7299954.45306  22067046.65606  -5670872.59047  22067044.12547
   4756878.20307  21426804.71107   3705236.60948  21426801.13348
 -14909760.12907  21205456.14807 -11593611.46948  21205451.91448
  -2063194.07406  23999400.45306  -1597651.30946  23999396.30546
   1322286.09007  22016315.96107   1039620.91048  22016311.09048
 -11778269.55906  22179782.50006  -9157930.30148  22179779.98448
  12568898.08606  23992265.21106   9785509.54747  23992262.60547
 08 11 15  1  6 30.0000000  0 10  3  6  7 13 16 19 21 23 25 31
 -10063308.08207  19733092.52307  -7822221.12949  19733090.19549
  -4447430.05907  20256937.19507  -3451529.88748  20256935.26648
  -3191402.14106  23512080.68806  -2479102.31347  23512077.07847
  -7290184.39106  22068905.28106  -5663259.57847  22068903.31347
   4800420.48407  21435090.78107   3739165.63748  21435087.91448
 -14983346.51207  21191453.22707 -11650951.49248  21191448.90648
  -2034666.14805  24004826.86705  -1575421.73446  24004824.97746
   1379018.37907  22027111.76607   1083827.87948  22027107.20348
 -11855834.78506  22165022.03106  -9218370.72748  22165020.43448
  12663957.26606  24010353.71106   9859581.55547  24010352.12947
 08 11 15  1  7  0.0000000  0 10  3  6  7 13 16 19 21 23 25 31
 -10076444.61707  19730592.78107  -7832457.39549  19730590.70749
  -4430642.44907  20260132.25007  -3438448.64149  20260130.21949
  -3294486.12906  23492464.00806  -2559427.51647  23492460.29747
  -7279812.60506  22070879.96106  -5655177.69947  22070877.16447
   4844113.46507  21443405.27307   3773212.11348  21443402.12148
 -15056518.07007  21177529.17207 -11707968.28548  21177524.39148
  -2005674.73805  24010344.78105  -1552831.06646  24010341.96146
   1436198.76607  22037992.55507   1128384.00847  22037988.38347
 -11933127.73406  22150314.16406  -9278599.00048  22150311.54748
  12759194.83606  24028477.28106   9933792.54347  24028474.93847
 08 11 15  1  7 30.0000000  0 10  3  6  7 13 16 19 21 23 25 31
 -10089063.16407  19728191.75007  -7842290.02749  19728189.58649
  -4413420.98007  20263409.25007  -3425029.31648  20263406.41448
  -3397442.58206  23472872.47706  -2639653.27747  23472868.92247
  -7268836.49606  22072968.21906  -5646624.93047  22072966.34447
   4887960.40607  21451749.14107   3807378.52748  21451746.01248
 -15129270.16807  21163684.69507 -11764658.21948  21163680.34448
  -1976216.24606  24015950.08606  -1529876.41046  24015947.09446
   1493828.03107  22048958.63307   1173289.89148  22048955.28548
 -12010142.96506  22135658.18806  -9338610.87548  22135655.87148
  12854612.52006  24046634.32806  10008143.90647  24046632.97747
 08 11 15  1  8  0.0000000  0 10  3  6  7 13 16 19 21 23 25 31
 -10101163.22307  19725889.47707  -7851718.64849  19725887.28549
  -4395765.89507  20266768.78107  -3411272.09448  20266766.60548
  -3500267.85506  23453305.31306  -2719776.84847  23453301.91047
  -7257256.03106  22075171.69506  -5637601.19547  22075169.44547
   4931962.63307  21460122.60907   3841665.95748  21460119.13348
 -15201600.53107  21149920.57807 -11821019.52748  21149916.07048
  -1946290.18805  24021645.80505  -1506557.38346  24021642.22746
   1551905.10207  22060011.06307   1218544.72348  22060007.22348
 -12086876.69106  22121056.51606  -9398403.37948  22121053.77748
  12950210.32006  24064825.46106  10082635.58647  24064824.65647
 08 11 15  1  8 30.0000000  0 10  3  6  7 13 16 19 21 23 25 31
 -10112748.57007  19723684.55507  -7860746.18449  19723682.37549
  -4377681.52007  20270210.43007  -3397180.37948  20270207.86748
  -3602962.69506  23433763.07006  -2799798.78147  23433760.16047
  -7245075.33206  22077489.56306  -5628109.75847  22077486.86347
   4976117.03907  21468524.97707   3876071.96548  21468521.81648
 -15273510.90607  21136236.35207 -11877053.56348  21136232.05148
  -1915900.00005  24027427.88305  -1482876.74246  24027425.35946
   1610423.61307  22071146.71107   1264143.54348  22071142.41448
 -12163329.76606  22106508.00806  -9457977.20748  22106505.19548
  13045983.82006  24083051.95306  10157264.20747  24083049.73047
 08 11 15  1  9  0.0000000  0 10  3  6  7 13 16 19 21 23 25 31
 -10123824.22307  19721576.81307  -7869376.55149  19721574.55149
  -4359173.78507  20273732.17207  -3382758.76649  20273729.76649
  -3705529.19505  23414245.04705  -2879720.69547  23414242.34047
  -7232299.89506  22079921.07006  -5618154.89847  22079918.23047
   5020418.39507  21476954.82807   3910592.48048  21476951.83248
 -15345004.87507  21122632.25807 -11932763.13348  21122627.55948
  -1885051.83205  24033298.36705  -1458839.26246  24033296.03146
   1669376.34406  22082364.50006   1310080.71547  22082361.09847
 -12239504.38306  22092012.10206  -9517334.03148  22092009.81348
  13141926.47306  24101308.43806  10232024.61747  24101306.33647
 08 11 15  1  9 30.0000000  0  9  3  6  7 13 16 19 21 23 25
 -10134387.64807  19719566.68007  -7877607.78949  19719564.59849
  -4340241.47707  20277335.03907  -3368006.32449  20277332.66849
  -3807962.35905  23394752.73405  -2959538.75847  23394749.21547
  -7218928.13306  22082465.75006  -5607735.37147  22082462.15247
   5064869.85507  21485413.99207   3945229.97748  21485410.69948
 -15416078.29307  21109106.61707 -11988145.00848  21109102.20748
  -1853742.92206  24039256.24206  -1434442.74246  24039254.01646
   1728763.45306  22093665.67206   1356356.38348  22093661.77048
 -12315395.42207  22077571.24207  -9576469.90648  22077567.88348
 08 11 15  1 10  0.0000000  0  9  3  6  7 13 16 19 21 23 25
 -10144435.75407  19717654.66407  -7885437.48049  19717652.23049
  -4320881.71907  20281018.81307  -3352920.80948  20281016.67648
  -3910255.45705  23375286.89805  -3039247.64147  23375284.07447
  -7204956.86307  22085124.41407  -5596848.67247  22085121.37947
   5109475.69907  21493902.25007   3979987.75448  21493899.03548
 -15486725.60507  21095662.83607 -12043194.84448  21095658.45348
  -1821970.28106  24045302.63306  -1409684.83246  24045299.90646
   1788586.30107  22105050.17207   1402971.55948  22105045.79348
 -12390996.33206  22063184.12506  -9635379.71948  22063181.19948
 08 11 15  1 10 30.0000000  0  9  3  6  7 13 16 19 21 23 25
 -10153973.00807  19715839.78907  -7892869.10549  19715837.66849
  -4301099.44907  20284783.76607  -3337506.05148  20284781.34048
  -4012409.64105  23355847.99205  -3118848.28147  23355845.10947
  -7190391.12107  22087896.25007  -5585498.75447  22087893.02347
   5154231.57807  21502418.75807   4014862.44948  21502415.69948
 -15556949.37107  21082299.49207 -12097914.64848  21082295.64148
  -1789737.70306  24051436.32806  -1384568.53546  24051432.94146
   1848838.61707  22116515.59407   1449921.39548  22116511.93048
 -12466308.42207  22048853.35907  -9694064.45748  22048850.46548
 08 11 15  1 11  0.0000000  0  9  3  6  7 13 16 19 21 23 25
 -10162988.73807  19714124.50007  -7899894.34849  19714122.16849
  -4280884.93407  20288630.19507  -3321754.49248  20288627.41048
  -4114411.47305  23336437.24205  -3198330.19947  23336434.66047
  -7175220.48807  22090782.70307  -5573677.49647  22090780.28547
   5199148.91007  21510966.26607   4049862.92648  21510963.16448
 -15626737.18407  21069019.24207 -12152294.75448  21069015.31648
  -1757035.30106  24057659.34406  -1359086.12546  24057655.45746
   1909528.70707  22128064.77307   1497212.37148  22128061.10548
 -12541318.09807  22034579.57007  -9752513.55148  22034575.93048
 08 11 15  1 11 30.0000000  0  9  3  6  7 13 16 19 21 23 25
 -10171491.59808  19712506.06308  -7906519.95749  19712504.40249
  -4260247.48807  20292557.27307  -3305673.35548  20292554.71148
  -4216266.00005  23317055.07805  -3277697.36747  23317051.55947
  -7159453.75406  22093783.07006  -5561391.73847  22093780.41447
   5244219.79707  21519543.00807   4084983.08248  21519540.32448
 -15696095.65607  21055821.32007 -12206340.31348  21055816.80548
  -1723870.77706  24063970.50006  -1333243.64846  24063967.39546
   1970646.19107  22139694.95307   1544836.35948  22139691.18048
 -12616030.91407  22020361.65607  -9810731.33648  22020358.89148
 08 11 15  1 12  0.0000000  0  9  3  6  7 13 16 19 21 23 25
 -10179475.73007  19710986.43807  -7912741.35249  19710984.42649
  -4239182.52307  20296566.07807  -3289259.10248  20296563.73048
  -4317964.95305  23297702.16405  -3356943.31347  23297700.00847
  -7143086.16806  22096897.65606  -5548637.78147  22096895.85947
   5289449.72307  21528150.40607   4120227.17248  21528147.24248
 -15765017.96507  21042705.24207 -12260045.98048  21042701.15248
  -1690240.55506  24070370.29706  -1307038.33646  24070366.92246
   2032193.71107  22151406.57007   1592795.44148  22151402.68048
 -12690438.39507  22006202.69507  -9868711.19948  22006199.91448
 08 11 15  1 12 30.0000000  0  9  3  6  7 13 16 19 21 23 25
 -10186943.53907  19709565.42207  -7918560.43449  19709563.22349
  -4217692.68807  20300655.44507  -3272513.77048  20300652.77048
  -4419507.25005  23278379.64805  -3436067.14547  23278376.30147
  -7126120.30107  22100126.79707  -5535417.64547  22100124.12547
   5334837.98807  21536787.21107   4155594.61748  21536783.72748
 -15833504.07807  21029673.42207 -12313411.78148  21029669.07848
  -1656145.61706  24076859.25806  -1280470.87546  24076855.31646
   2094167.52307  22163199.95307   1641086.71148  22163195.91848
 -12764539.57407  21992101.85907  -9926452.36348  21992098.62948
 08 11 15  1 13  0.0000000  0  9  3  6  7 13 16 19 21 23 25
 -10193893.41807  19708243.29707  -7923975.94149  19708240.58249
  -4195777.04707  20304825.67207  -3255436.65248  20304823.23848
  -4520887.95305  23259087.58605  -3515065.09047  23259084.78147
  -7108555.13706  22103468.52306  -5521730.52747  22103466.18047
   5380386.32807  21545454.97707   4191086.81348  21545451.87548
 -15901550.64807  21016724.42207 -12366435.08248  21016720.37148
  -1621584.62906  24083435.36706  -1253540.23046  24083432.72746
   2156566.91807  22175074.11707   1689709.57848  22175070.50048
 -12838329.75807  21978060.32807  -9983951.21148  21978057.23448
 08 11 15  1 13 30.0000000  0  9  3  6  7 13 16 19 21 23 25
 -10200337.19907  19707016.78107  -7928997.06349  19707014.47749
  -4173448.41807  20309074.55507  -3238037.71548  20309072.62148
  -4622115.99605  23239824.22705  -3593944.06647  23239821.26247
  -7090403.11306  22106923.02306  -5507586.10947  22106920.13347
   5426083.62907  21554150.56307   4226695.06348  21554147.99248
 -15969167.73407  21003857.47707 -12419123.71548  21003852.60548
  -1586569.46906  24090098.41406  -1226255.66446  24090095.26246
   2219378.07807  22187027.04707   1738653.31348  22187023.07848
 -12911817.86307  21964075.50007 -10041214.65648  21964072.64848
 08 11 15  1 14  0.0000000  0  9  3  6  7 13 16 19 21 23 25
 -10206271.85907  19705887.70307  -7933621.48049  19705885.59449
  -4150704.24607  20313402.47707  -3220314.99248  20313400.32448
  -4723184.84405  23220590.76605  -3672699.00447  23220588.00047
  -7071661.73806  22110489.31306  -5492982.47747  22110486.44547
   5471933.71507  21562875.89807   4262422.39548  21562872.95348
 -16036350.33607  20991072.86707 -12471473.77748  20991068.60548
  -1551097.48006  24096848.62506  -1198615.17246  24096845.73046
   2282601.78907  22199057.93807   1787918.53148  22199054.25448
 -12984997.66407  21950149.89807 -10098237.88748  21950147.26648
 08 11 15  1 14 30.0000000  0  9  3  6  7 13 16 19 21 23 25
 -10211699.85907  19704854.73407  -7937851.09049  19704852.40649
  -4127548.04707  20317808.94507  -3202271.19148  20317806.80948
  -4824094.28505  23201389.00005  -3751329.72347  23201386.26647
  -7052334.21106  22114167.36706  -5477922.07047  22114164.25047
   5517934.52307  21571629.46107   4298267.16448  21571626.16048
 -16103099.31307  20978371.07007 -12523485.96548  20978366.72348
  -1515171.53905  24103684.85905  -1170620.96546  24103682.10546
   2346233.03507  22211166.64107   1837501.31348  22211163.35548
 -13057868.62506  21936283.00006 -10155020.43048  21936279.70348
 08 11 15  1 15  0.0000000  0  9  3  6  7 13 16 19 21 23 25
 -10216618.62907  19703918.54707  -7941683.90249  19703916.53549
  -4103977.28507  20322294.62507  -3183904.37948  20322292.30148
  -4924837.56606  23182218.22706  -3829830.96547  23182215.46947
  -7032417.91406  22117957.55506  -5462402.88347  22117954.70347
   5564090.12907  21580412.34407   4334232.54748  21580409.51648
 -16169409.86707  20965752.16407 -12575156.52748  20965747.87548
  -1478788.13705  24110608.09405  -1142270.30946  24110606.03546
   2410273.34407  22223352.97707   1887402.80148  22223349.70348
 -13130424.43407  21922476.32807 -10211557.42648  21922473.68448
 08 11 15  1 15 30.0000000  0  9  3  6  7 13 16 19 21 23 25
 -10221034.35907  19703078.56307  -7945124.73849  19703076.36749
  -4079998.94107  20326857.51607  -3165219.95348  20326855.52348
  -5025417.73805  23163077.84405  -3908205.09847  23163075.47347
  -7011919.74206  22121858.07006  -5446430.30547  22121855.19147
   5610394.75007  21589224.00807   4370314.06648  21589221.11748
 -16235286.46107  20953216.20307 -12626488.92248  20953212.36748
  -1441954.02006  24117617.81306  -1113568.43846  24117614.75446
   2474714.17607  22235615.96107   1937616.40648  22235611.57848
 -13202668.47307  21908728.42207 -10267851.47748  21908725.70748
 08 11 15  1 16  0.0000000  0  9  3  6  7 13 16 19 21 23 25
 -10224940.41407  19702335.27307  -7948168.42649  19702333.06349
  -4055607.31307  20331499.13307  -3146213.48448  20331496.71148
  -5125824.86305  23143971.25005  -3986444.39547  23143969.18847
  -6990833.78106  22125870.78106  -5429999.71547  22125867.50047
   5656855.81607  21598065.34407   4406517.46948  21598062.29748
 -16300720.83607  20940764.95307 -12677476.75048  20940760.27748
  -1404663.01606  24124714.81306  -1084510.49246  24124711.53546
   2539560.04307  22247955.87507   1988145.63748  22247951.55948
 -13274590.88307  21895042.45307 -10323894.91848  21895039.93048
 08 11 15  1 16 30.0000000  0  9  3  6  7 13 16 19 21 23 25
 -10228346.60207  19701687.21907  -7950822.58649  19701684.34049
  -4030813.03907  20336217.00007  -3126893.27048  20336214.82848
  -5226065.74205  23124896.28905  -4064554.15247  23124893.86747
  -6969170.23406  22129993.40606  -5413119.03947  22129990.05547
   5703464.07807  21606934.62507   4442835.59848  21606932.05548
 -16365720.76607  20928396.04707 -12728126.03548  20928391.38348
  -1366925.07405  24131895.65605  -1055104.32046  24131893.39546
   2604798.47307  22260370.25007   2038980.73848  22260366.48448
 -13346198.56606  21881415.93806 -10379693.12548  21881412.80148
 08 11 15  1 17  0.0000000  0  9  3  6  7 13 16 19 21 23 25
 -10231249.42207  19701134.55507  -7953084.52349  19701132.40249
  -4005612.80907  20341012.68807  -3107256.71548  20341010.34048
  -5326133.27006  23105853.51606  -4142528.82047  23105851.05547
  -6946926.21906  22134226.46906  -5395786.07847  22134223.13747
   5750223.83607  21615832.58607   4479271.73848  21615829.06348
 -16430280.85507  20916110.43807 -12778432.59048  20916106.29348
  -1328736.32006  24139162.83606  -1025346.88746  24139159.32846
   2670431.40607  22272859.79707   2090123.26648  22272855.53148
 -13417484.42207  21867850.46907 -10435240.54748  21867847.99648
 08 11 15  1 17 30.0000000  0  9  3  6  7 13 16 19 21 23 25
 -10233650.92207  19700677.62507  -7954955.82449  19700675.69549
  -3980009.60507  20345884.59407  -3087306.16448  20345882.86348
  -5426026.08206  23086844.71106  -4220367.35547  23086841.99647
  -6924104.28906  22138569.19506  -5378002.76247  22138566.77747
   5797134.12107  21624759.75807   4515825.17648  21624757.24648
 -16494401.52007  20903908.84407 -12828396.72748  20903904.12548
  -1290099.39805  24146514.85205   -995240.21946  24146511.52746
   2736455.04307  22285423.76607   2141570.23048  22285419.52048
 -13488447.44507  21854346.57007 -10490536.41048  21854343.72748
 08 11 15  1 18  0.0000000  0  9  3  6  7 13 16 19 21 23 25
 -10235550.86307  19700315.67207  -7956436.29349  19700313.91049
  -3954003.91407  20350833.64807  -3067041.98848  20350830.92648
  -5525740.91406  23067870.41406  -4298067.21947  23067867.64147
  -6900705.03906  22143021.98406  -5359769.61747  22143019.20347
   5844195.85207  21633715.20307   4552496.64848  21633712.26648
 -16558080.89107  20891791.00007 -12878017.01248  20891785.99648
  -1251013.88305  24153952.50005   -964784.03146  24153950.13346
   2802866.71507  22298061.62507   2193319.55148  22298057.50848
 -13559084.43006  21840905.00806 -10545578.22748  21840902.17248
 08 11 15  1 18 30.0000000  0  9  3  6  7 13 16 19 21 23 25
 -10236952.77307  19700049.14807  -7957528.68449  19700046.55549
  -3927599.15607  20355858.05507  -3046466.85548  20355855.68448
  -5625276.88306  23048928.66406  -4375627.70347  23048926.05547
  -6876732.14506  22147583.50806  -5341089.45347  22147581.02047
   5891406.76607  21642698.46907   4589284.35948  21642696.14548
 -16621319.84407  20879756.68007 -12927294.10948  20879752.42248
  -1211483.02006  24161475.08606   -933980.76246  24161472.19946
   2869661.92607  22310772.24207   2245367.75447  22310768.24247
 -13629394.94106  21827524.82006 -10600365.62548  21827522.45348
 08 11 15  1 19  0.0000000  0  9  3  6  7 13 16 19 21 23 25
 -10237859.56307  19699876.59407  -7958235.26249  19699874.32849
  -3900799.62507  20360958.06307  -3025584.10548  20360955.55948
  -5724634.08606  23030021.45306  -4453048.89547  23030019.51647
  -6852189.56606  22152254.23406  -5321965.36747  22152251.47347
   5938764.42607  21651711.05507   4626186.42648  21651707.79748
 -16684120.12907  20867806.03907 -12976229.39148  20867801.74648
  -1171510.39805  24169081.64805   -902833.26646  24169079.41846
   2936834.91007  22323554.64107   2297710.31647  22323550.35547
 -13699379.21907  21814207.32007 -10654898.82848  21814204.21548
 08 11 15  1 19 30.0000000  0  9  3  6  7 13 16 19 21 23 25
 -10238270.12907  19699798.10207  -7958555.19149  19699796.59849
  -3873604.44107  20366132.89807  -3004393.05548  20366130.91848
  -5823807.89106  23011149.55506  -4530327.18447  23011147.19547
  -6827076.62906  22157032.76606  -5302396.86347  22157029.61747
   5986271.16007  21660751.71107   4663204.62948  21660747.28948
 -16746478.35907  20855940.11707 -13024820.21548  20855935.25048
  -1131094.94505  24176772.15605   -871340.76246  24176769.73446
   3004384.95707  22336408.76607   2350346.68447  22336404.85247
 -13769032.70307  21800952.51607 -10709174.28148  21800949.60548
 08 11 15  1 20  0.0000000  0  9  3  6  7 13 16 19 21 23 25
 -10238186.97307  19699814.29707  -7958490.39149  19699812.08649
  -3846016.95707  20371382.74207  -2982896.31648  20371380.53948
  -5922797.37906  22992312.82806  -4607461.86747  22992310.30147
  -6801396.42606  22161919.01606  -5282386.34447  22161915.80947
   6033925.16807  21669819.01607   4700337.60548  21669817.22348
 -16808395.54307  20844157.60907 -13073067.36348  20844153.24248
  -1090239.27306  24184547.05506   -839505.19946  24184544.30146
   3072307.51607  22349333.81307   2403273.32848  22349330.00448
 -13838354.73007  21787761.70307 -10763191.44148  21787758.71148
 08 11 15  1 20 30.0000000  0  9  3  6  7 13 16 19 21 23 25
 -10237607.66807  19699924.34407  -7958038.97749  19699922.24249
  -3818035.36707  20376707.14107  -2961092.47348  20376705.07048
  -6021596.52706  22973511.50806  -4684448.17647  22973509.52747
  -6775147.58606  22166914.43806  -5261932.73847  22166911.34447
   6081729.67607  21678916.03107   4737587.84448  21678911.90248
 -16869867.37107  20832459.96907 -13120967.48848  20832455.83648
  -1048940.90606  24192405.42206   -807324.68046  24192402.28146
   3140602.74207  22362330.43007   2456490.35248  22362325.57048
 -13907339.62907  21774634.00807 -10816945.91048  21774631.15248
 08 11 15  1 21  0.0000000  0  9  3  6  7 13 16 19 21 23 25
 -10236531.37107  19700129.35907  -7957200.30549  19700126.94549
  -3789659.46907  20382107.24207  -2938981.37948  20382104.53548
  -6120200.92606  22954747.95306  -4761282.73447  22954746.00447
  -6748329.81306  22172017.93006  -5241035.78147  22172015.19947
   6129686.47307  21688042.53107   4774956.72348  21688039.26648
 -16930891.46907  20820847.32007 -13168518.72348  20820843.13748
  -1007199.59806  24200348.51606   -774799.00046  24200345.18046
   3209269.52707  22375397.86707   2509996.91048  22375393.75048
 -13975983.36307  21761571.46907 -10870434.53548  21761568.76248
 08 11 15  1 21 30.0000000  0  9  3  6  7 13 16 19 21 23 25
 -10234960.58207  19700428.14107  -7955976.31349  19700426.00449
  -3760891.87107  20387581.31307  -2916565.07048  20387579.73848
  -6218609.21506  22936021.59406  -4837964.51647  22936018.84447
  -6720945.82806  22177228.56306  -5219697.63347  22177226.52047
   6177794.29707  21697196.93007   4812443.33648  21697193.25848
 -16991467.91007  20809320.64807 -13215721.14548  20809315.78548
   -965017.22306  24208376.57806   -741929.62146  24208373.16046
   3278303.71507  22388534.06307   2563789.74248  22388530.21948
 -14044284.69907  21748574.44507 -10923656.35248  21748571.15648
 08 11 15  1 22  0.0000000  0  9  3  6  7 13 16 19 21 23 25
 -10232900.02707  19700820.32007  -7954370.68449  19700818.18449
  -3731738.21507  20393129.46107  -2893847.95748  20393127.45748
  -6316823.17206  22917331.83606  -4914494.85547  22917328.81347
  -6693001.24606  22182546.68006  -5197922.64547  22182543.90647
   6226049.32007  21706379.16407   4850044.63748  21706376.41448
 -17051599.96507  20797877.14107 -13262577.28148  20797873.46548
   -922399.25406  24216485.78106   -708720.87146  24216482.88346
   3347698.36707  22401739.95307   2617863.47748  22401734.84848
 -14112245.25407  21735641.81307 -10976612.63748  21735639.09848
 08 11 15  1 22 30.0000000  0  9  3  6  7 13 16 19 21 23 25
 -10230350.28107  19701305.32807  -7952383.87149  19701303.31349
  -3702199.57407  20398750.46907  -2870830.82448  20398747.97748
  -6414839.24606  22898680.53906  -4990871.01647  22898677.78947
  -6664497.10506  22187970.68806  -5175711.64847  22187968.20347
   6274452.43007  21715589.82807   4887761.32448  21715587.49648
 -17111286.01607  20786519.03907 -13309085.89148  20786515.19948
   -879346.15605  24224678.68005   -675173.02346  24224675.87546
   3417450.87907  22415013.09407   2672216.06648  22415009.60248
 -14179862.09007  21722774.75807 -11029301.06648  21722772.39848
 08 11 15  1 23  0.0000000  0  9  3  6  7 13 16 19 21 23 25
 -10227311.14507  19701883.92207  -7950015.72749  19701882.06349
  -3672276.39807  20404444.34407  -2847514.05948  20404442.18448
  -6512653.66406  22880067.33606  -5067090.03147  22880063.83247
  -6635434.33606  22193500.82806  -5153065.36347  22193498.83247
   6323004.28107  21724828.89107   4925593.90648  21724825.76248
 -17170524.59807  20775246.39107 -13355245.80948  20775242.46148
   -835858.02305  24232954.62505   -641286.20746  24232951.67246
   3487559.24607  22428354.07007   2726845.92648  22428350.52348
 -14247132.00407  21709973.75007 -11081719.17248  21709971.16048
 08 11 15  1 23 30.0000000  0  9  3  6  7 13 16 19 21 23 25
 -10223783.28107  19702555.28107  -7947266.72749  19702552.90249
  -3641969.87907  20410211.68807  -2823898.60548  20410209.37948
  -6610263.53106  22861492.13306  -5143149.66047  22861489.69147
  -6605814.21106  22199137.52306  -5129984.76247  22199135.26647
   6371705.40207  21734096.53107   4963542.80148  21734094.58248
 -17229314.10907  20764058.88307 -13401055.81348  20764055.46548
   -791935.51606  24241311.96906   -607060.92646  24241310.09446
   3558021.11707  22441762.63307   2781751.24248  22441759.02048
 -14314052.12507  21697239.11707 -11133864.72348  21697236.18048
 08 11 15  1 24  0.0000000  0  9  3  6  7 13 16 19 21 23 25
 -10219770.28507  19703318.89107  -7944139.72349  19703316.50049
  -3611283.86307  20416051.03107  -2799987.42648  20416048.55948
  -6707668.66406  22842957.21106  -5219049.73047  22842954.40647
  -6575640.49606  22204879.10206  -5106472.81647  22204877.75047
   6420553.61707  21743392.43007   5001606.33648  21743388.29348
 -17287656.20707  20752957.27307 -13446517.18449  20752953.04349
   -747581.96105  24249752.29705   -572499.74646  24249749.84446
   3628831.07807  22455237.63307   2836927.80548  22455233.94548
 -14380622.55107  21684571.00807 -11185737.78148  21684568.45748
 08 11 15  1 24 30.0000000  0  9  3  6  7 13 16 19 21 23 25
 -10215271.68807  19704175.09407  -7940634.33249  19704172.84049
  -3580218.46907  20421962.12507  -2775780.63748  20421960.28148
  -6804864.82406  22824461.32006  -5294786.99647  22824457.87547
  -6544913.85906  22210726.45306  -5082530.00447  22210724.23847
   6469550.19507  21752716.23407   5039785.46148  21752713.19548
 -17345548.70307  20741940.44507 -13491628.21149  20741936.59849
   -702797.14505  24258274.99205   -537602.50046  24258272.08246
   3699987.40607  22468778.09407   2892374.28548  22468774.59848
 -14446839.36307  21671970.53107 -11237335.29748  21671967.36748
 08 11 15  1 25  0.0000000  0  9  3  6  7 13 16 19 21 23 25
 -10210289.46107  19705123.09407  -7936752.08649  19705120.66449
  -3548776.60507  20427945.76607  -2751280.48448  20427943.37948
  -6901850.89506  22806005.03106  -5370360.53547  22806001.98847
  -6513637.16006  22216678.50806  -5058158.56647  22216675.54347
   6518694.14107  21762068.11707   5078079.44148  21762064.32848
 -17402992.27707  20731009.39107 -13536389.41449  20731005.25849
   -657583.50805  24266879.08605   -502371.11746  24266875.71946
   3771485.86707  22482384.15607   2948087.35248  22482380.33648
 -14512701.52307  21659437.18807 -11288656.44948  21659434.68848
 08 11 15  1 25 30.0000000  0  9  3  6  7 13 16 19 21 23 25
 -10204820.10907  19706163.61707  -7932490.25848  19706161.41048
  -3516954.87907  20434001.40607  -2726484.34048  20433998.82048
  -6998618.80106  22787590.54706  -5445764.11347  22787587.62147
  -6481807.45706  22222735.40606  -5033356.22347  22222733.47747
   6567990.25407  21771448.75807   5116491.98448  21771445.72348
 -17459981.01207  20720164.96107 -13580796.22748  20720160.28948
   -611937.66405  24275564.75805   -466802.93046  24275562.08646
   3843328.10907  22496054.67207   3004068.27347  22496051.05147
 -14578201.96507  21646973.36707 -11339695.76248  21646970.58648
 08 11 15  1 26  0.0000000  0  9  3  6  7 13 16 19 21 23 25
 -10198870.55107  19707296.12507  -7927854.25049  19707293.65649
  -3484761.02307  20440127.72707  -2701398.22748  20440125.34448
  -7095172.20706  22769217.68806  -5521000.49247  22769215.08647
  -6449432.44906  22228896.23406  -5008128.96947  22228894.36347
   6617432.59007  21780857.37507   5155018.48048  21780854.21948
 -17516520.13707  20709405.84407 -13624852.68048  20709401.47748
   -565866.66405  24284331.78105   -430903.49646  24284329.76646
   3915505.07807  22509790.43007   3060310.04747  22509785.76647
 -14643344.18407  21634576.99207 -11390455.93448  21634574.05548
 08 11 15  1 26 30.0000000  0  9  3  6  7 13 16 19 21 23 25
 -10192443.38707  19708519.28907  -7922846.07849  19708516.88749
  -3452197.59807  20446323.86707  -2676024.13348  20446321.86748
  -7191509.60206  22750884.49206  -5596068.58647  22750881.27747
  -6416515.07806  22235160.39106  -4982479.08647  22235158.43447
   6667020.20307  21790293.71907   5193658.14848  21790290.01648
 -17572610.21907  20698732.20307 -13668559.23049  20698727.80149
   -519372.76606  24293179.76606   -394674.51646  24293177.48446
   3988013.03907  22523587.32807   3116809.75847  22523583.71947
 -14708127.02007  21622249.07807 -11440936.07448  21622246.35248
 08 11 15  1 27  0.0000000  0  9  3  6  7 13 16 19 21 23 25
 -10185538.74607  19709832.96907  -7917465.84449  19709830.66049
  -3419265.62507  20452590.71107  -2650362.85948  20452588.47748
  -7287627.63306  22732594.31306  -5670965.76247  22732591.49647
  -6383056.66406  22241526.98406  -4956407.61747  22241525.22747
   6716753.73807  21799757.12507   5232411.55148  21799754.37548
 -17628250.07007  20688144.01607 -13711914.94148  20688139.80548
   -472456.61304  24302107.42204   -358116.48046  24302105.52046
   4060849.30906  22537447.64106   3173565.23047  22537443.53947
 -14772547.59407  21609990.20307 -11491133.92248  21609987.41048
 08 11 15  1 27 30.0000000  0  9  3  6  7 13 16 19 21 23 25
 -10178152.01607  19711238.86707  -7911709.95749  19711236.07049
  -3385961.04707  20458928.28907  -2624411.25048  20458926.21948
  -7383518.27706  22714346.89106  -5745685.70747  22714344.22347
  -6349053.66806  22247997.11706  -4929911.80547  22247995.09047
   6766638.71907  21809249.61707   5271282.94548  21809246.75048
 -17683433.23007  20677642.91407 -13754914.80148  20677638.61748
   -425113.93005  24311116.15605   -321226.10946  24311114.30946
   4134016.39806  22551370.83606   3230578.52347  22551365.98847
 -14836597.92207  21597801.73407 -11541043.27348  21597799.21948
 08 11 15  1 28  0.0000000  0  9  3  6  7 13 16 19 21 23 25
 -10170291.04307  19712734.52307  -7905584.53548  19712732.14148
  -3352292.05107  20465335.49207  -2598175.67248  20465333.02048
  -7479184.98406  22696141.95306  -5820231.19547  22696139.03547
  -6314514.23406  22254570.02306  -4902997.96947  22254568.18047
   6816668.98007  21818770.61707   5310267.54348  21818768.13748
 -17738165.53907  20667227.99207 -13797563.33648  20667223.48048
   -377352.09006  24320206.42206   -284009.16846  24320203.32846
   4207504.69107  22565355.33607   3287842.11747  22565350.59047
 -14900282.25007  21585683.10907 -11590667.42648  21585680.45348
 08 11 15  1 28 30.0000000  0  9  3  6  7 13 16 19 21 23 25
 -10161956.42607  19714320.54707  -7899090.03949  19714318.07049
  -3318259.57807  20471811.57007  -2571656.86348  20471809.66048
  -7574624.24606  22677980.79706  -5894599.41847  22677977.80947
  -6279439.47706  22261244.25006  -4875667.03147  22261242.88747
   6866845.16407  21828318.54707   5349365.85948  21828315.09048
 -17792445.67207  20656898.86707 -13839859.53148  20656893.81648
   -329172.05905  24329374.61705   -246466.32446  24329372.12146
   4281311.91406  22579400.35906   3345354.19147  22579396.08647
 -14963597.59407  21573634.72707 -11640004.04348  21573631.82048
 08 11 15  1 29  0.0000000  0  8  3  6  7 13 16 19 23 25
 -10153143.06607  19715997.33607  -7892222.50049  19715995.06349
  -3283859.34807  20478358.00807  -2544851.50848  20478355.33248
  -7669827.79706  22659863.81306  -5968783.98847  22659861.01647
  -6243825.64506  22268021.53106  -4847916.02747  22268019.28547
   6917173.14507  21837895.66407   5388582.45348  21837893.35548
 -17846267.28507  20646656.79707 -13881798.45348  20646652.31648
   4355440.68006  22593507.00006   3403116.83247  22593502.78947
 -15026535.68007  21561658.32007 -11689046.70748  21561654.70748
 08 11 15  1 29 30.0000000  0  8  3  6  7 13 16 19 23 25
 -10143852.54707  19717765.87507  -7884983.14848  19717763.04348
  -3249093.12107  20484973.46107  -2517760.94548  20484971.34848
  -7764793.32806  22641792.85206  -6042783.10947  22641789.56347
  -6207675.10506  22274901.25806  -4819746.79347  22274898.89147
   6967652.93807  21847501.86707   5427917.33247  21847497.92247
 -17899629.64807  20636502.51607 -13923379.50849  20636498.01249
   4429887.82406  22607673.41406   3461127.56647  22607669.61747
 -15089094.52707  21549753.60207 -11737793.85948  21549750.68448
 08 11 15  1 30  0.0000000  0  8  3  6  7 13 16 19 23 25
 -10134097.17207  19719622.32007  -7877381.56649  19719619.57849
  -3213973.74607  20491656.54707  -2490395.21148  20491654.56648
  -7859529.03906  22623765.07806  -6116603.11347  22623762.44147
  -6171000.79706  22281879.75806  -4791169.44147  22281877.64547
   7018273.25007  21857134.82807   5467361.71948  21857132.22348
 -17952543.57407  20626433.03907 -13964611.13749  20626428.87949
   4504639.07807  22621898.39107   3519375.28947  22621894.58647
 -15151283.01607  21537919.43007 -11786252.43448  21537916.51248
 08 11 15  1 30 30.0000000  0  8  3  6  7 13 16 19 23 25
 -10123868.82007  19721568.57007  -7869411.43849  19721566.28949
  -3178493.71907  20498408.21907  -2462748.44548  20498405.49648
  -7954023.17606  22605783.65606  -6190234.91048  22605780.52748
  -6133795.72706  22288959.56306  -4762178.51247  22288957.43047
   7069043.64107  21866795.79707   5506923.05148  21866791.87148
 -18004999.00407  20616451.26607 -14005485.50448  20616447.13748
   4579700.49607  22636182.32807   3577864.68447  22636178.46947
 -15213089.64507  21526158.35207 -11834413.43848  21526155.12948
 08 11 15  1 31  0.0000000  0  8  3  6  7 13 16 19 23 25
 -10113170.25407  19723604.32807  -7861074.90249  19723601.47349
  -3142655.45707  20505228.25007  -2434822.52348  20505225.55548
  -8048273.85906  22587847.94506  -6263676.98047  22587844.40247
  -6096062.72706  22296140.07006  -4732776.19947  22296137.66447
   7119963.07407  21876485.57007   5546600.49648  21876482.93848
 -18056996.58207  20606556.77307 -14046003.09448  20606552.32048
   4655067.93806  22650523.22706   3636592.51647  22650519.96147
 -15274513.00407  21514469.48407 -11882275.80148  21514466.35948
 08 11 15  1 31 30.0000000  0  8  3  6  7 13 16 19 23 25
 -10102001.12107  19725729.23407  -7852371.69149  19725726.92649
  -3106459.66807  20512115.60907  -2406618.01248  20512113.67648
  -8142277.20706  22569959.93006  -6336926.33647  22569956.75447
  -6057802.98006  22303420.69506  -4702963.44547  22303417.56347
   7171032.77707  21886203.99207   5586395.04748  21886199.79748
 -18108534.73007  20596749.20307 -14086162.69548  20596744.73448
   4730739.60207  22664923.87507   3695557.42647  22664919.37947
 -15335549.91807  21502854.59407 -11929837.03548  21502852.41048
 08 11 15  1 32  0.0000000  0  8  3  6  7 13 16 19 23 25
 -10090358.25007  19727945.18007  -7843299.32448  19727943.07848
  -3069903.78507  20519072.20307  -2378132.91048  20519070.08648
  -8236026.54706  22552119.83606  -6409977.75047  22552117.01647
  -6019014.33606  22310802.49206  -4672738.54747  22310799.27747
   7222257.00807  21895951.13307   5626310.00848  21895948.43848
 -18159608.45307  20587030.32007 -14125960.39148  20587026.11348
   4806716.36307  22679381.43007   3754760.07047  22679377.35247
 -15396193.83207  21491314.21107 -11977092.03548  21491311.59848
 08 11 15  1 32 30.0000000  0  8  3  6  7 13 16 19 23 25
 -10078241.92607  19730250.87507  -7833858.03549  19730248.68049
  -3032987.99207  20526097.29707  -2349367.36748  20526095.12548
  -8329517.60906  22534328.73406  -6482827.93047  22534325.75847
  -5979697.44506  22318283.93006  -4642102.03947  22318281.17247
   7273637.11307  21905728.96107   5666346.41048  21905726.07448
 -18210216.16007  20577399.65607 -14165394.96949  20577395.24649
   4882996.23806  22693897.19506   3814198.93047  22693893.26647
 -15456441.16807  21479850.11707 -12024038.01648  21479847.03948
 08 11 15  1 33  0.0000000  0  8  3  6  7 13 16 19 23 25
 -10065660.35907  19732645.29707  -7824054.21149  19732642.71549
  -2995721.18007  20533188.45307  -2320328.29348  20533186.44148
  -8422755.00806  22516586.21106  -6555480.43848  22516583.41048
  -5939861.40206  22325864.42206  -4611060.97347  22325862.25047
   7325165.96507  21915534.16407   5706498.73848  21915532.05148
 -18260364.20307  20567856.73407 -14204471.36749  20567852.94149
   4959569.30506  22708468.18806   3873866.21947  22708464.53547
 -15516296.82407  21468459.70307 -12070678.78148  21468456.76248
 08 11 15  1 33 30.0000000  0  8  3  6  7 13 16 19 23 25
 -10052614.45307  19735127.77307  -7813888.57048  19735125.28148
  -2958104.58207  20540346.85207  -2291016.66048  20540344.93048
  -8515735.48006  22498892.98406  -6627932.77048  22498890.27748
  -5899508.23806  22333543.84406  -4579616.98847  22333540.78947
   7376844.23407  21925368.39107   5746767.49248  21925365.48048
 -18310051.85207  20558401.79707 -14243189.01248  20558397.71148
   5036432.55907  22723095.43807   3933759.63347  22723092.05147
 -15575758.20707  21457144.33607 -12117012.33648  21457141.39848
 08 11 15  1 34  0.0000000  0  8  3  6  7 13 16 19 23 25
 -10039108.69507  19737697.77307  -7803364.59848  19737695.13748
  -2920142.73807  20547570.83607  -2261436.01248  20547568.76648
  -8608459.38306  22481248.11706  -6700185.14848  22481244.96948
  -5858643.00406  22341320.07006  -4547773.98847  22341316.81347
   7428669.28107  21935230.49207   5787150.59448  21935227.87948
 -18359281.55107  20549033.52307 -14281549.81348  20549028.91848
   5113580.18406  22737776.39806   3993874.64147  22737772.25447
 -15634825.90207  21445903.97707 -12163039.09448  21445901.20348
 08 11 15  1 34 30.0000000  0  8  3  6  7 13 16 19 23 25
 -10025146.50807  19740354.72707  -7792484.96149  19740352.04749
  -2881839.97707  20554859.89107  -2231589.69548  20554857.58248
  -8700926.52306  22463652.15606  -6772237.46148  22463649.19148
  -5817270.64106  22349193.25006  -4515535.79747  22349190.10247
   7480638.47306  21945120.08606   5827646.02748  21945117.07048
 -18408055.63707  20539752.08607 -14319555.60549  20539747.44549
   5191006.36706  22752509.84406   4054206.69547  22752505.72747
 -15693500.38307  21434738.87507 -12208759.48048  21434736.09448
 08 11 15  1 35  0.0000000  0  8  3  6  7 13 16 19 23 25
 -10010720.41807  19743100.09407  -7781243.83649  19743097.15249
  -2843189.14807  20562214.53907  -2201472.17248  20562212.62948
  -8793125.00406  22446107.43006  -6844080.41848  22446104.87548
  -5775384.17206  22357164.07006  -4482897.02747  22357161.21547
   7532760.78907  21955038.76607   5868260.78548  21955036.37548
 -18456364.52307  20530559.53907 -14357198.88348  20530554.58648
   5268716.79706  22767297.64806   4114760.25847  22767293.25847
 -15751770.60907  21423650.39107 -12254164.86348  21423647.11348
 08 11 15  1 35 30.0000000  0  8  3  6  7 13 16 19 23 25
  -9995830.03907  19745933.35207  -7769640.94948  19745930.49648
  -2804189.90607  20569635.87507  -2171083.16848  20569633.44948
  -8885050.43806  22428614.75006  -6915710.61748  22428612.14848
  -5732984.02706  22365232.17206  -4449858.00847  22365229.64147
   7585038.02007  21964986.45307   5908996.25448  21964983.46948
 -18504205.95707  20521455.21107 -14394477.92648  20521450.73848
   5346710.21506  22782139.13306   4175534.28947  22782134.48447
 -15809632.34407  21412639.60207 -12299251.94148  21412635.99248
 08 11 15  1 36  0.0000000  0  8  3  6  7 13 16 19 23 25
  -9980485.21107  19748853.78907  -7757683.93048  19748850.82848
  -2764852.98407  20577121.50007  -2140431.01248  20577118.89848
  -8976709.25006  22411172.44506  -6987133.04748  22411169.35948
  -5690081.66006  22373396.22706  -4416427.61347  22373393.48047
   7637461.33207  21974962.46907   5949845.58248  21974959.51248
 -18551588.67607  20512438.82007 -14431399.51648  20512433.93448
   5424974.42606  22797032.88306   4236519.35947  22797027.78547
 -15867092.52307  21401705.35907 -12344026.11348  21401702.41848
 08 11 15  1 36 30.0000000  0  8  3  6  7 13 16 19 23 25
  -9964684.99607  19751860.00807  -7745372.07848  19751857.74648
  -2725177.53107  20584671.14807  -2109515.08648  20584669.42648
  -9068096.05507  22393782.21907  -7058343.55548  22393778.98848
  -5646676.67606  22381656.20306  -4382605.59447  22381653.73847
   7690033.38307  21984966.50007   5990810.79748  21984963.50848
 -18598509.99607  20503510.32807 -14467961.57849  20503505.45349
   5503508.49606  22811977.41406   4297714.71547  22811972.69947
 -15924146.41407  21390847.84407 -12388483.69148  21390845.48048
 08 11 15  1 37  0.0000000  0  8  3  6  7 13 16 19 23 25
  -9948434.05107  19754952.82807  -7732709.01248  19754950.10248
  -2685168.23007  20592284.94507  -2078339.01648  20592282.71148
  -9159211.14806  22376443.14106  -7129342.31348  22376440.06648
  -5602774.29706  22390009.78106  -4348395.99247  22390007.84847
   7742751.45307  21994999.34407   6031889.77348  21994996.22348
 -18644972.11307  20494668.62507 -14504165.82049  20494664.53149
   5582306.74206  22826971.85206   4359115.92247  22826967.55947
 -15980794.65607  21380068.71107 -12432625.18048  21380065.41048
 08 11 15  1 37 30.0000000  0  8  3  6  7 13 16 19 23 25
  -9931732.76607  19758130.64107  -7719695.03148  19758127.97748
  -2644826.00407  20599961.52307  -2046903.52348  20599959.80148
  -9250051.27007  22359157.60907  -7200126.81648  22359154.78948
  -5558376.09006  22398459.66406  -4313800.01647  22398456.38747
   7795616.30907  22005058.50807   6073083.15648  22005055.54348
 -18690974.09007  20485914.56307 -14540011.51649  20485910.21149
   5661366.72306  22842016.58606   4420721.06347  22842012.50047
 -16037034.48807  21369366.52307 -12476448.42648  21369363.71948
 08 11 15  1 38  0.0000000  0  8  3  6  7 13 16 19 23 25
  -9914574.46907  19761395.97707  -7706324.93848  19761393.22748
  -2604144.23807  20607703.24207  -2015203.45348  20607701.15248
  -9340604.94507  22341925.68007  -7270688.11348  22341923.00848
  -5513476.16406  22407003.40606  -4278813.11747  22407000.35547
   7848636.57007  22015148.15607   6114397.60948  22015145.17248
 -18736507.22707  20477249.82007 -14575491.86748  20477245.54748
   5740693.20306  22857111.71106   4482533.85247  22857107.24247
 -16092855.48807  21358744.30507 -12519945.29748  21358741.14148
 08 11 15  1 38 30.0000000  0  8  3  6  7 13 16 19 23 25
  -9896966.35207  19764746.51607  -7692604.32849  19764743.84049
  -2563130.24207  20615507.69507  -1983244.50048  20615505.22348
  -9430875.17206  22324747.78106  -7341028.53548  22324744.32048
  -5468082.37906  22415641.82006  -4243441.35547  22415638.93047
   7901806.69907  22025265.80507   6155828.84048  22025263.30548
 -18781576.83607  20468673.60907 -14610611.03149  20468668.93449
   5820277.60906  22872256.04706   4544547.65647  22872252.34047
 -16148261.00807  21348200.72707 -12563118.43448  21348197.93448
 08 11 15  1 39  0.0000000  0  8  3  6  7 13 16 19 23 25
  -9878913.12907  19768182.33607  -7678536.88748  19768179.64148
  -2521789.89107  20623374.39107  -1951031.24248  20623372.50048
  -9520863.55106  22307622.97706  -7411149.35948  22307620.31648
  -5422201.44506  22424372.03906  -4207690.02047  22424369.33647
   7955122.00006  22035411.08606   6197373.21148  22035409.07448
 -18826186.91007  20460184.41407 -14645372.13348  20460179.77348
   5900112.50006  22887448.61706   4606756.62947  22887445.02747
 -16203253.21507  21337736.04707 -12605969.50848  21337733.23848
 08 11 15  1 39 30.0000000  0  8  3  6  7 13 16 19 23 25
  -9860419.14807  19771701.21107  -7664126.00049  19771698.87549
  -2480127.40607  20631303.00807  -1918566.97348  20631300.73048
  -9610569.75007  22290552.90607  -7481050.27048  22290549.39148
  -5375838.13706  22433195.09406  -4171562.80547  22433192.61347
   8008580.58207  22045585.00807   6239029.20748  22045581.94148
 -18870339.62907  20451782.71107 -14679776.83249  20451778.03549
   5980192.08606  22902687.48406   4669156.25047  22902683.90247
 -16257832.36307  21327350.03107 -12648498.72348  21327347.28548
 08 11 15  1 40  0.0000000  0  8  3  6  7 13 16 19 23 25
  -9841482.44907  19775304.43007  -7649370.14148  19775302.33248
  -2438140.88707  20639292.71907  -1885850.22348  20639290.05148
  -9699987.58207  22273536.79707  -7550726.52048  22273533.43048
  -5328991.50806  22442109.71906  -4135058.94547  22442107.15247
   8062186.13307  22055785.29707   6280799.75448  22055782.54748
 -18914031.02707  20443468.21107 -14713822.08248  20443464.01248
   6060517.05906  22917973.20306   4731747.10947  22917968.50847
 -16311992.70707  21317043.60207 -12690701.59048  21317040.77348
 08 11 15  1 40 30.0000000  0  9  3  6  7 13 16 19 23 25 27
  -9822104.18407  19778991.95307  -7634270.21548  19778989.64148
  -2395832.44507  20647343.88307  -1852882.61348  20647341.25048
  -9789114.57807  22256576.62507  -7620176.09048  22256573.78548
  -5281664.05506  22451115.77306  -4098180.45347  22451113.03547
   8115938.25007  22066014.00007   6322684.50848  22066011.71948
 -18957261.47707  20435241.78107 -14747508.14149  20435237.27049
   6141083.69906  22933303.99206   4794526.28547  22933300.12947
 -16365732.66007  21306816.97707 -12732576.87148  21306814.68448
   -137126.32015  23733012.53105   -100544.35957  23733010.65647
 08 11 15  1 41  0.0000000  0  9  3  6  7 13 16 19 23 25 27
  -9802290.88707  19782762.77307  -7618831.28948  19782760.26248
  -2353208.17207  20655454.79707  -1819668.90248  20655452.40248
  -9877952.32806  22239670.82006  -7689400.28547  22239668.83247
  -5233862.81606  22460212.57806  -4060932.77047  22460209.58247
   8169832.69907  22076270.24207   6364680.14548  22076266.94148
 -19000035.25007  20427102.22707 -14780838.34449  20427098.05949
   6221884.28906  22948679.94506   4857487.77047  22948675.72747
 -16419054.53507  21296670.78907 -12774126.39148  21296667.98048
   -230235.27706  23715294.63306   -173096.76647  23715292.65247
 08 11 15  1 41 30.0000000  0  9  3  6  7 13 16 19 23 25 27
  -9782046.36707  19786615.39807  -7603056.35949  19786612.82849
  -2310272.36307  20663625.53907  -1786212.44148  20663622.47348
  -9966500.59006  22222821.14806  -7758398.95748  22222819.32848
  -5185592.75406  22469397.60206  -4023319.73847  22469394.42247
   8223866.91006  22086552.05506   6406784.73048  22086548.94948
 -19042354.50407  20419049.41407 -14813814.38749  20419044.80149
   6302912.86306  22964099.85906   4920626.87547  22964095.44547
 -16471958.78107  21286603.37507 -12815350.47348  21286600.66448
   -323195.72706  23697605.11706   -245533.48447  23697602.68447
 08 11 15  1 42  0.0000000  0  9  3  6  7 13 16 19 23 25 27
  -9761370.41807  19790549.64807  -7586945.24248  19790547.35948
  -2267024.96107  20671854.81307  -1752513.17648  20671852.89148
 -10054755.07007  22206026.83607  -7827168.66048  22206024.35548
  -5136854.57806  22478672.22706  -3985341.97347  22478669.02347
   8278042.94106  22096861.88306   6448999.78148  22096858.95348
 -19084217.33607  20411082.85907 -14846434.77349  20411078.47749
   6384168.25806  22979561.43806   4983942.72747  22979557.19147
 -16524441.52307  21276615.92207 -12856246.12148  21276613.18048
   -416003.64506  23679944.39106   -317851.33247  23679942.22747
 08 11 15  1 42 30.0000000  0  9  3  6  7 13 16 19 23 25 27
  -9740257.02707  19794567.44507  -7570493.27049  19794564.87549
  -2223460.51607  20680145.06307  -1718566.86348  20680143.02348
 -10142705.89806  22189290.78106  -7895701.77048  22189288.17648
  -5087643.53906  22488037.08606  -3946995.72747  22488033.26647
   8332368.04306  22107199.21106   6491331.00447  22107195.69947
 -19125616.33607  20403204.94507 -14878693.72749  20403200.10549
   6465654.57006  22995067.47706   5047438.48047  22995063.91847
 -16576493.41407  21266711.02307 -12896806.03948  21266708.48848
   -508649.52306  23662314.00006   -390042.94947  23662311.24647
 08 11 15  1 43  0.0000000  0  9  3  6  7 13 16 19 23 25 27
  -9718713.53507  19798666.99207  -7553706.13748  19798664.80148
  -2179586.51607  20688493.98407  -1684379.33648  20688491.44148
 -10230355.93807  22172611.08607  -7964000.50848  22172608.98048
  -5037968.25806  22497489.70306  -3908287.71947  22497486.68047
   8386836.43406  22117563.92206   6533773.89548  22117562.64548
 -19166557.21107  20395413.99207 -14910595.70349  20395409.12149
   6547363.16006  23010617.09406   5111107.47347  23010613.62547
 -16628118.39107  21256886.79707 -12937033.29348  21256884.60248
   -601136.77306  23644714.65606   -462110.88347  23644712.17247
 08 11 15  1 43 30.0000000  0  9  3  6  7 13 16 19 23 25 27
  -9696731.10207  19802850.03107  -7536576.98049  19802847.71149
  -2135394.18007  20696903.75007  -1649943.76648  20696901.48048
 -10317692.16007  22155991.85907  -8032054.70348  22155989.15648
  -4987820.56606  22507032.71106  -3869211.62947  22507030.28547
   8441458.84006  22127958.46106   6576336.77347  22127955.91847
 -19207029.20307  20387712.62507 -14942132.32049  20387708.10549
   6629300.47706  23026208.16406   5174954.70347  23026205.03147
 -16679303.78107  21247146.73407 -12976918.02048  21247143.98848
   -693452.41406  23627146.94506   -534045.14547  23627145.09447
 08 11 15  1 44  0.0000000  0  9  3  6  7 13 16 19 23 25 27
  -9674321.51207  19807114.73407  -7519114.97348  19807112.08248
  -2090895.62507  20705371.04707  -1615269.57848  20705369.14848
 -10404722.25407  22139431.03107  -8099870.36348  22139427.82448
  -4937213.25406  22516662.64806  -3829777.35547  22516660.42247
   8496225.10906  22138379.60906   6619011.79747  22138377.47747
 -19247042.89107  20380097.94507 -14973311.81349  20380093.79749
   6711452.97706  23041841.25806   5238969.58247  23041837.35547
 -16730058.01607  21237488.53107 -13016466.78548  21237485.95348
   -785604.54706  23609611.50006   -605851.97747  23609609.05947
 08 11 15  1 44 30.0000000  0  9  3  6  7 13 16 19 23 25 27
  -9651485.41807  19811460.11707  -7501320.62549  19811457.79349
  -2046091.39807  20713897.36707  -1580357.19148  20713895.10948
 -10491441.91807  22122927.96107  -8167444.11748  22122925.61348
  -4886147.75406  22526379.93806  -3789986.07047  22526377.47347
   8551136.48006  22148829.96106   6661799.81348  22148826.78148
 -19286596.47307  20372571.21107 -15004132.78949  20372566.83249
   6793818.82806  23057515.73406   5303150.75847  23057511.62947
 -16780377.84407  21227912.93807 -13055677.03948  21227910.34848
   -877589.60906  23592107.43806   -677528.64547  23592105.17647
 08 11 15  1 45  0.0000000  0  9  3  6  7 13 16 19 23 25 27
  -9628214.43407  19815888.65607  -7483187.39548  19815886.15648
  -2000973.84407  20722482.88307  -1545200.66048  20722481.11348
 -10577839.57807  22106487.23407  -8234766.96148  22106485.24248
  -4834617.52706  22536186.04706  -3749832.66847  22536184.20747
   8606202.25806  22159307.97706   6704708.20747  22159305.51647
 -19325680.88707  20365133.66407 -15034588.18049  20365129.23849
   6876404.11306  23073230.52306   5367502.84847  23073227.09047
 -16830251.97307  21218421.96107 -13094540.00048  21218419.62148
   -969396.00806  23574637.57006   -749066.10247  23574635.53147
 08 11 15  1 45 30.0000000  0  9  3  6  7 13 16 19 23 25 27
  -9604517.93407  19820397.77307  -7464722.60249  19820395.50049
  -1955552.43407  20731126.16407  -1509807.36348  20731123.91848
 -10663919.85507  22090107.02307  -8301842.48448  22090103.77748
  -4782632.61306  22546079.25006  -3709325.00847  22546076.99247
   8661415.04306  22169815.00806   6747731.09848  22169812.62148
 -19364303.84007  20357784.21107 -15064683.98849  20357779.68849
   6959198.17606  23088986.29706   5432017.66847  23088982.75047
 -16879686.05107  21209015.32007 -13133060.05948  21209012.83248
  -1061028.92206  23557200.17206   -820468.35547  23557197.84447
 08 11 15  1 46  0.0000000  0  9  3  6  7 13 16 19 23 25 27
  -9580393.38307  19824988.50807  -7445924.25049  19824986.44949
  -1909824.62507  20739828.46907  -1474175.31348  20739826.42648
 -10749675.84407  22073787.41407  -8368665.32048  22073784.67648
  -4730191.71506  22556057.82006  -3668461.99247  22556054.98447
   8716778.94506  22180350.10906   6790871.80547  22180346.92247
 -19402460.89807  20350522.97707 -15094416.76249  20350518.30949
   7042202.02706  23104781.63306   5496695.98047  23104778.08647
 -16928673.84807  21199693.12507 -13171232.37948  21199690.31648
  -1152481.98806  23539796.96906   -891730.48047  23539794.93047
 08 11 15  1 46 30.0000000  0  9  3  6  7 13 16 19 23 25 27
  -9555847.11307  19829659.25807  -7426797.28948  19829657.18048
  -1863797.19107  20748587.07807  -1438309.79748  20748585.00048
 -10835109.79707  22057530.05507  -8435237.21948  22057527.28548
  -4677302.32406  22566122.40606  -3627249.51247  22566120.19547
   8772289.18806  22190913.36706   6834126.48847  22190910.52747
 -19440157.16007  20343349.73407 -15123790.47749  20343345.29749
   7125406.97306  23120615.40606   5561530.94947  23120611.18447
 -16977218.44507  21190455.45307 -13209059.34448  21190452.14548
  -1243757.91806  23522427.50806   -962854.56347  23522426.00847
 08 11 15  1 47  0.0000000  0  8  3  6  7 13 16 19 23 25
  -9530883.80507  19834409.95307  -7407345.36348  19834407.59848
  -1817474.98407  20757401.71907  -1402214.57448  20757399.74648
 -10920222.19506  22041333.62506  -8501558.56648  22041330.72348
  -4623970.31306  22576270.82806  -3585692.12147  22576268.41847
   8827942.91806  22201504.18806   6877493.02047  22201501.47347
 -19477395.60207  20336263.64807 -15152807.43449  20336259.34049
   7208806.91406  23136485.38306   5626517.87947  23136481.91047
 -17025320.94907  21181301.81307 -13246541.81348  21181298.99248
 08 11 15  1 47 30.0000000  0  8  3  6  7 13 16 19 23 25
  -9505494.76607  19839241.18007  -7387561.69549  19839239.06349
  -1770849.14107  20766274.07807  -1365882.77748  20766272.24248
 -11005000.01207  22025201.30507  -8567619.20748  22025198.62948
  -4570187.66406  22586505.60206  -3543783.59847  22586503.33647
   8883750.57406  22212124.01606   6920979.44547  22212120.68447
 -19514166.03507  20329266.34407 -15181459.70749  20329261.34449
   7292409.19106  23152394.57006   5691662.49647  23152390.84847
 -17072968.88307  21172234.53907 -13283670.08648  21172232.34848
 08 11 15  1 48  0.0000000  0  8  3  6  7 13 16 19 23 25
  -9479684.09807  19844152.66407  -7367449.48448  19844150.35948
  -1723924.30907  20775203.25807  -1329317.98048  20775201.81348
 -11089443.03507  22009132.28107  -8633418.94948  22009129.80948
  -4515959.70306  22596824.75806  -3501528.07447  22596822.62947
   8939709.62906  22222772.30506   6964583.89147  22222769.42247
 -19550470.84807  20322357.90607 -15209749.17649  20322353.27749
   7376207.91805  23168340.86705   5756960.15647  23168337.00047
 -17120163.07007  21163254.11707 -13320444.79348  21163251.55548
 08 11 15  1 48 30.0000000  0  8  3  6  7 13 16 19 23 25
  -9453453.64507  19849144.22707  -7347010.17248  19849141.93048
  -1676702.27307  20784189.57807  -1292521.60548  20784188.01248
 -11173548.63707  21993127.80507  -8698955.79748  21993124.39548
  -4461289.71906  22607228.43806  -3458928.12147  22607226.01247
   8995819.69906  22233450.04706   7008306.00047  22233446.79347
 -19586310.28507  20315537.71907 -15237676.00049  20315532.77049
   7460199.72306  23184322.80506   5822408.27747  23184320.13747
 -17166901.92607  21154359.64107 -13356864.68048  21154357.37948
 08 11 15  1 49  0.0000000  0  8  3  6  7 13 16 19 23 25
  -9426806.91807  19854215.06307  -7326246.49248  19854212.86348
  -1629187.07007  20793231.89807  -1255496.77748  20793229.55148
 -11257316.56307  21977186.93007  -8764229.50448  21977185.06648
  -4406182.43806  22617714.93006  -3415987.42647  22617713.12947
   9052078.85906  22244155.51606   7052144.30147  22244152.59447
 -19621686.74207  20308806.00807 -15265242.06649  20308801.08649
   7544378.72706  23200342.50006   5888002.26647  23200339.78147
 -17213185.69507  21145552.29707 -13392929.94948  21145549.82848
 08 11 15  1 49 30.0000000  0  8  3  6  7 13 16 19 23 25
  -9399739.25807  19859365.82807  -7305154.81348  19859363.28548
  -1581374.03507  20802330.33607  -1218239.87548  20802328.49248
 -11340737.68807  21961312.52307  -8829232.98448  21961310.05948
  -4350634.21106  22628285.20306  -3372703.11347  22628282.83247
   9108494.15606  22254891.53106   7096104.25047  22254888.10547
 -19656593.88307  20302162.82007 -15292442.43849  20302158.85549
   7628748.17205  23216397.71905   5953744.62947  23216393.50847
 -17259005.96507  21136832.93807 -13428634.05948  21136830.07848
 08 11 15  1 50  0.0000000  0  8  3  6  7 13 16 19 23 25
  -9372260.98007  19864594.50807  -7283743.15648  19864592.35948
  -1533273.32807  20811483.46107  -1180758.81648  20811481.80548
 -11423817.62907  21945503.26607  -8893970.59448  21945500.07448
  -4294655.98406  22638937.93806  -3329083.74247  22638934.79347
   9165056.44906  22265654.87506   7140178.75047  22265651.59047
 -19691040.35207  20295608.30507 -15319283.84049  20295603.79349
   7713296.79705  23232486.21905   6019626.62147  23232483.75447
 -17304369.36307  21128200.98407 -13463982.15648  21128197.39548
 08 11 15  1 50 30.0000000  0  8  3  6  7 13 16 19 23 25
  -9344370.69507  19869902.13307  -7262010.47748  19869899.76248
  -1484883.77307  20820691.71107  -1143052.67648  20820689.59848
 -11506550.61707  21929759.17207  -8958437.84448  21929757.01648
  -4238247.87906  22649671.53906  -3285129.39547  22649669.73047
   9221769.03106  22276447.10906   7184370.34848  22276444.41448
 -19725023.13307  20289141.52307 -15345763.92649  20289136.72749
   7798024.06305  23248609.85205   6085647.80547  23248606.57447
 -17349271.02007  21119656.08607 -13498970.46548  21119653.07048
 08 11 15  1 51  0.0000000  0  8  3  6  7 13 16 19 23 25
  -9316072.54707  19875287.21107  -7239959.97748  19875284.82448
  -1436209.75407  20829954.18007  -1105124.87948  20829951.90248
 -11588936.85507  21914081.61707  -9022634.90248  21914079.78948
  -4181415.29306  22660487.28106  -3240844.28547  22660484.57847
   9278629.48006  22287267.37506   7228677.17247  22287263.63347
 -19758545.44107  20282762.02307 -15371885.20349  20282758.19949
   7882924.08605  23264765.64805   6151803.60547  23264763.09047
 -17393711.97707  21111199.35907 -13533599.78148  21111196.60548
 08 11 15  1 51 30.0000000  0  8  3  6  7 13 16 19 23 25
  -9287365.94107  19880749.97707  -7217591.19149  19880747.36349
  -1387250.55107  20839270.64807  -1066974.86348  20839268.07448
 -11670971.19907  21898470.82807  -9086557.77748  21898468.74648
  -4124158.84406  22671382.21906  -3196228.88347  22671379.71147
   9335640.20706  22298116.26606   7273101.09047  22298113.49247
 -19791604.66807  20276471.78107 -15397645.62949  20276467.23849
   7967995.87105  23280954.68805   6218093.28147  23280951.39547
 -17437687.96507  21102831.50007 -13567866.78548  21102828.26648
 08 11 15  1 52  0.0000000  0  8  3  6  7 13 16 19 23 25
  -9258255.37907  19886288.92207  -7194907.64148  19886286.94948
  -1338011.00407  20848640.62507  -1028606.39148  20848638.93848
 -11752653.87907  21882927.28107  -9150206.60548  21882925.03548
  -4066484.05906  22682357.64106  -3151287.51647  22682355.76647
   9392798.40606  22308992.82806   7317639.92647  22308989.75447
 -19824203.72707  20270268.00007 -15423047.48449  20270263.84449
   8053233.26205  23297174.24205   6284511.98047  23297170.75047
 -17481199.90607  21094551.03907 -13601772.19548  21094548.12548
 08 11 15  1 52 30.0000000  0  8  3  6  7 13 16 19 23 25
  -9228741.25407  19891905.75807  -7171909.63748  19891903.50848
  -1288491.78507  20858063.71907   -990019.99248  20858061.71148
 -11833981.15207  21867451.69507  -9213578.46948  21867449.08248
  -4008392.59406  22693411.28906  -3106021.48047  22693410.11747
   9450105.38306  22319897.88306   7362294.67247  22319895.48447
 -19856342.24607  20264152.48407 -15448090.49649  20264147.87149
   8138634.06306  23313425.64106   6351058.05547  23313422.11347
 -17524245.10507  21086359.50007 -13635313.91448  21086357.15248
 08 11 15  1 53  0.0000000  0  8  3  6  7 13 16 19 23 25
  -9198823.35507  19897598.86707  -7148596.98848  19897596.80148
  -1238692.31307  20867540.40607   -951215.22748  20867538.60548
 -11914947.93407  21852044.10907  -9276669.48048  21852041.60948
  -3949885.23006  22704545.79706  -3060431.36747  22704542.68447
   9507563.39506  22330831.59406   7407067.10547  22330829.06347
 -19888017.82807  20258124.51607 -15472772.75849  20258120.01249
   8224197.57405  23329708.20305   6417730.87147  23329704.46147
 -17566819.35507  21078257.99207 -13668488.65248  21078255.99248
 08 11 15  1 53 30.0000000  0  8  3  6  7 13 16 19 23 25
  -9168506.69107  19903367.93807  -7124973.62948  19903365.78548
  -1188618.38307  20877069.29707   -912196.59448  20877066.64148
 -11995555.92607  21836705.03107  -9339480.90648  21836701.32448
  -3890968.68005  22715756.08605  -3014522.39147  22715754.91447
   9565168.69506  22341793.72706   7451954.32447  22341791.06647
 -19919234.46507  20252184.30507 -15497097.40249  20252179.74649
   8309916.30905  23346019.35905   6484524.65647  23346015.92647
 -17608925.09007  21070245.82807 -13701298.32048  21070243.13348
 08 11 15  1 53 59.9990000  0  8  3  6  7 13 16 19 23 25
  -9137788.38707  19909213.47207  -7101037.29748  19909211.22948
  -1138267.57407  20886650.20607   -872962.20748  20886647.86248
 -12075793.73807  21821435.78407  -9402003.87548  21821432.74948
  -3831641.94505  22727045.63605  -2968293.79747  22727044.46447
   9622924.84006  22352784.46406   7496959.08248  22352782.33548
 -19949986.05507  20246332.23707 -15521059.68849  20246327.96849
   8395790.05906  23362360.65906   6551439.23447  23362356.57347
 -17650553.21507  21062323.96407 -13733735.82448  21062321.69448
 08 11 15  1 54 29.9990000  0  8  3  6  7 13 16 19 23 25
  -9106674.39507  19915134.13607  -7076792.63348  19915132.29248
  -1087644.48807  20896284.08107   -833515.66448  20896282.04248
 -12155669.91807  21806236.29207  -9464245.03548  21806232.75348
  -3771910.45306  22738413.14406  -2921749.82047  22738410.69847
   9680829.76206  22363803.40106   7542079.77047  22363800.47647
 -19980280.96907  20240567.58907 -15544666.10949  20240563.11249
   8481815.04306  23378731.27606   6618471.66447  23378727.11247
 -17691710.88707  21054491.91707 -13765806.73448  21054489.17148
 08 11 15  1 54 59.9990000  0  8  3  6  7 13 16 19 23 25
  -9075162.39807  19921130.72207  -7052237.83249  19921128.86649
  -1036747.12907  20905969.19007   -793855.38748  20905966.85848
 -12235174.29307  21791106.68307  -9526196.51648  21791102.92948
  -3711773.68006  22749856.44006  -2874890.03147  22749854.37447
   9738887.18806  22374851.52606   7587319.29747  22374848.68347
 -20010113.01207  20234890.51107 -15567911.85949  20234886.48349
   8567990.73406  23395130.11206   6685621.51247  23395126.72247
 -17732389.71507  21046750.99507 -13797504.53548  21046748.12848
 08 11 15  1 55 29.9990000  0  8  3  6  7 13 16 19 23 25
  -9043255.39507  19927202.55807  -7027375.24649  19927200.64049
   -985579.37507  20915706.16707   -753984.42648  20915704.34348
 -12314305.95307  21776048.57307  -9587857.54748  21776045.55848
  -3651236.41006  22761376.53406  -2827718.16847  22761374.97647
   9797095.08606  22385928.30806   7632676.07047  22385925.20247
 -20039484.50007  20229301.62007 -15590798.72749  20229296.97249
   8654311.68005  23411555.56505   6752884.55547  23411553.69447
 -17772590.11307  21039101.22207 -13828829.51648  21039098.35148
 08 11 15  1 55 59.9990000  0  8  3  6  7 13 16 19 23 25
  -9010957.10907  19933348.72907  -7002207.76649  19933346.76149
   -934144.48007  20925493.85407   -713905.30148  20925491.67548
 -12393064.02007  21761061.38607  -9649227.44948  21761058.62848
  -3590303.03906  22772971.38606  -2780237.64547  22772969.72247
   9855451.92606  22397032.89406   7678148.91847  22397030.19447
 -20068397.25007  20223799.38607 -15613328.14549  20223795.46049
   8740772.98006  23428009.24506   6820256.89847  23428006.18747
 -17812311.85907  21031542.57307 -13859781.54748  21031539.56248
 08 11 15  1 56 29.9990000  0  8  3  6  7 13 16 19 23 25
  -8978271.80507  19939568.28407  -6976738.71549  19939566.26549
   -882447.05907  20935331.48707   -673621.60248  20935329.72948
 -12471448.51207  21746145.18307  -9710306.27748  21746142.04648
  -3528979.33606  22784641.47206  -2732452.96547  22784639.01947
   9913955.25806  22408166.01106   7723735.90647  22408162.84747
 -20096854.44507  20218384.38607 -15635502.57849  20218380.16349
   8827368.64506  23444487.90906   6887734.00447  23444485.11647
 -17851556.11707  21024074.60407 -13890361.47748  21024072.00748
 08 11 15  1 56 59.9990000  0  8  3  6  7 13 16 19 23 25
  -8945199.64107  19945861.93307  -6950968.21549  19945859.74949
   -830487.11307  20945219.28407   -633133.35548  20945217.22948
 -12549455.00407  21731301.24507  -9771090.54748  21731298.28448
  -3467266.59006  22796384.33106  -2684365.12547  22796383.28847
   9972606.52006  22419326.86206   7769438.14847  22419324.05447
 -20124854.54707  20213055.92507 -15657320.84449  20213051.75349
   8914097.10506  23460992.37806   6955314.57447  23460988.91747
 -17890319.39107  21016698.30807 -13920566.63348  21016695.14048
 08 11 15  1 57 29.9990000  0  8  3  6  7 13 16 19 23 25
  -8911736.14807  19952229.69807  -6924892.77748  19952227.74148
   -778260.14107  20955157.62007   -592437.02348  20955155.65148
 -12627074.51207  21716530.87007  -9831573.27748  21716528.01148
  -3405161.56606  22808203.51906  -2635971.64847  22808200.62047
  10031411.88306  22430516.98706   7815260.49647  22430514.59347
 -20152391.95307  20207815.90907 -15678778.55549  20207811.60449
   9000961.42606  23477522.40106   7023001.01247  23477518.33547
 -17928593.96908  21009415.06508 -13950390.98448  21009411.67548
 08 11 15  1 57 59.9990000  0  8  3  6  7 13 16 19 23 25
  -8877890.29707  19958670.26907  -6898519.39848  19958668.12048
   -725775.45307  20965145.47907   -551539.88748  20965142.62048
 -12704312.26607  21701832.98707  -9891758.53948  21701829.97948
  -3342674.87505  22820093.56505  -2587280.78147  22820091.62447
  10090364.45306  22441735.64406   7861197.53147  22441732.95647
 -20179474.43407  20202662.43307 -15699881.80149  20202657.93349
   9087950.98806  23494075.55806   7090785.02747  23494071.71047
 -17966385.57407  21002222.99507 -13979838.98848  21002220.10848
 08 11 15  1 58 29.9990000  0  8  3  6  7 13 16 19 23 25
  -8843661.06607  19965184.15907  -6871847.28148  19965181.83948
   -673031.87107  20975182.35407   -510441.01248  20975179.53048
 -12781162.56607  21687209.12007  -9951641.87948  21687206.07748
  -3279806.45705  22832057.16705  -2538292.41847  22832055.40547
  10149466.98806  22452982.43306   7907251.41047  22452980.28047
 -20206099.71107  20197595.94007 -15720628.76649  20197591.44049
   9175065.29306  23510653.51906   7158666.27747  23510648.32747
 -18003689.82407  20995123.77607 -14008907.24648  20995121.46848
 08 11 15  1 58 59.9990000  0  8  3  6  7 13 16 19 23 25
  -8809049.53507  19971770.57307  -6844877.27048  19971768.26148
   -620030.44107  20985268.12007   -469141.20748  20985265.87848
 -12857622.18007  21672659.28407 -10011220.80548  21672656.19048
  -3216558.60206  22844092.67506  -2489008.40247  22844090.71847
  10208720.36306  22464257.12806   7953422.87947  22464255.19047
 -20232267.16007  20192616.33107 -15741018.98449  20192611.94049
   9262301.98806  23527253.18306   7226642.87547  23527249.60447
 -18040504.36307  20988118.96407 -14037593.90248  20988116.30448
 08 11 15  1 59 29.9990000  0  9  3  6  7 13 16 19 23 25 27
  -8774058.79307  19978429.18307  -6817611.75848  19978426.70248
   -566774.40207  20995402.21407   -427643.00448  20995400.10848
 -12933689.96907  21658183.47207 -10070494.40248  21658181.00748
  -3152935.85506  22856200.48706  -2439432.27047  22856197.72247
  10268123.07006  22475561.89406   7999710.65647  22475559.28847
 -20257979.04707  20187723.43307 -15761054.21949  20187719.27249
   9349656.17206  23543876.12806   7294711.02047  23543872.15947
 -18076829.05507  20981206.61207 -14065898.86348  20981203.99948
    -41186.02316  23084309.05006    -27636.05557  23084306.57747
 08 11 15  1 59 59.9990000  0  9  3  6  7 13 16 19 23 25 27
  -8738691.30907  19985158.84707  -6790052.68848  19985156.80848
   -513266.55107  21005584.47907   -385948.59448  21005582.68748
 -13009364.34807  21643783.30007 -10129461.43848  21643780.65148
  -3088942.17206  22868377.55806  -2389567.08247  22868376.18747
  10327673.95306  22486894.22206   8046113.91447  22486891.07347
 -20283236.19907  20182917.05807 -15780735.12149  20182912.70249
   9437123.77705  23560520.81505   7362867.55946  23560517.20646
 -18112663.50807  20974387.71407 -14093821.81648  20974384.77248
   -126728.65206  23068030.94006    -94292.64847  23068028.92147
 08 11 15  2  0 29.9990000  0  9  3  6  7 13 16 19 23 25 27
  -8702949.65207  19991960.62007  -6762202.05548  19991958.68748
   -459508.91007  21015814.31507   -344059.54348  21015812.09348
 -13084642.95707  21629458.30807 -10188120.09848  21629455.47248
  -3024581.20706  22880625.33906  -2339415.72347  22880623.23347
  10387373.04706  22498254.65106   8092632.64847  22498251.97247
 -20308039.75007  20178197.35407 -15800062.55549  20178192.67549
   9524700.94505  23577185.63605   7431109.46946  23577182.41346
 -18148006.38307  20967662.12007 -14121361.71948  20967659.09748
   -212028.34406  23051798.42506   -160759.90647  23051796.87447
 08 11 15  2  0 59.9990000  0  9  3  6  7 13 16 19 23 25 27
  -8666834.45307  19998833.10407  -6734060.36748  19998830.54248
   -405502.35907  21026091.34707   -301976.53148  21026089.08948
 -13159522.30907  21615209.18307 -10246467.64148  21615206.76948
  -2959854.68006  22892942.30806  -2288979.47747  22892940.12047
  10447221.20306  22509642.57306   8139267.55547  22509640.78847
 -20332389.36307  20173563.59707 -15819036.28149  20173559.15149
   9612385.78505  23593871.93305   7499435.21946  23593868.79246
 -18182855.26207  20961030.73707 -14148516.70348  20961027.68348
   -297081.70706  23035613.81506   -227035.27047  23035612.04247
 08 11 15  2  1 29.9990000  0  9  3  6  7 13 16 19 23 25 27
  -8630350.28907  20005775.89407  -6705631.15248  20005773.38248
   -351251.12507  21036415.23707   -259702.87548  21036412.80848
 -13234002.46507  21601035.95607 -10304504.12948  21601033.23748
  -2894768.38706  22905327.91706  -2238262.89847  22905325.61647
  10507216.01206  22521059.73706   8186016.71147  22521057.54647
 -20356288.25407  20169015.96407 -15837658.79349  20169011.28849
   9700172.21105  23610577.03405   7567840.19946  23610574.09346
 -18217211.21907  20954492.65107 -14175287.58248  20954490.31948
   -381889.14506  23019475.15106   -293118.97747  23019473.45647
 08 11 15  2  1 59.9990000  0  9  3  6  7 13 16 19 23 25 27
  -8593497.05107  20012788.94007  -6676914.34448  20012786.94448
   -296755.57807  21046785.20607   -217238.83248  21046783.37448
 -13308079.45707  21586939.49507 -10362226.44948  21586936.21848
  -2829324.04705  22917781.55805  -2187267.35247  22917779.59347
  10567358.83606  22532505.03406   8232881.23047  22532502.58147
 -20379734.91407  20164553.85407 -15855928.91849  20164549.66349
   9788058.35206  23627301.35406   7636322.87946  23627298.83946
 -18251071.26607  20948049.44807 -14201672.03548  20948046.74948
   -466446.91806  23003384.62806   -359008.12147  23003383.23747
 08 11 15  2  2 29.9990000  0  9  3  6  7 13 16 19 23 25 27
  -8556274.71907  20019871.80807  -6647909.93048  20019869.99948
   -242015.69907  21057201.43307   -174584.39148  21057199.70648
 -13381748.59807  21572920.79207 -10419630.98048  21572917.77248
  -2763522.60906  22930302.70606  -2135993.52347  22930300.60847
  10627652.19506  22543978.63606   8279863.02347  22543975.71047
 -20402728.18007  20160178.77607 -15873845.76249  20160174.19049
   9876043.18805  23644044.62005   7704882.45746  23644041.48746
 -18284431.97307  20941700.96407 -14227667.38748  20941698.53048
   -550750.25806  22987341.68306   -424699.04747  22987340.10447
 08 11 15  2  2 59.9990000  0  9  3  6  7 13 16 19 23 25 27
  -8518686.12907  20027024.84707  -6618620.13748  20027022.79248
   -187034.18807  21067664.27607   -131741.68448  21067662.46848
 -13455008.79707  21558979.74507 -10476716.83648  21558977.49148
  -2697368.71506  22942892.26106  -2084445.07047  22942889.80847
  10688094.29306  22555480.18306   8326960.75047  22555477.11247
 -20425269.95307  20155889.19007 -15891410.78549  20155885.14049
   9964121.96105  23660805.87805   7773515.21946  23660802.39446
 -18317293.27307  20935447.63607 -14253273.60248  20935445.03048
   -634798.50006  22971348.55006   -490191.17647  22971346.15947
 08 11 15  2  3 29.9990000  0  9  3  6  7 13 16 19 23 25 27
  -8480732.98007  20034246.97207  -6589046.25048  20034245.36648
   -131812.63707  21078172.33907    -88711.91448  21078170.56248
 -13527857.30107  21545117.52607 -10533481.89848  21545114.84748
  -2630865.12106  22955547.01106  -2032624.08647  22955545.16747
  10748685.57806  22567009.51106   8374174.71547  22567007.33147
 -20447360.85907  20151685.48707 -15908624.47349  20151680.70649
  10052291.84404  23677583.55004   7842218.93846  23677580.27246
 -18349653.53107  20929289.53407 -14278489.39548  20929286.83548
   -718589.06306  22955403.31506   -555482.50847  22955401.73347
 08 11 15  2  3 59.9990000  0  9  3  6  7 13 16 19 23 25 27
  -8442419.92207  20041537.77607  -6559191.93048  20041535.35848
    -76355.37507  21088725.88607    -45498.49248  21088723.91348
 -13600293.63707  21531333.22907 -10589925.82448  21531330.47948
  -2564017.34406  22968267.13606  -1980534.94147  22968266.45247
  10809423.79306  22578567.64406   8421503.16447  22578565.12847
 -20469003.42607  20147566.74507 -15925488.82049  20147561.94849
  10140547.14804  23694378.19804   7910989.26246  23694374.51946
 -18381513.60907  20923226.92507 -14303315.43848  20923224.82348
   -802121.99606  22939507.58106   -620573.09447  22939505.35447
 08 11 15  2  4 29.9990000  0  9  3  6  7 13 16 19 23 25 27
  -8403745.09807  20048897.18307  -6529055.70348  20048895.13648
    -20660.84007  21099324.30007     -2100.16448  21099322.68748
 -13672312.79707  21517628.82307 -10646044.64548  21517625.39748
  -2496825.30106  22981053.40106  -1928177.53947  22981052.14047
  10870312.02306  22590155.73706   8468948.48447  22590152.60147
 -20490195.18407  20143534.09707 -15942001.87949  20143529.75749
  10228887.94505  23711189.05005   7979826.16446  23711185.66746
 -18412868.96107  20917260.32307 -14327748.18048  20917258.22948
   -885391.56606  22923661.17506   -685458.46547  22923659.45647
 08 11 15  2  4 59.9990000  0  9  3  6  7 13 16 19 23 25 27
  -8364707.32407  20056325.83107  -6498636.67248  20056323.95648
     35272.16407  21109967.85407     41483.98048  21109966.05848
 -13743908.58607  21504004.44807 -10701833.57448  21504001.47948
  -2429289.15206  22993906.24506  -1875552.01647  22993903.71047
  10931353.57406  22601770.62006   8516513.29747  22601768.12847
 -20510933.99607  20139587.50307 -15958162.00049  20139583.31249
  10317313.91804  23728016.14404   8048729.44146  23728013.08946
 -18443715.26207  20911390.72207 -14351784.27748  20911388.33548
   -968392.42206  22907867.16706   -750134.44947  22907865.11247
 08 11 15  2  5 29.9990000  0  9  3  6  7 13 16 19 23 25 27
  -8325311.25007  20063823.12007  -6467938.43848  20063820.44448
     91439.37907  21120656.41707     85250.62948  21120654.26548
 -13815081.15207  21490460.72907 -10757292.70348  21490458.51148
  -2361414.79706  23006821.95606  -1822662.94147  23006820.52247
  10992545.61306  22613415.77606   8564195.38747  22613412.40547
 -20531222.48407  20135726.90107 -15973971.19549  20135722.22649
  10405819.05905  23744858.55005   8117694.43446  23744853.85846
 -18474053.75007  20905617.15107 -14375424.65648  20905615.09348
  -1051125.01206  22892123.19806   -814601.38747  22892121.66347
 08 11 15  2  5 59.9990000  0  9  3  6  7 13 16 19 23 25 27
  -8285562.09407  20071386.45607  -6436965.07448  20071384.28048
    147835.33607  21131388.15107    129195.51648  21131385.72948
 -13885831.96507  21476997.49507 -10812423.18448  21476994.56948
  -2293208.65205  23019801.09705  -1769515.32047  23019799.33547
  11053884.67606  22625087.50306   8611992.02747  22625084.85147
 -20551065.22307  20131951.01107 -15989433.07849  20131946.30049
  10494396.75805  23761714.29205   8186715.96146  23761709.90946
 -18503886.67607  20899940.08107 -14398671.10248  20899937.66748
  -1133590.44106  22876431.17506   -878860.16847  22876428.33547
 08 11 15  2  6 29.9990000  0  8  3  6  7 13 16 19 25 27
  -8245454.89807  20079018.96407  -6405712.72748  20079016.34348
    204465.08607  21142164.12807    173322.59448  21142161.96448
 -13956151.51607  21463615.92507 -10867217.63748  21463613.19848
  -2224667.52006  23032843.82306  -1716106.69547  23032842.72247
  11115377.52306  22636788.72906   8659908.49247  22636786.67547
 -20570456.29307  20128261.05007 -16004542.99649  20128256.30449
 -18533206.09407  20894360.97907 -14421517.40248  20894358.36648
  -1215779.70306  22860790.85406   -942903.74247  22860789.24547
 08 11 15  2  6 59.9990000  0  8  3  6  7 13 16 19 25 27
  -8204998.52007  20086717.70607  -6374188.27348  20086715.29648
    261319.97707  21152983.46407    217625.08648  21152981.42548
 -14026044.43807  21450315.43307 -10921679.65648  21450312.56248
  -2155801.40206  23045948.87006  -1662444.81347  23045947.11247
  11177017.26206  22648518.76106   8707939.42247  22648516.14047
 -20589403.19107  20124655.37007 -16019306.80949  20124651.25749
 -18562017.52707  20888878.52607 -14443967.87548  20888875.89048
  -1297697.46106  22845202.23706  -1006735.74247  22845200.60147
 08 11 15  2  7 29.9990000  0  8  3  6  7 13 16 19 25 27
  -8164194.33207  20094482.05007  -6342392.81648  20094480.28448
    318398.54307  21163845.39407    262101.86748  21163842.91348
 -14095508.01607  21437097.17507 -10975807.14548  21437094.36648
  -2086613.12906  23059115.15106  -1608531.89547  23059113.69047
  11238804.11306  22660276.40906   8756085.00047  22660273.86247
 -20607906.21107  20121134.61207 -16033724.74649  20121130.09349
 -18590319.58607  20883492.26107 -14466021.42248  20883490.12048
  -1379341.05106  22829666.48706  -1070354.12547  22829664.06547
 08 11 15  2  7 59.9990000  0  8  3  6  7 13 16 19 25 27
  -8123038.61707  20102313.66707  -6310323.44548  20102311.93348
    375704.65207  21174750.44007    306755.97348  21174748.01548
 -14164534.03107  21423961.99507 -11029593.65248  21423958.75748
  -2017100.44106  23072342.84706  -1554366.21547  23072340.90947
  11300744.19106  22672063.07306   8804349.93847  22672060.83547
 -20625960.46907  20117698.86207 -16047792.98849  20117694.77649
 -18618105.17207  20878205.33907 -14487672.53148  20878202.29648
  -1460702.43406  22814184.12006  -1133752.60947  22814181.63647
 08 11 15  2  8 29.9990000  0  8  3  6  7 13 16 19 25 27
  -8081533.48007  20110212.22907  -6277981.78548  20110209.95648
    433236.09407  21185698.19007    351585.64848  21185695.98348
 -14233120.50407  21410910.58907 -11083037.64848  21410907.51948
  -1947266.64106  23085630.97906  -1499950.31347  23085630.42547
  11362836.35906  22683879.02606   8852733.42647  22683876.46447
 -20643567.28107  20114348.40107 -16061512.57449  20114343.93749
 -18645373.52707  20873016.21407 -14508920.62148  20873013.42148
  -1541779.48806  22798755.59706  -1196929.53548  22798754.37048
 08 11 15  2  8 59.9990000  0  8  3  6  7 13 16 19 25 27
  -8039680.03907  20118176.44807  -6245368.72348  20118174.40948
    490992.36707  21196689.12807    396590.52748  21196686.78848
 -14301263.77007  21397942.77607 -11136136.31348  21397939.97948
  -1877113.99605  23098981.86205  -1445285.95747  23098980.78847
  11425082.12506  22695723.82306   8901236.57447  22695722.01547
 -20660726.24207  20111083.14407 -16074883.19149  20111078.44849
 -18672122.37907  20867925.88607 -14529763.87948  20867923.36248
  -1622568.82806  22783381.80006  -1259882.25447  22783380.65147
 08 11 15  2  9 29.9990000  0  8  3  6  7 13 16 19 25 27
  -7997485.07407  20126206.23707  -6212489.54348  20126203.56248
    548966.47707  21207721.14407    441765.14848  21207718.62848
 -14368966.71907  21385059.15907 -11188891.84048  21385056.87848
  -1806651.07005  23112389.84705  -1390379.83647  23112388.85447
  11487476.50406  22707597.69806   8949855.52747  22707595.26147
 -20677443.09807  20107902.19007 -16087909.31349  20107897.40949
 -18698355.72307  20862934.12007 -14550205.44548  20862931.09348
  -1703073.41406  22768061.21406  -1322613.07847  22768060.67947
 08 11 15  2  9 59.9990000  0  8  3  6  7 13 16 19 25 27
  -7954948.52307  20134300.44007  -6179344.18048  20134298.68748
    607158.79707  21218794.30807    487109.80548  21218792.07348
 -14436224.88307  21372260.96407 -11241300.79348  21372257.74948
  -1735878.81606  23125857.67506  -1335232.67647  23125856.81247
  11550021.46506  22719499.45606   8998591.84447  22719496.40947
 -20693716.47707  20104805.13607 -16100589.87549  20104800.82749
 -18724070.21507  20858040.65907 -14570242.72348  20858038.01148
  -1783288.84406  22752796.83106  -1385118.62147  22752795.90147
 08 11 15  2 10 29.9990000  0  9  3  6  7 11 13 16 19 25 27
  -7912072.05507  20142459.51907  -6145933.95348  20142457.56948
    665567.25807  21229909.44807    532622.87548  21229906.90548
 -14503036.25007  21359546.99507 -11293361.60548  21359544.00348
   -172073.03115  23849392.51905   -109721.38756  23849391.41346
  -1664801.07805  23139383.00305  -1279847.45747  23139381.99147
  11612716.50006  22731430.38606   9047445.09847  22731427.86647
 -20709547.79307  20101792.52607 -16112925.97349  20101788.03049
 -18749265.23407  20853246.58907 -14589875.21148  20853243.70648
  -1863213.33606  22737588.09706  -1447397.43447  22737586.95647
 08 11 15  2 10 59.9990000  0  9  3  6  7 11 13 16 19 25 27
  -7868864.21107  20150681.87807  -6112265.51648  20150679.80448
    724183.64507  21241063.50307    578297.97748  21241061.50748
 -14569404.86707  21346917.37807 -11345077.42648  21346914.63648
   -289195.68406  23827105.71406   -200985.71146  23827103.25746
  -1593427.25805  23152966.03405  -1224231.52747  23152963.67547
  11675555.33606  22743387.56506   9096410.38747  22743385.22247
 -20724944.07807  20098863.00307 -16124923.07049  20098858.16749
 -18773945.94107  20848549.97907 -14609106.94148  20848546.99148
  -1942850.96906  22722433.66706  -1509452.73047  22722432.31547
 08 11 15  2 11 29.9990000  0  9  3  6  7 11 13 16 19 25 27
  -7825331.13707  20158966.01107  -6078343.65648  20158963.81548
    783002.12507  21252256.12807    624130.52748  21252254.33148
 -14635332.46107  21334372.26107 -11396449.57848  21334369.03048
   -406265.14805  23804828.58105   -292208.60546  23804825.89046
  -1521764.83205  23166601.95605  -1168390.73447  23166600.58947
  11738533.73406  22755372.21406   9145484.44547  22755369.92547
 -20739910.54707  20096014.57307 -16136585.25449  20096010.33949
 -18798115.37907  20843950.47207 -14627940.26248  20843948.01548
  -2022203.47706  22707333.34706  -1571285.85947  22707331.90947
 08 11 15  2 11 59.9990000  0  9  3  6  7 11 13 16 19 25 27
  -7781468.60207  20167312.61207  -6044165.06648  20167310.47648
    842027.04707  21263488.60407    670123.95348  21263486.46048
 -14700810.54307  21321911.69807 -11447471.45348  21321908.69448
   -523273.34005  23782562.09705   -383383.70746  23782559.92146
  -1449811.05106  23180295.17506  -1112322.94547  23180292.42547
  11801657.72706  22767383.75306   9194671.93847  22767381.33947
 -20754441.82807  20093249.69807 -16147908.32849  20093245.44849
 -18821766.55107  20839449.73707 -14646369.76248  20839447.42148
  -2101262.54706  22692289.10406  -1632890.29348  22692287.11248
 08 11 15  2 12 29.9990000  0  9  3  6  7 11 13 16 19 25 27
  -7737278.86707  20175721.92507  -6009731.50848  20175719.83148
    901255.85507  21274759.49507    716276.23848  21274757.54248
 -14765837.39107  21309537.79207 -11498141.73448  21309534.96448
   -640218.20304  23760307.02604   -474509.46146  23760305.90946
  -1377569.93006  23194042.38606  -1056031.18447  23194040.33547
  11864926.73406  22779424.01106   9243972.42647  22779422.16747
 -20768539.48407  20090567.26907 -16158893.52349  20090562.72249
 -18844898.91807  20835047.79207 -14664394.98848  20835045.49148
  -2180026.18406  22677300.65906  -1694264.59047  22677298.69847
 08 11 15  2 12 59.9990000  0  9  3  6  7 11 13 16 19 25 27
  -7692760.34807  20184193.41707  -5975041.76648  20184191.15148
    960690.76207  21286069.35407    762589.14148  21286067.37848
 -14830407.21507  21297250.88607 -11548455.87148  21297248.37848
   -757093.97704  23738065.57304   -565581.31346  23738064.97246
  -1305041.11706  23207843.80006   -999515.27347  23207842.17147
  11928344.28906  22791492.74506   9293388.63747  22791490.48347
 -20782200.55507  20087967.42507 -16169538.52049  20087962.68749
 -18867507.87507  20830745.34707 -14682012.36748  20830742.97948
  -2258488.97306  22662370.16706  -1755404.40248  22662368.24948
 08 11 15  2 13 29.9990000  0  9  3  6  7 11 13 16 19 25 27
  -7647918.89507  20192726.27607  -5940100.38348  20192723.89048
   1020325.70707  21297417.62007    809057.93048  21297415.26148
 -14894521.52707  21285050.04207 -11598415.09048  21285047.09348
   -873901.93405  23715837.97905   -656600.36746  23715837.01946
  -1232231.71105  23221698.86205   -942780.72747  23221697.28847
  11991906.69106  22803587.50306   9342917.76247  22803585.62847
 -20795430.17607  20085449.81507 -16179847.30549  20085445.55049
 -18889596.32407  20826542.12007 -14699224.16048  20826539.29248
  -2336652.35506  22647496.15106  -1816310.93047  22647493.89747
 08 11 15  2 13 59.9990000  0  9  3  6  7 11 13 16 19 25 27
  -7602750.20707  20201321.82307  -5904904.02348  20201319.29648
   1080165.26207  21308805.24507    855686.12548  21308802.89048
 -14958172.01207  21272937.92507 -11648012.87148  21272935.12848
   -990633.52705  23693625.73705   -747559.92645  23693623.08145
  -1159139.10206  23235608.33106   -885825.48447  23235606.54247
  12055619.90206  22815712.28406   9392564.37947  22815709.89047
 -20808222.68007  20083015.40907 -16189815.50049  20083010.71449
 -18911157.20707  20822439.30007 -14716024.85248  20822436.84748
  -2414507.89106  22632680.47206  -1876977.55948  22632678.80448
 08 11 15  2 14 29.9990000  0  9  3  6  7 11 13 16 19 25 27
  -7557256.21907  20209979.26907  -5869454.18448  20209976.05048
   1140207.57807  21320230.56507    902472.31648  21320228.47948
 -15021356.90207  21260914.31507 -11697247.83648  21260911.17548
  -1107286.30505  23671427.45605   -838458.16845  23671424.10145
  -1085766.53506  23249570.48706   -828652.09847  23249568.43747
  12119483.31306  22827864.48706   9442328.08647  22827863.12047
 -20820579.35907  20080664.16707 -16199444.08249  20080659.62849
 -18932189.68807  20818437.23707 -14732413.80948  20818434.53848
  -2492053.32806  22617923.58106  -1937402.57847  22617921.93747
 08 11 15  2 14 59.9990000  0  9  3  6  7 11 13 16 19 25 27
  -7511443.07807  20218697.06507  -5833755.63348  20218694.44448
   1200446.70707  21331693.98707    949411.87948  21331691.86248
 -15084077.44907  21248978.54207 -11746120.98848  21248975.64448
  -1223862.48005  23649243.18305   -929296.64846  23649240.87446
  -1012121.72306  23263584.59706   -771266.55947  23263582.72247
  12183493.09406  22840045.37806   9492205.80547  22840042.97947
 -20832505.34807  20078394.53407 -16208737.06649  20078390.17149
 -18952696.88707  20814534.40107 -14748393.45348  20814532.22948
  -2569290.68006  22603226.32306  -1997587.53547  22603224.60147
 08 11 15  2 15 29.9990000  0  9  3  6  7 11 13 16 19 25 27
  -7465308.26607  20227476.19007  -5797806.44148  20227474.07748
   1260885.33207  21343194.87807    996506.87948  21343193.40148
 -15146327.37907  21237132.64407 -11794627.42648  21237130.35148
  -1340355.08605  23627075.98705  -1020069.97746  23627074.01946
   -938203.64505  23277650.57305   -713668.09447  23277648.58147
  12247653.53106  22852255.19006   9542200.91847  22852252.21447
 -20843997.37107  20076208.20607 -16217691.90249  20076203.47949
 -18972673.79707  20810733.25307 -14763959.88348  20810730.38648
  -2646213.53906  22588588.47906  -2057527.42648  22588587.36648
 08 11 15  2 15 59.9990000  0  9  3  6  7 11 13 16 19 25 27
  -7418859.82407  20236314.85407  -5761612.86348  20236312.44848
   1321515.48807  21354732.65107   1043751.15248  21354730.41748
 -15208110.06606  21225376.21406 -11842769.77348  21225373.65548
  -1456767.81605  23604922.67505  -1110781.09446  23604921.04246
   -864021.52306  23291767.22906   -655863.87947  23291764.40947
  12311958.38306  22864491.57306   9592308.55947  22864488.91347
 -20855062.40207  20074102.12807 -16226314.00849  20074097.64449
 -18992125.47707  20807031.81507 -14779117.04348  20807029.08148
  -2722825.77706  22574009.51906  -2117225.25448  22574007.95248
 08 11 15  2 16 29.9990000  0  9  3  6  7 11 13 16 19 25 27
  -7372096.60207  20245213.96407  -5725174.00048  20245211.63648
   1382338.83207  21366306.96407   1091145.94948  21366304.66748
 -15269420.62107  21213708.95607 -11890544.22748  21213706.13648
  -1573095.02005  23582787.07305  -1201425.56346  23582783.81546
   -789575.69906  23305933.65106   -597854.18046  23305930.60146
  12376410.96506  22876756.77606   9642531.35247  22876753.53447
 -20865698.03107  20072078.56507 -16234601.51649  20072073.96849
 -19011047.82407  20803430.93307 -14793861.73848  20803428.18348
  -2799121.52706  22559490.51106  -2176676.48848  22559488.92948
 08 11 15  2 16 59.9990000  0  9  3  6  7 11 13 16 19 25 27
  -7325016.98007  20254172.87007  -5688488.59848  20254170.17948
   1443356.70307  21377918.12007   1138692.33248  21377915.98748
 -15330253.65207  21202132.82307 -11937946.58248  21202129.40948
  -1689331.27706  23560667.54206  -1291999.16046  23560665.56246
   -714866.53906  23320150.69806   -539639.26647  23320148.25747
  12441014.15206  22889050.11206   9692871.48047  22889047.45647
 -20875902.43807  20070136.62007 -16242553.00849  20070132.13249
 -19029436.88307  20799931.30807 -14808190.87948  20799928.92148
  -2875095.63306  22545033.49506  -2235877.05948  22545031.44848
 08 11 15  2 17 29.9990000  0  9  3  6  7 11 13 16 19 25 27
  -7277623.46507  20263191.57307  -5651558.59848  20263189.03048
   1504567.12107  21389565.90107   1186388.76648  21389564.07348
 -15390607.11707  21190647.49507 -11984975.27048  21190644.65148
  -1805474.22706  23538566.97206  -1382500.08246  23538563.77646
   -639897.37906  23334416.39406   -481221.79746  23334414.71446
  12505767.41406  22901372.31506   9743328.52047  22901369.98747
 -20885676.80507  20068276.62007 -16250169.39149  20068272.11649
 -19047292.18007  20796533.53407 -14822104.10548  20796531.05048
  -2950746.37106  22530637.59706  -2294825.70348  22530635.71448
 08 11 15  2 17 59.9990000  0  9  3  6  7 11 13 16 19 25 27
  -7229921.87107  20272268.86207  -5614388.52748  20272266.77648
   1565964.15607  21401249.43307   1234230.59448  21401247.64448
 -15450483.03507  21179253.91707 -12031631.82848  21179250.89448
  -1921525.71506  23516482.44806  -1472929.75446  23516479.55446
   -564675.71106  23348730.76106   -422607.55147  23348728.25347
  12570667.14506  22913722.33106   9793899.71147  22913719.54647
 -20895026.06307  20066497.47907 -16257454.52749  20066493.01949
 -19064616.86307  20793237.03407 -14835603.85948  20793234.15948
  -3026075.29706  22516303.05806  -2353523.55548  22516301.27248
 08 11 15  2 18 29.9990000  0  9  3  6  7 11 13 16 19 25 27
  -7181908.29307  20281405.81507  -5576975.37548  20281403.61248
   1627552.14107  21412969.39407   1282221.21548  21412967.17948
 -15509873.36307  21167952.22907 -12077910.00448  21167950.07748
  -2037477.41006  23494417.83106  -1563281.66446  23494415.14046
   -489199.05906  23363093.20606   -363794.62147  23363091.26547
  12635718.61706  22926101.17506   9844589.14547  22926099.02247
 -20903945.37907  20064800.02607 -16264404.64549  20064795.56249
 -19081404.28907  20790042.45607 -14848684.98448  20790039.64048
  -3101074.48406  22502031.03406  -2411964.46948  22502028.93748
 08 11 15  2 18 59.9990000  0  9  3  6  7 11 13 16 19 25 27
  -7133589.33207  20290600.34707  -5539324.24248  20290597.79648
   1689324.25407  21424724.48707   1330355.31648  21424722.08948
 -15568780.73807  21156742.57307 -12123811.85548  21156740.28048
  -2153332.02005  23472370.54205  -1653557.89846  23472368.54646
   -413476.02306  23377503.27606   -304789.66447  23377501.27647
  12700917.15606  22938508.41706   9895393.15247  22938505.76947
 -20912441.15607  20063183.67507 -16271024.73449  20063178.90149
 -19097658.84407  20786949.25307 -14861350.87548  20786946.49148
  -3175746.55906  22487821.69806  -2470150.51248  22487819.26148
 08 11 15  2 19 29.9990000  0  9  3  6  7 11 13 16 19 25 27
  -7084964.85207  20299853.05007  -5501435.04348  20299850.79648
   1751281.29707  21436514.10407   1378633.54748  21436512.04248
 -15627200.74607  21145626.11207 -12169333.94548  21145622.89748
  -2269084.46905  23450344.09705  -1743754.58646  23450341.14746
   -337507.33606  23391959.05806   -245593.31646  23391957.14446
  12766264.90606  22950943.04206   9946313.45747  22950940.87047
 -20920511.76207  20061647.73707 -16277313.52049  20061643.22649
 -19113377.24207  20783958.58907 -14873598.99648  20783955.29648
  -3250086.86706  22473674.88606  -2528078.00847  22473673.14047
 08 11 15  2 19 59.9990000  0  9  3  6  7 11 13 16 19 25 27
  -7036036.82807  20309163.64407  -5463309.32048  20309161.44048
   1813421.49607  21448339.04207   1427054.46948  21448337.26148
 -15685131.34007  21134601.35407 -12214474.67648  21134598.64748
  -2384732.41406  23428336.65906  -1833869.81347  23428334.56547
   -261296.56605  23406462.42505   -186208.36346  23406459.52646
  12831761.73406  22963407.14406   9997349.91047  22963404.51947
 -20928158.38307  20060192.76107 -16283271.93449  20060188.29649
 -19128558.85907  20781069.52607 -14885428.83648  20781066.60148
  -3324093.45306  22459592.30806  -2585745.49248  22459590.07348
 08 11 15  2 20 29.9990000  0  9  3  6  7 11 13 16 19 25 27
  -6986807.24207  20318531.96407  -5424948.61748  20318529.59748
   1875742.57007  21460197.97207   1475616.32848  21460196.81248
 -15742570.73007  21123671.43307 -12259232.64148  21123668.88648
  -2500274.10506  23406350.44006  -1923902.26247  23406347.98347
   -184847.30906  23421009.77606   -126637.55546  23421007.44446
  12897406.96506  22975898.80806  10048502.02347  22975896.06947
 -20935382.52008  20058817.65108 -16288901.12549  20058813.45649
 -19143203.39507  20778282.42507 -14896840.16448  20778279.65548
  -3397764.60906  22445573.12006  -2643151.57447  22445570.99947
 08 11 15  2 20 59.9990000  0  9  3  6  7 11 13 16 19 25 27
  -6937273.62107  20327957.71407  -5386350.99248  20327955.88248
   1938247.50006  21472092.59706   1524321.44548  21472091.10148
 -15799512.50807  21112835.99507 -12303602.85548  21112833.09748
  -2615702.71105  23384385.37005  -2013846.58647  23384382.45247
   -108158.77706  23435603.02606    -66880.31347  23435601.06547
  12963205.37506  22988419.82306  10099773.50447  22988417.45647
 -20942180.53907  20057524.34707 -16294198.28949  20057519.57349
 -19157305.78907  20775598.88607 -14907829.03548  20775596.49548
  -3471093.49606  22431618.75306  -2700290.97348  22431617.02648
 08 11 15  2 21 29.9990000  0  9  3  6  7 11 13 16 19 25 27
  -6887439.66807  20337441.03407  -5347519.35548  20337438.81948
   2000932.56607  21484021.14407   1573166.92648  21484019.40148
 -15855956.64107  21102094.99507 -12347585.28948  21102092.46848
  -2731017.56305  23362441.30805  -2103702.28146  23362438.67946
    -31236.37906  23450241.20606     -6940.82047  23450239.64447
  13029154.84006  23000969.64406  10151162.66847  23000968.28047
 -20948555.89807  20056311.01907 -16299166.10949  20056306.42149
 -19170867.37107  20773018.07307 -14918396.52048  20773015.60848
  -3544080.00806  22417729.97906  -2757163.55148  22417728.50748
 08 11 15  2 21 59.9990000  0  9  3  6  7 11 13 16 19 25 27
  -6837312.59407  20346979.86207  -5308459.31348  20346977.36248
   2063791.27307  21495982.65107   1622147.73448  21495980.28848
 -15911905.48407  21091448.38607 -12391181.79348  21091445.15148
  -2846220.98405  23340518.04205  -2193471.12146  23340516.13246
     45912.04706  23464922.43306     53174.80946  23464920.63246
  13095250.21506  23013547.51106  10202665.52347  23013545.49947
 -20954514.28508  20055177.35408 -16303809.00849  20055172.57749
 -19183892.14807  20770539.54207 -14928545.70348  20770536.95248
  -3616726.61306  22403906.12006  -2813771.29348  22403903.98348
 08 11 15  2 22 29.9990000  0  9  3  6  7 11 13 16 19 25 27
  -6786894.00807  20356574.35407  -5269172.10948  20356571.58548
   2126822.02007  21507977.08107   1671262.59448  21507974.37848
 -15967357.01607  21080895.87807 -12434390.78948  21080892.94448
  -2961310.69506  23318618.15106  -2283151.37546  23318615.85446
    123282.99205  23479645.44805    113463.81346  23479643.26946
  13161491.56606  23026152.89406  10254282.14547  23026150.35847
 -20960056.78908  20054122.82308 -16308127.85949  20054117.71849
 -19196379.68407  20768163.43307 -14938276.25448  20768160.88248
  -3689031.26606  22390146.19006  -2870112.57047  22390144.22247
 08 11 15  2 22 59.9990000  0  9  3  6  7 11 13 16 19 25 27
  -6736184.56307  20366223.94007  -5229658.26248  20366221.33548
   2190024.25807  21520003.98707   1720511.08248  21520001.72248
 -16022308.34407  21070438.93307 -12477209.99648  21070436.61248
  -3076283.23006  23296739.63606  -2372740.34446  23296736.32346
    200874.25406  23494410.87806    173924.48846  23494408.70646
  13227879.73806  23038786.11206  10306013.12547  23038784.20247
 -20965183.54307  20053147.03407 -16312122.72349  20053142.30849
 -19208328.12107  20765889.74507 -14947586.73048  20765887.01548
  -3760990.43806  22376452.98706  -2926184.64548  22376451.51948
 08 11 15  2 23 29.9990000  0  9  3  6  7 11 13 16 19 25 27
  -6685178.55107  20375930.14407  -5189913.33248  20375927.63248
   2253403.75006  21532064.55806   1769897.66048  21532063.23348
 -16076749.87107  21060079.59707 -12519631.96548  21060076.51548
  -3191128.49205  23274885.05805  -2462230.14546  23274882.38246
    278689.83205  23509218.16705    234559.94546  23509216.26946
  13294421.98806  23051448.96406  10357864.19147  23051445.94847
 -20969888.34007  20052251.51107 -16315788.80549  20052247.09749
 -19219729.47707  20763719.94807 -14956470.91048  20763717.64048
  -3832594.53906  22362827.36206  -2981980.04748  22362825.16748
 08 11 15  2 23 59.9990000  0  9  3  6  7 11 13 16 19 25 27
  -6633881.14107  20385691.29207  -5149941.33248  20385689.60448
   2316955.62507  21544158.76107   1819418.57048  21544156.59348
 -16130682.79307  21049815.96407 -12561657.62948  21049812.97948
  -3305847.16406  23253055.52606  -2551621.29746  23253052.08546
    356723.21105  23524067.62005    295365.11746  23524065.04646
  13361115.44906  23064140.27606  10409833.09847  23064137.02647
 -20974175.29307  20051435.90907 -16319129.28949  20051431.78849
 -19230586.43807  20761654.06507 -14964930.87948  20761651.68748
  -3903844.59806  22349269.04206  -3037499.57047  22349266.22947
 08 11 15  2 24 29.9990000  0 10  3  6  7  8 11 13 16 19 25 27
  -6582293.46907  20395508.72207  -5109743.17248  20395506.43348
   2380679.35207  21556284.50307   1869073.39848  21556282.32748
 -16184103.83207  21039650.44807 -12603284.39548  21039647.53848
   -163736.16815  24011767.71405   -119466.24256  24011767.00346
  -3420435.91006  23231249.37006  -2640911.16846  23231246.06946
    434971.87505  23538957.64405    356338.05147  23538955.97947
  13427960.99606  23076860.28406  10461920.51247  23076857.89047
 -20978044.78908  20050699.49508 -16322144.48449  20050695.46449
 -19240897.33207  20759691.74507 -14972965.34848  20759689.70248
  -3974737.37906  22335778.22906  -3092740.70347  22335776.44047
 08 11 15  2 24 59.9990000  0 10  3  6  7  8 11 13 16 19 25 27
  -6530422.94107  20405379.12007  -5069324.59848  20405377.06548
   2444567.60207  21568442.30807   1918856.41848  21568440.06548
 -16237016.68407  21029581.36207 -12644515.18448  21029578.57748
   -275102.02705  23990575.93305   -206244.82047  23990574.94847
  -3534898.02706  23209467.69806  -2730102.41046  23209464.81946
    513426.86305  23553886.98705    417471.73047  23553885.25347
  13494952.72306  23089608.58106  10514121.81347  23089606.04647
 -20981503.19108  20050041.50308 -16324839.34049  20050036.81249
 -19250667.31307  20757832.72207 -14980578.31648  20757830.04648
  -4045276.45706  22322354.98706  -3147706.21148  22322353.39748
 08 11 15  2 25 29.9990000  0 10  3  6  7  8 11 13 16 19 25 27
  -6478271.79307  20415303.33107  -5028687.35248  20415300.92948
   2508618.55907  21580631.05807   1968766.24248  21580628.98348
 -16289419.71107  21019609.62807 -12685348.72348  21019606.74148
   -386300.66805  23969415.94805   -292893.10247  23969414.91347
  -3649231.29705  23187710.31505  -2819193.24646  23187707.75346
    592084.46905  23568855.57305    478763.31647  23568854.16347
  13562090.30506  23102383.96406  10566436.80147  23102382.18747
 -20984552.06308  20049461.19808 -16327215.08649  20049456.88649
 -19259896.22707  20756076.60407 -14987769.68848  20756074.48748
  -4115459.84006  22308999.76906  -3202394.55947  22308997.32747
 08 11 15  2 25 59.9990000  0 10  3  6  7  8 11 13 16 19 25 27
  -6425841.18807  20425280.20607  -4987832.35548  20425277.79648
   2572830.84807  21592850.41707   2018801.75848  21592848.12448
 -16341310.76207  21009735.08907 -12725783.30548  21009732.14448
   -497328.68006  23948286.80006   -379408.40246  23948286.29646
  -3763432.94105  23165978.20605  -2908181.51646  23165975.61246
    670941.60505  23583860.98705    540210.42646  23583860.39446
  13629374.10206  23115187.97906  10618865.68447  23115185.94447
 -20987192.34007  20048958.73707 -16329272.44949  20048954.06549
 -19268583.15207  20754423.89407 -14994538.72748  20754421.24948
  -4185285.03906  22295712.55806  -3256803.79748  22295710.67948
 08 11 15  2 26 29.9990000  0 10  3  6  7  8 11 13 16 19 25 27
  -6373131.87107  20435310.64407  -4946760.18048  20435308.33148
   2637203.84007  21605099.80007   2068962.50048  21605098.07748
 -16392686.89107  20999958.97207 -12765816.64148  20999955.47248
   -608182.89805  23927192.83905   -465788.29346  23927191.65146
  -3877499.58205  23144272.15905  -2997064.57846  23144270.18746
    749995.84805  23598904.76905    601811.06346  23598903.94446
  13696804.77006  23128018.99506  10671409.03547  23128016.96047
 -20989424.51207  20048534.04207 -16331011.79749  20048529.69849
 -19276726.78507  20752873.71407 -15000884.42648  20752871.24948
  -4254748.95706  22282494.68306  -3310931.52748  22282491.69048
 08 11 15  2 26 59.9990000  0 10  3  6  7  8 11 13 16 19 25 27
  -6320149.72307  20445392.40107  -4905475.39848  20445390.47248
   2701732.14107  21617379.15107   2119244.26248  21617377.42548
 -16443549.82007  20990279.76107 -12805450.10248  20990276.44848
   -718863.89106  23906131.21406   -552033.21946  23906129.30846
  -3991432.82006  23122592.19006  -3085843.69147  23122589.91747
    829240.11305  23613984.60405    663559.79746  23613983.71446
  13764378.33206  23140877.80006  10724063.74247  23140875.89747
 -20991253.43807  20048185.72207 -16332436.93049  20048181.25749
 -19284330.44907  20751427.27607 -15006809.36348  20751424.21048
  -4323853.56306  22269343.82306  -3364779.25448  22269341.36248
 08 11 15  2 27 29.9990000  0 10  3  6  7  8 11 13 16 19 25 27
  -6266891.57407  20455527.39407  -4863975.55948  20455525.31548
   2766419.05107  21629688.99507   2169649.61348  21629686.61648
 -16493892.87107  20980699.76107 -12844678.46148  20980696.54248
   -829363.96905  23885103.12805   -638137.13346  23885102.35146
  -4105224.93405  23100938.19805  -3174512.85547  23100935.97247
    908675.97705  23629101.13605    725457.78946  23629099.96846
  13832100.05106  23153764.94006  10776833.88347  23153762.65147
 -20992675.29308  20047915.64408 -16333544.87149  20047910.98349
 -19291388.76607  20750083.62007 -15012309.35948  20750081.24948
  -4392591.37506  22256263.42506  -3418341.19148  22256261.38248
 08 11 15  2 27 59.9990000  0 10  3  6  7  8 11 13 16 19 25 27
  -6213362.41407  20465713.72207  -4822264.53948  20465711.88248
   2831260.21507  21642027.51907   2220175.19148  21642025.15148
 -16543716.68007  20971218.33907 -12883502.19548  20971215.52648
   -939683.32405  23864110.41705   -724100.25846  23864108.25346
  -4218876.25406  23079310.70606  -3263072.29347  23079309.48747
    988297.24206  23644252.72906    787500.30947  23644251.15547
  13899966.66006  23166679.53406  10829716.91847  23166677.80047
 -20993693.89108  20047721.55808 -16334338.59449  20047717.52249
 -19297904.20307  20748843.72907 -15017386.33648  20748841.23748
  -4460962.90206  22243252.66706  -3471617.70348  22243250.70248
 08 11 15  2 28 29.9990000  0 10  3  6  7  8 11 13 16 19 25 27
  -6159552.47707  20475953.34707  -4780334.73448  20475951.25748
   2896265.61307  21654397.58107   2270828.73048  21654395.60848
 -16593007.88707  20961838.93307 -12921910.92248  20961835.48748
  -1049807.76205  23843154.16705   -809911.48846  23843152.11646
  -4332373.14806  23057712.99506  -3351511.40247  23057711.18747
   1068111.94505  23659440.76905    849693.52346  23659439.40546
  13967989.27006  23179624.12806  10882721.52347  23179622.29647
 -20994299.38708  20047606.47208 -16334810.40649  20047602.13249
 -19303864.84807  20747709.93307 -15022031.00848  20747706.56548
  -4528954.82006  22230314.40106  -3524598.41048  22230312.66748
 08 11 15  2 28 59.9990000  0 10  3  6  7  8 11 13 16 19 25 27
  -6105468.71107  20486245.10407  -4738191.55948  20486243.02648
   2961428.35907  21666797.59707   2321604.88748  21666795.91348
 -16641770.05907  20952559.48707 -12959907.42648  20952556.25348
  -1159739.48806  23822235.22906   -895572.55946  23822233.25346
  -4445718.12106  23036143.90906  -3439832.14147  23036142.33547
   1148111.41405  23674664.06505    912030.69146  23674662.52646
  14036163.01206  23192597.23706  10935843.84047  23192595.32747
 -20994497.98807  20047568.94807 -16334965.16449  20047564.29649
 -19309275.58607  20746679.88607 -15026247.18448  20746677.38648
  -4596570.30506  22217447.90106  -3577285.79348  22217445.80848
 08 11 15  2 29 29.9990000  0 10  3  6  7  8 11 13 16 19 25 27
  -6051117.75807  20496587.52607  -4695840.18848  20496585.80448
   3026741.98007  21679226.22207   2372498.63348  21679224.67148
 -16690006.14107  20943380.35407 -12997493.98448  20943377.40548
  -1269480.63705  23801351.91705   -981085.10947  23801350.02247
  -4558913.80105  23014603.53405  -3528036.51647  23014601.76547
   1228287.38306  23689920.79206    974505.43447  23689920.83147
  14104482.73406  23205598.29206  10989079.98047  23205595.58547
 -20994296.01608  20047606.87808 -16334807.78149  20047602.60849
 -19314141.15207  20745754.26107 -15030038.53148  20745751.61648
  -4663812.18806  22204652.01106  -3629682.06648  22204649.94848
 08 11 15  2 29 59.9990000  0 10  3  6  7  8 11 13 16 19 25 27
  -5996497.13707  20506981.69007  -4653278.67248  20506979.59748
   3092209.36707  21691684.22907   2423512.15248  21691682.53048
 -16737709.89807  20934302.95607 -13034665.74648  20934300.32748
  -1379024.25406  23780506.84706  -1066443.75046  23780504.23346
  -4671952.90205  22993092.76105  -3616118.89547  22993091.35147
   1308640.73006  23705211.78406   1037118.34446  23705211.06946
  14172952.91006  23218627.63606  11042433.33247  23218625.70647
 -20993690.00808  20047722.46408 -16334335.56649  20047717.69849
 -19318456.58207  20744932.80807 -15033401.21548  20744930.02648
  -4730673.74206  22191928.55806  -3681781.96148  22191926.83148
 08 11 15  2 30 29.9990000  0 10  3  6  7  8 11 13 16 19 25 27
  -5941604.59407  20517427.62007  -4610505.28148  20517425.39448
   3157832.70707  21704172.19807   2474647.18848  21704169.67148
 -16784875.42207  20925327.67507 -13071418.09848  20925324.84348
  -1488363.68005  23759699.36205  -1151643.28146  23759697.27246
  -4784830.15205  22971612.58905  -3704075.15247  22971611.08947
   1389172.12105  23720535.83105   1099870.02046  23720535.50746
  14241577.21506  23231686.47206  11095906.75847  23231684.03047
 -20992677.77308  20047915.08908 -16333546.81349  20047910.53849
 -19322217.90207  20744217.34707 -15036332.12548  20744214.29648
  -4797149.03506  22179278.97906  -3733580.87948  22179276.51548
 08 11 15  2 30 59.9990000  0 10  3  6  7  8 11 13 16 19 25 27
  -5886443.05907  20527924.51907  -4567522.28148  20527922.31248
   3223609.69507  21716688.67507   2525901.98048  21716687.10148
 -16831502.05507  20916454.90107 -13107750.54348  20916452.03048
  -1597496.73006  23738932.30806  -1236682.01646  23738929.80046
  -4897543.36705  22950164.29205  -3791903.61747  22950162.17547
   1469877.59005  23735894.38605   1162757.40246  23735893.78446
  14310354.42606  23244774.85406  11149499.35247  23244772.28447
 -20991261.10508  20048184.66708 -16332442.92249  20048180.14049
 -19325425.82007  20743606.75307 -15038831.80548  20743604.60848
  -4863236.61706  22166702.94006  -3785077.69148  22166700.26948
 08 11 15  2 31 29.9990000  0 10  3  6  7  8 11 13 16 19 25 27
  -5831020.93807  20538470.84707  -4524336.22348  20538468.73348
   3289532.21906  21729232.87806   2577270.18048  21729231.35448
 -16877594.41807  20907683.57307 -13143666.67248  20907680.93348
  -1706427.43006  23718203.73706  -1321563.05546  23718201.17146
  -5010096.59006  22928745.94806  -3879607.39847  22928744.31547
   1550746.87106  23751282.93306   1225772.41446  23751281.89046
  14379278.01606  23257889.62806  11203205.98847  23257888.47947
 -20989447.97708  20048529.89408 -16331030.10249  20048525.20249
 -19328086.37907  20743100.44007 -15040904.97348  20743097.96048
  -4928940.97306  22154199.17506  -3836275.87948  22154197.87048
 08 11 15  2 31 59.9990000  0 10  3  6  7  8 11 13 16 19 25 27
  -5775342.37907  20549066.25307  -4480950.34048  20549063.92948
   3355596.81307  21741804.93307   2628749.06348  21741803.06248
 -16923152.99207  20899014.17507 -13179166.85248  20899011.15948
  -1815155.03906  23697513.26906  -1406285.86347  23697510.84747
  -5122489.14106  22907358.32306  -3967185.98847  22907356.86247
   1631774.34006  23766702.57306   1288910.65646  23766699.93746
  14448345.62906  23271033.20606  11257024.87147  23271030.23347
 -20987241.61708  20048949.49508 -16329310.87149  20048945.07349
 -19330201.55907  20742698.00307 -15042553.18048  20742695.51948
  -4994262.28106  22141769.10406  -3887175.59848  22141767.05448
 08 11 15  2 32 29.9990000  0 10  3  6  7  8 11 13 16 19 25 27
  -5719406.72307  20559710.43307  -4437364.12948  20559708.08948
   3421804.02007  21754403.77607   2680339.07848  21754402.87048
 -16968173.55107  20890447.32307 -13214247.80948  20890444.15548
  -1923674.28506  23676863.01906  -1490846.30146  23676860.75346
  -5234716.98406  22886002.24506  -4054636.23047  22885999.76547
   1712959.10505  23782150.88605   1352171.47746  23782149.11246
  14517559.46106  23284203.87006  11310957.69547  23284201.80847
 -20984641.30907  20049444.26907 -16327284.65649  20049440.15949
 -19331768.98407  20742399.80007 -15043774.55548  20742397.45248
  -5059196.35206  22129412.87006  -3937773.57448  22129410.40948
 08 11 15  2 32 59.9990000  0 10  3  6  7  8 11 13 16 19 25 27
  -5663212.44507  20570404.05007  -4393576.38348  20570402.13248
   3488155.17606  21767030.13606   2732041.27048  21767028.99548
 -17012651.27707  20881983.58907 -13248905.77048  20881980.37048
  -2031979.33206  23656253.29206  -1575239.82847  23656251.46447
  -5346774.57406  22864678.97906  -4141953.80947  22864676.18347
   1794300.68005  23797629.19805   1415554.44145  23797627.45645
  14586922.26205  23297403.61205  11365006.57846  23297401.21046
 -20981645.25008  20050014.19808 -16324950.07449  20050010.20249
 -19332785.35507  20742206.18307 -15044566.53148  20742203.95648
  -5123738.05906  22117131.20606  -3988065.82048  22117128.38648
 08 11 15  2 33 29.9990000  0 10  3  6  7  8 11 13 16 19 25 27
  -5606757.34807  20581146.80807  -4349585.43448  20581144.74548
   3554653.49607  21779684.67507   2783858.12948  21779683.36248
 -17056580.19907  20873623.87007 -13283136.10948  20873620.58148
  -2140063.09006  23635685.28406  -1659460.91047  23635683.98747
  -5458654.86706  22843388.56506  -4229133.24247  22843386.29247
   1875800.12505  23813138.37805   1479060.42646  23813136.86646
  14656438.56606  23310632.17506  11419175.09846  23310629.63246
 -20978250.25408  20050660.62008 -16322304.62149  20050655.90549
 -19333246.18407  20742118.62807 -15044925.62948  20742116.33148
  -5187881.03906  22104924.90906  -4038047.37548  22104922.15948
 08 11 15  2 33 59.9990000  0 10  3  6  7  8 11 13 16 19 25 27
  -5550049.80107  20591937.95607  -4305397.74248  20591935.68748
   3621290.35906  21792365.08106   2835782.93448  21792363.42948
 -17099965.62507  20865367.94807 -13316942.92648  20865365.11248
  -2247929.23406  23615158.89406  -1743512.43447  23615157.78047
  -5570362.25806  22822131.16706  -4316177.95347  22822129.53447
   1957447.46105  23828676.09705   1542681.72746  23828674.49146
  14726101.36705  23323888.55805  11473457.74247  23323885.92147
 -20974464.30907  20051380.97207 -16319354.53949  20051376.79649
 -19333158.14107  20742135.27607 -15044857.04348  20742133.17148
  -5251629.82806  22092794.08106  -4087721.74648  22092791.74948
 08 11 15  2 34 29.9990000  0 10  3  6  7  8 11 13 16 19 25 27
  -5493086.89507  20602777.67507  -4261011.07048  20602775.63248
   3688068.89807  21805073.06507   2887818.12148  21805071.29248
 -17142801.39807  20857216.22207 -13350321.44548  20857213.40548
  -2355570.70706  23594675.24506  -1827388.88347  23594674.55447
  -5681889.81306  22800908.47206  -4403082.50047  22800906.85447
   2039243.66005  23844241.70605   1606418.94146  23844239.60846
  14795914.98006  23337174.12006  11527857.92647  23337171.49547
 -20970284.52708  20052176.32308 -16316097.56649  20052171.41749
 -19332516.67607  20742257.33107 -15044357.20748  20742254.72248
  -5314977.78107  22080739.05807  -4137083.78548  22080736.93348
 08 11 15  2 34 59.9990000  0 10  3  6  7  8 11 13 16 19 25 27
  -5435872.45307  20613665.13607  -4216428.40248  20613663.40948
   3754985.87106  21817806.47906   2939961.20348  21817804.55048
 -17185086.73407  20849170.04207 -13383271.06348  20849166.87448
  -2462986.22706  23574235.19006  -1911089.25847  23574233.60847
  -5793237.00406  22779719.51906  -4489846.51247  22779717.39447
   2121183.61305  23859833.80005   1670268.16446  23859832.25746
  14865877.91806  23350487.00306  11582374.44946  23350485.21846
 -20965713.74207  20053046.18307 -16312535.92249  20053041.72249
 -19331323.42207  20742484.72907 -15043427.40648  20742482.07348
  -5377924.45307  22068760.90907  -4186133.13348  22068759.44448
 08 11 15  2 35 29.9990000  0 10  3  6  7  8 11 13 16 19 25 27
  -5378406.03907  20624600.71407  -4171649.39848  20624598.89048
   3822042.30906  21830567.10406   2992212.94948  21830564.43748
 -17226818.24207  20841228.47907 -13415789.12148  20841225.65548
  -2570170.74606  23553838.13606  -1994609.64847  23553836.81947
  -5904398.66006  22758565.81506  -4576466.00847  22758563.73347
   2203266.32405  23875454.44005   1734228.68046  23875452.62846
  14935991.66405  23363829.90905  11637008.46946  23363826.61246
 -20960751.12107  20053990.30807 -16308668.95749  20053985.56949
 -19329575.88307  20742817.27607 -15042065.70348  20742814.70248
  -5440465.64507  22056859.19807  -4234866.51648  22056857.51148
 08 11 15  2 35 59.9990000  0 10  3  6  7  8 11 13 16 19 25 27
  -5320691.72307  20635583.30807  -4126677.21548  20635581.12448
   3889234.03506  21843353.64406   3044570.10948  21843351.47948
 -17267996.89507  20833392.18307 -13447876.37948  20833389.67548
  -2677123.66406  23533486.14406  -2077949.54747  23533484.72947
  -6015375.10905  22737448.00305  -4662941.16047  22737445.57347
   2285485.78105  23891100.17505   1798295.74246  23891098.12846
  15006253.83205  23377199.93305  11691758.17246  23377197.21446
 -20955400.43007  20055008.64407 -16304499.57849  20055003.55049
 -19327276.55907  20743254.60407 -15040274.03548  20743252.17148
  -5502602.09007  22045035.41707  -4283284.53148  22045033.58548
 08 11 15  2 36 29.9990000  0 10  3  6  7  8 11 13 16 19 25 27
  -5262728.64507  20646613.55807  -4081511.21148  20646611.40148
   3956562.41006  21856165.71406   3097033.74648  21856163.86248
 -17308618.27707  20825662.70607 -13479529.39848  20825660.15148
  -2783839.27306  23513178.53406  -2161104.57046  23513176.85846
  -6126161.31606  22716365.62006  -4749268.03947  22716363.63647
   2367841.41805  23906771.51905   1862468.91046  23906770.19846
  15076667.10906  23390599.22206  11746625.60947  23390596.52647
 -20949660.08607  20056100.96407 -16300026.59049  20056096.52649
 -19324422.69107  20743797.65107 -15038050.25448  20743794.99948
  -5564328.78107  22033288.90907  -4331383.26648  22033287.05448
 08 11 15  2 36 59.9990000  0  9  3  6  7  8 11 16 19 25 27
  -5204516.34407  20657690.71407  -4036150.98848  20657688.59348
   4024028.20306  21869003.75306   3149604.48448  21869001.81248
 -17348678.32007  20818039.12007 -13510745.02048  20818036.43748
  -2890312.88706  23492917.73706  -2244071.00846  23492915.33946
  -6236752.50806  22695320.62006  -4835442.97347  22695318.59747
  15147233.59806  23404028.04206  11801612.43847  23404025.40547
 -20943529.14107  20057267.59707 -16295249.23449  20057262.81949
 -19321012.04707  20744446.67507 -15035392.61348  20744443.89448
  -5625641.60207  22021622.23707  -4379159.48048  22021620.58148
 08 11 15  2 37 29.9990000  0  9  3  6  7  8 11 16 19 25 27
  -5146059.82007  20668814.84707  -3990600.45348  20668812.71848
   4091626.78906  21881867.45606   3202278.67648  21881864.99548
 -17388178.78507  20810522.64407 -13541524.59448  20810519.74548
  -2996544.94506  23472702.07306  -2326849.21147  23472699.86647
  -6347149.32806  22674313.15106  -4921466.47347  22674310.49147
  15217949.89506  23417484.34706  11856715.99647  23417482.60847
 -20937012.61708  20058507.80008 -16290171.42249  20058503.10149
 -19317047.80507  20745200.69807 -15032303.59848  20745198.46048
  -5686541.64807  22010032.88607  -4426614.04348  22010030.56948
 08 11 15  2 37 59.9990000  0  9  3  6  7  8 11 16 19 25 27
  -5087356.30907  20679985.89407  -3944857.48448  20679983.77648
   4159360.96106  21894756.61206   3255058.51248  21894755.35148
 -17427113.90207  20803113.62007 -13571863.65648  20803110.75748
  -3102527.86305  23452533.76905  -2409433.28946  23452532.14446
  -6457345.07006  22653343.74506  -5007333.28147  22653341.68747
  15288820.21106  23430970.62006  11911939.57446  23430968.64446
 -20930107.38308  20059821.96408 -16284790.73049  20059817.34749
 -19312525.71107  20746061.63607 -15028779.90648  20746059.12848
  -5747022.56607  21998523.72907  -4473742.05148  21998521.22248
 08 11 15  2 38 29.9990000  0  9  3  6  7  8 11 16 19 25 27
  -5028408.85207  20691203.20607  -3898924.41848  20691201.42948
   4227228.14506  21907671.32306   3307942.01648  21907670.30048
 -17465483.19107  20795811.86207 -13601761.79748  20795809.20248
  -3208259.44505  23432413.64405  -2491821.51246  23432412.55846
  -6567338.44106  22632413.14406  -5093042.39547  22632410.26947
  15359843.05506  23444485.97206  11967281.98846  23444482.59346
 -20922815.90608  20061209.71408 -16279109.07049  20061205.60149
 -19307447.08607  20747028.19807 -15024822.54748  20747025.81248
  -5807083.56607  21987094.19807  -4520542.81648  21987091.86248
 08 11 15  2 38 59.9990000  0  9  3  6  7  8 11 16 19 25 27
  -4969217.94107  20702466.68307  -3852801.64148  20702464.67548
   4295228.03906  21920611.76906   3360928.91048  21920610.08948
 -17503283.96907  20788618.87807 -13631216.95748  20788616.08948
  -3313736.51205  23412342.79205  -2574011.37946  23412340.23746
  -6677125.93006  22611521.10406  -5178591.09047  22611518.77247
  15431019.27705  23458029.86205  12022743.95346  23458028.08546
 -20915138.46507  20062670.43307 -16273126.65249  20062665.93349
 -19301810.95307  20748100.44007 -15020430.77048  20748097.95648
  -5866721.73407  21975745.94007  -4567014.12148  21975743.33548
 08 11 15  2 39 29.9990000  0  9  3  6  7  8 11 16 19 25 27
  -4909788.46107  20713775.69807  -3806492.98048  20713773.68748
   4363356.36706  21933576.40906   3414015.86748  21933574.61248
 -17540517.59407  20781533.33107 -13660230.16448  20781530.95648
  -3418958.82405  23392319.18305  -2656002.77046  23392317.74946
  -6786707.96506  22590667.85406  -5263979.69547  22590666.04647
  15502346.17206  23471602.71406  12078323.33246  23471601.25746
 -20907079.21108  20064203.85408 -16266846.71149  20064198.90949
 -19295620.27007  20749278.70607 -15015606.87148  20749276.01148
  -5925937.94107  21964477.17507  -4613156.60948  21964474.97648
 08 11 15  2 39 59.9990000  0  9  3  6  7  8 11 16 19 25 27
  -4850118.51607  20725130.61207  -3759996.92648  20725128.39048
   4431614.96106  21946565.56506   3467204.36348  21946564.00748
 -17577179.43007  20774557.31507 -13688797.83248  20774554.42948
  -3523920.26206  23372346.29206  -2737790.86747  23372343.92147
  -6896079.09406  22569855.15106  -5349203.92647  22569853.77647
  15573826.80906  23485205.59706  12134022.48046  23485203.82746
 -20898636.40208  20065810.59708 -16260267.89849  20065805.99549
 -19288871.76607  20750563.33907 -15010348.30548  20750560.76948
  -5984726.80906  21953290.37806  -4658966.10248  21953288.35848
 08 11 15  2 40 29.9990000  0  9  3  6  7  8 11 16 19 25 27
  -4790215.20307  20736529.72907  -3713319.03948  20736527.37048
   4499997.02006  21959578.47206   3520489.05548  21959575.92948
 -17613273.19907  20767688.47207 -13716922.84848  20767685.65148
  -3628623.05905  23352421.56505  -2819377.47747  23352419.48747
  -7005242.00805  22549081.76905  -5434265.94547  22549080.48747
  15645455.46106  23498836.12006  12189836.95747  23498834.13247
 -20889816.66407  20067488.94007 -16253395.36749  20067484.42949
 -19281570.98807  20751952.33907 -15004659.39548  20751949.94848
  -6043091.83206  21942183.43306  -4704445.35248  21942181.46448
 08 11 15  2 40 59.9990000  0  9  3  6  7  8 11 16 19 25 27
  -4730078.62107  20747973.60407  -3666459.37548  20747971.33548
   4568503.30906  21972613.49506   3573870.54348  21972612.69848
 -17648795.56607  20760928.69007 -13744602.60948  20760926.38248
  -3733062.26206  23332547.76906  -2900758.64146  23332546.05846
  -7114192.07806  22528349.90906  -5519162.10247  22528348.58147
  15717234.09805  23512494.87005  12245768.36346  23512492.17946
 -20880619.41007  20069238.90907 -16246228.68049  20069234.48749
 -19273716.19107  20753447.12807 -14998538.78148  20753444.88648
  -6101029.02306  21931158.14406  -4749591.20748  21931156.62048
 08 11 15  2 41 29.9990000  0  9  3  6  7  8 11 16 19 25 27
  -4669717.51207  20759459.87007  -3619424.76248  20759457.62048
   4637124.95306  21985672.56506   3627341.93848  21985671.21848
 -17683752.53107  20754276.69007 -13771841.79348  20754274.33948
  -3837242.48406  23312722.25306  -2981938.00447  23312720.04247
  -7222934.61306  22507657.09706  -5603896.53147  22507655.13647
  15789155.07405  23526181.22905  12301810.63746  23526179.71446
 -20871053.44907  20071059.33107 -16238774.67649  20071054.82349
 -19265314.85207  20755045.57307 -14991992.28948  20755043.41348
  -6158543.72706  21920213.40906  -4794407.84448  21920212.08548
 08 11 15  2 41 59.9990000  0  9  3  6  7  8 11 16 19 25 27
  -4609131.88307  20770988.87007  -3572215.19548  20770987.05848
   4705862.36306  21998752.40906   3680903.52748  21998751.51948
 -17718140.59007  20747733.18307 -13798637.69548  20747730.14748
  -3941158.92206  23292948.08906  -3062911.85247  23292946.45647
  -7331465.23806  22487004.05806  -5688465.83247  22487001.75347
  15861220.18806  23539895.04206  12357965.21146  23539893.05046
 -20861118.19907  20072950.14407 -16231032.92649  20072945.58949
 -19256365.38707  20756748.62807 -14985018.68048  20756745.93748
  -6215632.29306  21909349.78406  -4838892.44948  21909348.40148
 08 11 15  2 42 29.9990000  0  9  3  6  7  8 11 16 19 25 27
  -4548318.99607  20782560.83907  -3524828.55548  20782559.19448
   4774718.71506  22011855.76906   3734557.79748  22011854.49548
 -17751954.15207  20741298.61207 -13824985.91848  20741295.74548
  -4044804.26606  23273224.54206  -3143674.43047  23273223.11647
  -7439777.15206  22466392.83906  -5772864.70347  22466390.94047
  15933433.48805  23553637.07305  12414235.32046  23553633.61246
 -20850810.93407  20074911.54207 -16223001.29349  20074907.35149
 -19246863.75407  20758556.66707 -14977614.82048  20758554.13248
  -6272288.55906  21898568.88606  -4883040.18448  21898567.30848
 08 11 15  2 42 59.9990000  0  9  3  6  7  8 11 16 19 25 27
  -4487281.88707  20794176.32307  -3477267.18048  20794174.30048
   4843691.08606  22024980.62806   3788302.47348  22024978.95248
 -17785193.35507  20734973.57307 -13850886.60548  20734970.75748
  -4148177.10906  23253553.46406  -3224224.64847  23253552.72647
  -7547869.33206  22445823.55806  -5857092.36347  22445821.81947
  16005793.35504  23567405.93304  12470619.58246  23567403.34346
 -20840134.52307  20076943.12007 -16214682.00449  20076938.55449
 -19236811.50807  20760469.49507 -14969781.91448  20760466.85848
  -6328511.89807  21887869.89407  -4926850.57848  21887868.58148
 08 11 15  2 43 29.9990000  0  9  3  6  7  8 11 16 19 25 27
  -4426023.73007  20805832.97207  -3429533.58248  20805831.78848
   4912776.86706  22038127.33906   3842135.52347  22038126.26147
 -17817858.24207  20728757.15107 -13876339.78148  20728754.46848
  -4251275.80906  23233934.62006  -3304561.26247  23233933.41347
  -7655740.46906  22425296.51106  -5941147.79347  22425294.80447
  16078298.45305  23581204.46405  12527117.00446  23581201.77646
 -20829091.43407  20079044.39407 -16206076.99649  20079040.18749
 -19226210.36707  20762486.76907 -14961521.28148  20762484.84348
  -6384301.70307  21877253.30807  -4970323.15648  21877251.62848
 08 11 15  2 43 59.9990000  0  9  3  6  7  8 11 16 19 25 27
  -4364545.32007  20817532.05807  -3381628.34848  20817529.66748
   4981975.66406  22051295.06506   3896056.64547  22051293.99947
 -17849946.23407  20722651.12007 -13901343.40248  20722647.94848
  -4354096.21106  23214368.36206  -3384681.02347  23214367.27647
  -7763387.53106  22404812.07306  -6025028.59047  22404810.32747
  16150949.33605  23595028.44805  12583728.06646  23595026.94046
 -20817682.25807  20081215.47907 -16197186.73849  20081211.02249
 -19215059.57807  20764608.95607 -14952832.35548  20764606.42548
  -6439655.06307  21866720.13607  -5013455.64548  21866718.23748
 08 11 15  2 44 29.9990000  0  9  3  6  7  8 11 16 19 25 27
  -4302840.50407  20829274.28407  -3333546.68048  20829271.38248
   5051294.05106  22064486.65906   3950070.94547  22064485.20247
 -17881448.28507  20716656.80007 -13925890.45748  20716653.87048
  -4456627.88306  23194857.32306  -3464575.81347  23194855.55847
  -7870800.14106  22384372.81506  -6108726.71547  22384370.47947
  16223753.90205  23608882.87005  12640458.82846  23608881.23346
 -20805900.38708  20083457.79208 -16188006.06349  20083452.89749
 -19203351.63307  20766837.02607 -14943709.28948  20766834.70248
  -6494562.16807  21856272.14407  -5056240.39148  21856270.24548
 08 11 15  2 44 59.9990000  0  9  3  6  7  8 11 16 19 25 27
  -4240920.52307  20841057.29207  -3285297.35548  20841054.71048
   5120720.82806  22077697.67506   4004169.70747  22077696.40147
 -17912372.88307  20710771.98707 -13949987.54348  20710768.95248
  -4558877.36306  23175399.60406  -3544250.70347  23175398.41747
  -7977985.50806  22363975.52606  -6192247.78947  22363973.30447
  16296702.16805  23622763.77605  12697301.57846  23622762.95646
 -20793757.05907  20085768.40907 -16178543.73449  20085763.47249
 -19191096.57007  20769168.94007 -14934159.88348  20769166.28048
  -6549031.09407  21845906.70607  -5098683.71548  21845905.42948
 08 11 15  2 45 29.9990000  0  9  3  6  7  8 11 16 19 25 27
  -4178784.86707  20852881.66707  -3236879.96948  20852878.81248
   5190256.88306  22090930.44006   4058353.63347  22090928.61647
 -17942716.77307  20704997.65107 -13973632.14548  20704994.57748
  -4660839.77306  23155996.76106  -3623701.93847  23155995.22647
  -8084939.25406  22343623.44006  -6275588.34447  22343620.21447
  16369795.66805  23636673.76905  12754257.47746  23636671.90946
 -20781251.88307  20088148.13607 -16168799.43849  20088143.64449
 -19178292.85507  20771605.55807 -14924182.96948  20771602.84748
  -6603058.19907  21835625.59707  -5140782.75048  21835623.65548
 08 11 15  2 45 59.9990000  0  9  3  6  7  8 11 16 19 25 27
  -4116432.86307  20864746.48707  -3188294.01648  20864744.02648
   5259903.29306  22104183.67506   4112623.52348  22104181.62048
 -17972476.29307  20699334.62807 -13996821.38348  20699331.70248
  -4762509.60206  23136650.33106  -3702925.17247  23136648.62047
  -8191656.47306  22323315.86206  -6358744.60247  22323312.17147
  16443037.26605  23650611.54205  12811328.80546  23650610.21046
 -20768383.75807  20090596.78407 -16158772.33649  20090592.52649
 -19164938.28107  20774146.80807 -14913776.81348  20774144.30048
  -6656638.82807  21825429.50307  -5182533.89548  21825427.92148
 08 11 15  2 46 29.9990000  0  9  3  6  7  8 11 16 19 25 27
  -4053871.80507  20876651.77607  -3139545.14548  20876649.41748
   5329652.91806  22117456.69806   4166973.84848  22117454.47948
 -18001656.02007  20693781.92507 -14019558.83648  20693779.39448
  -4863889.87906  23117357.97206  -3781922.77347  23117356.78847
  -8298140.74607  22303052.33107  -6441719.33247  22303048.99547
  16516420.73805  23664575.52605  12868510.70746  23664574.11646
 -20755159.76608  20093112.97908 -16148467.92649  20093108.76549
 -19151039.24207  20776791.62007 -14902946.38748  20776788.90948
  -6709777.04707  21815317.81507  -5223940.30948  21815315.60148
 08 11 15  2 46 59.9990000  0  9  3  6  7  8 11 16 19 25 27
  -3991100.89807  20888596.55807  -3090632.77048  20888594.12848
   5399507.12506  22130749.30006   4221405.68047  22130747.55847
 -18030251.73407  20688340.33107 -14041841.21148  20688337.26548
  -4964974.97306  23098122.09706  -3860690.35247  23098121.00347
  -8404386.68006  22282833.47206  -6524508.34447  22282830.96447
  16589947.98405  23678568.26105  12925804.61346  23678565.86646
 -20741578.65207  20095697.55007 -16137885.24649  20095692.99549
 -19136593.47707  20779540.12007 -14891689.95348  20779538.06948
  -6762468.38707  21805290.51907  -5264998.48848  21805289.01948
 08 11 15  2 47 29.9990000  0  9  3  6  7  8 11 16 19 25 27
  -3928122.30907  20900581.15907  -3041558.53148  20900578.84748
   5469464.30906  22144061.81506   4275917.75447  22144059.80447
 -18058263.02007  20683010.21407 -14063668.18848  20683007.55448
  -5065762.29306  23078942.55006  -3939225.91047  23078940.89047
  -8510392.54306  22262662.51106  -6607110.28547  22262659.17147
  16663618.58205  23692586.85405  12983210.21146  23692584.54646
 -20727642.56307  20098349.30807 -16127025.94949  20098345.03849
 -19121601.75807  20782393.15907 -14880008.09848  20782390.82748
  -6814711.46507  21795349.19807  -5305707.37548  21795347.70248
 08 11 15  2 47 59.9990000  0  9  3  6  7  8 11 16 19 25 27
  -3864937.77707  20912604.31507  -2992323.85548  20912602.60448
   5539522.84007  22157393.65907   4330508.77747  22157391.89747
 -18085688.95307  20677790.85407 -14085039.05548  20677788.38648
  -5166249.10506  23059820.77606  -4017527.28547  23059819.60447
  -8616156.31306  22242535.29206  -6689523.58247  22242532.69847
  16737432.21505  23706633.37805  13040727.24246  23706630.82746
 -20713353.07408  20101068.83908 -16115891.29349  20101064.45649
 -19106064.99607  20785349.67507 -14867901.53148  20785347.45248
  -6866504.84807  21785493.40907  -5346065.84848  21785491.23748
 08 11 15  2 48 29.9990000  0  9  3  6  7  8 11 16 19 25 27
  -3801548.00807  20924667.42507  -2942929.23048  20924665.62048
   5609682.15206  22170744.76106   4385178.35947  22170742.43347
 -18112527.52307  20672683.21407 -14105952.23848  20672680.85848
  -5266431.60206  23040756.22206  -4095591.57447  23040755.05447
  -8721674.66806  22222456.47906  -6771745.62147  22222453.01147
  16811389.46105  23720706.19805  13098356.24646  23720704.37446
 -20698710.78908  20103855.20608 -16104481.71949  20103850.70249
 -19089982.74207  20788410.32307 -14855369.91448  20788407.74948
  -6917845.77307  21775723.35407  -5386071.76248  21775721.63248
 08 11 15  2 48 59.9990000  0  9  3  6  7  8 11 16 19 25 27
  -3737954.66807  20936768.77607  -2893376.00448  20936766.78448
   5679941.09407  22184114.55807   4439925.58247  22184112.17547
 -18138777.52707  20667688.63607 -14126406.79348  20667685.57348
  -5366306.97706  23021751.08906  -4173416.51247  23021749.13247
  -8826945.30106  22202424.05806  -6853774.67247  22202420.62847
  16885490.34805  23734807.48705  13156097.17246  23734805.92546
 -20683717.53908  20106708.34708 -16092798.68049  20106703.40149
 -19073355.63707  20791574.53407 -14842413.73048  20791571.81948
  -6968732.68407  21766039.74507  -5425723.89848  21766037.96448
 08 11 15  2 49 29.9990000  0  9  3  6  7  8 11 16 19 25 27
  -3674157.62107  20948908.94807  -2843664.03548  20948907.00348
   5750299.77707  22197503.31507   4494750.50047  22197501.05847
 -18164436.85207  20662805.65907 -14146401.09448  20662802.62848
  -5465871.06306  23002804.94006  -4250998.89147  23002803.24547
  -8931963.84006  22182439.09706  -6935607.25047  22182436.76947
  16959735.66805  23748936.36205  13213950.58246  23748935.04246
 -20668372.92208  20109628.17508 -16080841.83249  20109623.64749
 -19056182.79707  20794842.39407 -14829032.30548  20794839.33548
  -7019162.38307  21756443.47907  -5465019.76648  21756441.62848
 08 11 15  2 49 59.9990000  0  9  3  6  7  8 11 16 19 25 27
  -3610163.64507  20961086.60407  -2793798.59848  20961084.35848
   5820752.50406  22210909.18306   4549648.71147  22210908.06547
 -18189508.59807  20658034.58907 -14165937.51648  20658031.46448
  -5565124.99606  22983917.08906  -4328339.58647  22983914.77247
  -9036732.94906  22162502.42506  -7017245.47747  22162499.70247
  17034120.76205  23763091.71405  13271913.00047  23763089.26547
 -20652682.74608  20112613.93308 -16068615.73049  20112609.40549
 -19038469.24607  20798213.32307 -14815229.55148  20798210.29648
  -7069137.71107  21746933.68307  -5503961.57048  21746931.22948
 08 11 15  2 50 29.9990000  0  9  3  6  7  8 11 16 19 25 27
  -3545968.50007  20973302.37807  -2743776.42248  20973300.32748
   5891304.05107  22224335.08107   4604623.92647  22224333.18747
 -18213985.76607  20653376.94007 -14185010.65648  20653373.64748
  -5664060.16406  22965089.90906  -4405431.92247  22965088.26147
  -9141244.35206  22142614.65906  -7098682.89847  22142611.79647
  17108651.46106  23777274.03406  13329988.81646  23777271.77646
 -20636642.73808  20115666.41708 -16056117.03149  20115662.02649
 -19020209.73407  20801687.83907 -14801001.35948  20801685.24148
  -7118651.02307  21737511.23707  -5542543.38348  21737509.26148
 08 11 15  2 50 59.9990000  0  9  3  6  7  8 11 16 19 25 27
  -3481574.62907  20985556.15907  -2693599.38748  20985553.87048
   5961951.91007  22237778.77607   4659674.16047  22237777.03047
 -18237868.63307  20648832.22907 -14203620.69548  20648829.14748
  -5762674.60206  22946324.71406  -4482274.32847  22946322.69447
  -9245496.72706  22122775.90106  -7179918.48047  22122773.11647
  17183326.49605  23791484.65905  13388177.07847  23791483.66347
 -20620255.70707  20118784.89407 -16043347.92249  20118780.37849
 -19001405.87107  20805265.67507 -14786349.00048  20805262.72248
  -7167701.35207  21728177.28407  -5580764.42648  21728175.31948
 08 11 15  2 51 29.9990000  0  9  3  6  7  8 11 16 19 25 27
  -3416983.30507  20997847.49507  -2643268.49648  20997845.27248
   6032694.73406  22251240.92506   4714798.42647  22251239.33147
 -18261156.49207  20644400.62007 -14221767.05148  20644397.69448
  -5860965.54706  22927620.23706  -4558864.60247  22927619.51547
  -9349487.64806  22102986.89406  -7260950.32047  22102984.62447
  17258145.16405  23805722.22905  13446477.28946  23805721.07746
 -20603523.39107  20121968.72207 -16030309.75449  20121964.34749
 -18982058.61707  20808947.33907 -14771273.23448  20808945.01948
  -7216287.45307  21718931.74507  -5618623.73048  21718929.39748
 08 11 15  2 51 59.9990000  0  9  3  6  7  8 11 16 19 25 27
  -3352195.90207  21010176.11207  -2592784.82848  21010174.22948
   6103532.06606  22264720.84706   4769996.30947  22264719.01947
 -18283847.53107  20640082.78407 -14239448.37948  20640079.71048
  -5958929.46906  22908978.83106  -4635200.13347  22908976.30847
  -9453214.11706  22083249.14406  -7341776.12547  22083246.64447
  17333108.22704  23819986.66704  13504890.00446  23819985.26146
 -20586446.28107  20125218.31507 -16017002.93049  20125214.06549
 -18962167.92207  20812732.72907 -14755774.00448  20812730.28048
  -7264406.92607  21709775.15107  -5656119.41448  21709772.85848
 08 11 15  2 52 29.9990000  0  9  3  6  7  8 11 16 19 25 27
  -3287214.06307  21022541.81507  -2542149.64148  21022540.12048
   6174462.38306  22278219.05806   4825266.67247  22278216.22947
 -18305940.85907  20635878.72207 -14256663.98848  20635875.10848
  -6056563.66406  22890399.51906  -4711278.69547  22890397.55447
  -9556674.39106  22063560.55006  -7422394.48847  22063558.46847
  17408214.66806  23834279.22906  13563414.46946  23834276.42546
 -20569026.12907  20128533.26107 -16003428.78949  20128528.90549
 -18941734.77007  20816620.83907 -14739852.06648  20816618.40948
  -7312058.49207  21700707.56507  -5693250.50848  21700704.36248
 08 11 15  2 52 59.9990000  0  9  3  6  7  8 11 16 19 25 27
  -3222038.46107  21034944.36207  -2491363.47748  21034942.42548
   6245485.46106  22291733.97206   4880609.30947  22291732.08547
 -18327434.88707  20631788.21407 -14273412.57849  20631784.97249
  -6153864.14506  22871883.84706  -4787097.25447  22871881.89747
  -9659864.94906  22043924.13606  -7502802.66847  22043921.60147
  17483465.48006  23848599.15906  13622051.46946  23848596.67146
 -20551263.28107  20131913.37007 -15989587.61349  20131909.01149
 -18920758.73007  20820612.76907 -14723507.12148  20820610.07748
  -7359239.14107  21691729.12807  -5730014.64148  21691726.67148
 08 11 15  2 53 29.9990000  0  9  3  6  7  8 11 16 19 25 27
  -3156672.46107  21047383.22907  -2440428.93448  21047381.74148
   6316598.26606  22305265.97206   4936021.87547  22305263.66747
 -18348330.30907  20627812.59707 -14289694.72348  20627809.12448
  -6250829.48406  22853431.77606  -4862654.63347  22853430.01147
  -9762785.06306  22024339.43306  -7583000.12147  22024336.52247
  17558858.89805  23862946.37805  13680799.59046  23862944.66346
 -20533161.23807  20135357.94007 -15975482.13349  20135353.71449
 -18899242.49207  20824707.38607 -14706741.22748  20824704.59748
  -7405949.26207  21682840.37007  -5766412.14148  21682838.13248
 08 11 15  2 53 59.9990000  0  9  3  6  7  8 11 16 19 25 27
  -3091115.79307  21059857.87807  -2389345.83648  21059856.49148
   6387801.46906  22318815.75306   4991504.85247  22318813.84347
 -18368624.57807  20623950.18307 -14305508.44548  20623947.32348
  -6347454.73806  22835044.83906  -4937947.05147  22835042.72647
  -9865430.71106  22004806.37806  -7662983.72347  22004803.00747
  17634396.13705  23877320.23705  13739659.72746  23877317.15946
 -20514719.85907  20138867.55807 -15961112.23449  20138863.11249
 -18877184.85507  20828904.57307 -14689553.48048  20828902.23348
  -7452185.43007  21674041.86207  -5802440.33648  21674039.90148
 08 11 15  2 54 29.9990000  0  9  3  6  7  8 11 16 19 25 27
  -3025370.91007  21072368.94007  -2338116.07848  21072367.71848
   6459093.09006  22332381.94806   5047056.71947  22332380.42547
 -18388317.71507  20620202.30007 -14320853.73848  20620199.73748
  -6443738.30906  22816722.58906  -5012973.20747  22816721.17147
  -9967800.29706  21985326.05806  -7742752.18847  21985323.31547
  17710076.13304  23891721.74504  13798631.09046  23891717.69046
 -20495941.22307  20142440.95607 -15946479.53149  20142436.16749
 -18854587.62907  20833204.74507 -14671945.24648  20833202.09348
  -7497946.79306  21665334.06506  -5838098.55548  21665331.88248
 08 11 15  2 54 59.9990000  0  9  3  6  7  8 11 16 19 25 27
  -2959443.61707  21084914.94807  -2286744.18848  21084913.04248
   6530467.70306  22345963.92506   5102673.27747  22345962.80447
 -18407413.00407  20616568.78407 -14335733.18048  20616566.40548
  -6539681.39106  22798464.84706  -5087734.02047  22798463.26147
 -10069895.66806  21965896.72206  -7822307.00047  21965895.12047
  17785894.44904  23906149.66704  13857710.25446  23906147.26546
 -20476831.14507  20146077.30007 -15931588.56349  20146072.80849
 -18831455.64507  20837606.51907 -14653920.35548  20837604.13648
  -7543235.88307  21656715.83907  -5873388.76648  21656713.36648
 08 11 15  2 55 29.9990000  0  9  3  6  7  8 11 16 19 25 27
  -2893330.07807  21097495.42507  -2235227.17648  21097494.03848
   6601929.46506  22359562.73706   5158357.72747  22359561.49147
 -18425904.32007  20613050.05007 -14350142.01248  20613047.42148
  -6635275.66806  22780273.76106  -5162223.04347  22780272.31247
 -10171709.46506  21946522.75306  -7901642.40647  21946520.21047
  17861856.13304  23920604.08104  13916901.16446  23920602.62446
 -20457385.88307  20149777.72907 -15916436.41449  20149773.37049
 -18807784.58207  20842110.91707 -14635475.36748  20842108.22248
  -7588046.01207  21648188.40907  -5908305.75448  21648186.23348
 08 11 15  2 55 59.9990000  0  9  3  6  7  8 11 16 19 25 27
  -2827034.87907  21110111.01107  -2183568.60948  21110109.21448
   6673474.13706  22373176.96406   5214106.78547  22373175.03847
 -18443793.87107  20609645.71407 -14364081.93448  20609643.05448
  -6730520.87906  22762149.26106  -5236440.09447  22762147.89747
 -10273241.91806  21927202.19006  -7980758.56347  21927199.12847
  17937958.05905  23935085.97205  13976201.33646  23935083.55846
 -20437609.65607  20153541.18307 -15901026.37149  20153536.47649
 -18783578.08607  20846717.55807 -14616613.18048  20846714.86648
  -7632378.62107  21639752.74507  -5942850.64848  21639750.21448
 08 11 15  2 56 29.9990000  0  9  3  6  7  8 11 16 19 25 27
  -2760557.96907  21122761.05007  -2131768.45748  21122759.30848
   6745101.87506  22386807.68306   5269920.56647  22386805.78047
 -18461080.01207  20606356.24507 -14377551.63348  20606353.31948
  -6825413.44106  22744092.30006  -5310382.33647  22744090.36647
 -10374489.89506  21907935.09706  -8059653.07847  21907931.73747
  18014200.38305  23949595.83105  14035610.89146  23949591.92946
 -20417503.09007  20157367.23707 -15885358.93449  20157362.65549
 -18758836.06307  20851425.68307 -14597333.69948  20851422.96048
  -7676230.99606  21631407.71406  -5977021.33248  21631405.26148
 08 11 15  2 56 59.9990000  0  9  3  6  7  8 11 16 19 25 27
  -2693897.86307  21135446.80007  -2079825.53948  21135444.97948
   6816814.85906  22400454.02606   5325800.77047  22400452.81547
 -18477758.53107  20603182.49507 -14390547.89548  20603179.58948
  -6919946.78506  22726103.05006  -5384044.69947  22726101.13647
 -10475447.65606  21888723.28406  -8138321.45747  21888720.98747
  18090586.77004  23964130.97204  14095132.71146  23964129.09346
 -20397064.19507  20161256.53407 -15869432.53149  20161251.68749
 -18733555.89807  20856236.15907 -14577634.87548  20856233.43748
  -7719597.93406  21623154.97906  -6010813.77748  21623152.71048
 08 11 15  2 57 29.9990000  0  9  3  6  7  8 11 16 19 25 27
  -2627052.94907  21148166.12007  -2027738.61748  21148164.90948
   6888614.87506  22414117.80006   5381748.79347  22414116.37447
 -18493825.36707  20600125.37007 -14403067.50448  20600122.26948
  -7014114.72706  22708183.72206  -5457422.30147  22708182.07347
 -10576110.04306  21869568.13606  -8216759.65247  21869565.58547
  18167119.82403  23978693.65903  14154768.83246  23978692.24946
 -20376291.62907  20165209.46407 -15853246.10949  20165205.36649
 -18707735.57807  20861149.44007 -14557515.15648  20861146.99948
  -7762475.28107  21614995.94807  -6044224.68448  21614993.17948
 08 11 15  2 57 59.9990000  0  9  3  6  7  8 11 16 19 25 27
  -2560029.46507  21160920.50307  -1975512.54748  21160918.75748
   6960496.32006  22427795.83906   5437760.27347  22427794.73347
 -18509285.07007  20597183.40907 -14415114.03949  20597180.29249
  -7107919.17606  22690333.13606  -5530516.66047  22690331.36247
 -10676479.15606  21850468.84706  -8294969.32447  21850466.14047
  18243794.60504  23993285.25304  14214515.36346  23993282.55046
 -20355191.47307  20169224.71407 -15836804.44549  20169220.12449
 -18681380.73407  20866165.17507 -14536978.92648  20866162.27648
  -7804866.01207  21606929.31507  -6077256.42648  21606926.97648
 08 11 15  2 58 29.9990000  0  9  3  6  7  8 11 16 19 25 27
  -2492822.62907  21173709.30807  -1923143.61348  21173707.75748
   7032464.31606  22441491.22206   5493839.19147  22441490.12847
 -18524130.41807  20594358.55807 -14426681.85248  20594355.58948
  -7201351.09806  22672553.01106  -5603320.72347  22672551.57347
 -10776546.29706  21831426.47206  -8372943.69947  21831424.32347
  18320617.42604  24007904.37804  14274377.25046  24007901.21046
 -20333758.63307  20173303.02607 -15820103.53549  20173298.81249
 -18654485.87507  20871282.64407 -14516021.89848  20871280.07348
  -7846762.19906  21598956.62806  -6109902.80948  21598954.03448
 08 11 15  2 58 59.9990000  0  9  3  6  7  8 11 16 19 25 27
  -2425442.93407  21186531.38607  -1870639.98848  21186529.60448
   7104508.32006  22455200.48706   5549977.33647  22455199.04647
 -18538369.95707  20591649.06507 -14437777.60248  20591645.93748
  -7294416.60206  22654843.75306  -5675839.28947  22654840.52247
 -10876318.74606  21812440.25306  -8450688.45748  21812437.70248
  18397578.19204  24022549.83904  14334346.59946  24022547.47646
 -20312004.16807  20177443.10407 -15803152.00049  20177438.81549
 -18627061.36307  20876501.62807 -14494652.15648  20876499.26548
  -7888171.92207  21591076.62007  -6142170.14548  21591074.60848
 08 11 15  2 59 29.9990000  0  9  3  6  7  8 11 16 19 25 27
  -2357888.64107  21199386.54207  -1818000.31648  21199384.77648
   7176631.05107  22468925.64407   5606176.80947  22468923.81247
 -18551999.63707  20589055.14407 -14448398.12548  20589051.85148
  -7387109.15206  22637205.03406  -5748067.23447  22637202.82347
 -10975790.35906  21793511.58906  -8528198.78548  21793509.31548
  18474680.05903  24037220.86203  14394425.94546  24037219.38646
 -20289926.03507  20181644.47907 -15785948.27049  20181640.17149
 -18599104.57007  20881821.36207 -14472867.65648  20881818.47948
  -7929090.12507  21583290.25307  -6174054.47748  21583288.35448
 08 11 15  2 59 59.9990000  0  9  3  6  7  8 11 16 19 25 27
  -2290161.77707  21212274.45607  -1765226.17248  21212273.47248
   7248830.40606  22482664.05006   5662436.00447  22482662.85847
 -18565019.74207  20586577.47907 -14458543.68048  20586574.32748
  -7479426.87506  22619637.70606  -5820003.09447  22619636.04647
 -11074960.20306  21774640.11206  -8605473.98447  21774637.69447
  18551922.37604  24051918.91704  14454614.71946  24051919.35446
 -20267526.49207  20185906.97207 -15768494.07849  20185902.23749
 -18570617.33207  20887242.47907 -14450669.80948  20887240.37448
  -7969515.98007  21575597.52607  -6205555.14848  21575595.03448
 08 11 15  3  0 29.9990000  0  8  3  6  7  8 11 19 25 27
  -2222267.53107  21225194.49507  -1712321.57848  21225192.99148
   7321101.77006  22496417.08906   5718751.32047  22496415.46847
 -18577433.41007  20584215.47207 -14468216.68448  20584212.95648
  -7571370.23006  22602141.57306  -5891647.27047  22602139.10847
 -11173829.06306  21755826.47206  -8682514.64547  21755823.55847
 -20244810.85207  20190229.07307 -15750793.59449  20190224.81249
 -18541604.38307  20892763.65907 -14428062.34848  20892761.06548
  -8009451.96506  21567997.76106  -6236674.10248  21567995.41748
 08 11 15  3  0 59.9990000  0  8  3  6  7  8 11 19 25 27
  -2154207.03107  21238146.26907  -1659287.45748  21238143.75348
   7393444.54706  22510183.64406   5775122.26247  22510182.45247
 -18589239.41407  20581968.38607 -14477416.16448  20581965.67548
  -7662935.95706  22584717.26906  -5962997.19147  22584715.73747
 -11272394.13706  21737069.80006  -8759318.57447  21737067.03847
 -20221779.77707  20194612.40907 -15732847.31649  20194607.74549
 -18512066.18807  20898384.53407 -14405045.57048  20898382.05848
  -8048895.87907  21560492.12807  -6267409.61748  21560490.12448
 08 11 15  3  1 29.9990000  0  8  3  6  7  8 11 19 25 27
  -2085969.89807  21251131.34707  -1606115.70348  21251129.32748
   7465869.18407  22523965.83907   5831556.99247  22523964.51547
 -18600425.91807  20579839.90907 -14486132.94148  20579837.02648
  -7754109.52306  22567367.03406  -6034041.48447  22567365.37047
 -11370641.86306  21718374.06506  -8835875.23447  21718370.97947
 -20198423.60907  20199056.30007 -15714647.70349  20199052.22249
 -18481992.46507  20904107.19807 -14381611.50448  20904104.61648
  -8087834.97307  21553082.22907  -6297751.77348  21553080.12848
 08 11 15  3  1 59.9990000  0  8  3  6  7  8 11 19 25 27
  -2017560.98807  21264149.01107  -1552810.08248  21264147.40148
   7538371.41006  22537762.52606   5888052.21147  22537761.31547
 -18610995.77707  20577828.79207 -14494369.19548  20577825.63648
  -7844891.08206  22550091.89406  -6104780.36747  22550090.47647
 -11468573.32006  21699738.09706  -8912185.43847  21699735.46047
 -20174746.72307  20203561.84707 -15696198.19549  20203557.31549
 -18451387.41807  20909931.65907 -14357763.43448  20909928.87848
  -8126271.02707  21545767.89407  -6327701.95348  21545766.42148
 08 11 15  3  2 29.9990000  0  8  3  6  7  8 11 19 25 27
  -1948988.93807  21277197.74507  -1499377.33248  21277196.29648
   7610942.78906  22551571.87006   5944601.30147  22551571.08547
 -18620955.22307  20575933.65107 -14502129.82048  20575930.69848
  -7935285.08206  22532890.55806  -6175217.23847  22532889.08547
 -11566193.48806  21681161.51106  -8988253.09047  21681158.50347
 -20150758.26607  20208126.97207 -15677505.89849  20208122.42949
 -18420259.49207  20915854.71407 -14333507.91448  20915852.21848
  -8164210.01606  21538548.18306  -6357264.80548  21538545.88248
 08 11 15  3  2 59.9990000  0  8  3  6  7  8 11 19 25 27
  -1880252.18007  21290278.35407  -1445816.23848  21290276.04248
   7683585.34406  22565395.73706   6001205.84447  22565393.94447
 -18630301.52007  20574154.79207 -14509412.65648  20574152.14048
  -8025285.97706  22515763.59706  -6245347.78947  22515762.19047
 -11663497.05906  21662645.05006  -9064074.03148  21662642.51148
 -20126457.25807  20212750.94007 -15658570.05949  20212746.79249
 -18388607.07807  20921878.05807 -14308843.70748  20921875.21048
  -8201647.76607  21531424.57307  -6386437.07848  21531422.03848
 08 11 15  3  3 29.9990000  0  8  3  6  7  8 11 19 25 27
  -1811356.53907  21303388.46407  -1392131.34448  21303386.70248
   7756293.59406  22579231.84706   6057861.58647  22579230.15147
 -18639038.68407  20572492.01907 -14516220.84048  20572489.27248
  -8114894.70706  22498712.15106  -6315172.79347  22498709.61647
 -11760486.23006  21644189.09706  -9139649.99248  21644186.09348
 -20101848.73807  20217434.16707 -15639394.60549  20217429.85149
 -18356435.55907  20928000.11207 -14283775.00448  20927997.72948
  -8238587.14107  21524394.73707  -6415221.02048  21524392.49948
 08 11 15  3  3 59.9990000  0  8  3  6  7  8 11 19 25 27
  -1742297.28107  21316529.48707  -1338318.95748  21316528.87848
   7829072.82006  22593080.94006   6114572.64547  22593078.85447
 -18647159.85207  20570946.69807 -14522549.03148  20570943.85448
  -8204102.64506  22481736.17506  -6384685.45347  22481734.29647
 -11857152.78906  21625794.01906  -9214974.55548  21625790.97248
 -20076928.21907  20222176.30007 -15619976.02049  20222171.76949
 -18323739.86707  20934221.87807 -14258297.84848  20934219.39748
  -8275020.63307  21517462.00307  -6443610.76648  21517459.68748
 08 11 15  3  4 29.9990000  0  8  3  6  7  8 11 19 25 27
  -1673078.70707  21329701.69007  -1284382.43848  21329700.42548
   7901919.22706  22606943.46406   6171336.05947  22606940.78847
 -18654667.77707  20569517.97907 -14528399.37148  20569515.18348
  -8292909.51606  22464836.69006  -6453885.58247  22464835.18347
 -11953496.87506  21607459.99506  -9290047.84848  21607457.23748
 -20051700.06607  20226977.33107 -15600317.73049  20226972.50349
 -18290523.97307  20940542.58107 -14232415.35548  20940540.51948
  -8310949.76607  21510624.50307  -6471607.51248  21510623.19048
 08 11 15  3  4 59.9990000  0  8  3  6  7  8 11 19 25 27
  -1603700.76607  21342904.12807  -1230321.72348  21342901.82748
   7974832.88706  22620817.69806   6228151.88747  22620816.58147
 -18661560.67607  20568206.22207 -14533770.46948  20568203.31548
  -8381311.17206  22448014.58106  -6522769.97747  22448013.28047
 -12049515.17606  21589188.13606  -9364867.25848  21589186.01948
 -20026164.44907  20231836.51107 -15580419.85249  20231832.44449
 -18256788.00007  20946962.44007 -14206127.59048  20946960.02248
  -8346372.05107  21503884.14407  -6499209.28948  21503881.80048
 08 11 15  3  5 29.9990000  0  8  3  6  7  8 11 19 25 27
  -1534166.37107  21356136.49507  -1176139.10248  21356133.86248
   8047811.47306  22634705.31506   6285018.28147  22634704.12447
 -18667839.56307  20567011.51107 -14538663.11748  20567008.99148
  -8469305.95706  22431269.55006  -6591337.33247  22431267.54647
 -12145207.01606  21570978.24506  -9439432.29348  21570976.35148
 -20000324.67607  20236753.77607 -15560284.97349  20236749.49549
 -18222534.66007  20953480.52607 -14179436.68048  20953478.41748
  -8381287.75006  21497239.80806  -6526416.33248  21497238.22948
 08 11 15  3  5 59.9990000  0  8  3  6  7  8 11 19 25 27
  -1464475.29307  21369398.05007  -1121834.37548  21369396.39048
   8120855.60206  22648605.71406   6341935.74247  22648603.55847
 -18673502.60507  20565933.54207 -14543075.87548  20565931.00748
  -8556889.47706  22414602.91706  -6659584.21147  22414601.11247
 -12240568.56306  21552832.20606  -9513739.95748  21552830.08548
 -19974180.23407  20241728.53407 -15539912.69549  20241724.60849
 -18187763.39507  20960097.30807 -14152342.19148  20960094.82748
  -8415693.76607  21490692.76907  -6553226.22348  21490690.70248
 08 11 15  3  6 29.9990000  0  8  3  6  7  8 11 19 25 27
  -1394631.27707  21382689.05007  -1067410.47348  21382686.96448
   8193962.19506  22662517.42506   6398901.90647  22662515.84747
 -18678551.83207  20564972.71407 -14547010.34448  20564970.10448
  -8644061.16006  22398015.26106  -6727510.19547  22398013.71447
 -12335599.64106  21534748.69006  -9587790.13348  21534745.71048
 -19947734.96507  20246761.20607 -15519306.00449  20246756.99949
 -18152477.70307  20966811.75307 -14124846.84848  20966809.45648
  -8449591.28507  21484241.66707  -6579639.87548  21484240.61248
 08 11 15  3  6 59.9990000  0  8  3  6  7  8 11 19 25 27
  -1324631.07407  21396009.48707  -1012864.86748  21396006.83948
   8267134.74206  22676441.37006   6455919.44147  22676439.79247
 -18682982.35507  20564129.51907 -14550462.71149  20564127.63649
  -8730813.46106  22381506.28406  -6795109.36347  22381503.91747
 -12430293.73406  21516728.48706  -9661577.70748  21516726.39448
 -19920985.88707  20251851.44007 -15498462.57049  20251846.90949
 -18116674.53107  20973624.97907 -14096948.29748  20973623.06248
  -8482974.44906  21477889.10406  -6605652.75048  21477887.53448
 08 11 15  3  7 29.9990000  0  8  3  6  7  8 11 19 25 27
  -1254476.80507  21409359.11207   -958199.23448  21409357.23348
   8340371.19106  22690378.19006   6512986.78147  22690376.21447
 -18686795.21107  20563403.94007 -14553433.78949  20563401.90949
  -8817144.74606  22365077.97206  -6862380.48847  22365076.10147
 -12524649.62506  21498772.78406  -9735101.74648  21498770.90148
 -19893935.60907  20256999.20607 -15477384.44949  20256994.67549
 -18080356.13707  20980536.41707 -14068648.26648  20980533.98748
  -8515843.15607  21471634.57307  -6631264.72748  21471632.48748
 08 11 15  3  7 59.9990000  0  8  3  6  7  8 11 19 25 27
  -1184173.94507  21422737.63607   -903417.80548  21422735.48348
   8413666.44106  22704325.90906   6570099.94547  22704324.10847
 -18689994.34007  20562795.79207 -14555926.62148  20562793.09748
  -8903056.21906  22348729.80006  -6929324.50047  22348727.44447
 -12618669.26607  21480881.68307  -9808363.77748  21480878.98748
 -19866589.73407  20262202.72907 -15456075.97349  20262198.45249
 -18043527.95707  20987544.36207 -14039950.99248  20987542.24148
  -8548200.17606  21465477.63606  -6656477.97348  21465475.69448
 08 11 15  3  8 29.9990000  0  8  3  6  7  8 11 19 25 27
  -1113720.57806  21436144.50306   -848519.09448  21436142.77248
   8487022.98006  22718285.20606   6627260.84847  22718283.64747
 -18692576.16007  20562304.22907 -14557938.43848  20562301.56248
  -8988541.65606  22332462.47906  -6995936.51647  22332460.71847
 -12712347.13306  21463055.47206  -9881359.49248  21463053.08148
 -19838946.37907  20267463.20607 -15434535.69949  20267459.14749
 -18006188.19907  20994650.01907 -14010855.09048  20994647.53448
  -8580041.26607  21459418.26107  -6681289.21948  21459416.86648
 08 11 15  3  8 59.9990000  0  8  3  6  7  8 11 19 25 27
  -1043117.66006  21449579.43306   -793503.86348  21449578.26548
   8560440.15606  22732256.15106   6684469.01647  22732254.19047
 -18694540.30507  20561930.42507 -14559468.96148  20561927.64448
  -9073597.61706  22316276.40906  -7062213.87947  22316275.26147
 -12805680.75006  21445294.00306  -9954086.95748  21445292.55448
 -19811006.81307  20272779.82307 -15412764.62149  20272775.34749
 -17968337.70707  21001852.64407 -13981361.21148  21001850.17148
  -8611364.77007  21453457.98707  -6705697.14548  21453455.35848
 08 11 15  3  9 29.9990000  0  8  3  6  7  8 11 19 25 27
   -972370.54307  21463042.45607   -738376.25848  21463040.34348
   8633912.93006  22746237.65106   6741720.49647  22746235.98747
 -18695890.91407  20561673.75307 -14560521.40248  20561670.74148
  -9158225.48806  22300172.40106  -7128157.68447  22300170.96447
 -12898672.13706  21427599.15906 -10026547.73848  21427596.40548
 -19782776.44107  20278151.38607 -15390766.93049  20278147.23349
 -17929982.06307  21009151.51907 -13951473.69948  21009149.05448
  -8642173.69107  21447594.94807  -6729704.10548  21447592.36248
 08 11 15  3  9 59.9990000  0  8  3  6  7  8 11 19 25 27
   -901478.81606  21476532.50306   -683135.95748  21476531.11648
   8707442.30106  22760229.37006   6799016.08247  22760228.43747
 -18696625.93407  20561533.66707 -14561094.15248  20561530.50348
  -9242420.53106  22284150.95606  -7193764.18447  22284149.09347
 -12991317.07406  21409969.25306 -10098738.58648  21409966.71048
 -19754255.19907  20283579.01907 -15368542.59049  20283574.80449
 -17891120.93007  21016546.45607 -13921192.30948  21016544.21848
  -8672465.37907  21441830.96407  -6753308.00048  21441828.78848
 08 11 15  3 10 29.9990000  0  8  3  6  7  8 11 19 25 27
   -830445.25007  21490049.89407   -627785.13748  21490048.32748
   8781026.02006  22774232.03406   6856354.02047  22774230.81947
 -18696746.56607  20561511.24507 -14561188.16448  20561507.53048
  -9326181.33206  22268211.45606  -7259032.35247  22268209.27647
 -13083614.81306  21392405.41706 -10170658.86748  21392403.26548
 -19725445.70307  20289061.59707 -15346093.63349  20289056.94049
 -17851756.96507  21024037.05807 -13890519.09848  21024034.85848
  -8702239.85906  21436164.93306  -6776508.91048  21436163.00348
 08 11 15  3 10 59.9990000  0  8  3  6  7  8 11 19 25 27
   -759271.39507  21503594.03407   -572325.00048  21503591.87448
   8854662.88706  22788244.90106   6913733.34847  22788243.65147
 -18696253.32007  20561604.69007 -14560803.81348  20561601.59748
  -9409505.34806  22252355.42506  -7323960.12947  22252354.19047
 -13175563.52006  21374908.19806 -10242307.19148  21374906.08548
 -19696349.83607  20294598.31507 -15323421.53549  20294593.97649
 -17811891.96107  21031623.23707 -13859455.47348  21031621.13248
  -8731496.29307  21430597.55007  -6799306.14148  21430595.55448
 08 11 15  3 11 29.9990000  0  8  3  6  7  8 11 19 25 27
   -687960.00807  21517163.56507   -516757.72748  21517162.37848
   8928350.19506  22802267.02606   6971152.00047  22802265.80447
 -18695147.58607  20561815.27607 -14559942.21548  20561812.16748
  -9492391.41406  22236582.77606  -7388546.67647  22236580.84747
 -13267162.71107  21357477.33907 -10313683.16448  21357474.78848
 -19666970.52007  20300188.57307 -15300528.56649  20300184.37049
 -17771529.05507  21039303.82307 -13828003.87548  21039301.44048
  -8760235.25007  21425128.80807  -6821700.13348  21425126.90148
 08 11 15  3 11 59.9990000  0  8  3  6  7  8 11 19 25 27
   -616515.23807  21530759.24507   -461086.48448  21530757.81548
   9002084.93806  22816297.82306   7028607.63347  22816296.50747
 -18693432.28907  20562140.97207 -14558605.62948  20562138.27248
  -9574839.07806  22220893.06506  -7452791.59447  22220891.43747
 -13358412.77306  21340113.20606 -10384787.07848  21340110.32348
 -19637311.84807  20305832.72207 -15277417.93449  20305828.50349
 -17730672.04307  21047078.55807 -13796167.26648  21047076.74548
  -8788458.14107  21419758.43307  -6843692.00048  21419756.49948
 08 11 15  3 12 29.9990000  0  8  3  6  7  8 11 19 25 27
   -544937.28107  21544380.04207   -405311.48848  21544378.78448
   9075866.43805  22830337.81505   7086099.66447  22830336.99147
 -18691106.36307  20562584.26907 -14556793.23849  20562580.89749
  -9656844.86306  22205288.26106  -7516692.21947  22205286.51147
 -13449310.94507  21322815.77607 -10455616.82048  21322813.27248
 -19607374.64107  20311529.57307 -15254090.23849  20311525.12849
 -17689322.08207  21054947.74507 -13763946.52748  21054945.10148
  -8816163.55107  21414485.65107  -6865280.64148  21414483.79648
 08 11 15  3 12 59.9990000  0  8  3  6  7  8 11 19 25 27
   -473221.64807  21558027.97207   -349429.21948  21558025.82348
   9149699.68806  22844388.58106   7143632.03147  22844387.04647
 -18688164.54707  20563144.14407 -14554500.93048  20563140.72248
  -9738400.48406  22189768.75306  -7580242.03147  22189766.59347
 -13539849.59807  21305586.68307 -10526166.38748  21305584.76148
 -19577154.94907  20317280.25307 -15230542.43449  20317275.93749
 -17647474.92207  21062910.51107 -13731338.35248  21062908.31548
  -8843344.74207  21409313.90107  -6886460.79748  21409312.05048
 08 11 15  3 13 29.9990000  0  8  3  6  7  8 11 19 25 27
   -401369.23007  21571700.37807   -293440.34448  21571698.84748
   9223584.65206  22858448.22206   7201204.69547  22858447.21447
 -18684606.16407  20563820.97907 -14551728.14548  20563818.42548
  -9819502.53106  22174335.48706  -7643438.41847  22174333.15147
 -13630026.10907  21288426.48707 -10596433.78148  21288423.80448
 -19546653.62907  20323084.58107 -15206775.18449  20323080.53849
 -17605131.52307  21070968.62807 -13698343.51648  21070965.85148
  -8870000.10507  21404240.81507  -6907231.21148  21404239.10448
 08 11 15  3 13 59.9990000  0  8  3  6  7  8 11 19 25 27
   -329388.79307  21585397.38607   -237351.71148  21585396.15948
   9297512.87506  22872516.37006   7258811.05147  22872514.80047
 -18680439.05107  20564614.08107 -14548481.06348  20564611.49548
  -9900155.27706  22158987.94806  -7706284.71947  22158985.22647
 -13719845.55107  21271334.73707 -10666422.95348  21271331.87048
 -19515879.33207  20328940.61207 -15182795.21949  20328936.53849
 -17562300.78107  21079118.70607 -13664968.92248  21079116.30048
  -8896135.98406  21399267.59706  -6927596.83248  21399265.74948
 08 11 15  3 14 29.9990000  0  8  3  6  7  8 11 19 25 27
   -257277.75007  21599120.57307   -181161.30948  21599118.28048
   9371487.26206  22886592.50306   7316453.40647  22886591.72647
 -18675659.45707  20565523.62007 -14544756.70748  20565520.85848
  -9980352.56606  22143726.44806  -7768776.10947  22143724.60447
 -13809301.94507  21254311.85407 -10736129.21948  21254309.11648
 -19484829.85907  20334849.33107 -15158600.82849  20334844.79649
 -17518980.64807  21087362.38607 -13631212.99648  21087359.90948
  -8921747.73007  21394393.65107  -6947554.04748  21394391.76148
 08 11 15  3 14 59.9990000  0  8  3  6  7  8 11 19 25 27
   -185033.11707  21612868.44807   -124866.80947  21612866.83547
   9445511.06305  22900679.08905   7374134.25847  22900677.79247
 -18670263.69507  20566550.00307 -14540552.22748  20566547.41348
 -10060087.48406  22128553.93306  -7830907.19547  22128551.51947
 -13898389.51607  21237358.82307 -10805548.09048  21237356.01148
 -19453502.77307  20340810.47907 -15134190.12549  20340806.30449
 -17475168.76607  21095699.66707 -13597073.88348  21095697.37048
  -8946830.52707  21389620.86207  -6967099.09048  21389618.84348
 08 11 15  3 15 29.9990000  0  8  3  6  7  8 11 19 25 27
   -112653.11707  21626641.14407    -68466.82048  21626640.07348
   9519586.40206  22914775.61206   7431855.25447  22914773.80047
 -18664248.66807  20567694.73707 -14535865.21148  20567692.40548
 -10139353.93006  22113469.59706  -7892673.26647  22113467.30847
 -13987103.04307  21220477.22207 -10874675.49648  21220474.27648
 -19421896.34807  20346825.14407 -15109561.75449  20346820.39749
 -17430863.54707  21104130.22207 -13562550.35248  21104128.46848
  -8971380.32007  21384949.19807  -6986228.81648  21384946.83148
 08 11 15  3 15 59.9990000  0  8  3  6  7  8 11 19 25 27
    -40144.14807  21640439.19007    -11966.33648  21640437.58948
   9593707.32805  22928880.22205   7489611.79347  22928878.76147
 -18657620.00407  20568956.17507 -14530700.02348  20568954.04248
 -10218154.94106  22098474.31506  -7954076.62547  22098472.29647
 -14075445.73807  21203665.65107 -10943513.94948  21203663.02648
 -19390017.29307  20352891.33107 -15084720.94149  20352887.22949
 -17386071.98007  21112653.96407 -13527647.84848  21112652.03848
  -8995401.57407  21380378.15907  -7004946.68048  21380375.80048
 08 11 15  3 16 29.9990000  0  8  3  6  7  8 11 19 25 27
     32491.90206  21654261.71406     44633.14848  21654260.22248
   9667872.39805  22942993.11205   7547402.71946  22942991.97946
 -18650378.61307  20570334.29207 -14525057.38748  20570331.59748
 -10296488.13306  22083567.86206  -8015115.48447  22083565.91747
 -14163416.14807  21186925.98707 -11012062.32848  21186922.99148
 -19357867.89107  20359009.12807 -15059669.46949  20359005.00349
 -17340796.17607  21121269.83107 -13492368.03148  21121268.11248
  -9018893.85507  21375907.65107  -7023252.37948  21375905.65148
 08 11 15  3 16 59.9990000  0  8  3  6  7  8 11 19 25 27
    105255.11706  21668108.19806    101331.72747  21668106.71847
   9742082.23006  22957115.47906   7605228.50847  22957114.39747
 -18642523.23407  20571829.28407 -14518936.31348  20571826.07748
 -10374348.98406  22068751.76106  -8075786.27747  22068749.85147
 -14251010.71907  21170257.05007 -11080317.82848  21170253.96848
 -19325448.09007  20365178.51107 -15034407.28949  20365174.23349
 -17295036.64807  21129977.36207 -13456711.27348  21129975.35448
  -9041855.19507  21371538.47207  -7041144.32848  21371536.61648
 08 11 15  3 17 29.9990000  0  8  3  6  7  8 11 19 25 27
    178143.37106  21681978.11206    158127.73447  21681976.34747
   9816334.71106  22971245.05006   7663087.52047  22971244.17947
 -18634055.51607  20573440.69007 -14512338.09849  20573437.64749
 -10451736.34807  22054025.79207  -8136088.10247  22054023.49947
 -14338228.81607  21153660.18307 -11148279.97348  21153657.67948
 -19292760.73407  20371398.58107 -15008936.62949  20371394.62449
 -17248796.04307  21138776.82307 -13420679.63348  21138774.80048
  -9064285.81607  21367270.09707  -7058622.75048  21367268.04248
 08 11 15  3 17 59.9990000  0  8  3  6  7  8 11 19 25 27
    251157.82006  21695872.25306    215022.09048  21695870.81248
   9890631.62106  22985383.19806   7720981.16047  22985382.69047
 -18624973.49607  20575168.99507 -14505261.21148  20575165.85148
 -10528645.12906  22039389.87006  -8196017.02047  22039388.25747
 -14425066.14107  21137135.50307 -11215945.41048  21137132.76948
 -19259804.39507  20377670.10407 -14983256.38748  20377665.74148
 -17202073.89507  21147668.11207 -13384272.77048  21147665.77648
  -9086182.64807  21363102.97907  -7075685.21548  21363100.89048
 08 11 15  3 18 29.9990000  0  8  3  6  7  8 11 19 25 27
    324292.16806  21709789.43306    272009.88348  21709787.69848
   9964966.99206  22999528.66706   7778904.78547  22999527.66347
 -18615282.47307  20577012.88607 -14497709.76648  20577009.58148
 -10605077.30906  22024845.88606  -8255574.54747  22024843.74547
 -14511525.29707  21120682.62807 -11283316.17648  21120680.38648
 -19226585.77307  20383991.13607 -14957371.75049  20383987.13649
 -17154876.80107  21156649.32307 -13347495.84048  21156647.31948
  -9107549.76607  21359036.93307  -7092334.92248  21359034.85148
 08 11 15  3 18 59.9990000  0  8  3  6  7  8 11 19 25 27
    397551.21506  21723730.56506    329094.79347  21723728.42947
  10039346.03906  23013682.98706   7836862.43447  23013681.87447
 -18604977.30507  20578973.92507 -14489679.78548  20578971.28448
 -10681024.85206  22010392.81506  -8314754.45747  22010391.72947
 -14597599.03507  21104303.79207 -11350386.60948  21104300.97648
 -19193101.04708  20390363.44008 -14931279.77349  20390359.03049
 -17107200.88707  21165721.83907 -13310345.78548  21165719.74548
  -9128380.63707  21355072.68307  -7108566.78948  21355070.85848
 08 11 15  3 19 29.9990000  0  8  3  6  7  8 11 19 25 27
    470932.60906  21737694.08906    386275.06648  21737692.48348
  10113766.87106  23027845.02606   7894852.65647  23027843.70647
 -18594059.09807  20581051.63607 -14481172.09849  20581048.41349
 -10756485.66806  21996033.98706  -8373555.09048  21996031.94048
 -14683286.08607  21087997.86207 -11417155.71948  21087995.19448
 -19159352.23807  20396785.49507 -14904982.00849  20396780.85149
 -17059048.79707  21174884.82307 -13272824.69548  21174882.21448
  -9148675.40607  21351210.87007  -7124380.90648  21351209.32348
 08 11 15  3 19 59.9990000  0  8  3  6  7  8 11 19 25 27
    544434.55106  21751681.35406    443549.26647  21751679.85447
  10188228.39806  23042014.37806   7952874.57447  23042012.92547
 -18582528.98807  20583246.00307 -14472187.62548  20583242.65948
 -10831457.94506  21981766.96406  -8431975.03548  21981765.94448
 -14768584.37907  21071766.42507 -11483621.91848  21071763.47648
 -19125341.05507  20403257.60407 -14878479.79749  20403252.99549
 -17010422.79707  21184137.86207 -13234934.33248  21184136.11248
  -9168434.05507  21347450.64407  -7139777.26248  21347448.89748
 08 11 15  3 20 29.9990000  0  8  3  6  7  8 11 19 25 27
    618058.73806  21765691.56506    500918.73847  21765689.37047
  10262732.20706  23056192.51106   8010929.43047  23056190.67947
 -18570384.67207  20585556.87007 -14462724.52748  20585553.76948
 -10905936.43006  21967594.05806  -8490010.21148  21967592.51548
 -14853490.05507  21055609.05807 -11549782.18848  21055606.64448
 -19091066.46107  20409780.22907 -14851772.33249  20409775.31249
 -16961322.43407  21193481.42507 -13196674.32848  21193479.03048
  -9187653.44507  21343794.04207  -7154753.41448  21343791.92148
 08 11 15  3 20 59.9990000  0  8  3  6  7  8 11 19 25 27
    691798.67206  21779723.71406    558378.41847  21779722.03047
  10337272.32406  23070376.73706   8069012.60247  23070375.09747
 -18557632.36707  20587983.63607 -14452787.66848  20587980.44048
 -10979923.68806  21953514.46406  -8547662.61347  21953512.88647
 -14938006.51607  21039526.64407 -11615639.16048  21039523.37848
 -19056535.32007  20416350.98707 -14824864.96548  20416346.28048
 -16911754.50807  21202913.98707 -13158049.98448  21202911.40948
  -9206337.93007  21340238.40907  -7169312.77348  21340236.34748
 08 11 15  3 21 29.9990000  0  8  3  6  7  8 11 19 25 27
    765654.55106  21793777.84706    615928.41847  21793776.47947
  10411849.60906  23084568.66706   8127124.70747  23084566.90547
 -18544271.00407  20590525.90907 -14442376.23048  20590523.39048
 -11053415.38706  21939529.31506  -8604928.85547  21939527.47247
 -15022130.33607  21023518.08907 -11681190.18048  21023514.87048
 -19021747.77007  20422970.86207 -14797757.77749  20422966.67549
 -16861719.39807  21212435.61207 -13119061.60548  21212432.88648
  -9224485.46107  21336784.71407  -7183453.71948  21336782.62448
 08 11 15  3 21 59.9990000  0  8  3  6  7  8 11 19 25 27
    839631.25807  21807855.46407    673572.55147  21807853.79647
  10486468.84806  23098767.36206   8185269.53147  23098766.97947
 -18530295.34807  20593185.90107 -14431486.10548  20593182.56248
 -11126403.41006  21925640.59706  -8661802.64148  21925638.46448
 -15105853.72307  21007586.06507 -11746429.16848  21007583.30448
 -18986699.51207  20429640.19007 -14770447.46948  20429636.03848
 -16811213.39507  21222046.27607 -13079706.30548  21222043.93348
  -9242089.85207  21333434.41707  -7197171.42648  21333432.63648
 08 11 15  3 22 29.9990000  0  8  3  6  7  8 11 19 25 27
    913719.97306  21821954.17506    731303.98047  21821952.47247
  10561121.97306  23112974.30006   8243440.73847  23112973.19047
 -18515713.49607  20595960.37807 -14420123.64848  20595956.89748
 -11198892.71106  21911845.86206  -8718287.80548  21911844.40148
 -15189182.50407  20991728.87807 -11811360.66448  20991726.11648
 -18951399.70707  20436357.73707 -14742941.13349  20436353.26949
 -16760245.79707  21231745.12007 -13039991.31648  21231743.09748
  -9259157.89807  21330186.40107  -7210471.20748  21330184.80848
 08 11 15  3 22 59.9990000  0  8  3  6  7  8 11 19 25 27
    987920.70707  21836073.90907    789122.70347  21836071.96447
  10635808.96506  23127186.35406   8301638.35547  23127185.69447
 -18500525.34807  20598850.44807 -14408288.72348  20598847.57748
 -11270879.68806  21898147.61206  -8774381.56348  21898145.44848
 -15272113.94107  20975947.59707 -11875982.55148  20975944.52248
 -18915848.48007  20443123.05007 -14715238.89848  20443118.49548
 -16708817.74207  21241531.92507 -12999917.52348  21241529.44048
  -9275688.12107  21327040.83107  -7223351.91848  21327039.24148
 08 11 15  3 23 29.9990000  0  8  3  6  7  8 11 19 25 27
   1062234.80106  21850215.52606    847029.75447  21850214.44847
  10710531.87906  23141405.68306   8359863.94547  23141405.11247
 -18484728.91807  20601856.92507 -14395979.82448  20601853.58948
 -11342359.01206  21884545.25306  -8830079.71948  21884543.27248
 -15354643.26607  20960242.94007 -11940291.10948  20960239.51548
 -18880045.01207  20449936.27607 -14687340.09049  20449931.60849
 -16656928.52307  21251405.94807 -12959484.37948  21251403.45648
  -9291677.55907  21323998.81507  -7235811.22748  21323996.35148
 08 11 15  3 23 59.9990000  0  8  3  6  7  8 11 19 25 27
   1136666.57407  21864380.03407    905028.50847  21864377.74147
  10785295.34806  23155632.34706   8418121.13347  23155632.30447
 -18468319.55907  20604979.13607 -14383193.32848  20604975.91348
 -11413323.20306  21871041.25306  -8885376.49648  21871039.76548
 -15436763.32407  20944616.43307 -12004280.75448  20944612.83948
 -18843985.01607  20456797.61207 -14659241.39549  20456793.30449
 -16604574.59007  21261368.39407 -12918689.12548  21261366.03848
  -9307120.14807  21321059.87007  -7247844.40648  21321057.50348
 08 11 15  3 24 29.9990000  0  8  3  6  7  8 11 19 25 27
   1211210.67206  21878564.56506    963114.78147  21878563.24147
  10860094.71906  23169866.56506   8476406.29747  23169865.85847
 -18451302.00407  20608217.77607 -14369932.89548  20608214.22948
 -11483773.64106  21857634.87006  -8940272.93048  21857633.67548
 -15518476.18807  20929066.81507 -12067953.10248  20929063.31548
 -18807674.34807  20463707.69007 -14630947.37948  20463703.01548
 -16551762.12107  21271418.16707 -12877536.55948  21271416.22648
  -9322019.47707  21318224.70607  -7259454.26648  21318222.49548
 08 11 15  3 24 59.9990000  0  8  3  6  7  8 11 19 25 27
   1285861.03506  21892770.05006   1021283.85548  21892769.10848
  10934924.25005  23184106.27605   8534714.97347  23184105.15547
 -18433681.95307  20611570.31507 -14356202.99648  20611567.53048
 -11553712.60506  21844326.04206  -8994770.80148  21844324.73348
 -15599785.07407  20913594.30007 -12131310.66048  20913590.81548
 -18771119.19507  20470664.10407 -14602462.86348  20470659.58148
 -16498497.77007  21281553.87807 -12836031.88748  21281552.15548
  -9336379.77707  21315491.84707  -7270644.11348  21315489.73348
 08 11 15  3 25 29.9990000  0  8  3  6  7  8 11 19 25 27
   1360618.97706  21906996.05006   1079536.74247  21906994.37447
  11009785.40205  23198352.00305   8593048.27747  23198350.92147
 -18415457.65607  20615038.37007 -14342002.25449  20615036.23749
 -11623135.37906  21831115.43306  -9048866.48048  21831113.49548
 -15680686.03907  20898198.95607 -12194350.36748  20898195.89748
 -18734318.56307  20477666.85407 -14573787.04749  20477662.74949
 -16444781.51207  21291775.83907 -12794175.09048  21291773.48348
  -9350198.55907  21312862.29207  -7281411.99648  21312860.19448
 08 11 15  3 25 59.9990000  0  8  3  6  7  8 11 19 25 27
   1435480.56306  21921241.87806   1137870.40247  21921240.44847
  11084674.69906  23212603.08106   8651403.51647  23212601.86247
 -18396633.37507  20618620.68307 -14327333.99648  20618617.72648
 -11692042.30106  21818002.98706  -9102560.16048  21818000.99548
 -15761180.13307  20882881.23707 -12257073.03148  20882878.65548
 -18697276.95307  20484715.48707 -14544923.47349  20484711.51149
 -16390618.17607  21302083.11207 -12751969.90648  21302080.71448
  -9363478.57407  21310335.30007  -7291760.07048  21310333.28848
 08 11 15  3 26 29.9990000  0  8  3  6  7  8 11 19 25 27
   1510447.51606  21935507.53406   1196286.19547  21935505.88247
  11159594.25806  23226859.88606   8709782.36347  23226858.21447
 -18377206.70707  20622317.32307 -14312196.34448  20622314.55848
 -11760427.81306  21804989.87006  -9155847.57448  21804988.33148
 -15841262.70707  20867642.27607 -12319475.01248  20867638.89448
 -18659993.10507  20491810.48707 -14515871.12548  20491806.34348
 -16336006.93407  21312475.40907 -12709415.71148  21312472.96448
  -9376216.48006  21307911.40106  -7301685.71548  21307909.20648
 08 11 15  3 26 59.9990000  0  8  3  6  7  8 11 19 25 27
   1585515.91406  21949792.93306   1254781.01647  21949791.04247
  11234540.55106  23241122.18306   8768182.01647  23241121.06547
 -18357181.23407  20626128.12807 -14296592.09048  20626124.90548
 -11828292.59007  21792075.52607  -9208729.21548  21792073.98748
 -15920934.90207  20852481.40907 -12381557.25448  20852478.47948
 -18622471.39107  20498950.28407 -14486633.43448  20498946.19048
 -16280952.83207  21322952.03407 -12666516.41448  21322949.30848
  -9388414.63706  21305590.08106  -7311190.77048  21305588.16748
 08 11 15  3 27 29.9990000  0  8  3  6  7  8 11 19 25 27
   1660687.21506  21964097.37006   1313356.03147  21964096.36647
  11309515.26206  23255389.02606   8826603.84047  23255387.51547
 -18336555.87107  20630052.83907 -14280520.40248  20630049.92548
 -11895632.01206  21779261.21406  -9261201.48848  21779260.09348
 -16000192.43407  20837399.15907 -12443316.35548  20837396.31248
 -18584710.60507  20506136.34707 -14457209.46149  20506132.29649
 -16225455.37507  21333512.53407 -12623271.67248  21333509.91748
  -9400070.17207  21303372.37807  -7320273.01248  21303370.34748
 08 11 15  3 27 59.9990000  0  8  3  6  7  8 11 19 25 27
   1735960.86706  21978421.53406   1372010.78147  21978419.75347
  11384518.47306  23269661.87006   8885047.85947  23269660.21847
 -18315330.78507  20634091.92507 -14263981.39548  20634088.65548
 -11962442.91406  21766547.02606  -9313261.91848  21766545.33148
 -16079032.95707  20822396.25307 -12504750.52048  20822393.65148
 -18546711.75007  20513367.34707 -14427599.98449  20513362.67149
 -16169516.10507  21344157.33907 -12579682.62148  21344155.00348
  -9411182.25007  21301257.67507  -7328931.77748  21301255.56548
 08 11 15  3 28 29.9990000  0  8  3  6  7  8 11 19 25 27
   1811335.05506  21992765.04206   1430743.87947  21992762.77247
  11459548.36306  23283939.15106   8943512.68847  23283938.02247
 -18293507.87507  20638244.78407 -14246976.53149  20638242.29649
 -12028723.85906  21753934.16706  -9364909.40648  21753932.90148
 -16157455.60907  20807473.05007 -12565859.06648  20807470.33548
 -18508476.98407  20520643.21407 -14397806.67249  20520638.80449
 -16113138.05107  21354886.04207 -12535751.69548  21354883.83148
  -9421751.43007  21299245.96407  -7337167.51248  21299244.55048
 08 11 15  3 28 59.9990000  0  8  3  6  7  8 11 19 25 27
   1886806.69906  22007126.87806   1489552.92247  22007125.13247
  11534602.94506  23298222.34706   9001996.75447  23298221.26947
 -18271089.55907  20642510.99507 -14229507.73448  20642508.28448
 -12094473.83206  21741422.79206  -9416143.14148  21741420.87448
 -16235460.27307  20792628.66707 -12626641.91848  20792625.78048
 -18470009.27007  20527963.39407 -14367831.83649  20527959.05049
 -16056324.83607  21365696.76907 -12491481.69548  21365695.09348
  -9431778.92607  21297338.17507  -7344981.14548  21297336.23348
 08 11 15  3 29 29.9990000  0  8  3  6  7  8 11 19 25 27
   1962378.80107  22021508.00307   1548440.23847  22021505.35447
  11609685.23406  23312509.84706   9060502.39547  23312508.97647
 -18248073.21907  20646890.70607 -14211572.93448  20646888.01948
 -12159686.65606  21729013.30806  -9466958.31648  21729011.52648
 -16313041.59407  20777865.61207 -12687094.88348  20777862.98348
 -18431306.42207  20535328.36207 -14337673.79749  20535323.82349
 -15999074.79707  21376591.62007 -12446871.27348  21376589.32748
  -9441260.89107  21295533.80007  -7352369.69548  21295532.24548
 08 11 15  3 29 59.9990000  0  8  3  6  7  8 11 19 25 27
   2038048.34006  22035907.43306   1607403.50847  22035905.64747
  11684792.51206  23326802.04206   9119027.52047  23326801.50347
 -18224461.78107  20651383.55007 -14193174.42248  20651380.95648
 -12224362.27006  21716705.85406  -9517354.92648  21716703.92148
 -16390199.99607  20763182.93307 -12747218.29748  20763179.98748
 -18392371.62107  20542737.26907 -14307335.01249  20542732.89749
 -15941392.29307  21387568.06507 -12401923.89148  21387565.37848
  -9450199.04307  21293833.36207  -7359334.50448  21293831.17148
 08 11 15  3 30 29.9990000  0  8  3  6  7  8 11 19 25 27
   2113816.33606  22050325.19006   1666443.46147  22050323.29647
  11759925.81606  23341099.44806   9177572.91847  23341098.22247
 -18200254.76207  20655990.30807 -14174311.82448  20655987.75748
 -12288496.59806  21704501.83906  -9567329.71548  21704500.01548
 -16466931.87907  20748581.27607 -12807009.37148  20748578.39048
 -18353205.09407  20550190.65107 -14276815.65649  20550186.28049
 -15883277.81607  21398627.01907 -12356639.88748  21398624.29248
  -9458591.43407  21292236.17507  -7365874.04748  21292233.87048
 08 11 15  3 30 59.9990000  0  8  3  6  7  8 11 19 25 27
   2189679.93406  22064761.33106   1725557.92647  22064759.97247
  11835083.43806  23355401.55806   9236137.25847  23355400.30847
 -18175453.99607  20660709.72207 -14154986.55948  20660706.72648
 -12352088.25407  21692400.55007  -9616881.64148  21692398.76548
 -16543236.44507  20734061.07307 -12866467.46548  20734058.40148
 -18313809.28507  20557687.37807 -14246117.62949  20557682.76549
 -15824734.52007  21409767.52607 -12311021.74648  21409764.91748
  -9466438.90207  21290743.03407  -7371988.96948  21290740.72948
 08 11 15  3 31 29.9990000  0  8  3  6  7  8 11 19 25 27
   2265635.39806  22079215.34706   1784743.96947  22079213.51547
  11910261.64106  23369707.35406   9294717.63347  23369706.50347
 -18150064.10507  20665541.26107 -14135202.23448  20665538.52648
 -12415137.93006  21680402.62006  -9666011.25048  21680400.89448
 -16619115.87907  20719621.83907 -12925594.28148  20719618.83148
 -18274188.30907  20565226.47907 -14215244.14848  20565222.38648
 -15765767.76207  21420988.09707 -12265073.65248  21420985.19848
  -9473744.59807  21289352.87007  -7377681.73048  21289350.58148
 08 11 15  3 31 59.9990000  0  8  3  6  7  8 11 19 25 27
   2341685.38306  22093687.48706   1844003.65247  22093685.69047
  11985463.25806  23384017.83906   9353316.26247  23384016.65547
 -18124082.64807  20670485.05007 -14114956.94949  20670482.86649
 -12477640.25006  21668508.73706  -9714714.36748  21668507.18348
 -16694564.64107  20705264.30807 -12984385.52048  20705261.30448
 -18234340.18807  20572809.72907 -14184193.69149  20572805.33149
 -15706376.37107  21432290.15907 -12218794.67248  21432287.39748
  -9480504.90607  21288066.20607  -7382949.51648  21288064.46448
 08 11 15  3 32 29.9990000  0  8  3  6  7  8 11 19 25 27
   2417830.99606  22108177.17506   1903337.87947  22108175.24947
  12060690.16806  23398332.63606   9411934.59047  23398332.09347
 -18097508.53107  20675542.44807 -14094249.85248  20675539.20648
 -12539590.56307  21656720.04207  -9762987.33248  21656718.23748
 -16769578.77007  20690989.12007 -13042838.09448  20690986.49548
 -18194264.28907  20580435.84707 -14152965.73448  20580431.65948
 -15646560.17606  21443672.97906 -12172184.67648  21443670.07748
  -9486717.38307  21286883.90107  -7387790.40648  21286882.08948
 08 11 15  3 32 59.9990000  0  8  3  6  7  8 11 19 25 27
   2494068.57806  22122684.65906   1962743.74647  22122682.99947
  12135938.64105  23412652.83105   9470569.75047  23412650.90147
 -18070345.49607  20680711.26107 -14073083.85249  20680708.13249
 -12600989.25806  21645036.11206  -9810830.48048  21645035.01548
 -16844159.48407  20676797.69807 -13100952.92648  20676794.39448
 -18153964.81307  20588104.66707 -14121563.56349  20588100.51149
 -15586324.29707  21455135.80807 -12125247.64148  21455132.85848
  -9492384.87507  21285805.55007  -7392206.64848  21285803.58548
 08 11 15  3 33 29.9990000  0  8  3  6  7  8 11 19 25 27
   2570398.82406  22137210.56506   2022221.82447  22137207.78847
  12211210.27706  23426976.22906   9529222.93047  23426974.67147
 -18042593.00407  20685992.69007 -14051458.53548  20685989.70648
 -12661832.27706  21633458.15906  -9858240.62948  21633456.32748
 -16918303.37108  20662688.16708 -13158727.35948  20662685.51948
 -18113441.03107  20595816.22207 -14089986.60248  20595812.04648
 -15525668.87507  21466677.68307 -12077983.68848  21466675.20648
  -9497505.16807  21284830.89407  -7396196.50448  21284829.08948
 08 11 15  3 33 59.9990000  0  8  3  6  7  8 11 19 25 27
   2646817.18007  22151752.28407   2081768.56647  22151750.04647
  12286500.70306  23441303.34706   9587890.71947  23441302.52247
 -18014255.96507  20691384.62007 -14029377.71148  20691382.20648
 -12722120.82006  21621985.49506  -9905218.73848  21621983.27248
 -16992012.47308  20648661.81508 -13216163.02348  20648658.92948
 -18072697.98407  20603569.42507 -14058238.78149  20603565.64749
 -15464599.82807  21478298.26907 -12030397.43448  21478296.31548
  -9502081.79707  21283959.72907  -7399762.72348  21283958.10148
 08 11 15  3 34 29.9990000  0  8  3  6  7  8 11 19 25 27
   2723324.51207  22166311.46407   2141384.63747  22166309.79647
  12361810.81606  23455634.59706   9646573.90246  23455633.17146
 -17985333.98007  20696888.51907 -14006841.11348  20696885.46048
 -12781851.12906  21610619.01906  -9951761.82048  21610617.21448
 -17065283.60507  20634718.62007 -13273257.40648  20634715.51948
 -18031735.28907  20611364.57307 -14026319.80548  20611360.31948
 -15403118.09007  21489998.58107 -11982489.60548  21489995.97248
  -9506113.33207  21283193.10407  -7402904.18448  21283191.13648
 08 11 15  3 34 59.9990000  0  8  3  6  7  8 11 19 25 27
   2799915.43006  22180885.88606   2201065.82847  22180884.37447
  12437136.32406  23469968.61206   9705269.05547  23469967.70647
 -17955832.27307  20702502.18307 -13983852.78148  20702499.56948
 -12841025.20706  21599358.78406  -9997871.49248  21599356.93748
 -17138118.96907  20620858.51907 -13330012.22348  20620855.33948
 -17990558.73007  20619199.75307 -13994234.18449  20619195.81549
 -15341229.69907  21501775.20607 -11934264.89848  21501773.40948
  -9509603.47307  21282528.87007  -7405623.80148  21282527.37848
 08 11 15  3 35 29.9990000  0  8  3  6  7  8 11 19 25 27
   2876596.09807  22195478.38607   2260816.94547  22195476.94447
  12512483.33205  23484306.34705   9763980.95747  23484305.66347
 -17925745.41806  20708227.63606 -13960408.48048  20708224.47648
 -12899633.93807  21588206.03407 -10043540.62148  21588203.31548
 -17210510.51207  20607082.89407 -13386421.20748  20607079.79648
 -17949162.51207  20627077.31507 -13961977.39848  20627072.92548
 -15278930.23806  21513630.79206 -11885719.89148  21513628.87048
  -9512545.38307  21281968.94007  -7407916.20748  21281967.22248
 08 11 15  3 35 59.9990000  0  8  3  6  7  8 11 19 25 27
   2953364.74606  22210086.35406   2320636.62147  22210085.08147
  12587850.50805  23498648.42505   9822708.56346  23498647.78446
 -17895075.77707  20714064.28407 -13936510.07448  20714061.14448
 -12957676.04706  21577160.80806 -10088768.23848  21577158.61248
 -17282457.42207  20593391.72207 -13442483.73848  20593388.89748
 -17907548.96507  20634995.90107 -13929551.26248  20634991.94848
 -15216222.94107  21525563.41707 -11836857.07848  21525561.55048
  -9514940.02307  21281513.55007  -7409782.18048  21281511.89448
 08 11 15  3 36 29.9990000  0  8  3  6  7  8 11 19 25 27
   3030224.72706  22224711.72206   2380527.46947  22224710.98747
  12663241.60905  23512994.83905   9881454.82847  23512993.89747
 -17863819.92607  20720011.90107 -13912154.86748  20720008.93348
 -13015145.20307  21566224.97907 -10133549.39548  21566223.41348
 -17353953.85908  20579786.51908 -13498195.23848  20579783.67148
 -17865715.10207  20642956.89407 -13896953.45748  20642952.34748
 -15153105.65607  21537574.37807 -11787674.79348  21537571.97948
  -9516783.28507  21281162.75307  -7411218.50448  21281160.30048
 08 11 15  3 36 59.9990000  0  8  3  6  7  8 11 19 25 27
   3107176.02306  22239355.22906   2440489.48447  22239354.01947
  12738656.59405  23527346.12805   9940219.66046  23527344.74146
 -17831979.03107  20726070.68307 -13887343.79348  20726067.85848
 -13072038.66407  21555398.51107 -10177881.96148  21555395.80848
 -17424997.67608  20566267.59708 -13553554.05948  20566264.36648
 -17823661.71507  20650959.28407 -13864184.58648  20650955.42548
 -15089580.24207  21549662.53407 -11738174.50448  21549660.97948
  -9518074.69907  21280917.04207  -7412224.80548  21280914.64748
 08 11 15  3 37 29.9990000  0  8  3  6  7  8 11 19 25 27
   3184211.16006  22254014.94806   2500516.84047  22254013.28047
  12814088.82406  23541700.43306   9998997.97747  23541699.17947
 -17799560.28907  20732239.94807 -13862082.44548  20732237.26148
 -13128360.51207  21544680.70607 -10221769.10548  21544678.79248
 -17495593.62107  20552833.41707 -13608563.89148  20552830.46048
 -17781396.30907  20659002.21407 -13831250.50048  20658998.16348
 -15025655.22307  21561827.22907 -11688362.82848  21561825.31948
  -9518820.55107  21280775.12807  -7412806.00048  21280773.50348
 08 11 15  3 37 59.9990000  0  8  3  6  7  8 11 19 25 27
   3261331.09806  22268690.14406   2560610.25047  22268689.24947
  12889539.73006  23556058.70606  10057790.84047  23556056.97647
 -17766563.30107  20738519.41707 -13836370.53148  20738515.94048
 -13184106.69507  21534072.25307 -10265207.68848  21534069.96848
 -17565738.27008  20539485.15908 -13663222.06348  20539482.26548
 -17738918.58207  20667085.58107 -13798150.98448  20667080.93748
 -14961330.94907  21574067.47207 -11638240.04348  21574065.87048
  -9519018.71107  21280737.08907  -7412960.42648  21280735.88648
 08 11 15  3 38 29.9990000  0  8  3  6  7  8 11 19 25 27
   3338533.02306  22283381.51906   2620767.56347  22283380.34747
  12965006.46906  23570419.09706  10116595.99247  23570418.01547
 -17732992.00807  20744907.49507 -13810211.10548  20744904.78448
 -13239277.30107  21523573.76107 -10308197.75848  21523571.79648
 -17635432.34807  20526222.84707 -13717529.12948  20526219.68748
 -17696231.56307  20675208.40107 -13764888.38348  20675204.49548
 -14896612.06307  21586383.44007 -11587809.75448  21586381.32348
  -9518671.67207  21280803.33907  -7412690.01248  21280801.22948
 08 11 15  3 38 59.9990000  0  8  3  6  7  8 11 19 25 27
   3415820.69906  22298088.48706   2680991.66447  22298087.21047
  13040493.78906  23584784.27606  10175417.20347  23584783.35147
 -17698842.64507  20751405.82307 -13783601.21148  20751403.76948
 -13293864.98807  21513186.34707 -10350733.62948  21513183.86648
 -17704669.43407  20513047.47207 -13771480.09048  20513044.88648
 -17653331.48407  20683372.03407 -13731459.77049  20683368.22649
 -14831495.83207  21598774.77607 -11537069.85948  21598771.89748
  -9517774.68007  21280974.01907  -7411991.06348  21280971.64748
 08 11 15  3 39 29.9990000  0  8  3  6  7  8 11 19 25 27
   3493191.23006  22312812.22906   2741280.36347  22312810.36647
  13115999.12905  23599152.40905  10234252.45347  23599151.34747
 -17664118.62907  20758013.58907 -13756543.54748  20758011.19448
 -13347870.31607  21502908.66707 -10392815.68848  21502906.92548
 -17773449.76608  20499959.10408 -13825075.16048  20499956.34748
 -17610221.77707  20691575.99507 -13697867.80549  20691571.99949
 -14765986.62907  21611240.49507 -11486023.73048  21611238.45248
  -9516329.85907  21281249.11207  -7410865.23448  21281246.64048
 08 11 15  3 39 59.9990000  0  8  3  6  7  8 11 19 25 27
   3570650.86306  22327552.31506   2801638.46547  22327550.78847
  13191528.04706  23613525.57306  10293106.07847  23613524.11247
 -17628815.25807  20764731.65907 -13729034.44948  20764729.24548
 -13401284.71106  21492744.76906 -10434437.32048  21492742.51948
 -17841765.94907  20486959.10407 -13878308.53548  20486956.10848
 -17566897.77707  20699819.84707 -13664108.84849  20699816.02249
 -14700080.69507  21623781.90907 -11434668.48448  21623779.98348
  -9514331.25407  21281629.73707  -7409307.89148  21281627.58548
 08 11 15  3 40 29.9990000  0  8  3  6  7  8 11 19 25 27
   3648197.68406  22342308.50306   2862064.52347  22342307.05447
  13267079.69106  23627902.05006  10351977.45347  23627900.36247
 -17592934.76207  20771559.92507 -13701075.64548  20771557.49948
 -13454106.64107  21482693.26107 -10475597.23848  21482692.12048
 -17909617.29707  20474047.45607 -13931179.70748  20474044.02648
 -17523361.23407  20708105.01107 -13630184.29748  20708100.80048
 -14633781.03907  21636398.09707 -11383006.42648  21636395.69848
  -9511779.53107  21282114.89407  -7407319.54348  21282112.44448
 08 11 15  3 40 59.9990000  0  8  3  6  7  8 11 19 25 27
   3725824.02006  22357080.81506   2922552.53147  22357079.48347
  13342647.14506  23642281.79206  10410861.12147  23642281.13247
 -17556484.97707  20778495.55007 -13672673.23048  20778493.39048
 -13506340.52707  21472753.03407 -10516298.97348  21472751.59748
 -17977008.60907  20461223.06507 -13983692.39548  20461220.13248
 -17479619.77307  20716428.53407 -13596100.04348  20716423.49548
 -14567096.36307  21649088.22907 -11331044.35548  21649085.79248
  -9508681.31607  21282704.14407  -7404905.35948  21282702.26948
 08 11 15  3 41 29.9990000  0  8  3  6  7  8 11 19 25 27
   3803534.58606  22371868.65906   2983106.16047  22371866.58947
  13418235.38306  23656666.05806  10469761.02047  23656664.68347
 -17519461.91007  20785541.05007 -13643824.10948  20785538.51548
 -13557978.94106  21462926.78406 -10556536.71548  21462924.29248
 -18043932.86707  20448487.87807 -14035841.16448  20448484.81548
 -17435669.16407  20724791.62807 -13561852.82848  20724787.29248
 -14500023.69106  21661851.74506 -11278779.96548  21661849.55848
  -9505031.43807  21283398.88607  -7402061.31648  21283396.80448
 08 11 15  3 41 59.9990000  0  8  3  6  7  8 11 19 25 27
   3881325.08606  22386671.92506   3043722.08647  22386670.99947
  13493839.64505  23671053.24505  10528673.37146  23671052.07746
 -17481871.97307  20792693.98707 -13614533.25448  20792691.22948
 -13609024.60507  21453213.55007 -10596312.54748  21453211.35848
 -18110393.12908  20435840.90908 -14087628.36348  20435837.69448
 -17391515.05907  20733193.82307 -13527447.03948  20733189.88648
 -14432569.83207  21674687.92507 -11226218.53948  21674685.58148
  -9500834.57407  21284197.44007  -7398791.03548  21284195.53848
 08 11 15  3 42 29.9990000  0  8  3  6  7  8 11 19 25 27
   3959199.88306  22401491.18306   3104403.70747  22401489.38647
  13569465.44906  23685443.92506  10587602.46947  23685443.48347
 -17443710.32407  20799956.15907 -13584796.91848  20799953.70648
 -13659469.77307  21443614.34707 -10635620.46948  21443612.15548
 -18176382.28507  20423283.51107 -14139048.47348  20423280.60148
 -17347152.89507  20741636.00307 -13492879.12948  20741631.69848
 -14364731.28106  21687596.72206 -11173357.33648  21687594.74548
  -9496085.23406  21285101.31506  -7395090.25848  21285099.87848
 08 11 15  3 42 59.9990000  0  8  3  6  7  8 11 19 25 27
   4037157.71106  22416325.94806   3165150.02747  22416324.65147
  13645111.78505  23699838.38605  10646547.61346  23699838.66746
 -17404979.16007  20807326.45607 -13554616.80948  20807323.82348
 -13709312.89507  21434129.31507 -10674459.25448  21434127.16348
 -18241899.86308  20410815.95608 -14190101.11348  20410812.72948
 -17302584.77007  20750117.01107 -13458150.72748  20750113.10148
 -14296511.03507  21700579.21407 -11120198.71948  21700576.67148
  -9490784.18807  21286109.88607  -7390959.57448  21286108.25348
 08 11 15  3 43 29.9990000  0  8  3  6  7  8 11 19 25 27
   4115193.22306  22431175.30006   3225956.90247  22431174.27647
  13720773.86705  23714236.69805  10705505.03146  23714236.97646
 -17365684.40607  20814803.99507 -13523997.52348  20814801.71448
 -13758556.23807  21424758.60407 -10712830.70748  21424756.26948
 -18306948.27708  20398437.69008 -14240788.18048  20398434.50748
 -17257815.43407  20758636.22907 -13423265.53548  20758632.39748
 -14227915.87506  21713632.44006 -11066747.99248  21713629.61248
  -9484936.09006  21287223.01106  -7386402.61748  21287221.63248
 08 11 15  3 43 59.9990000  0  8  3  6  7  8 11 19 25 27
   4193305.01206  22446040.12806   3286823.19547  22446038.05447
  13796449.97705  23728638.32305  10764473.37546  23728637.35846
 -17325829.14807  20822388.17507 -13492941.51248  20822385.62448
 -13807199.37506  21415502.10406 -10750734.43448  21415500.56948
 -18371527.78907  20386148.69007 -14291109.86348  20386146.01948
 -17212847.78507  20767193.70607 -13388225.81348  20767189.42948
 -14158949.54306  21726756.14406 -11013008.00048  21726752.96048
  -9478542.55107  21288439.73707  -7381420.64848  21288438.06548
 08 11 15  3 44 29.9990000  0  8  3  6  7  8 11 19 25 27
   4271488.68806  22460917.19806   3347745.51647  22460916.13247
  13872136.27005  23743041.26905  10823449.67246  23743039.85446
 -17285418.77707  20830077.73707 -13461452.90648  20830075.53848
 -13855243.80507  21406359.35407 -10788171.67648  21406357.52248
 -18435639.64808  20373948.69808 -14341067.14548  20373945.79648
 -17167686.54707  20775786.95607 -13353035.25848  20775783.78448
 -14089617.94506  21739949.42506 -10958983.40248  21739946.56948
  -9471607.28507  21289759.58907  -7376016.55548  21289757.33948
 08 11 15  3 44 59.9990000  0  9  3  6  7  8 11 19 25 27 28
   4349742.15206  22475809.28406   3408722.20347  22475807.56947
  13947831.70705  23757445.04205  10882433.12946  23757444.21046
 -17244455.44907  20837873.10407 -13429533.45748  20837870.90948
 -13902688.72707  21397331.13607 -10825141.73048  21397328.61248
 -18499284.39807  20361837.26907 -14390660.45348  20361834.22248
 -17122333.62107  20784417.83907 -13317695.33648  20784413.82348
 -14019924.23007  21753211.68307 -10904676.62948  21753209.42148
  -9464131.53907  21291182.30007  -7370191.28548  21291180.24148
   -136770.48016  24272701.14406    -99799.97356  24272698.94846
 08 11 15  3 45 29.9990000  0  9  3  6  7  8 11 19 25 27 28
   4428069.19506  22490713.80006   3469756.24247  22490713.08147
  14023540.00805  23771852.18305  10941426.55947  23771851.84347
 -17202936.99206  20845773.58906 -13397181.42648  20845771.32348
 -13949528.19507  21388418.09707 -10861640.02348  21388415.89048
 -18562456.46507  20349816.16707 -14439885.43048  20349812.79648
 -17076786.27007  20793085.19007 -13282203.91448  20793081.44848
 -13949866.93407  21766543.00307 -10850086.54748  21766541.43348
  -9456111.60507  21292708.12007  -7363941.99248  21292706.61248
   -230018.18306  24254956.92506   -172460.44246  24254955.50346
 08 11 15  3 45 59.9990000  0  9  3  6  7  8 11 19 25 27 28
   4506461.47306  22505631.75306   3530841.07847  22505630.29647
  14099253.02306  23786259.39406  11000423.62146  23786259.00746
 -17160872.62107  20853778.40907 -13364404.01248  20853775.78448
 -13995767.77306  21379619.02606 -10897670.86748  21379616.24148
 -18625161.76607  20337883.75307 -14488746.70348  20337880.66748
 -17031053.58207  20801787.90907 -13246568.05548  20801783.99148
 -13879456.09406  21779941.78406 -10795220.98048  21779939.91348
  -9447555.75407  21294336.44007  -7357275.10248  21294334.55848
   -323306.92206  24237204.15106   -245152.93846  24237202.28846
 08 11 15  3 46 29.9990000  0  9  3  6  7  8 11 19 25 27 28
   4584917.44106  22520561.42506   3591975.56647  22520559.99147
  14174969.30105  23800667.77605  11059423.31346  23800667.34346
 -17118265.06307  20861886.47907 -13331203.34448  20861884.13648
 -14041407.00806  21370933.74506 -10933233.91448  21370931.97948
 -18687400.35907  20326039.76107 -14537244.28948  20326037.01548
 -16985137.07807  20810525.16707 -13210788.95748  20810520.97948
 -13808695.37906  21793406.87006 -10740082.77748  21793405.12048
  -9438465.54707  21296066.16707  -7350191.82848  21296063.64048
   -416637.16006  24219445.20606   -317877.76646  24219442.94446
 08 11 15  3 46 59.9990000  0  9  3  6  7  8 11 19 25 27 28
   4663441.81606  22535504.26106   3653163.35247  22535502.78447
  14250694.59305  23815078.52605  11118429.96846  23815076.99546
 -17075110.21906  20870098.55006 -13297576.21548  20870095.82748
 -14086437.98007  21362364.33107 -10968322.96548  21362362.59348
 -18749164.85907  20314286.51107 -14585372.46548  20314283.67548
 -16939032.31607  20819298.80807 -13174863.18848  20819294.89448
 -13737581.24206  21806939.38606 -10684669.19948  21806937.63248
  -9428835.28507  21297898.96407  -7342687.73448  21297896.18748
   -510001.36305  24201677.53405   -390629.07046  24201676.22646
 08 11 15  3 47 29.9990000  0  9  3  6  7  8 11 19 25 27 28
   4742033.50006  22550459.88606   3714403.59447  22550458.68347
  14326427.82805  23829489.83905  11177442.84046  23829489.15546
 -17031410.81607  20878414.17507 -13263524.72348  20878411.54648
 -14130860.13707  21353911.05807 -11002937.65648  21353909.16348
 -18810454.94107  20302623.35407 -14633130.98848  20302620.58948
 -16892741.29707  20828107.56507 -13138792.27048  20828103.61248
 -13666116.89106  21820538.58906 -10628982.71148  21820537.22948
  -9418666.27007  21299833.90107  -7334763.82448  21299831.41748
   -603399.46505  24183904.49505   -463406.77046  24183901.97646
 08 11 15  3 47 59.9990000  0  9  3  6  7  8 11 19 25 27 28
   4820692.72306  22565428.15106   3775696.44547  22565426.48347
  14402169.78905  23843902.84705  11236462.48846  23843901.64446
 -16987167.19507  20886833.49507 -13229049.19548  20886831.01148
 -14174670.25407  21345574.21407 -11037075.41048  21345573.09748
 -18871268.03907  20291051.26107 -14680517.80948  20291047.95248
 -16846264.07807  20836951.95607 -13102576.26248  20836948.55448
 -13594303.70706  21834204.17506 -10573024.43048  21834202.60848
  -9407957.70707  21301871.87807  -7326419.50048  21301869.11648
   -696828.87905  24166125.00305   -536208.89146  24166123.23746
 08 11 15  3 48 29.9990000  0  9  3  6  7  8 11 19 25 27 28
   4899418.72706  22580408.55006   3837041.33647  22580407.87447
  14477919.85905  23858318.12805  11295488.47746  23858317.19046
 -16942381.53507  20895355.90907 -13194151.29748  20895353.53448
 -14217866.71507  21337353.88607 -11070734.99248  21337352.57748
 -18931603.28908  20279569.83908 -14727532.29748  20279566.48348
 -16799601.56307  20845831.58107 -13066215.88748  20845827.76148
 -13522144.43406  21847935.65906 -10516796.44148  21847933.86248
  -9396710.59407  21304011.69007  -7317655.51648  21304009.49148
   -790288.59005  24148340.35405   -609034.59446  24148338.28046
 08 11 15  3 48 59.9990000  0  9  3  6  7  8 11 19 25 27 28
   4978211.02006  22595402.62806   3898437.89547  22595401.69447
  14553678.37905  23872734.82305  11354521.04746  23872732.87446
 -16897055.20707  20903980.94807 -13158832.09848  20903978.86648
 -14260447.48807  21329251.57307 -11103914.82448  21329249.94848
 -18991458.84407  20268179.73707 -14774172.98448  20268176.21448
 -16752754.81307  20854745.89407 -13029711.93048  20854742.26548
 -13449641.03906  21861733.33106 -10460300.30547  21861730.39747
  -9384924.91007  21306254.73707  -7308471.89548  21306252.12048
   -883776.84805  24130550.62805   -681882.57846  24130547.62446
 08 11 15  3 49 29.9990000  0  9  3  6  7  8 11 19 25 27 28
   5057063.26206  22610407.70606   3959881.13747  22610406.24547
  14629438.75005  23887150.58105  11413555.07446  23887149.72246
 -16851196.02307  20912708.03407 -13123097.67648  20912705.40548
 -14302417.15206  21321265.07306 -11136618.44548  21321262.76948
 -19050839.78508  20256879.58908 -14820443.85248  20256876.64748
 -16705731.00007  20863694.22207 -12993069.98848  20863690.49548
 -13376802.21506  21875594.04206 -10403542.80147  21875591.50747
  -9372607.27307  21308598.72907  -7298873.75048  21308596.21448
   -977298.46505  24112753.59705   -754756.52046  24112751.97946
 08 11 15  3 49 59.9990000  0  9  3  6  7  8 11 19 25 27 28
   5135980.70706  22625424.33106   4021375.21947  22625423.90547
  14705206.77305  23901569.46405  11472595.02746  23901568.12846
 -16804800.19507  20921536.89407 -13086945.09848  20921534.35448
 -14343768.04307  21313396.81507 -11168839.94148  21313394.34348
 -19109739.13307  20245671.38607 -14866339.43848  20245668.53048
 -16658525.33207  20872677.41707 -12956286.35948  20872673.31948
 -13303624.75406  21889518.92506 -10346521.41848  21889516.87448
  -9359752.54307  21311044.78407  -7288857.08248  21311042.46448
  -1070846.86706  24094952.79206   -827651.33246  24094950.21846
 08 11 15  3 50 29.9990000  0  9  3  6  7  8 11 19 25 27 28
   5214963.35906  22640454.80806   4082920.05147  22640454.71447
  14780983.18405  23915989.72905  11531641.51646  23915988.16346
 -16757868.44107  20930467.30007 -13050374.91848  20930464.90948
 -14384498.00407  21305645.90107 -11200577.58648  21305644.33548
 -19168154.59008  20234555.30808 -14911857.96948  20234552.47648
 -16611137.79307  20881694.84707 -12919361.03148  20881691.09348
 -13230109.99607  21903508.89407 -10289237.22348  21903505.67948
  -9346360.21107  21313593.33907  -7278421.53148  21313591.38648
  -1164419.69906  24077146.08106   -900565.19946  24077144.03446
 08 11 15  3 50 59.9990000  0  9  3  6  7  8 11 19 25 27 28
   5294010.16806  22655497.09706   4144514.94547  22655495.92547
  14856766.44505  23930410.31505  11590693.37946  23930408.97646
 -16710403.88707  20939499.66707 -13013389.56348  20939497.24548
 -14424606.05106  21298013.39406 -11231830.58648  21298011.40548
 -19226085.75408  20223531.68308 -14956999.14548  20223528.13248
 -16563570.45307  20890746.74507 -12882295.57848  20890742.98348
 -13156261.42607  21917561.44007 -10231692.89148  21917559.20248
  -9332431.85507  21316243.72907  -7267568.27748  21316241.97648
  -1258016.07806  24059335.60406   -973497.39146  24059332.54646
 08 11 15  3 51 29.9990000  0  9  3  6  7  8 11 19 25 27 28
   5373124.80906  22670552.59706   4206162.67647  22670550.51147
  14932561.37904  23944832.65904  11649754.31346  23944831.71846
 -16662403.64107  20948633.88607 -12975986.78548  20948630.95248
 -14464085.74607  21290501.05807 -11262593.97348  21290498.72248
 -19283527.03907  20212600.74507 -15001758.57448  20212597.64448
 -16515819.80507  20899833.02607 -12845087.28948  20899829.80848
 -13082077.04306  21931678.14406 -10173886.92248  21931676.06548
  -9317963.48807  21318996.76907  -7256294.24248  21318994.71048
  -1351630.23806  24041521.20606  -1046443.44946  24041517.90946
 08 11 15  3 51 59.9990000  0  9  3  6  7  8 11 19 25 27 28
   5452302.85206  22685619.29206   4267859.82847  22685617.62047
  15008363.96104  23959257.70604  11708821.19546  23959257.04646
 -16613873.08207  20957869.01107 -12938170.77748  20957865.78448
 -14502939.16407  21283106.94807 -11292869.36348  21283104.87848
 -19340480.78907  20201762.78407 -15046138.11748  20201759.27248
 -16467890.64107  20908954.05807 -12807739.89848  20908950.41748
 -13007562.80907  21945858.35407 -10115823.89548  21945856.33148
  -9302959.32807  21321851.98707  -7244602.69948  21321850.18348
  -1445264.62506  24023703.33106  -1119405.30946  24023700.12446
 08 11 15  3 52 29.9990000  0  8  3  7  8 11 19 25 27 28
   5531548.67606  22700700.16706   4329609.75047  22700698.37047
 -16564809.79307  20967205.56507 -12899939.64848  20967202.65948
 -14541160.61307  21275833.92507 -11322652.30548  21275832.07748
 -19396941.34008  20191018.96408 -15090133.35548  20191015.92948
 -16419779.09807  20918109.20607 -12770250.39848  20918105.63648
 -12932717.04307  21960100.91707 -10057502.53548  21960099.06248
  -9287415.75407  21324809.42507  -7232490.83648  21324807.98348
  -1538913.45706  24005882.37806  -1192378.38347  24005879.96847
 08 11 15  3 52 59.9990000  0  8  3  7  8 11 19 25 27 28
   5610856.81606  22715791.59706   4391408.26647  22715790.26147
 -16515220.43807  20976642.32307 -12861298.60948  20976639.01948
 -14578753.30907  21268680.22207 -11351945.33248  21268678.12448
 -19452912.44508  20180368.00308 -15133747.19548  20180364.35848
 -16371491.28507  20927298.12807 -12732623.54348  20927294.24948
 -12857546.86706  21974405.51906  -9998928.39548  21974403.09348
  -9271338.04707  21327869.85407  -7219962.76248  21327867.77248
  -1632580.14106  23988056.69006  -1265365.37547  23988056.42147
 08 11 15  3 53 29.9990000  0  8  3  7  8 11 19 25 27 28
   5690232.53506  22730896.50306   4453259.39547  22730895.33147
 -16465101.07807  20986179.53407 -12822244.56348  20986176.67948
 -14615709.85207  21261647.30007 -11380742.65648  21261645.77248
 -19508387.10508  20169811.48708 -15176974.18848  20169808.00748
 -16323022.10507  20936521.73707 -12694855.37548  20936518.21048
 -12782048.99206  21988771.67506  -9940098.91448  21988769.89448
  -9254721.09007  21331031.76907  -7207014.50048  21331029.51548
  -1726257.39506  23970231.97906  -1338360.59447  23970230.17147
 08 11 15  3 53 59.9990000  0  8  3  7  8 11 19 25 27 28
   5769676.45706  22746013.94006   4515163.73047  22746013.30847
 -16414452.58607  20995817.76107 -12782778.22748  20995814.54648
 -14652027.55507  21254736.54207 -11409042.16448  21254735.11648
 -19563362.79708  20159350.11208 -15219812.37948  20159346.58148
 -16274371.66407  20945779.47907 -12656945.94948  20945775.95248
 -12706224.65606  22003200.87006  -9881015.03547  22003198.09347
  -9237564.37907  21334296.49507  -7193645.64548  21334294.44848
  -1819942.69105  23952403.25305  -1411362.08246  23952401.97246
 08 11 15  3 54 29.9990000  0  8  3  7  8 11 19 25 27 28
   5849179.54306  22761142.74506   4577114.12947  22761141.97247
 -16363285.81307  21005554.52607 -12742908.01248  21005550.99948
 -14687713.52707  21247945.49507 -11436849.41048  21247943.94848
 -19617847.43008  20148981.99508 -15262267.93448  20148978.86648
 -16225549.54307  20955070.05007 -12618902.75448  20955066.51148
 -12630085.17606  22017689.87806  -9821685.58647  22017687.65147
  -9219877.30107  21337662.05007  -7179863.51648  21337660.51948
  -1913643.26606  23934573.62806  -1484375.49246  23934571.40146
 08 11 15  3 54 59.9990000  0  8  3  7  8 11 19 25 27 28
   5928744.21506  22776283.91706   4639112.55147  22776282.32747
 -16311599.54307  21015390.20607 -12702633.01248  21015386.67948
 -14722763.31307  21241276.18307 -11464160.93848  21241274.28848
 -19671836.96108  20138707.69008 -15304337.69148  20138705.34748
 -16176553.49207  20964394.12007 -12580724.02048  20964390.09748
 -12553630.03506  22032238.56506  -9762110.19147  22032236.30047
  -9201657.26207  21341129.22907  -7165666.09048  21341128.01948
  -2007354.58206  23916740.34706  -1557397.28546  23916737.71046
 08 11 15  3 55 29.9990000  0  8  3  7  8 11 19 25 27 28
   6008370.91006  22791435.80806   4701159.27347  22791435.21447
 -16259394.82007  21025323.97207 -12661954.03148  21025320.83948
 -14757174.50007  21234727.89407 -11490974.84448  21234725.89748
 -19725329.12508  20128528.58108 -15346019.87948  20128525.52648
 -16127383.60207  20973750.33907 -12542409.82048  20973746.58948
 -12476860.87106  22046847.66706  -9702290.08647  22046845.15947
  -9182904.41407  21344697.86207  -7151053.49648  21344696.05048
  -2101074.12105  23898906.31505  -1630425.46146  23898904.00346
 08 11 15  3 55 59.9990000  0  8  3  7  8 11 19 25 27 28
   6088058.09406  22806599.70606   4763253.14147  22806598.66347
 -16206674.99207  21035356.55807 -12620873.64548  21035353.32348
 -14790946.94107  21228301.44007 -11517291.02348  21228299.19848
 -19778323.83208  20118444.30008 -15387314.44948  20118440.89048
 -16078041.99607  20983139.96407 -12503961.82448  20983136.33148
 -12399781.46106  22061514.70606  -9642228.26247  22061512.67547
  -9163620.84407  21348367.52607  -7136027.36348  21348365.00348
  -2194802.23405  23881069.58905  -1703460.33246  23881068.23346
 08 11 15  3 56 29.9990000  0  8  3  7  8 11 19 25 27 28
   6167806.50806  22821775.73706   4825394.69947  22821774.33147
 -16153440.32807  21045486.49507 -12579392.09848  21045483.92148
 -14824077.63307  21221996.69007 -11543107.18448  21221994.77648
 -19830818.72308  20108455.01108 -15428219.56649  20108452.10449
 -16028528.08607  20992562.15107 -12465379.58248  20992558.14748
 -12322392.61306  22076241.26906  -9581925.28147  22076239.26947
  -9143805.53107  21352138.04207  -7120586.87148  21352136.40548
  -2288535.62105  23863233.60405  -1776499.30146  23863231.68746
 08 11 15  3 56 59.9990000  0  8  3  7  8 11 19 25 27 28
   6247613.62906  22836962.72206   4887582.03147  22836961.14447
 -16099695.14807  21055714.22907 -12537512.75048  21055711.41748
 -14856567.82807  21215813.95607 -11568424.22348  21215811.93348
 -19882815.12508  20098560.37008 -15468736.23448  20098556.99948
 -15978845.33207  21002016.26907 -12426665.76648  21002012.54648
 -12244699.30106  22091025.96406  -9521385.07047  22091024.07747
  -9123461.93007  21356009.16707  -7104734.71148  21356007.20648
  -2382274.94105  23845395.69005  -1849542.88747  23845393.74947
 08 11 15  3 57 29.9990000  0  8  3  7  8 11 19 25 27 28
   6327474.72706  22852159.84706   4949811.40647  22852158.14047
 -16045446.05107  21066037.29207 -12495240.71548  21066034.72948
 -14888420.65607  21209752.42507 -11593244.59448  21209750.42548
 -19934316.44508  20088759.71408 -15508867.12949  20088756.93749
 -15928998.80107  21011502.15907 -12387824.32448  21011497.91748
 -12166708.54706  22105867.24506  -9460613.10547  22105865.45247
  -9102595.16007  21359980.10407  -7088474.91048  21359978.46848
  -2476023.33205  23827555.62005  -1922593.52046  23827553.70646
 08 11 15  3 57 59.9990000  0  8  3  7  8 11 19 25 27 28
   6407389.16006  22867367.08906   5012082.34447  22867365.67147
 -15990695.11707  21076456.33107 -12452577.71548  21076453.94848
 -14919634.27307  21203812.51107 -11617566.89848  21203811.05848
 -19985321.36708  20079053.64408 -15548611.21548  20079050.55448
 -15878989.19907  21021018.70607 -12348855.81648  21021014.52648
 -12088422.64506  22120764.26906  -9399611.11747  22120762.35147
  -9081205.77306  21364050.74506  -7071807.86748  21364048.45648
  -2569778.91006  23809714.52606  -1995649.77346  23809712.10446
 08 11 15  3 58 29.9990000  0  8  3  7  8 11 19 25 27 28
   6487358.29706  22882584.08906   5074395.87147  22882583.28447
 -15935442.79307  21086970.58107 -12409523.97748  21086967.69448
 -14950206.13707  21197994.72207 -11641389.11748  21197992.78048
 -20035827.60208  20069442.60408 -15587966.73449  20069439.57349
 -15828816.07007  21030566.06507 -12309759.87948  21030562.25748
 -12009842.68406  22135717.97206  -9338379.98847  22135715.85147
  -9059293.12906  21368220.56506  -7054733.10248  21368218.52248
  -2663538.87906  23791872.83106  -2068709.50447  23791870.22647
 08 11 15  3 58 59.9990000  0  8  3  7  8 11 19 25 27 28
   6567379.89505  22897811.55005   5136750.34847  22897810.50347
 -15879693.45307  21097578.72207 -12366082.93048  21097576.28048
 -14980136.86307  21192299.54207 -11664711.76648  21192297.37448
 -20085835.97308  20059926.30008 -15626934.29348  20059923.16748
 -15778482.46507  21040144.23707 -12270538.89148  21040140.15148
 -11930973.30106  22150725.88606  -9276923.35947  22150724.64447
  -9036860.36707  21372488.95607  -7037253.04348  21372487.18348
  -2757303.60506  23774029.89406  -2141772.86747  23774026.50347
 08 11 15  3 59 29.9990000  0  8  3  7  8 11 19 25 27 28
   6647453.70706  22913049.05006   5199145.51247  22913048.46047
 -15823448.42207  21108282.18307 -12322255.65648  21108279.71048
 -15009424.66407  21186726.37807 -11687533.41848  21186724.17948
 -20135344.81608  20050505.49508 -15665512.61749  20050502.41749
 -15727988.37907  21049753.19807 -12231192.85948  21049749.06248
 -11851816.36306  22165788.86206  -9215242.66847  22165787.43747
  -9013907.63706  21376856.67506  -7019367.81648  21376854.69448
  -2851071.12506  23756186.17506  -2214838.42247  23756183.36247
 08 11 15  3 59 59.9990000  0  8  3  7  8 11 19 25 27 28
   6727578.31306  22928296.66706   5261580.19147  22928295.92547
 -15766710.77707  21119079.08107 -12278044.51648  21119076.12848
 -15038069.27007  21181275.12007 -11709853.88748  21181273.26148
 -20184354.66808  20041179.03408 -15703702.10248  20041175.48348
 -15677335.66807  21059391.79207 -12191723.21948  21059387.32748
 -11772375.47706  22180906.72906  -9153340.69547  22180904.35147
  -8990436.88707  21381323.15107  -7001078.93848  21381321.20248
  -2944840.83206  23738343.40906  -2287905.71547  23738338.93747
 08 11 15  4  0 29.9990000  0  8  3  7  8 11 19 25 27 28
   6807752.93406  22943553.63606   5324053.88747  22943553.17947
 -15709483.14807  21129968.51107 -12233451.58648  21129966.31248
 -15066070.16407  21175946.44007 -11731672.77048  21175945.20648
 -20232864.78907  20031947.87807 -15741502.19948  20031944.65148
 -15626525.87107  21069060.62807 -12152131.19148  21069056.56948
 -11692653.75006  22196076.80006  -9091219.90247  22196075.14447
  -8966449.66807  21385888.08907  -6982387.61348  21385885.62048
  -3038611.54705  23720498.51905  -2360973.76647  23720495.62847
 08 11 15  4  0 59.9990000  0  8  3  7  8 11 19 25 27 28
   6887978.46506  22958819.93306   5386567.24647  22958818.94847
 -15651766.65207  21140951.85407 -12188477.72348  21140949.69448
 -15093424.83607  21170741.04207 -11752988.09848  21170739.24948
 -20280873.29708  20022811.94008 -15778911.41448  20022809.17948
 -15575558.55107  21078759.72207 -12112416.41848  21078755.98348
 -11612652.49606  22211301.12006  -9028881.30147  22211298.42147
  -8941945.57807  21390550.72907  -6963293.52748  21390548.29248
  -3132380.48405  23702655.25305  -2434040.40647  23702652.77647
 08 11 15  4  1 29.9990000  0  8  3  7  8 11 19 25 27 28
   6968259.36706  22974096.78406   5449123.75047  22974096.47947
 -15593558.17607  21152028.68307 -12143120.48848  21152025.97648
 -15120126.87507  21165659.88607 -11773794.88748  21165658.49548
 -20328373.37507  20013773.33107 -15815924.47349  20013770.28449
 -15524429.13307  21088488.88607 -12072575.32848  21088485.17148
 -11532369.00806  22226578.50306  -8966322.76647  22226575.79247
  -8916920.04707  21395313.51907  -6943793.14548  21395311.55048
  -3226140.73805  23684812.65905  -2507100.30947  23684810.49547
 08 11 15  4  1 59.9990000  0  8  3  7  8 11 19 25 27 28
   7048593.52706  22989384.43306   5511721.76647  22989383.08947
 -15534862.14507  21163198.35407 -12097383.34048  21163195.03848
 -15146177.53507  21160702.71407 -11794094.09848  21160700.76948
 -20375366.67608  20004830.62008 -15852542.62949  20004827.65549
 -15473140.76607  21098249.44807 -12032610.38748  21098245.30048
 -11451808.03506  22241907.71406  -8903548.02747  22241906.34747
  -8891376.46107  21400173.79207  -6923889.06648  21400172.09348
  -3319893.14806  23666972.90906  -2580154.09847  23666969.34747
 08 11 15  4  2 29.9990000  0  8  3  7  8 11 19 25 27 28
   7128979.05106  23004681.19006   5574359.77347  23004680.42947
 -15475681.94107  21174460.31507 -12051268.92648  21174457.19048
 -15171577.10207  21155869.51107 -11813885.96948  21155867.43748
 -20421853.76607  19995984.47907 -15888766.34049  19995981.69049
 -15421695.75007  21108038.90907 -11992523.37948  21108034.94448
 -11370973.70706  22257290.73706  -8840560.27747  22257289.11247
  -8865317.65207  21405132.80007  -6903583.51648  21405130.70648
  -3413637.52006  23649134.19006  -2653201.65647  23649130.97947
 08 11 15  4  2 59.9990000  0  8  3  7  8 11 19 25 27 28
   7209418.18806  23019988.41706   5637039.59047  23019988.01947
 -15416017.88707  21185813.85407 -12004777.50848  21185810.71848
 -15196322.07007  21151160.58107 -11833167.75848  21151158.88648
 -20467831.52708  19987234.92508 -15924593.16049  19987232.27649
 -15370092.40207  21117858.62807 -11952312.99648  21117854.12048
 -11289866.11306  22272725.55806  -8777359.59047  22272723.70647
  -8838742.10207  21410189.98707  -6882875.30548  21410188.59748
  -3507369.62106  23631297.37006  -2726239.59847  23631294.19847
 08 11 15  4  3 29.9990000  0  8  3  7  8 11 19 25 27 28
   7289908.52706  23035305.30006   5699759.26647  23035304.44047
 -15355873.95307  21197258.40107 -11957912.12948  21197255.78048
 -15220413.33607  21146576.15107 -11851940.18848  21146574.01948
 -20513301.16408  19978582.77608 -15960024.05949  19978580.00749
 -15318333.58207  21127708.17507 -11911981.47748  21127703.78848
 -11208489.86706  22288210.94006  -8713949.56347  22288209.01147
  -8811652.96107  21415345.07307  -6861766.90648  21415342.58148
  -3601090.04706  23613463.08906  -2799268.47347  23613459.88647
 08 11 15  4  3 59.9990000  0  8  3  7  8 11 19 25 27 28
   7370448.02306  23050631.24506   5762517.28947  23050630.09747
 -15295253.84807  21208794.27607 -11910675.71548  21208791.76148
 -15243851.33607  21142116.02607 -11870203.56348  21142113.99548
 -20558263.14807  19970026.55007 -15995059.36749  19970023.19449
 -15266421.52707  21137586.45607 -11871530.52748  21137582.10848
 -11126849.02306  22303746.22206  -8650333.32847  22303744.17147
  -8784052.57007  21420597.81507  -6840260.12548  21420595.21448
  -3694798.44506  23595630.58906  -2872287.97347  23595628.40547
 08 11 15  4  4 29.9990000  0  8  3  7  8 11 19 25 27 28
   7451031.71506  23065965.83906   5825309.73047  23065964.53047
 -15234165.16407  21220419.22907 -11863074.17248  21220416.36248
 -15266640.56607  21137779.25307 -11887961.41448  21137777.85148
 -20602721.68407  19961566.16707 -16029702.38749  19961563.49949
 -15214362.19907  21147492.71407 -11830964.83248  21147488.94448
 -11044951.42206  22319331.28406  -8586517.06647  22319328.90147
  -8755947.27307  21425945.40907  -6818359.91848  21425943.74548
  -3788498.48806  23577799.75306  -2945300.96947  23577797.74547
 08 11 15  4  4 59.9990000  0  8  3  7  8 11 19 25 27 28
   7531658.73406  23081308.46406   5888135.95747  23081307.24947
 -15172609.44907  21232133.05807 -11815108.70348  21232130.56948
 -15288778.86707  21133566.67507 -11905212.03148  21133564.83148
 -20646675.60208  19953201.98708 -16063952.18849  19953199.37849
 -15162155.39807  21157427.73707 -11790284.23048  21157423.81948
 -10962798.82006  22334964.59706  -8522502.07447  22334961.96047
  -8727337.39507  21431389.63607  -6796066.50848  21431387.83948
  -3882187.85506  23559971.86206  -3018305.62147  23559969.64447
 08 11 15  4  5 29.9990000  0  8  3  7  8 11 19 25 27 28
   7612331.78506  23096659.82306   5950998.00847  23096659.40147
 -15110587.10907  21243935.19807 -11766779.63348  21243933.04248
 -15310263.71107  21129478.37007 -11921953.45748  21129476.62848
 -20690122.15607  19944934.72207 -16097806.64149  19944931.48349
 -15109800.35907  21167390.64407 -11749488.10948  21167386.03848
 -10880392.13706  22350645.81506  -8458289.09447  22350643.67947
  -8698222.50807  21436930.19007  -6773379.59848  21436928.24148
  -3975862.79306  23542145.88606  -3091299.04747  23542143.42547
 08 11 15  4  5 59.9990000  0  8  3  7  8 11 19 25 27 28
   7693043.63306  23112019.09706   6013890.33647  23112019.15547
 -15048106.93407  21255825.28407 -11718093.81648  21255822.72248
 -15331100.83207  21125513.41707 -11938190.18048  21125511.34748
 -20733067.43808  19936762.53408 -16131270.49249  19936759.27649
 -15057304.73007  21177380.59707 -11708582.42648  21177375.79648
 -10797740.50406  22366373.81506  -8393885.25847  22366371.19047
  -8668610.22707  21442565.31507  -6750305.10548  21442563.55048
  -4069528.44106  23524321.58906  -3164285.22747  23524319.59747
 08 11 15  4  6 29.9990000  0  8  3  7  8 11 19 25 27 28
   7773801.93006  23127387.56506   6076818.85547  23127386.78847
 -14985163.64807  21267802.94007 -11669047.11348  21267800.16748
 -15351281.83607  21121672.60407 -11953915.63748  21121670.63248
 -20775502.53908  19928687.34708 -16164336.80549  19928684.21849
 -15004660.87907  21187397.73707 -11667561.24648  21187394.34348
 -10714838.56306  22382149.36206  -8329286.37947  22382147.35147
  -8638493.73007  21448296.07307  -6726837.70748  21448294.08548
  -4163174.87106  23506501.31506  -3237256.44147  23506499.15947
 08 11 15  4  6 59.9990000  0  8  3  7  8 11 19 25 27 28
   7854603.85506  23142763.24506   6139781.36347  23142761.90947
 -14921761.65207  21279867.39407 -11619642.98848  21279865.29248
 -15370808.02007  21117957.27607 -11969130.84448  21117954.32748
 -20817429.10507  19920708.92507 -16197006.84448  19920705.78848
 -14951872.12907  21197443.33107 -11626427.16048  21197440.05848
 -10631691.39106  22397971.94006  -8264496.41847  22397969.39047
  -8607876.68007  21454122.37007  -6702980.28148  21454120.92548
  -4256803.00006  23488684.47906  -3310213.40647  23488681.91747
 08 11 15  4  7 29.9990000  0  8  3  7  8 11 19 25 27 28
   7935449.51606  23158147.58106   6202777.95747  23158146.29247
 -14857902.69907  21292019.72207 -11569882.77048  21292017.38648
 -15389677.83207  21114366.01907 -11983834.60548  21114363.88648
 -20858845.67607  19912827.41707 -16229279.47749  19912824.37049
 -14898938.55507  21207516.37007 -11585180.22748  21207512.89748
 -10548300.80506  22413840.74506  -8199516.77047  22413839.22647
  -8576759.65207  21460043.76107  -6678733.26648  21460041.80448
  -4350410.18806  23470871.61206  -3383154.02347  23470868.56947
 08 11 15  4  7 59.9990000  0  8  3  7  8 11 19 25 27 28
   8016334.09806  23173539.35406   6265804.87547  23173538.17547
 -14793594.19107  21304257.19807 -11519772.24648  21304254.88248
 -15407895.57007  21110899.63607 -11998030.25448  21110897.23748
 -20899756.63707  19905042.62007 -16261158.14149  19905039.34749
 -14845865.59807  21217615.40907 -11543824.68048  21217612.13248
 -10464674.50406  22429754.38606  -8134353.46147  22429752.87847
  -8545148.50407  21466059.12807  -6654101.19948  21466057.24148
  -4443999.85206  23453061.87006  -3456081.00047  23453058.52647
 08 11 15  4  8 29.9990000  0  8  3  7  8 11 19 25 27 28
   8097265.68806  23188940.57306   6328868.40247  23188939.13247
 -14728830.06307  21316581.09707 -11469306.73048  21316578.94448
 -15425451.95707  21107558.47207 -12011710.55148  21107556.69448
 -20940152.89807  19897355.49507 -16292635.74249  19897352.03049
 -14792645.63707  21227743.11207 -11502354.59448  21227739.64748
 -10380806.54306  22445714.08106  -8069001.85247  22445712.61647
  -8513036.36707  21472169.97907  -6629078.77348  21472167.94048
  -4537561.72706  23435257.47206  -3528986.34447  23435254.53447
 08 11 15  4  8 59.9990000  0  8  3  7  8 11 19 25 27 28
   8178241.19906  23204349.52606   6391966.18447  23204347.96847
 -14663615.63307  21328991.55807 -11418490.31648  21328989.15948
 -15442349.37107  21104343.22207 -12024877.37548  21104341.15948
 -20980036.80107  19889765.54207 -16323714.09849  19889762.85849
 -14739282.23007  21237897.57307 -11460772.72748  21237893.58548
 -10296702.60206  22461718.65906  -8003466.34047  22461717.03447
  -8480427.49607  21478375.05007  -6603669.27748  21478373.60148
  -4631097.17606  23417458.16706  -3601871.07447  23417455.70247
 08 11 15  4  9 29.9990000  0  8  3  7  8 11 19 25 27 28
   8259256.64805  23219766.55805   6455095.03947  23219765.62847
 -14597956.53107  21341485.65107 -11367327.41048  21341482.95248
 -15458590.19907  21101252.69007 -12037532.57048  21101250.46848
 -21019410.75007  19882273.19807 -16354395.08249  19882270.04649
 -14685779.53107  21248079.44807 -11419082.32448  21248074.65948
 -10212368.47306  22477766.82306  -7937751.47347  22477765.40147
  -8447326.46107  21484673.80807  -6577876.30148  21484672.63248
  -4724607.61306  23399663.81506  -3674736.30147  23399661.51547
 08 11 15  4  9 59.9990000  0  8  3  7  8 11 19 25 27 28
   8340308.80906  23235190.76906   6518252.52347  23235189.44047
 -14531858.87507  21354063.53407 -11315822.75048  21354061.16748
 -15474177.43407  21098286.66707 -12049678.47348  21098284.19048
 -21058277.83207  19874876.92507 -16384681.11749  19874873.71049
 -14632141.76607  21258285.79207 -11377286.66048  21258281.44048
 -10127810.34806  22493857.17506  -7871862.05947  22493856.74547
  -8413738.18007  21491065.46407  -6551703.62548  21491063.96048
  -4818094.80906  23381873.86206  -3747583.42247  23381871.90147
 08 11 15  4 10 29.9990000  0  8  3  7  8 11 19 25 27 28
   8421400.80106  23250621.95606   6581441.04347  23250620.66347
 -14465320.91407  21366725.57307 -11263975.03148  21366722.72648
 -15489106.14807  21095445.65907 -12061311.22748  21095444.09348
 -21096633.35507  19867578.08107 -16414568.53149  19867575.19449
 -14578365.64106  21268519.37806 -11335383.19948  21268515.24548
 -10043026.87906  22509991.10406  -7805797.07847  22509990.15147
  -8379659.99207  21497550.43307  -6525149.21148  21497548.74148
  -4911552.93806  23364089.30006  -3820407.91447  23364086.92147
 08 11 15  4 10 59.9990000  0  8  3  7  8 11 19 25 27 28
   8502525.74206  23266059.31506   6644655.22747  23266058.64447
 -14398352.52306  21379469.09706 -11211791.87148  21379466.29648
 -15503383.19107  21092728.92507 -12072436.21148  21092727.05848
 -21134484.16407  19860375.11207 -16444062.66849  19860372.77649
 -14524459.21507  21278777.65907 -11293378.19148  21278773.48348
  -9958027.99606  22526166.42506  -7739564.24247  22526165.25347
  -8345100.38706  21504126.83906  -6498219.66848  21504124.87448
  -5004987.48406  23346309.58106  -3893214.00847  23346307.12047
 08 11 15  4 11 29.9990000  0  8  3  7  8 11 19 25 27 28
   8583691.85906  23281504.39406   6707901.53147  23281503.80047
 -14330947.19907  21392296.16707 -11159268.28148  21392293.56248
 -15516999.13707  21090137.55007 -12083046.05948  21090136.15548
 -21171820.53507  19853270.44807 -16473155.94149  19853267.58149
 -14470413.85207  21289061.90907 -11251264.93448  21289058.26948
  -9872807.27705  22542383.22905  -7673158.53947  22542381.60147
  -8310052.00007  21510796.27607  -6470909.25048  21510794.39448
  -5098387.66406  23328535.72906  -3965993.32047  23328533.74947
 08 11 15  4 11 59.9990000  0  8  3  7  8 11 19 25 27 28
   8664895.06305  23296956.89405   6771176.72747  23296955.88647
 -14263111.54707  21405204.80007 -11106409.36348  21405202.23748
 -15529957.69907  21087671.61207 -12093143.63348  21087670.15548
 -21208646.35907  19846262.97207 -16501851.38749  19846260.14049
 -14416234.55507  21299371.86207 -11209047.31348  21299368.44848
  -9787371.53105  22558640.30805  -7606585.27347  22558639.53447
  -8274520.09807  21517558.10407  -6443222.09048  21517556.34748
  -5191755.74606  23310768.83106  -4038747.65647  23310765.54247
 08 11 15  4 12 29.9990000  0  8  3  7  8 11 19 25 27 28
   8746139.14505  23312417.37005   6834483.78147  23312415.98747
 -14194843.92607  21418195.80807 -11053213.83648  21418193.11248
 -15542254.02707  21085332.29207 -12102725.18448  21085330.73348
 -21244956.77707  19839353.21407 -16530145.22749  19839350.12449
 -14361917.69107  21309708.36207 -11166722.50448  21309704.07348
  -9701719.28905  22574940.52605  -7539843.29347  22574939.03047
  -8238502.00407  21524412.35407  -6415156.06648  21524410.81248
  -5285085.74606  23293008.72206  -4111472.28947  23293005.76547
 08 11 15  4 12 59.9990000  0  8  3  7  8 11 19 25 27 28
   8827417.41806  23327884.54206   6897817.45747  23327882.72247
 -14126153.24207  21431266.97907 -10999688.64148  21431264.39748
 -15553894.39107  21083116.96407 -12111795.61348  21083115.38648
 -21280757.92607  19832540.19007 -16558042.22749  19832537.26549
 -14307470.41807  21320068.81507 -11124296.06648  21320065.31948
  -9615859.70706  22591278.83906  -7472939.77347  22591276.92547
  -8202005.81307  21531356.67507  -6386717.49248  21531355.17948
  -5378382.51206  23275254.14406  -4184171.03547  23275252.08547
 08 11 15  4 13 29.9990000  0  8  3  7  8 11 19 25 27 28
   8908735.33605  23343357.58905   6961182.06646  23343356.97246
 -14057036.62107  21444419.22907 -10945831.55948  21444417.02648
 -15564872.95307  21081027.51907 -12120350.34448  21081025.80848
 -21316043.52007  19825826.02607 -16585537.48049  19825822.63649
 -14252888.21507  21330455.76907 -11081764.50048  21330451.92948
  -9529790.02705  22607656.80005  -7405872.54347  22607655.38647
  -8165027.41407  21538394.01107  -6357903.18848  21538392.44848
  -5471638.68406  23257508.20606  -4256838.13347  23257505.92147
 08 11 15  4 13 59.9990000  0  8  3  7  8 11 19 25 27 28
   8990091.16805  23358839.15905   7024576.16047  23358838.66347
 -13987497.77307  21457652.34707 -10891645.46548  21457650.12048
 -15575190.17607  21079064.22207 -12128389.73848  21079062.64748
 -21350814.61707  19819208.67507 -16612631.84849  19819205.92549
 -14198172.78107  21340867.94807 -11039129.12948  21340863.55448
  -9443514.02005  22624075.04205  -7338644.50847  22624073.46047
  -8127569.46107  21545521.55807  -6328715.20748  21545520.66348
  -5564853.71906  23239770.59706  -4329473.19147  23239768.07747
 08 11 15  4 14 29.9990000  0  8  3  7  8 11 19 25 27 28
   9071484.68006  23374328.82306   7087999.62547  23374328.30047
 -13917539.39807  21470965.14407 -10837132.46948  21470963.05448
 -15584845.81607  21077226.63607 -12135913.61748  21077224.80448
 -21385070.77707  19812690.13607 -16639324.96149  19812687.64449
 -14143324.88707  21351304.87007 -10996390.52348  21351301.16748
  -9357034.43006  22640531.08906  -7271257.85547  22640530.32347
  -8089633.75407  21552741.07307  -6299154.94148  21552739.51148
  -5658025.75006  23222040.14406  -4402074.75447  23222036.90547
 08 11 15  4 14 59.9990000  0  8  3  7  8 11 19 25 27 28
   9152919.40606  23389824.92506   7151455.23047  23389824.44447
 -13847160.39507  21484357.98707 -10782291.71948  21484355.78048
 -15593836.05907  21075515.97207 -12142919.01648  21075514.65148
 -21418808.01607  19806270.50307 -16665613.71149  19806267.88649
 -14088341.50407  21361767.44007 -10953546.35248  21361764.18748
  -9270350.30506  22657026.41706  -7203711.85947  22657026.00347
  -8051217.98407  21560051.36207  -6269220.60248  21560049.61248
  -5751149.28106  23204319.56506  -4474638.50847  23204316.51547
 08 11 15  4 15 29.9990000  0  8  3  7  8 11 19 25 27 28
   9234390.07806  23405328.59706   7214938.85947  23405327.05047
 -13776368.47307  21497829.17507 -10727129.19548  21497826.86648
 -15602165.40607  21073930.80007 -12149409.42248  21073929.26548
 -21452030.85207  19799948.27607 -16691501.63749  19799945.32349
 -14033228.20306  21372255.69806 -10910600.95748  21372251.86248
  -9183469.35906  22673560.50306  -7136012.47347  22673558.83547
  -8012328.78507  21567452.04207  -6238917.35248  21567449.95648
  -5844227.66806  23186607.14406  -4547167.09847  23186604.11247
 08 11 15  4 15 59.9990000  0  8  3  7  8 11 19 25 27 28
   9315900.77006  23420839.44806   7278453.68847  23420837.51947
 -13705162.07007  21511379.43307 -10671643.71548  21511376.97248
 -15609829.78107  21072473.28407 -12155381.67648  21072471.00748
 -21484734.79307  19793724.47207 -16716985.23049  19793721.57349
 -13977981.55506  21382768.65906 -10867551.64148  21382764.81548
  -9096390.16406  22690130.90106  -7068158.58647  22690129.19847
  -7972963.69507  21574942.31507  -6208243.28548  21574940.82748
  -5937254.58206  23168904.58106  -4619655.56347  23168902.09347
 08 11 15  4 16 29.9990000  0  9  3  7  8 11 19 25 27 28 32
   9397447.88706  23436357.99506   7341996.81647  23436356.47947
 -13633546.13307  21525007.32307 -10615839.09848  21525004.74148
 -15616831.50007  21071140.69007 -12160837.55948  21071139.24148
 -21516922.26207  19787599.92507 -16742066.37949  19787596.39749
 -13922604.52006  21393306.62006 -10824400.73048  21393302.46048
  -9009117.85505  22706737.29205  -7000154.25847  22706736.39747
  -7933126.48407  21582523.36207  -6177201.32048  21582521.26548
  -6030230.63706  23151211.95606  -4692104.40647  23151209.67547
   -126896.26616  23509653.40106    -93036.75456  23509653.67946
 08 11 15  4 16 59.9990000  0  9  3  7  8 11 19 25 27 28 32
   9479028.80906  23451881.72906   7405566.28546  23451881.21446
 -13561526.17607  21538712.17507 -10559719.68848  21538709.65148
 -15623172.82407  21069934.05807 -12165778.85248  21069931.65948
 -21548595.76607  19781572.27607 -16766747.02749  19781569.61249
 -13867100.68006  21403868.76106 -10781151.00448  21403864.37848
  -8921657.94905  22723381.11205  -6932003.73847  22723380.02647
  -7892821.89807  21590192.74507  -6145795.17648  21590191.34748
  -6123156.95306  23133529.02606  -4764514.49247  23133525.80447
   -213255.11706  23493220.55006   -160329.25046  23493220.33546
 08 11 15  4 17 29.9990000  0  9  3  7  8 11 19 25 27 28 32
   9560647.21106  23467413.50306   7469165.07846  23467412.42946
 -13489101.62507  21552494.16707 -10503284.98448  21552492.20248
 -15628850.25007  21068853.69807 -12170202.81648  21068850.68748
 -21579751.09407  19775644.28407 -16791023.90249  19775641.03449
 -13811467.30107  21414455.03407 -10737800.34848  21414451.49548
  -8834009.76205  22740059.94805  -6863706.49247  22740058.25747
  -7852047.97307  21597952.08107  -6114023.32848  21597950.50348
  -6216028.28506  23115855.73706  -4836881.73847  23115853.06547
   -299517.10906  23476804.62006   -227546.25846  23476804.81546
 08 11 15  4 17 59.9990000  0  9  3  7  8 11 19 25 27 28 32
   9642298.83206  23482951.44006   7532789.68447  23482949.76147
 -13416278.29307  21566352.18307 -10446539.56348  21566349.87048
 -15633867.27307  21067898.47207 -12174112.20348  21067896.89748
 -21610391.53507  19769813.35407 -16814899.58249  19769810.24949
 -13755708.60207  21425065.60407 -10694352.03148  21425061.92548
  -8746179.47705  22756773.45605  -6795267.33247  22756771.35447
  -7810810.13707  21605799.24507  -6081889.96148  21605797.78048
  -6308846.27706  23098193.09706  -4909207.42247  23098191.13647
   -385682.59405  23460407.76105   -294688.07446  23460407.59346
 08 11 15  4 18 29.9990000  0  9  3  7  8 11 19 25 27 28 32
   9723984.93406  23498495.58906   7596441.16446  23498493.55046
 -13343057.94507  21580285.16707 -10389484.77048  21580283.26148
 -15638222.83207  21067069.84707 -12177506.14548  21067068.31948
 -21640516.15607  19764080.81507 -16838373.31649  19764077.58549
 -13699823.84807  21435700.35407 -10650805.50048  21435696.16348
  -8658168.51205  22773521.69005  -6726687.39547  22773519.37047
  -7769108.57407  21613735.26907  -6049395.25848  21613733.22648
  -6401607.68406  23080540.76906  -4981488.98447  23080539.51947
   -471747.16406  23444030.30006   -361751.26646  23444029.81946
 08 11 15  4 18 59.9990000  0  9  3  7  8 11 19 25 27 28 32
   9805708.87106  23514047.00306   7660122.12546  23514044.91346
 -13269439.28907  21594294.33107 -10332119.60948  21594292.31948
 -15641912.62107  21066367.54207 -12180381.30548  21066366.17148
 -21670120.43007  19758447.09707 -16861441.58249  19758444.02649
 -13643809.94507  21446359.34707 -10607158.33248  21446355.74948
  -8569975.92606  22790304.47206  -6657965.93847  22790302.45647
  -7726941.43007  21621759.18307  -6016537.75448  21621757.40548
  -6494306.71506  23062901.30006  -5053721.97347  23062898.77247
   -557703.81605  23427673.55005   -428730.34047  23427673.17547
 08 11 15  4 19 29.9990000  0  9  3  7  8 11 19 25 27 28 32
   9887467.08206  23529604.64406   7723829.76246  23529602.96046
 -13195428.84407  21608378.38607 -10274449.15248  21608375.87448
 -15644940.83607  21065791.51907 -12182740.96548  21065789.99148
 -21699208.28507  19752911.87807 -16884107.44149  19752908.82749
 -13587671.44507  21457042.02607 -10563414.06348  21457039.12048
  -8481608.48005  22807119.77605  -6589108.22347  22807118.28447
  -7684314.60907  21629870.58107  -5983322.05548  21629869.18348
  -6586945.81606  23045272.61206  -5125908.25047  23045269.47647
   -643553.35205  23411336.71405   -495625.97746  23411336.79646
 08 11 15  4 19 59.9990000  0  9  3  7  8 11 19 25 27 28 32
   9969255.39505  23545168.23705   7787560.90646  23545167.87846
 -13121033.30907  21622535.57307 -10216478.62548  21622533.16748
 -15647310.67607  21065340.67507 -12184587.59848  21065339.28048
 -21727782.93807  19747474.14407 -16906373.41449  19747471.35849
 -13531412.05507  21467747.87007 -10519575.60948  21467744.63248
  -8393072.12505  22823967.54205  -6520118.92647  22823965.88647
  -7641232.85907  21638068.96407  -5949751.89148  21638067.44448
  -6679526.22706  23027654.95606  -5198048.82047  23027651.75747
   -729295.87505  23395020.68305   -562438.25046  23395020.71446
 08 11 15  4 20 29.9990000  0  9  3  7  8 11 19 25 27 28 32
  10051080.48405  23560739.25305   7851320.64146  23560738.99546
 -13046247.74607  21636766.90907 -10158204.20748  21636764.16348
 -15649015.29307  21065016.42507 -12185915.88348  21065014.81248
 -21755836.96907  19742135.67507 -16928233.69549  19742132.78449
 -13475025.32407  21478477.83907 -10475637.93048  21478473.65948
  -8304362.19106  22840848.84706  -6450994.36347  22840846.54247
  -7597690.78107  21646354.69007  -5915823.01248  21646353.52248
  -6772038.74206  23010050.20606  -5270136.48047  23010048.00747
   -814920.71506  23378726.80806   -629158.78947  23378726.66347
 08 11 15  4 20 59.9990000  0  9  3  7  8 11 19 25 27 28 32
  10132937.52006  23576316.87806   7915105.28946  23576315.15546
 -12971080.39107  21651070.55807 -10099632.27048  21651068.45248
 -15650059.79707  21064817.81507 -12186729.79348  21064815.67148
 -21783375.72307  19736895.22907 -16949692.45348  19736891.90148
 -13418517.37507  21489231.28407 -10431605.77348  21489227.65548
  -8215486.92206  22857761.57306  -6381740.97347  22857759.17947
  -7553695.59807  21654726.21407  -5881541.07448  21654725.11648
  -6864486.90606  22992457.96406  -5342173.98447  22992455.74947
   -900430.23806  23362454.54206   -695789.51646  23362454.06946
 08 11 15  4 21 29.9990000  0  9  3  7  8 11 19 25 27 28 32
  10214824.61706  23591899.89406   7978913.40646  23591898.02646
 -12895535.23007  21665446.29207 -10040765.93848  21665443.63248
 -15650445.87907  21064743.97207 -12187030.64548  21064742.23348
 -21810400.13707  19731752.74507 -16970750.42649  19731749.47249
 -13361889.97707  21500007.02607 -10387480.53148  21500002.94448
  -8126450.46105  22874703.62005  -6312361.94947  22874702.53847
  -7509250.41007  21663184.09707  -5846908.47348  21663182.43748
  -6956869.96506  22974878.26906  -5414160.74647  22974875.97647
   -985822.62106  23346204.63606   -762328.94546  23346204.23746
 08 11 15  4 21 59.9990000  0  9  3  7  8 11 19 25 27 28 32
  10296735.62906  23607486.34706   8042740.18046  23607484.81246
 -12819621.07407  21679892.19807  -9981612.07048  21679890.26948
 -15650179.80106  21064794.55806 -12186823.32448  21064793.22248
 -21836916.32407  19726706.76107 -16991412.39849  19726703.66749
 -13305149.87107  21510804.52607 -10343267.47348  21510799.66748
  -8037261.64505  22891676.47205  -6242864.25447  22891674.73347
  -7464363.10207  21671726.67507  -5811931.37548  21671724.67548
  -7049192.32006  22957309.37006  -5486100.21947  22957307.52247
  -1071100.60506  23329976.76906   -828779.29746  23329975.19846
 08 11 15  4 22 29.9990000  0  9  3  7  8 11 19 25 27 28 32
  10378672.35206  23623078.08906   8106586.91846  23623076.97646
 -12743338.32007  21694408.55807  -9922170.98448  21694405.91348
 -15649258.96907  21064969.85407 -12186105.79748  21064968.26948
 -21862921.77707  19721758.26907 -17011676.38749  19721755.51949
 -13248295.11707  21521622.46407 -10298965.08648  21521619.04248
  -7947920.54706  22908678.04206  -6173247.88747  22908675.39047
  -7419033.04307  21680352.59707  -5776609.26648  21680350.91348
  -7141449.12506  22939753.76106  -5557988.60547  22939751.62847
  -1156258.43806  23313772.40906   -895136.02746  23313771.14446
 08 11 15  4 22 59.9990000  0  9  3  7  8 11 19 25 27 28 32
  10460637.82406  23638676.09706   8170456.10946  23638674.27646
 -12666687.06307  21708994.72907  -9862442.77748  21708992.24148
 -15647681.31607  21065269.95607 -12184876.46948  21065268.30848
 -21888413.48007  19716907.44007 -17031540.05149  19716904.19049
 -13191323.66406  21532464.39406 -10254571.77748  21532460.16348
  -7858427.42205  22925708.08905  -6103513.03947  22925705.71047
  -7373259.54307  21689062.62007  -5740941.62148  21689061.29248
  -7233635.89506  22922211.12006  -5629822.44147  22922208.46447
  -1241290.35906  23297591.42506   -961394.60947  23297590.58147
 08 11 15  4 23 29.9990000  0  9  3  7  8 11 19 25 27 28 32
  10542626.30106  23654278.26106   8234343.19546  23654277.13246
 -12589675.49607  21723649.70607  -9802433.78548  21723646.70248
 -15645452.48807  21065694.05807 -12183139.72348  21065692.96048
 -21913397.07807  19712153.04207 -17051007.78549  19712149.83149
 -13134241.48807  21543326.64407 -10210092.17648  21543322.66348
  -7768790.46105  22942765.63605  -6033666.10247  22942762.91747
  -7327049.98807  21697856.08107  -5704934.19548  21697854.78848
  -7325756.65206  22904680.29206  -5701604.80147  22904678.95247
  -1326198.65206  23281433.13606  -1027556.87947  23281432.69847
 08 11 15  4 23 59.9990000  0  9  3  7  8 11 19 25 27 28 32
  10624648.16406  23669885.75306   8298256.28946  23669885.63646
 -12512296.03507  21738373.92507  -9742138.12548  21738371.45648
 -15642561.71506  21066244.12806 -12180887.19148  21066242.58148
 -21937862.03507  19707497.68307 -17070071.37549  19707494.55449
 -13077038.80907  21554212.47907 -10165518.69548  21554207.96048
  -7679001.65206  22959851.21406  -5963700.84047  22959849.61247
  -7280395.81607  21706734.07307  -5668580.31648  21706732.68348
  -7417798.63706  22887165.61206  -5773325.81647  22887163.11247
  -1410969.42206  23265302.18306  -1093611.97747  23265302.06247
 08 11 15  4 24 29.9990000  0  9  3  7  8 11 19 25 27 28 32
  10706693.97306  23685499.33906   8362188.05146  23685498.76546
 -12434560.21907  21753167.05007  -9681564.79748  21753164.74548
 -15639018.57407  21066918.98707 -12178126.31348  21066917.10448
 -21961817.12107  19702938.94807 -17088737.67249  19702935.90949
 -13019724.76207  21565118.78407 -10120858.39148  21565115.98748
  -7589072.69906  22976965.20606  -5893626.37547  22976963.09347
  -7233307.52007  21715694.49507  -5631888.16048  21715693.23348
  -7509768.37506  22869664.47906  -5844990.52347  22869662.51147
  -1495608.18406  23249196.33106  -1159564.25847  23249195.49547
 08 11 15  4 24 59.9990000  0  9  3  7  8 11 19 25 27 28 32
  10788768.06306  23701116.84706   8426141.78546  23701115.92146
 -12356466.82407  21768027.73707  -9620712.83248  21768025.01548
 -15634819.14807  21067717.29207 -12174854.03548  21067716.15548
 -21985258.15607  19698478.39407 -17107003.41849  19698475.26549
 -12962295.76607  21576047.51907 -10076108.55948  21576043.25348
  -7499002.09406  22994104.05006  -5823441.56347  22994102.96047
  -7185783.00807  21724738.51107  -5594856.09048  21724736.87448
  -7601660.02006  22852177.75306  -5916594.38347  22852175.56547
  -1580107.75406  23233116.69806  -1225408.09047  23233115.37847
 08 11 15  4 25 29.9990000  0  9  3  7  8 11 19 25 27 28 32
  10870872.37905  23716741.40105   8490119.16046  23716739.82746
 -12278016.87507  21782956.03407  -9559583.03148  21782953.87048
 -15629961.95707  21068641.40107 -12171069.23048  21068640.50748
 -22008183.64107  19694116.08107 -17124867.43049  19694112.61249
 -12904750.76607  21586998.11207 -10031268.32848  21586993.84748
  -7408790.96106  23011270.96406  -5753147.24647  23011269.85447
  -7137822.52307  21733864.86207  -5557484.31648  21733863.72948
  -7693469.69106  22834707.80006  -5988134.33247  22834704.54247
  -1664463.02706  23217064.16706  -1291139.43847  23217063.44047
 08 11 15  4 25 59.9990000  0  9  3  7  8 11 19 25 27 28 32
  10953006.01605  23732369.98705   8554119.34846  23732368.81946
 -12199212.81307  21797952.33907  -9498177.31348  21797950.35148
 -15624447.56607  21069690.76107 -12166772.30148  21069689.85848
 -22030593.34007  19689851.61207 -17142329.53149  19689848.13649
 -12847090.10907  21597970.51107  -9986337.96548  21597966.66348
  -7318441.89806  23028463.70606  -5682745.44547  23028462.69047
  -7089427.94907  21743074.20607  -5519774.28148  21743073.30848
  -7785195.42206  22817252.30806  -6059608.93447  22817249.45247
  -1748670.85906  23201039.86206  -1356755.89847  23201038.98747
 08 11 15  4 26 29.9990000  0  9  3  7  8 11 19 25 27 28 32
  11035163.85205  23748004.14405   8618138.43846  23748003.58946
 -12120062.99607  21813014.20607  -9436502.15648  21813011.88648
 -15618281.47307  21070864.71407 -12161967.55948  21070863.21048
 -22052492.38307  19685684.21407 -17159393.72349  19685680.97649
 -12789319.36706  21608964.06506  -9941321.82448  21608959.16748
  -7227962.66006  23045681.83106  -5612242.23447  23045680.00347
  -7040606.39507  21752364.99507  -5481731.53548  21752363.80848
  -7876840.01206  22799813.17506  -6131020.27047  22799810.70247
  -1832732.92206  23185042.55006  -1422258.77347  23185042.46847
 08 11 15  4 26 59.9990000  0  9  3  7  8 11 19 25 27 28 32
  11117346.71105  23763643.37805   8682176.98046  23763643.71446
 -12040569.24606  21828141.22906  -9374559.00848  21828138.66348
 -15611463.51207  21072162.23707 -12156654.89548  21072159.92548
 -22073879.99607  19681614.31507 -17176059.39549  19681610.98349
 -12731438.45707  21619978.07307  -9896219.83248  21619974.19048
  -7137355.37906  23062923.83106  -5541639.21547  23062921.87047
  -6991358.83207  21761736.42507  -5443356.82448  21761734.46448
  -7968400.97706  22782389.96406  -6202366.45747  22782386.82347
  -1916645.26606  23169075.15106  -1487645.01647  23169074.38247
 08 11 15  4 27 29.9990000  0  9  3  7  8 11 19 25 27 28 32
  11199560.50805  23779288.01105   8746239.61346  23779288.24146
 -11960728.79307  21843334.48707  -9312345.68848  21843332.39048
 -15603988.12107  21073584.40907 -12150829.92248  21073582.39448
 -22094750.51607  19677642.56507 -17192322.14149  19677638.99549
 -12673442.10507  21631015.08107  -9851027.88748  21631010.44848
  -7046616.91005  23080190.17505  -5470933.93447  23080188.73747
  -6941681.55507  21771189.30807  -5404647.28148  21771187.80048
  -8059870.41806  22764983.90106  -6273641.33247  22764980.33547
  -2000398.85206  23153137.58106  -1552907.54747  23153136.82347
 08 11 15  4 27 59.9990000  0  9  3  7  8 11 19 25 27 28 32
  11281800.05505  23794938.36205   8810322.28946  23794938.15546
 -11880549.03907  21858592.72207  -9249868.00848  21858590.04648
 -15595860.07406  21075131.63606 -12144496.38348  21075129.64748
 -22115108.72707  19673768.46407 -17208185.68449  19673765.11249
 -12615335.13307  21642072.60407  -9805749.75048  21642067.28448
  -6955754.35206  23097480.63606  -5400131.99247  23097479.22647
  -6891581.27007  21780722.87007  -5365608.12948  21780721.92948
  -8151250.57006  22747594.62006  -6344846.62147  22747592.02247
  -2083994.95306  23137230.11206  -1618047.32447  23137229.22947
 08 11 15  4 28 29.9990000  0  9  3  7  8 11 19 25 27 28 32
  11364071.84405  23810593.62805   8874430.16846  23810593.52646
 -11800026.23006  21873914.94006  -9187122.94548  21873913.25748
 -15587073.58207  21076803.31507 -12137649.78148  21076801.51548
 -22134948.13707  19669993.40107 -17223644.96949  19669990.67549
 -12557111.43007  21653151.72907  -9760380.65248  21653147.97948
  -6864763.97706  23114796.37806  -5329230.48447  23114794.74147
  -6841053.62507  21790338.37007  -5326235.98448  21790336.59348
  -8242533.21906  22730223.70606  -6415975.93047  22730220.55047
  -2167423.80906  23121353.05806  -1683056.80547  23121352.55447
 08 11 15  4 28 59.9990000  0  8  7  8 11 19 25 27 28 32
 -11719165.23407  21889302.01907  -9124114.44548  21889300.53448
 -15577631.58607  21078600.14407 -12130292.38748  21078598.31248
 -22154271.07407  19666316.22207 -17238701.80549  19666312.99149
 -12498773.71907  21664253.15907  -9714922.71548  21664249.09348
  -6773650.70305  23132134.14405  -5258233.17247  23132133.12047
  -6790102.33207  21800034.27607  -5286533.70748  21800032.38648
  -8333718.27306  22712871.67506  -6487029.19147  22712869.19047
  -2250684.18006  23105509.56506  -1747935.00847  23105508.81547
 08 11 15  4 29 29.9990000  0  8  7  8 11 19 25 27 28 32
 -11637969.83607  21904753.99507  -9060845.33248  21904751.47248
 -15567535.21507  21080521.32307 -12122425.10548  21080519.97948
 -22173078.44507  19662737.60407 -17253356.89549  19662733.96849
 -12440323.32807  21675375.58907  -9669376.99648  21675370.90948
  -6682417.95706  23149495.79206  -5187142.78147  23149494.44447
  -6738730.41807  21809810.05007  -5246503.65248  21809808.60848
  -8424804.11707  22695539.73707  -6558005.16447  22695536.64447
  -2333773.78506  23089697.74506  -1812680.10247  23089697.72947
 08 11 15  4 29 59.9990000  0  8  7  8 11 19 25 27 28 32
 -11556445.69107  21920267.23707  -8997320.06648  21920264.82348
 -15556787.90207  21082565.77607 -12114050.57848  21082564.81248
 -22191372.81307  19659255.96407 -17267612.26649  19659252.64749
 -12381763.44507  21686519.05807  -9623745.94548  21686515.14448
  -6591071.10905  23166877.72905  -5115963.50846  23166877.11246
  -6686942.77307  21819664.47907  -5206149.66848  21819663.32748
  -8515791.60206  22678224.68306  -6628904.48047  22678221.37047
  -2416692.00006  23073919.88606  -1877291.71947  23073918.49947
 08 11 15  4 30 29.9990000  0  8  7  8 11 19 25 27 28 32
 -11474595.54307  21935842.90907  -8933540.76248  21935839.82348
 -15545390.36707  21084735.62007 -12105169.39848  21084734.06248
 -22209154.74607  19655872.03407 -17281468.32449  19655869.34349
 -12323094.60907  21697684.20607  -9578029.99248  21697679.50348
  -6499612.99605  23184282.55805  -5044697.53146  23184280.99546
  -6634741.55907  21829598.39407  -5165473.41848  21829596.84348
  -8606678.87907  22660929.24507  -6699725.70747  22660926.40147
  -2499435.62906  23058173.67506  -1941767.24247  23058172.53047
 08 11 15  4 30 59.9990000  0  8  7  8 11 19 25 27 28 32
 -11392422.60507  21951479.27607  -8869509.93848  21951477.83948
 -15533344.00007  21087027.93307 -12095782.63748  21087026.14448
 -22226424.83207  19652585.80807 -17294925.53949  19652582.76949
 -12264317.79307  21708868.94007  -9532229.89548  21708864.64748
  -6408046.78905  23201706.15905  -4973347.32046  23201705.58146
  -6582129.35507  21839610.19007  -5124476.91848  21839608.48748
  -8697464.07806  22643653.39406  -6770467.39847  22643650.35147
  -2582002.06606  23042461.41706  -2006104.66046  23042461.06946
 08 11 15  4 31 29.9990000  0  8  7  8 11 19 25 27 28 32
 -11309927.66006  21967177.61206  -8805228.20348  21967175.80448
 -15520646.42207  21089444.24507 -12085888.44948  21089442.39048
 -22243180.70707  19649397.08107 -17307982.06649  19649393.95249
 -12205430.69507  21720074.26907  -9486343.85248  21720070.69048
  -6316372.57005  23219150.60405  -4901912.92246  23219150.08146
  -6529105.46507  21849700.39407  -5083159.64548  21849698.96448
  -8788142.27306  22626398.04206  -6841125.71947  22626395.39047
  -2664385.29305  23026783.54205  -2070299.28946  23026784.15946
 08 11 15  4 31 59.9990000  0  8  7  8 11 19 25 27 28 32
 -11227120.38306  21982935.60406  -8740703.10948  21982933.84748
 -15507305.80907  21091982.72907 -12075493.17648  21091980.62448
 -22259429.58607  19646305.44007 -17320643.54349  19646302.24149
 -12146440.66807  21731299.30007  -9440377.61348  21731296.50348
  -6224600.10205  23236615.38605  -4830401.98447  23236613.74547
  -6475679.26607  21859866.79207  -5041528.87148  21859865.51948
  -8878718.71106  22609161.86206  -6911704.74647  22609158.84347
  -2746589.04705  23011141.55805  -2134354.14146  23011141.10846
 08 11 15  4 32 29.9990000  0  8  7  8 11 19 25 27 28 32
 -11144000.16006  21998753.19006  -8675934.15648  21998750.64748
 -15493319.23007  21094644.47907 -12064594.54748  21094642.44848
 -22275168.26607  19643310.30807 -17332907.44149  19643307.19049
 -12087344.85507  21742545.32307  -9394328.97748  21742541.12048
  -6132728.46905  23254098.08905  -4758813.77746  23254096.06246
  -6421849.46106  21870110.26906  -4999583.59047  21870108.88647
  -8969187.77706  22591946.44806  -6982200.09847  22591943.34747
  -2828606.69906  22995533.94806  -2198263.91847  22995533.20647
 08 11 15  4 32 59.9990000  0  8  7  8 11 19 25 27 28 32
 -11060579.12506  22014627.27606  -8610930.77048  22014624.88248
 -15478697.15207  21097426.87007 -12053200.73848  21097424.75348
 -22290406.34407  19640410.55007 -17344781.28149  19640407.47649
 -12028152.81607  21753809.15907  -9348205.34848  21753805.22648
  -6040769.71505  23271597.61205  -4687157.66446  23271596.08546
  -6367627.26606  21880428.31506  -4957332.57047  21880426.56547
  -9059556.61306  22574749.79206  -7052617.35547  22574746.78047
  -2910444.18806  22979959.94006  -2262033.38347  22979960.32347
 08 11 15  4 33 29.9990000  0  8  7  8 11 19 25 27 28 32
 -10976848.78906  22030561.12806  -8545686.38748  22030558.26548
 -15463428.34007  21100332.21407 -12041302.96948  21100330.35148
 -22305132.43807  19637608.72907 -17356256.17249  19637605.49949
 -11968853.26207  21765093.44807  -9301997.91848  21765089.56548
  -5948714.96905  23289114.60405  -4615426.76246  23289113.65546
  -6313003.09806  21890823.54206  -4914768.31347  21890820.77647
  -9149811.23406  22557574.51906  -7122945.62947  22557571.56947
  -2992086.68406  22964424.17506  -2325650.84047  22964423.92147
 08 11 15  4 33 59.9990000  0  8  7  8 11 19 25 27 28 32
 -10892818.93406  22046550.59706  -8480208.61748  22046548.97648
 -15447520.52307  21103359.55007 -12028907.27348  21103357.42148
 -22319353.58207  19634902.25307 -17367337.59449  19634899.08949
 -11909453.76207  21776396.81507  -9255712.59848  21776392.70648
  -5856573.84005  23306648.40105  -4543628.56647  23306648.27247
  -6257986.41407  21901292.19807  -4871898.18448  21901290.86248
  -9239956.48806  22540420.92506  -7193188.66447  22540418.19847
  -3073538.03906  22948925.19006  -2389119.36747  22948923.93347
 08 11 15  4 34 29.9990000  0  9  7  8 11 19 20 25 27 28 32
 -10808491.32006  22062598.37006  -8414498.84447  22062595.24147
 -15430974.22307  21106508.47907 -12016014.08648  21106506.36648
 -22333069.52307  19632292.35407 -17378025.33649  19632288.69049
 -11849953.79707  21787719.76107  -9209349.00048  21787715.84348
   -151420.02016  23776629.72206   -110494.27756  23776628.55046
  -5764348.24605  23324198.92505  -4471764.57047  23324198.15147
  -6202578.36706  21911836.39406  -4828723.12148  21911834.96448
  -9329989.50806  22523287.61206  -7263344.26647  22523284.82347
  -3154794.02706  22933463.18306  -2452435.71147  22933462.24947
 08 11 15  4 34 59.9990000  0  9  7  8 11 19 20 25 27 28 32
 -10723869.06306  22078701.81506  -8348559.43048  22078698.49948
 -15413790.00407  21109778.48707 -12002623.79348  21109776.00348
 -22346280.33607  19629778.24507 -17388319.47349  19629775.06549
 -11790353.45307  21799061.36207  -9162907.19148  21799057.02248
   -254571.35506  23757001.30006   -190871.93446  23756999.47246
  -5672040.46106  23341764.27606  -4399836.50847  23341763.45247
  -6146780.89106  21922454.15106  -4785244.60248  21922452.85848
  -9419907.79706  22506176.33106  -7333410.41847  22506174.34747
  -3235851.18006  22918038.37006  -2515597.10947  22918037.71447
 08 11 15  4 35 29.9990000  0  9  7  8 11 19 20 25 27 28 32
 -10638954.21507  22094860.25307  -8282392.05548  22094857.94048
 -15395968.00807  21113169.65907 -11988736.53948  21113168.13648
 -22358985.72707  19627360.44007 -17398219.77349  19627357.40149
 -11730652.58207  21810421.89407  -9116387.05148  21810417.82348
   -357722.29706  23737371.67506   -271249.25046  23737370.37446
  -5579652.73005  23359344.34705  -4327846.12547  23359343.97947
  -6090595.89806  21933145.75306  -4741464.10948  21933144.63248
  -9509708.34406  22489088.38606  -7403384.89147  22489084.85847
  -3316705.72706  22902651.62806  -2578600.62947  22902651.12447
 08 11 15  4 35 59.9990000  0  9  7  8 11 19 20 25 27 28 32
 -10553750.28506  22111073.94006  -8215999.41448  22111071.44848
 -15377509.66407  21116682.34707 -11974353.44148  21116680.30848
 -22371186.68007  19625038.46407 -17407727.01649  19625035.83149
 -11670852.07007  21821801.72907  -9069789.26248  21821797.60848
   -460870.04705  23717742.99505   -351624.06646  23717741.97946
  -5487188.13305  23376940.21405  -4255795.85546  23376939.25346
  -6034025.97706  21943910.28406  -4697383.68847  21943909.28047
  -9599389.31606  22472022.60406  -7473266.13347  22472020.28447
  -3397354.90206  22887304.67506  -2641444.09847  22887304.28847
 08 11 15  4 36 29.9990000  0  9  7  8 11 19 20 25 27 28 32
 -10468264.78506  22127341.41706  -8149387.36747  22127338.80047
 -15358420.82407  21120314.79207 -11959479.03948  21120312.74548
 -22382888.08207  19622811.67507 -17416844.98849  19622809.14449
 -11610956.97706  21833199.01906  -9023117.78948  21833194.75348
   -564015.73805  23698115.41705   -431997.29746  23698114.19046
  -5394653.86305  23394549.44005  -4183691.32847  23394548.42147
  -5977077.92206  21954747.13606  -4653008.61747  21954746.67947
  -9688953.47306  22454978.97206  -7543056.38347  22454975.44447
  -3477799.88306  22871995.65906  -2704128.46547  22871995.57747
 08 11 15  4 36 59.9990000  0  9  7  8 11 19 20 25 27 28 32
 -10382497.86306  22143661.59706  -8082556.00847  22143660.28847
 -15338699.77007  21124067.69807 -11944111.99648  21124065.90148
 -22394087.34407  19620680.91707 -17425571.69149  19620677.84349
 -11550964.79707  21844614.92507  -8976370.68048  21844611.19448
   -667154.02305  23678488.38605   -512364.72746  23678487.66346
  -5302049.90605  23412170.94005  -4111532.51646  23412170.81546
  -5919751.28506  21965656.63606  -4608338.56347  21965655.65147
  -9778395.86706  22437958.64406  -7612751.77047  22437955.83947
  -3558034.75806  22856727.52606  -2766649.18047  22856727.26947
 08 11 15  4 37 29.9990000  0  9  7  8 11 19 20 25 27 28 32
 -10296454.30906  22160035.87806  -8015509.14547  22160033.86247
 -15318349.05507  21127940.59707 -11928254.32048  21127938.42148
 -22404786.85207  19618644.90107 -17433908.97349  19618641.34749
 -11490877.34806  21856049.70606  -8929549.31648  21856046.16748
   -770283.66405  23658863.11205   -592725.39546  23658862.73346
  -5209380.68406  23429806.08106  -4039322.80147  23429805.25747
  -5862050.12106  21976636.87806  -4563376.64548  21976635.98748
  -9867715.85506  22420961.92506  -7682351.72747  22420958.85847
  -3638058.03906  22841500.00306  -2829004.94147  22841499.43347
 08 11 15  4 37 59.9990000  0  9  7  8 11 19 20 25 27 28 32
 -10210132.28106  22176462.03406  -7948245.25448  22176460.83548
 -15297364.95307  21131933.02607 -11911903.07048  21131930.96848
 -22414982.17607  19616704.91707 -17441853.37149  19616701.65549
 -11430690.34807  21867502.84707  -8882650.37548  21867498.80048
   -873396.21904  23639241.33104   -673072.78146  23639240.53446
  -5116643.92206  23447453.06506  -3967060.49647  23447452.34747
  -5803971.66406  21987689.60406  -4518120.75048  21987687.78448
  -9956906.33206  22403988.99506  -7751850.77747  22403986.19447
  -3717861.66806  22826313.74506  -2891189.55547  22826313.66347
 08 11 15  4 38 29.9990000  0  9  7  8 11 19 20 25 27 28 32
 -10123536.09406  22192941.25306  -7880767.73447  22192939.53047
 -15275750.32407  21136046.59707 -11895060.52748  21136044.72248
 -22424675.18407  19614860.17507 -17449406.36349  19614857.04649
 -11370405.73007  21878974.44007  -8835675.36348  21878970.83148
   -976490.50404  23619622.57304   -753405.90646  23619622.59346
  -5023843.88306  23465112.62806  -3894748.86747  23465111.52647
  -5745519.90606  21998812.12806  -4472573.96148  21998810.14748
 -10045966.57806  22387041.18306  -7821248.34847  22387039.11647
  -3797444.00406  22811169.76906  -2953201.71147  22811170.17547
 08 11 15  4 38 59.9990000  0  9  7  8 11 19 20 25 27 28 32
 -10036669.44106  22209471.33906  -7813079.48847  22209469.64047
 -15253506.93407  21140279.28407 -11877728.04348  21140277.94048
 -22433866.87107  19613111.15907 -17456568.71549  19613108.12449
 -11310024.63307  21890464.80807  -8788625.18448  21890460.44048
  -1079564.12405  23600008.49505   -833722.95146  23600008.05446
  -4930984.03106  23482783.15106  -3822390.61346  23482781.55446
  -5686697.86306  22010005.73706  -4426738.62547  22010003.72647
 -10134895.13706  22370119.12006  -7890543.33647  22370116.03047
  -3876802.46906  22796067.92506  -3015039.45347  22796068.30447
 08 11 15  4 39 29.9990000  0  9  7  8 11 19 20 25 27 28 32
  -9949536.72306  22226052.39406  -7745183.89547  22226049.99947
 -15230637.59407  21144631.22207 -11859907.78548  21144629.30448
 -22442559.89507  19611456.51907 -17463342.49249  19611454.12449
 -11249548.84406  21901972.91706  -8741501.21148  21901969.22248
  -1182615.20305  23580398.28405   -914022.46146  23580398.03446
  -4838068.48405  23500464.48705  -3749988.94946  23500462.89046
  -5627509.55106  22021269.33906  -4380617.90248  22021267.04248
 -10223690.94106  22353221.71406  -7959734.84847  22353219.43747
  -3955935.45706  22781010.03406  -3076701.48847  22781009.17947
 08 11 15  4 39 59.9990000  0  9  7  8 11 19 20 25 27 28 32
  -9862137.32005  22242682.69005  -7677080.51247  22242681.62847
 -15207139.64807  21149102.76907 -11841597.71548  21149100.78448
 -22450750.68407  19609897.88607 -17469724.93049  19609895.11249
 -11188974.89806  21913499.40906  -8694300.76248  21913496.35148
  -1285637.12506  23560793.83106   -994299.23846  23560793.42146
  -4745096.27305  23518156.84705  -3677543.14146  23518155.27646
  -5567953.39506  22032602.49506  -4334210.54748  22032600.31248
 -10312348.53906  22336350.98706  -8028818.66447  22336348.39447
  -4034835.98806  22765994.82306  -3138182.37547  22765995.49947
 08 11 15  4 40 29.9990000  0  9  7  8 11 19 20 25 27 28 32
  -9774473.92606  22259365.22906  -7608771.44947  22259363.01147
 -15183014.15607  21153693.94007 -11822798.65248  21153691.89048
 -22458439.23807  19608435.03407 -17475716.02049  19608431.75349
 -11128302.78107  21925045.02607  -8647023.78948  21925042.15948
  -1388626.46506  23541196.34706  -1074550.62146  23541195.28446
  -4652069.50405  23535858.51105  -3605054.81346  23535857.42946
  -5508031.14806  22044005.12006  -4287517.92248  22044003.18348
 -10400865.29306  22319506.15106  -8097792.75447  22319503.84347
  -4113500.38706  22751026.14406  -3199479.31347  22751025.74947
 08 11 15  4 40 59.9990000  0  9  7  8 11 19 20 25 27 28 32
  -9686552.03906  22276096.83906  -7540260.93047  22276094.20247
 -15158264.48007  21158403.40107 -11803513.23048  21158402.04648
 -22465628.68007  19607066.81507 -17481318.17249  19607063.97949
 -11067535.22307  21936608.88607  -8599672.46148  21936605.62048
  -1491582.27306  23521604.23706  -1154775.89546  23521603.08946
  -4558993.27005  23553571.01905  -3532527.99246  23553569.58546
  -5447748.05106  22055475.91706  -4240544.10948  22055475.05848
 -10489241.15206  22302689.59706  -8166657.03947  22302686.36647
  -4191927.89806  22736102.12006  -3260591.65247  22736102.04247
 08 11 15  4 41 29.9990000  0  9  7  8 11 19 20 25 27 28 32
  -9598374.27006  22292876.18306  -7471551.01247  22292873.42147
 -15132892.38707  21163231.27607 -11783742.76248  21163229.84748
 -22472319.45307  19605793.59707 -17486531.77349  19605790.79649
 -11006672.52007  21948191.03407  -8552247.00848  21948187.47648
  -1594501.99206  23502019.76906  -1234973.04746  23502017.85146
  -4465870.37105  23571291.58105  -3459964.79346  23571290.70246
  -5387106.28506  22067016.17506  -4193290.83248  22067014.79248
 -10577473.66006  22285898.90906  -8235409.62148  22285897.00348
  -4270115.52006  22721223.40106  -3321517.03947  22721223.35847
 08 11 15  4 41 59.9990000  0  9  7  8 11 19 20 25 27 28 32
  -9509941.25406  22309704.70606  -7402642.19947  22309702.50747
 -15106896.80907  21168178.40107 -11763486.46948  21168176.44048
 -22478509.94107  19604615.68307 -17491355.52349  19604612.43749
 -10945712.55906  21959790.60406  -8504745.76248  21959788.19848
  -1697379.75405  23482442.75305  -1315137.46146  23482442.03446
  -4372700.94506  23589021.49506  -3387365.33646  23589020.24546
  -5326105.71906  22078623.83106  -4145757.95747  22078622.87847
 -10665558.29707  22269137.41707  -8304046.99248  22269134.55048
  -4348057.45706  22706391.25306  -3382250.96147  22706390.97947
 08 11 15  4 42 29.9990000  0  9  7  8 11 19 20 25 27 28 32
  -9421257.63306  22326581.13606  -7333538.11747  22326578.70647
 -15080280.39507  21173243.56507 -11742746.44548  21173241.50348
 -22484202.21107  19603532.51907 -17495791.05949  19603529.34349
 -10884657.47706  21971409.48706  -8457170.38748  21971405.95248
  -1800213.87906  23462873.78406  -1395267.85946  23462873.40146
  -4279489.30506  23606760.20606  -3314732.95746  23606758.16746
  -5264750.47706  22090299.78406  -4097948.71948  22090298.39748
 -10753494.37506  22252403.90106  -8372568.60248  22252400.73748
  -4425752.27706  22691606.47206  -3442792.35547  22691605.28847
 08 11 15  4 42 59.9990000  0  9  7  8 11 19 20 25 27 28 32
  -9332325.68406  22343503.49506  -7264240.54747  22343501.71847
 -15053043.97307  21178426.26907 -11721523.27048  21178424.45248
 -22489395.93807  19602544.25307 -17499838.12549  19602541.37849
 -10823506.49606  21983046.18306  -8409520.29348  21983042.88248
  -1903000.52305  23443314.42505  -1475361.30547  23443313.50347
  -4186237.41806  23624504.27606  -3242069.22746  23624502.56946
  -5203042.37106  22102042.25306  -4049864.50447  22102040.67947
 -10841279.04306  22235698.76106  -8440972.21948  22235696.12848
  -4503195.92206  22676869.75306  -3503138.01647  22676868.64747
 08 11 15  4 43 29.9990000  0  9  7  8 11 19 20 25 27 28 32
  -9243151.41006  22360473.22906  -7194754.14147  22360471.26147
 -15025191.71907  21183726.41707 -11699820.21548  21183723.66348
 -22494094.94107  19601650.14407 -17503499.68849  19601646.94849
 -10762263.16006  21994700.94006  -8361798.23448  21994696.40148
  -2005739.85506  23423763.47906  -1555417.86747  23423763.05047
  -4092950.52005  23642256.03405  -3169378.26646  23642255.36246
  -5140986.48406  22113851.23706  -4001509.32047  22113849.39447
 -10928912.37106  22219022.74506  -8509257.92247  22219020.49147
  -4580388.05106  22662180.78406  -3563287.73047  22662180.16747
 08 11 15  4 43 59.9990000  0  9  7  8 11 19 20 25 27 28 32
  -9153740.64506  22377487.66706  -7125083.44947  22377485.44847
 -14996727.53907  21189143.16707 -11677640.36348  21189140.46448
 -22498302.16007  19600849.52607 -17506778.05149  19600846.22649
 -10700930.09006  22006372.14406  -8314006.23848  22006367.78448
  -2108430.94506  23404222.21406  -1635436.90246  23404221.22946
  -3999633.97705  23660013.77605  -3096664.14846  23660012.37046
  -5078587.72306  22125724.38606  -3952886.94147  22125723.00347
 -11016394.96106  22202375.51106  -8577426.16847  22202372.74147
  -4657328.17206  22647539.30006  -3623241.02047  22647538.47647
 08 11 15  4 44 29.9990000  0  9  7  8 11 19 20 25 27 28 32
  -9064090.18406  22394547.62806  -7055226.00447  22394545.22247
 -14967647.94107  21194676.64407 -11654980.96548  21194674.79648
 -22502013.09407  19600143.31507 -17509669.69149  19600139.81549
 -10639502.10906  22018061.63606  -8266140.28548  22018057.34748
  -2211065.21106  23384691.29206  -1715411.60946  23384690.07746
  -3906285.10905  23677776.77605  -3023924.89146  23677776.14046
  -5015843.27706  22137664.98706  -3903995.20347  22137662.83947
 -11103719.07807  22185758.21407  -8645470.93848  22185756.00348
  -4734007.67606  22632947.70606  -3682991.25047  22632946.91347
 08 11 15  4 44 59.9990000  0  9  7  8 11 19 20 25 27 28 32
  -8974203.64106  22411652.19806  -6985184.56647  22411649.68347
 -14937954.44107  21200327.03407 -11631843.18048  21200325.47248
 -22505228.60507  19599531.15907 -17512175.28549  19599528.17149
 -10577979.78906  22029768.82306  -8218200.82848  22029765.29248
  -2313639.89806  23365171.50306  -1795339.90646  23365170.73346
  -3812906.70305  23695546.94805  -2951162.62146  23695545.91746
  -4952756.02706  22149670.22906  -3854836.32447  22149668.04247
 -11190882.77307  22169171.33107  -8713390.67648  22169168.49548
  -4810423.61306  22618406.61206  -3742536.13747  22618406.21047
 08 11 15  4 45 29.9990000  0  9  7  8 11 19 20 25 27 28 32
  -8884084.80506  22428800.91706  -6914962.16047  22428798.60147
 -14907649.20707  21206094.33107 -11608228.71548  21206091.84348
 -22507949.86707  19599013.30007 -17514295.75048  19599010.45648
 -10516364.09006  22041493.43306  -8170188.62548  22041489.78848
  -2416152.09006  23345664.01906  -1875219.48446  23345664.14046
  -3719501.89804  23713320.75304  -2878379.75446  23713321.25746
  -4889328.77007  22161740.05007  -3805412.50047  22161738.21847
 -11277883.98007  22152615.25307  -8781183.82848  22152613.42148
  -4886573.44906  22603915.05006  -3801873.61747  22603915.47647
 08 11 15  4 45 59.9990000  0  9  7  8 11 19 20 25 27 28 32
  -8793737.75806  22445994.00306  -6844561.92247  22445991.33147
 -14876735.07806  21211976.40106 -11584139.78948  21211974.81548
 -22510178.66807  19598589.26107 -17516032.47749  19598586.10449
 -10454656.30906  22053235.80006  -8122104.66448  22053232.68748
  -2518600.26206  23326169.08106  -1955049.21546  23326168.32746
  -3626074.74604  23731099.36204  -2805579.46546  23731100.19046
  -4825565.32806  22173873.33906  -3755726.75047  22173872.53847
 -11364721.61306  22136090.64406  -8848849.49248  22136088.35848
  -4962455.18006  22589475.35406  -3861002.23847  22589474.93747
 08 11 15  4 46 29.9990000  0  9  7  8 11 19 20 25 27 28 32
  -8703163.37906  22463230.37006  -6773984.51647  22463227.44447
 -14845211.33606  21217975.09706 -11559575.85948  21217973.24148
 -22511913.73007  19598259.52607 -17517384.48449  19598256.07349
 -10392854.68406  22064996.62006  -8073947.59048  22064993.56248
  -2620978.85206  23306687.60406  -2034824.71546  23306686.56946
  -3532625.57404  23748883.62804  -2732762.03146  23748882.89046
  -4761465.99606  22186071.94806  -3705779.25047  22186070.54247
 -11451391.29307  22119598.36207  -8916384.32048  22119595.93748
  -5038063.55106  22575087.86206  -3919917.83647  22575086.90947
 08 11 15  4 46 59.9990000  0  8  7  8 11 19 20 27 28 32
  -8612370.16006  22480507.36206  -6703236.60247  22480505.16347
 -14813085.33607  21224088.92507 -11534542.63748  21224087.24948
 -22513161.40207  19598021.96407 -17518356.69149  19598018.82749
 -10330965.21106  22076773.97906  -8025722.07448  22076770.06948
  -2723290.21506  23287218.06506  -2114547.84046  23287216.69046
  -4697038.96906  22198331.96406  -3655576.41447  22198329.77647
 -11537896.31607  22103137.19007  -8983790.83648  22103134.44448
  -5113401.11706  22560751.49506  -3978622.40647  22560750.54247
 08 11 15  4 47 29.9990000  0  8  7  8 11 19 20 27 28 32
  -8521353.53506  22497827.19006  -6632314.62547  22497825.11647
 -14780351.14807  21230317.43307 -11509035.48848  21230316.42548
 -22513914.87907  19597878.40107 -17518943.83249  19597875.99149
 -10268980.44506  22088569.14406  -7977422.25848  22088565.31548
  -2825524.14106  23267763.61206  -2194210.58246  23267761.77246
  -4632279.04306  22210654.70606  -3605114.16047  22210653.87047
 -11624226.76606  22086708.40906  -9051061.30548  22086705.99548
  -5188457.04706  22546468.83106  -4037107.50447  22546467.29247
 08 11 15  4 47 59.9990000  0  8  7  8 11 19 20 27 28 32
  -8430122.10906  22515188.07306  -6561225.28147  22515186.43347
 -14747015.99207  21236661.37807 -11483060.07848  21236659.84748
 -22514180.50407  19597827.72907 -17519150.81349  19597824.88249
 -10206906.11306  22100381.29206  -7929052.66848  22100377.47648
  -2927682.54705  23248323.50305  -2273814.52346  23248321.84746
  -4567194.21906  22223039.94806  -3554398.75447  22223038.81247
 -11710385.94506  22070313.20606  -9118198.30948  22070309.92948
  -5263233.80506  22532239.13606  -4095375.09847  22532237.60847
 08 11 15  4 48 29.9990000  0  8  7  8 11 19 20 27 28 32
  -8338674.39105  22532589.44005  -6489967.35947  22532588.16747
 -14713077.03107  21243120.18307 -11456614.14548  21243118.06548
 -22513954.71107  19597870.73707 -17518974.87949  19597867.87849
 -10144738.00806  22112212.11206  -7880610.03148  22112207.61648
  -3029757.87505  23228898.58105  -2353353.77046  23228897.31546
  -4501782.64106  22235487.29206  -3503428.72747  22235486.72947
 -11796366.96907  22053951.48707  -9185196.49248  22053948.40548
  -5337723.75006  22518063.97906  -4153419.19147  22518063.17547
 08 11 15  4 48 59.9990000  0  8  7  8 11 19 20 27 28 32
  -8247017.66405  22550031.08905  -6418546.56647  22550029.99547
 -14678539.94907  21249692.01107 -11429702.14848  21249690.65148
 -22513242.06607  19598006.22907 -17518419.56649  19598003.54249
 -10082480.46906  22124058.89406  -7832097.67248  22124054.71848
  -3131750.98805  23209490.55805  -2432828.87146  23209489.34346
  -4436050.85506  22247995.90106  -3452209.20747  22247995.02647
 -11882171.21507  22037623.59707  -9252056.94148  22037620.71048
  -5411927.90606  22503943.03406  -4211240.57047  22503943.55447
 08 11 15  4 49 29.9990000  0  9  7  8 11 17 19 20 27 28 32
  -8155147.73805  22567513.10405  -6346959.63747  22567512.26147
 -14643399.52707  21256379.17507 -11402320.00448  21256377.84748
 -22512036.47707  19598235.59707 -17517480.15649  19598232.84749
   -116005.41415  23890262.56505    -73952.54756  23890260.24546
 -10020126.66006  22135924.15106  -7783510.32448  22135920.32348
  -3233651.59005  23190098.76905  -2512231.86346  23190098.00746
  -4369994.39106  22260565.48706  -3400736.68447  22260565.31547
 -11967789.56607  22021330.87807  -9318772.52048  22021328.13248
  -5485836.05906  22489879.15106  -4268831.29347  22489878.20647
 08 11 15  4 49 59.9990000  0  9  7  8 11 17 19 20 27 28 32
  -8063077.18005  22585033.32305  -6275216.39847  22585032.94047
 -14607667.06607  21263178.94007 -11374476.55148  21263177.00748
 -22510347.97707  19598557.33907 -17516164.45749  19598554.16749
   -195027.57806  23875224.54206   -135528.22347  23875223.61247
  -9957685.85906  22147806.25306  -7734855.18448  22147802.28848
  -3335465.94906  23170724.48706  -2591567.73447  23170723.98747
  -4303625.45706  22273195.33106  -3349020.65647  22273195.45647
 -12053228.97707  22005072.23707  -9385348.66848  22005069.20648
  -5559454.51606  22475870.35406  -4326196.32047  22475868.96047
 08 11 15  4 50 29.9990000  0  9  7  8 11 17 19 20 27 28 32
  -7970810.85506  22602591.44806  -6203320.59047  22602591.40947
 -14571346.52007  21270090.58107 -11346174.85248  21270088.41748
 -22508179.93807  19598969.71407 -17514475.07849  19598966.33549
   -274004.52306  23860195.53406   -197068.63746  23860194.67946
  -9895161.27006  22159704.40906  -7686134.75048  22159700.78048
  -3437193.26606  23151366.84706  -2670835.75447  23151365.80047
  -4236948.69906  22285884.26906  -3297064.78547  22285883.89447
 -12138489.33206  21988848.18306  -9451785.28148  21988845.41748
  -5632782.53506  22461915.66706  -4383335.00447  22461915.93347
 08 11 15  4 50 59.9990000  0  9  7  8 11 17 19 20 27 28 32
  -7878349.62906  22620185.71406  -6131272.95747  22620185.77247
 -14534437.79707  21277114.01907 -11317414.80548  21277112.25748
 -22505530.94907  19599473.89407 -17512410.93049  19599470.62449
   -352933.81605  23845176.43305   -258571.91847  23845175.70247
  -9832550.27706  22171619.05806  -7637346.97348  22171615.36648
  -3538827.99206  23132025.98706  -2750031.60546  23132025.03446
  -4169964.27706  22298630.38606  -3244869.18847  22298630.60447
 -12223565.80506  21972658.35406  -9518078.64148  21972655.34348
  -5705814.65606  22448019.19006  -4440243.09847  22448018.64747
 08 11 15  4 51 29.9990000  0  9  7  8 11 17 19 20 27 28 32
  -7785697.19906  22637818.24506  -6059076.32847  22637816.34347
 -14496942.80907  21284248.80007 -11288197.96548  21284246.77248
 -22502401.90207  19600069.54207 -17509972.71149  19600066.18749
   -431815.55905  23830165.64405   -320038.17247  23830164.89047
  -9769853.62506  22183549.55806  -7588492.46548  22183546.72648
  -3640367.30506  23112703.65906  -2829153.13346  23112702.28446
  -4102675.08606  22311435.49506  -3192436.09047  22311434.94447
 -12308456.34006  21956504.01906  -9584227.08248  21956501.56948
  -5778548.08606  22434178.16706  -4496918.45347  22434177.46847
 08 11 15  4 51 59.9990000  0  9  7  8 11 17 19 20 27 28 32
  -7692854.80206  22655485.09706  -5986731.63147  22655482.96847
 -14458861.29707  21291495.78407 -11258524.07048  21291493.85848
 -22498792.04707  19600756.34707 -17507159.84049  19600753.09349
   -510647.68005  23815164.20605   -381465.73846  23815164.06246
  -9707069.83606  22195497.58106  -7539570.06648  22195494.29648
  -3741805.83606  23093400.12006  -2908196.12147  23093399.48747
  -4035082.17606  22324298.16706  -3139766.34847  22324296.88247
 -12393156.80906  21940385.83906  -9650227.43848  21940382.98348
  -5850978.20307  22420395.12007  -4553357.44147  22420394.16747
 08 11 15  4 52 29.9990000  0  9  7  8 11 17 19 20 27 28 32
  -7599827.66806  22673187.83906  -5914243.02347  22673185.92547
 -14420198.35207  21298853.63607 -11228397.12548  21298851.41348
 -22494704.84407  19601533.87807 -17503975.02049  19601530.47249
   -589432.82405  23800171.12005   -442856.73447  23800171.45247
  -9644201.53506  22207461.05806  -7490581.80948  22207457.60148
  -3843143.35505  23074116.51905  -2987160.35246  23074115.35146
  -3967190.69106  22337217.53406  -3086863.93047  22337216.71447
 -12477667.56606  21924304.10406  -9716079.96548  21924301.12048
  -5923104.34806  22406669.53406  -4609559.59447  22406669.10447
 08 11 15  4 52 59.9990000  0  9  7  8 11 17 19 20 27 28 32
  -7506614.89105  22690925.17505  -5841609.72347  22690923.41347
 -14380951.84407  21306321.17507 -11197815.44548  21306319.42948
 -22490137.47707  19602402.89407 -17500416.02749  19602399.80049
   -668166.64505  23785189.33905   -504207.72347  23785188.70647
  -9581245.13706  22219441.08106  -7441524.89148  22219437.38248
  -3944372.63706  23054853.74506  -3066040.30546  23054851.55846
  -3898999.42606  22350194.34706  -3033727.93047  22350193.44047
 -12561981.95307  21908259.57307  -9781779.45348  21908257.05048
  -5994919.63306  22393003.43306  -4665519.53147  22393003.32347
 08 11 15  4 53 29.9990000  0  9  7  8 11 17 19 20 27 28 32
  -7413223.81306  22708696.64406  -5768837.51647  22708695.42147
 -14341127.62107  21313899.66707 -11166783.60548  21313898.30448
 -22485094.65207  19603363.12807 -17496486.55149  19603359.64749
   -746852.94505  23770216.47905   -565521.69547  23770214.30047
  -9518204.46106  22231437.15906  -7392402.31348  22231433.58548
  -4045494.86706  23035610.04206  -3144836.80546  23035608.61646
  -3830515.05506  22363225.85406  -2980363.54747  22363225.23347
 -12646101.72307  21892252.04207  -9847327.30948  21892248.59348
  -6066424.92606  22379397.09706  -4721237.90647  22379396.53847
 08 11 15  4 53 59.9990000  0  9  7  8 11 17 19 20 27 28 32
  -7319654.18805  22726502.76905  -5695926.15247  22726501.59747
 -14300725.03907  21321587.97207 -11135301.11348  21321586.80048
 -22479574.53507  19604413.12807 -17492185.17249  19604410.22949
   -825488.55506  23755252.40106   -626796.16047  23755250.49547
  -9455077.19506  22243449.48706  -7343212.26248  22243445.75348
  -4146503.52006  23016388.57306  -3223544.78946  23016387.57746
  -3761737.12506  22376314.43306  -2926770.39547  22376313.15947
 -12730021.77007  21876282.47207  -9912719.54348  21876280.66748
  -6137614.42206  22365850.13606  -4776710.22747  22365849.56247
 08 11 15  4 54 29.9990000  0  9  7  8 11 17 19 20 27 28 32
  -7225911.07805  22744342.33905  -5622879.60547  22744340.43747
 -14259746.99607  21329385.72207 -11103370.22348  21329384.69048
 -22473579.51607  19605554.03407 -17487513.72749  19605550.94049
   -904074.99206  23740297.00306   -688032.32447  23740295.78447
  -9391864.82806  22255478.76106  -7293955.90248  22255475.20648
  -4247396.71506  22997188.97206  -3302162.79347  22997189.19847
  -3692669.45706  22389457.87006  -2872951.46547  22389456.90547
 -12813741.14107  21860351.57307  -9977955.41448  21860347.88648
  -6208486.52007  22352363.12807  -4831935.18848  22352363.41748
 08 11 15  4 54 59.9990000  0  9  7  8 11 17 19 20 27 28 32
  -7131997.59805  22762212.73705  -5549700.33247  22762211.71447
 -14218196.50407  21337293.15907 -11070993.24248  21337291.34348
 -22467111.31307  19606784.72207 -17482473.56649  19606781.73749
   -982612.32806  23725352.37806   -749230.20747  23725350.59347
  -9328568.05106  22267523.78406  -7244633.77748  22267520.44448
  -4348171.92206  22978013.11206  -3380688.87947  22978012.40147
  -3623315.30906  22402654.51906  -2818909.30147  22402654.24947
 -12897257.43007  21844459.01107 -10043033.02048  21844455.81548
  -6279038.52706  22338937.47906  -4886910.75847  22338937.04647
 08 11 15  4 55 29.9990000  0  9  7  8 11 17 19 20 27 28 32
  -7037912.45705  22780116.03405  -5476387.30547  22780115.12447
 -14176071.12507  21345309.12807 -11038168.29748  21345307.09348
 -22460166.14807  19608106.54207 -17477061.74649  19608103.28449
  -1061096.18005  23710417.21405   -810386.41847  23710416.19447
  -9265183.11306  22279585.56506  -7195242.93448  22279582.46048
  -4448821.93806  22958859.85406  -3459117.40247  22958858.87447
  -3553673.33206  22415907.17506  -2764642.87947  22415906.64447
 -12980564.12107  21828605.69007 -10107947.30148  21828603.02248
  -6349263.48806  22325573.95606  -4941631.48847  22325573.43747
 08 11 15  4 55 59.9990000  0  9  7  8 11 17 19 20 27 28 32
  -6943664.54305  22798051.67505  -5402947.43047  22798050.58147
 -14133378.80907  21353433.27607 -11004901.60548  21353431.50748
 -22452751.21107  19609517.49507 -17471283.86749  19609514.67549
  -1139532.02706  23695491.76106   -871505.23847  23695489.96847
  -9201715.34006  22291663.36206  -7145787.55948  22291659.77648
  -4549348.90606  22939730.22906  -3537450.06647  22939728.85447
  -3483751.94106  22429212.65906  -2710158.75047  22429212.55047
 -13063664.51207  21812792.23707 -10172700.84048  21812789.91348
  -6419163.94506  22312272.87006  -4996099.38347  22312272.24947
 08 11 15  4 56 29.9990000  0  9  7  8 11 17 19 20 27 28 32
  -6849257.10905  22816017.51905  -5329383.27347  22816015.76147
 -14090122.14107  21361664.88607 -10971195.12148  21361662.83548
 -22444867.36707  19611017.76907 -17465140.61349  19611014.96049
  -1217919.82806  23680575.01906   -932586.57447  23680574.01547
  -9138165.38706  22303756.05806  -7096268.10948  22303752.90148
  -4649749.96506  22920624.51906  -3615684.63347  22920623.15147
  -3413554.04706  22442571.12806  -2655459.15247  22442570.25747
 -13146556.54707  21797018.83107 -10237292.02748  21797015.97248
  -6488737.16006  22299032.90906  -5050312.22747  22299032.56247
 08 11 15  4 56 59.9990000  0  9  7  8 11 17 19 20 27 28 32
  -6754691.07405  22834012.21405  -5255695.51647  22834010.48747
 -14046300.95307  21370003.27607 -10937048.76648  21370001.94448
 -22436513.96907  19612607.45607 -17458631.47349  19612604.10849
  -1296257.53106  23665667.03406   -993628.91847  23665666.25747
  -9074531.55106  22315864.99506  -7046683.32448  22315862.47248
  -4750019.97706  22901543.63606  -3693817.09047  22901542.08947
  -3343080.32006  22455981.51106  -2600544.59847  22455981.08547
 -13229235.80107  21781285.52607 -10301717.41048  21781282.51148
  -6557978.19106  22285856.98706  -5104266.25447  22285856.64447
 08 11 15  4 57 29.9990000  0  9  7  8 11 17 19 20 27 28 32
  -6659971.17605  22852036.83905  -5181887.86346  22852034.59346
 -14001918.93407  21378449.22907 -10902465.41448  21378447.76948
 -22427693.64807  19614285.88607 -17451758.48849  19614282.94049
  -1374546.76206  23650769.58106  -1054633.46147  23650768.02647
  -9010815.49206  22327990.19006  -6997034.44548  22327987.25348
  -4850157.23006  22882488.36206  -3771846.05547  22882486.76547
  -3272335.09806  22469444.76106  -2545418.51647  22469442.46047
 -13311701.53507  21765592.71407 -10365976.41448  21765590.02648
  -6626885.70706  22272744.59706  -5157960.41447  22272743.83147
 08 11 15  4 57 59.9990000  0  9  7  8 11 17 19 20 27 28 32
  -6565097.26605  22870090.92505  -5107960.16446  22870088.27246
 -13956975.42207  21387001.48707 -10867444.53148  21386999.92148
 -22418404.26207  19616053.69807 -17444520.00049  19616050.51549
  -1452783.96105  23635881.73705  -1115597.44947  23635879.86247
  -8947014.41806  22340131.30006  -6947319.37148  22340128.11248
  -4950155.50006  22863459.37806  -3849766.74647  22863457.27647
  -3201318.05906  22482958.44006  -2490080.57847  22482956.31547
 -13393947.95707  21749941.65907 -10430064.52748  21749938.89448
  -6695453.69907  22259696.11207  -5211390.02348  22259696.07748
 08 11 15  4 58 29.9990000  0  9  7  8 11 17 19 20 27 28 32
  -6470071.66805  22888174.23705  -5033914.32846  22888171.15546
 -13911471.67207  21395660.93307 -10831987.09048  21395658.78448
 -22408645.78507  19617910.41707 -17436915.99249  19617907.36649
  -1530968.16406  23621004.11206  -1176520.16847  23621001.97247
  -8883127.50406  22352287.94006  -6897537.36348  22352285.28048
  -5050010.73006  22844457.52606  -3927575.98047  22844455.36647
  -3130030.64806  22496524.22906  -2434531.98847  22496523.62447
 -13475971.41007  21734333.03407 -10493978.89148  21734330.70248
  -6763678.12506  22246713.69806  -5264551.91048  22246713.79248
 08 11 15  4 58 59.9990000  0  9  7  8 11 17 19 20 27 28 32
  -6374900.44105  22906283.68305  -4959755.00447  22906282.33147
 -13865412.99207  21404425.52607 -10796097.24248  21404423.97648
 -22398422.78907  19619855.76107 -17428950.01649  19619852.59749
  -1609102.16006  23606134.86206  -1237403.73847  23606133.65147
  -8819157.90607  22364461.73707  -6847690.95748  22364458.31248
  -5149722.69106  22825482.75306  -4005273.57847  22825481.05847
  -3058478.66406  22510139.56506  -2378777.27347  22510138.49947
 -13557773.18807  21718766.86207 -10557720.54348  21718763.42948
  -6831559.43406  22233796.47206  -5317446.42647  22233795.73747
 08 11 15  4 59 29.9990000  0  9  7  8 11 17 19 20 27 28 32
  -6279587.86306  22924422.18306  -4885485.55147  22924419.51547
 -13818803.37907  21413294.94007 -10759778.09448  21413293.67548
 -22387737.53907  19621889.24507 -17420623.84449  19621885.68349
  -1687187.15606  23591276.02606  -1298249.12547  23591274.10847
  -8755107.18406  22376650.35406  -6797781.32848  22376646.06548
  -5249289.49206  22806535.29206  -4082858.05547  22806533.78847
  -2986666.47706  22523806.11206  -2322819.78947  22523804.04647
 -13639352.46507  21703242.28407 -10621288.79348  21703240.63648
  -6899095.84406  22220944.68306  -5370072.19147  22220944.21847
 08 11 15  4 59 59.9990000  0  9  7  8 11 17 19 20 27 28 32
  -6184136.98006  22942586.12806  -4811108.30947  22942583.16347
 -13771644.85207  21422268.65907 -10723031.22348  21422267.05848
 -22376591.34007  19624010.37807 -17411938.48849  19624007.17549
  -1765223.04306  23576426.46406  -1359056.26647  23576424.48747
  -8690975.49207  22388853.97907  -6747808.61748  22388850.01948
  -5348707.87107  22787617.33907  -4160326.89847  22787615.20647
  -2914597.00406  22537520.05806  -2266661.80147  22537518.46447
 -13720706.01607  21687761.58907 -10684681.15248  21687758.72948
  -6966284.58607  22208159.36207  -5422427.02347  22208158.21047
 08 11 15  5  0 29.9990000  0  9  7  8 11 17 19 20 27 28 32
  -6088545.65206  22960776.83906  -4736621.58247  22960773.92547
 -13723934.16407  21431347.95607 -10685854.09848  21431346.65948
 -22364979.99207  19626220.04207 -17402890.68449  19626216.32349
  -1843204.00006  23561587.04206  -1419820.63347  23561585.28047
  -8626757.93007  22401073.69007  -6697768.97348  22401070.31248
  -5447969.34006  22768728.14406  -4237673.46147  22768726.26547
  -2842267.23006  22551284.41706  -2210300.98047  22551282.28447
 -13801826.17607  21672325.13607 -10747891.66448  21672322.75748
  -7033117.43006  22195441.22906  -5474504.56647  22195440.09747
 08 11 15  5  0 59.9990000  0  9  7  8 11 17 19 20 27 28 32
  -5992820.50806  22978992.69006  -4662030.64147  22978990.30447
 -13675677.49607  21440530.62807 -10648251.51648  21440529.16348
 -22352908.09407  19628517.28407 -17393484.01249  19628513.83949
  -1921133.75406  23546757.89406  -1480545.08247  23546756.04647
  -8562458.00006  22413309.89406  -6647665.16448  22413306.03048
  -5547074.27306  22749869.04206  -4314898.05947  22749866.63647
  -2769683.71106  22565096.22206  -2153742.43447  22565094.71847
 -13882714.27707  21656932.82307 -10810921.34448  21656929.61648
  -7099595.19506  22182790.83906  -5526305.36347  22182789.77247
 08 11 15  5  1 29.9990000  0  9  7  8 11 17 19 20 27 28 32
  -5896964.13306  22997233.81506  -4587337.44547  22997231.16347
 -13626877.02007  21449817.55007 -10610225.19548  21449815.92148
 -22340376.56607  19630901.75307 -17383719.18449  19630898.27249
  -1999011.83206  23531937.06506  -1541229.27047  23531936.03447
  -8498075.76607  22425561.73707  -6597497.23448  22425557.96848
  -5646019.48806  22731040.05806  -4391998.18847  22731038.84347
  -2696849.13706  22578955.99506  -2096988.27347  22578954.41747
 -13963367.65207  21641584.90107 -10873768.10948  21641581.96848
  -7165714.68806  22170208.08106  -5577827.01247  22170207.80047
 08 11 15  5  1 59.9990000  0  9  7  8 11 17 19 20 27 28 32
  -5800977.68006  23015498.64406  -4512542.88347  23015496.58547
 -13577533.00007  21459206.77607 -10571775.35948  21459205.94448
 -22327384.66807  19633374.01107 -17373595.62549  19633370.82749
  -2076836.18405  23517128.15905  -1601871.59847  23517126.20247
  -8433608.98807  22437828.66707  -6547263.39848  22437826.03048
  -5744799.62906  22712243.20606  -4468969.68847  22712240.83547
  -2623764.04706  22592863.52606  -2040038.89847  22592862.69447
 -14043781.54307  21626282.87807 -10936428.27748  21626279.03848
  -7231470.98406  22157695.08906  -5629065.66447  22157695.31247
 08 11 15  5  2 29.9990000  0  9  7  8 11 17 19 20 27 28 32
  -5704868.06306  23033787.76106  -4437652.33647  23033785.87847
 -13527651.80507  21468699.48707 -10532906.93048  21468698.15948
 -22313937.23407  19635932.90907 -17363117.11349  19635929.64049
  -2154610.08606  23502327.69806  -1662474.60247  23502326.37447
  -8369062.04306  22450112.19006  -6496967.09848  22450109.18348
  -5843415.29306  22693477.14406  -4545813.00847  22693475.10447
  -2550435.20306  22606817.90906  -1982899.57047  22606816.45247
 -14123957.81607  21611025.42507 -10998903.27348  21611022.26948
  -7296865.08606  22145251.33106  -5680022.06647  22145251.36247
 08 11 15  5  2 59.9990000  0  9  7  8 11 17 19 20 27 28 32
  -5608642.37505  23052098.68305  -4362671.36347  23052096.28447
 -13477239.98407  21478292.40907 -10493625.00848  21478291.37048
 -22300039.87907  19638577.71407 -17352288.00049  19638574.65149
  -2232337.71906  23487537.30006  -1723041.58247  23487534.89047
  -8304439.10206  22462409.30006  -6446611.58248  22462406.34348
  -5941867.49606  22674741.80806  -4622528.95747  22674740.31547
  -2476869.56606  22620816.99506  -1925575.74647  22620816.06947
 -14203898.01607  21595813.42507 -11061194.33648  21595809.88248
  -7361898.55106  22132875.89406  -5730697.44547  22132874.53847
 08 11 15  5  3 29.9990000  0  9  7  8 11 17 19 20 27 28 32
  -5512300.76206  23070431.82306  -4287600.03146  23070429.85446
 -13426296.91807  21487985.57307 -10453929.12148  21487985.39448
 -22285690.93007  19641307.93307 -17341107.00449  19641304.71849
  -2310015.84805  23472755.44805  -1783569.97347  23472752.95247
  -8239737.33607  22474721.33107  -6396194.65248  22474719.03848
  -6040150.08606  22656038.79206  -4699112.76647  22656037.89447
  -2403066.71506  22634861.01906  -1868067.10247  22634860.01147
 -14283596.46907  21580647.34707 -11123297.02348  21580644.29248
  -7426565.53506  22120570.08106  -5781087.26247  22120568.76547
 08 11 15  5  3 59.9990000  0  9  7  8 11 17 19 20 27 28 32
  -5415839.55105  23088787.25305  -4212435.49646  23088786.15946
 -13374818.66407  21497782.10407 -10413816.24248  21497780.91348
 -22270884.66407  19644125.70607 -17329569.65649  19644122.40149
  -2387637.49206  23457984.76106  -1844054.35247  23457982.35147
  -8174950.25007  22487050.72207  -6345711.19148  22487046.82748
  -6138252.90606  22637371.30806  -4775556.47747  22637369.90147
  -2329022.93406  22648951.14406  -1810370.71947  22648949.89047
 -14363044.16007  21565529.03407 -11185204.30948  21565525.40548
  -7490856.38706  22108335.87006  -5831183.97747  22108334.53047
 08 11 15  5  4 29.9990000  0  9  7  8 11 17 19 20 27 28 32
  -5319269.19506  23107165.01906  -4137185.91847  23107162.72647
 -13322815.28507  21507678.44007 -10373294.15648  21507677.26148
 -22255629.89107  19647028.19007 -17317682.82049  19647025.35849
  -2465210.34806  23443222.80006  -1904500.71947  23443220.94447
  -8110085.50006  22499394.33906  -6295167.24248  22499390.73348
  -6236180.50406  22618736.02606  -4851863.66447  22618734.93747
  -2254748.88306  22663085.08906  -1752494.88347  22663083.61247
 -14442246.42207  21550457.08107 -11246920.34048  21550454.10448
  -7554776.02306  22096172.22206  -5880991.45347  22096171.49547
 08 11 15  5  4 59.9990000  0  9  7  8 11 17 19 20 27 28 32
  -5222594.14806  23125561.78406  -4061854.78147  23125559.48747
 -13270290.25807  21517673.38607 -10332365.60248  21517672.23348
 -22239929.32807  19650016.03407 -17305448.62149  19650012.69849
  -2542735.26205  23428469.82305  -1964909.68447  23428468.46047
  -8045144.53107  22511752.24507  -6244563.91848  22511748.07348
  -6333930.85906  22600134.90906  -4928032.71947  22600134.12047
  -2180248.49205  22677262.04205  -1694442.68047  22677261.19447
 -14521201.51607  21535432.76107 -11308443.78548  21535428.98348
  -7618322.91806  22084079.37806  -5930508.48047  22084079.05047
 08 11 15  5  5 29.9990000  0  9  7  8 11 17 19 20 27 28 32
  -5125815.88305  23143977.44805  -3986443.20346  23143975.49546
 -13217244.71107  21527768.43307 -10291031.44948  21527766.37448
 -22223782.91807  19653089.05007 -17292867.01249  19653085.82349
  -2620210.62505  23413727.17505  -2025280.10947  23413725.99547
  -7980126.21107  22524124.30807  -6193900.32447  22524120.82747
  -6431499.46907  22581568.21407  -5004060.15647  22581567.11647
  -2105523.02706  22691482.23706  -1636215.10547  22691481.36647
 -14599905.84807  21520455.51907 -11369771.82848  21520452.01148
  -7681492.93006  22072059.15906  -5979731.83247  22072058.03047
 08 11 15  5  5 59.9990000  0  9  7  8 11 17 19 20 27 28 32
  -5028933.91805  23162412.72905  -3910950.85246  23162411.72946
 -13163678.09007  21537961.55807 -10249291.25848  21537960.24148
 -22207188.22707  19656246.44807 -17279936.07449  19656243.37849
  -2697632.53905  23398994.01905  -2085608.85247  23398993.51147
  -7915026.63307  22536512.66707  -6143173.39847  22536508.19447
  -6528879.42606  22563037.65906  -5079940.60547  22563035.82747
  -2030571.65606  22705744.19006  -1577811.50047  22705744.10847
 -14678353.45307  21505527.45607 -11430899.81348  21505524.18748
  -7744279.72706  22060111.40906  -6028656.57047  22060110.19847
 08 11 15  5  6 29.9990000  0  9  7  8 11 17 19 20 27 28 32
  -4931954.44504  23180868.16704  -3835382.53146  23180866.53846
 -13109596.10507  21548253.23707 -10207149.46948  21548251.27248
 -22190149.74207  19659488.94007 -17266659.33649  19659485.54249
  -2775004.21106  23384270.08906  -2145898.40247  23384269.42147
  -7849849.20306  22548914.87806  -6092385.81647  22548911.02647
  -6626070.98806  22544542.08906  -5155674.27747  22544540.31547
  -1955400.52006  22720049.22206  -1519236.66047  22720048.85447
 -14756545.14807  21490648.15907 -11491828.37948  21490644.78848
  -7806683.68806  22048235.76106  -6077282.99647  22048234.24547
 08 11 15  5  6 59.9990000  0  9  7  8 11 17 19 20 27 28 32
  -4834881.54305  23199340.55805  -3759741.42246  23199339.25346
 -13055002.07807  21558642.23707 -10164608.70348  21558640.18748
 -22172669.56607  19662815.33907 -17253038.42649  19662811.87849
  -2852326.12106  23369557.33906  -2206149.26247  23369555.42547
  -7784595.16006  22561332.44006  -6041538.54747  22561328.42547
  -6723071.75006  22526083.29206  -5231259.25047  22526081.66347
  -1880013.23405  22734395.61205  -1460493.39847  22734394.54247
 -14834479.09007  21475817.62807 -11552556.13348  21475814.42148
  -7868703.16406  22036433.86206  -6125609.84448  22036433.27648
 08 11 15  5  7 29.9990000  0  9  7  8 11 17 19 20 27 28 32
  -4737716.52305  23217830.12805  -3684028.49646  23217828.66746
 -12999897.18007  21569127.87007 -10121669.84448  21569126.24148
 -22154747.58607  19666225.48707 -17239073.24649  19666222.31949
  -2929596.58606  23354852.78406  -2266359.97747  23354851.12847
  -7719263.15206  22573764.64406  -5990630.50447  22573760.54247
  -6819876.90206  22507662.20606  -5306691.79747  22507660.01547
  -1804411.16806  22748782.27606  -1401582.75847  22748780.89747
 -14912151.31307  21461037.02607 -11613079.92648  21461034.31248
  -7930333.79706  22024706.12006  -6173633.66048  22024705.51548
 08 11 15  5  7 59.9990000  0  9  7  8 11 17 19 20 27 28 32
  -4640464.46505  23236336.97205  -3608247.75846  23236335.76146
 -12944285.96907  21579710.34707 -10078336.47348  21579708.82748
 -22136387.05107  19669719.53407 -17224766.33249  19669716.14049
  -3006817.42206  23340158.76906  -2326532.01647  23340157.15147
  -7653855.21506  22586211.33906  -5939663.29347  22586207.55047
  -6916485.07006  22489278.18306  -5381970.84847  22489276.68747
  -1728599.14505  22763208.66705  -1342508.50447  22763208.12447
 -14989561.49207  21446306.55007 -11673399.53148  21446303.53848
  -7991574.94107  22013052.87007  -6221354.00448  22013051.83548
 08 11 15  5  8 29.9990000  0  9  7  8 11 17 19 20 27 28 32
  -4543124.70305  23254860.13605  -3532398.70746  23254858.92146
 -12888167.65206  21590389.09706 -10034607.94948  21590387.61648
 -22117586.07007  19673297.54207 -17210116.22749  19673294.45649
  -3083984.98806  23325473.77606  -2386662.56647  23325472.69047
  -7588367.91806  22598673.26106  -5888634.23847  22598670.10147
  -7012889.94506  22470932.83906  -5457091.49647  22470931.58147
  -1652576.56605  22777675.32305  -1283270.19547  22777675.58947
 -15066703.64507  21431627.01107 -11733510.28148  21431624.26948
  -8052420.46506  22001473.86206  -6268766.09048  22001472.99148
 08 11 15  5  8 59.9990000  0  9  7  8 11 17 19 20 27 28 32
  -4445702.34805  23273400.01105  -3456485.23846  23273397.93346
 -12831546.73806  21601163.89406  -9990487.80548  21601161.99148
 -22098347.41807  19676958.10407 -17195125.05949  19676955.23349
  -3161100.86706  23310799.35406  -2446752.86347  23310796.80847
  -7522803.18406  22611149.69806  -5837544.85947  22611147.00347
  -7109090.06606  22452626.57306  -5532052.61347  22452625.35447
  -1576347.94106  22792180.93306  -1223871.34847  22792180.77247
 -15143577.01607  21416998.27607 -11793411.60548  21416995.40548
  -8112869.42206  21989970.58906  -6315869.15648  21989969.76148
 08 11 15  5  9 29.9990000  0  9  7  8 11 17 19 20 27 28 32
  -4348196.93005  23291954.08105  -3380507.05146  23291953.46046
 -12774422.59807  21612034.22207  -9945975.50448  21612032.82748
 -22078669.17207  19680703.08907 -17179791.36349  19680699.60149
  -3238161.62906  23296135.02606  -2506800.18047  23296133.44847
  -7457157.61706  22623641.71406  -5786392.50447  22623638.82347
  -7205078.59006  22434360.43306  -5606848.83647  22434359.64447
  -1499912.83605  22806726.32305  -1164311.59847  22806725.17147
 -15220175.58207  21402422.20607 -11853098.79748  21402418.73748
  -8172915.86307  21978544.37807  -6362658.55947  21978543.14447
 08 11 15  5  9 59.9990000  0  9  7  8 11 17 19 20 27 28 32
  -4250615.11705  23310523.44005  -3304469.36346  23310522.37046
 -12716801.41006  21622999.60406  -9901075.94148  21622998.15948
 -22058556.72307  19684530.44807 -17164119.32449  19684526.97949
  -3315170.44506  23281480.80806  -2566807.02347  23281478.66347
  -7391435.30906  22636148.84706  -5735180.32048  22636145.67548
  -7300855.95706  22416134.69006  -5681480.52747  22416133.50347
  -1423277.95706  22821310.35406  -1104596.14847  22821307.97647
 -15296500.79307  21387897.66707 -11912572.97748  21387895.09348
  -8232560.80507  21967194.60407  -6409135.11348  21967193.30048
 08 11 15  5 10 29.9990000  0  9  7  8 11 17 19 20 27 28 32
  -4152959.35505  23329106.43305  -3228374.03546  23329105.62446
 -12658685.53106  21634058.57306  -9855790.86748  21634057.07348
 -22038010.45307  19688440.09707 -17148109.25049  19688436.94849
  -3392126.54306  23266836.62806  -2626772.78147  23266834.23347
  -7325635.68006  22648669.62806  -5683907.89548  22648666.76948
  -7396418.82406  22397950.21406  -5755945.07447  22397948.65947
  -1346445.50006  22835930.52606  -1044726.76646  22835928.99946
 -15372549.61707  21373426.37007 -11971831.78548  21373423.48348
  -8291801.05907  21955921.62807  -6455296.30148  21955920.38248
 08 11 15  5 10 59.9990000  0  9  7  8 11 17 19 20 27 28 32
  -4055233.73405  23347703.06505  -3152224.27746  23347702.42146
 -12600079.01606  21645210.87006  -9810123.48048  21645209.01948
 -22017033.07407  19692431.99507 -17131763.24249  19692428.58549
  -3469031.07005  23252201.72205  -2686698.35947  23252199.29647
  -7259759.79706  22661205.57306  -5632576.05148  22661202.58548
  -7491765.05106  22379805.97906  -5830240.80547  22379804.58547
  -1269419.40606  22850587.69806   -984706.50046  22850586.98746
 -15448320.83207  21359007.37007 -12030874.28148  21359004.49148
  -8350635.22707  21944724.93307  -6501141.08648  21944724.78048
 08 11 15  5 11 29.9990000  0  9  7  8 11 17 19 20 27 28 32
  -3957438.75005  23366313.16705  -3076020.50047  23366312.52647
 -12540982.23407  21656456.98707  -9764074.08248  21656455.45648
 -21995623.66407  19696505.98707 -17115080.57449  19696502.63649
  -3545881.09006  23237577.74506  -2746581.48847  23237575.39047
  -7193805.41406  22673755.86206  -5581183.08647  22673753.32747
  -7586889.12106  22361704.51106  -5904363.43047  22361703.47247
  -1192200.25406  22865281.87806   -924535.79346  22865281.22246
 -15523809.12507  21344642.79207 -12089696.31648  21344640.03048
  -8409058.29707  21933607.55007  -6546665.51648  21933607.12848
 08 11 15  5 11 59.9990000  0  9  7  8 11 17 19 20 27 28 32
  -3859579.94905  23384934.91705  -2999766.96546  23384934.65946
 -12481400.30907  21667794.70607  -9717646.63748  21667793.70248
 -21973786.05907  19700661.60407 -17098064.25849  19700658.40949
  -3622679.21506  23222963.80806  -2806424.13747  23222961.36647
  -7127775.13706  22686321.23706  -5529730.96147  22686318.01547
  -7681790.12106  22343645.43306  -5978312.22347  22343644.05847
  -1114793.43405  22880012.43305   -864218.85546  22880011.71046
 -15599014.80107  21330331.55807 -12148298.14848  21330328.36248
  -8467070.29707  21922568.51907  -6591869.64548  21922567.88648
 08 11 15  5 12 29.9990000  0  9  7  8 11 17 19 20 27 28 32
  -3761662.68005  23403567.94805  -2923467.93046  23403567.30846
 -12421338.31307  21679223.76907  -9670845.10248  21679222.64748
 -21951523.69107  19704898.06507 -17080716.96549  19704894.70649
  -3699427.06306  23208358.51106  -2866227.61347  23208356.62047
  -7061671.48406  22698900.28406  -5478221.64847  22698897.06947
  -7776467.14507  22325629.19007  -6052086.47747  22325627.32347
  -1037204.00806  22894777.24506   -803759.60946  22894776.94446
 -15673937.48807  21316074.27607 -12206679.44948  21316070.61648
  -8524670.72707  21911607.53407  -6636753.07848  21911605.95648
 08 11 15  5 12 59.9990000  0  9  7  8 11 17 19 20 27 28 32
  -3663685.82805  23422212.36205  -2847122.40646  23422212.08546
 -12360795.10906  21690744.88606  -9623668.61748  21690743.94048
 -21928834.31307  19709215.69007 -17063036.93049  19709212.74949
  -3776120.49605  23193764.38605  -2925988.69947  23193762.21047
  -6995490.17606  22711494.53406  -5426651.81648  22711491.84748
  -7870913.12906  22307656.76106  -6125680.74247  22307654.88247
   -959430.75805  22909577.22205   -743157.13346  22909577.50346
 -15748570.95707  21301871.87807 -12264835.39148  21301868.79248
  -8581853.09407  21900725.91707  -6681310.74248  21900724.86248
 08 11 15  5 13 29.9990000  0  9  7  8 11 17 19 20 27 28 32
  -3565655.94905  23440867.78405  -2770735.55946  23440866.70246
 -12299777.11306  21702356.43306  -9576122.17248  21702355.72248
 -21905723.07007  19713613.44007 -17045028.16449  19713610.08149
  -3852763.07806  23179179.46406  -2985710.17647  23179177.66747
  -6929235.17606  22724102.67506  -5375024.57448  22724099.00748
  -7965128.45706  22289727.90906  -6199095.24647  22289726.25747
   -881480.05905  22924410.08105   -682416.38746  22924411.20646
 -15822915.98007  21287724.34707 -12322766.57448  21287721.60148
  -8638618.46906  21889923.40106  -6725543.45748  21889922.50348
 08 11 15  5 13 59.9990000  0  9  7  8 11 17 19 20 27 28 32
  -3467573.41405  23459532.21405  -2694307.69946  23459531.40946
 -12238284.44106  21714058.22206  -9528205.82848  21714057.66348
 -21882188.20707  19718092.12807 -17026689.32049  19718088.52249
  -3929351.84406  23164605.22206  -3045389.67247  23164603.14447
  -6862903.62906  22736725.10406  -5323337.70348  22736721.49148
  -8059106.96506  22271844.25306  -6272325.21547  22271842.85847
   -803352.26606  22939277.83106   -621537.68047  22939278.74147
 -15896967.45307  21273632.90107 -12380469.00448  21273629.66348
  -8694961.63306  21879201.69006  -6769447.18847  21879200.30047
 08 11 15  5 14 29.9990000  0  9  7  8 11 17 19 20 27 28 32
  -3369440.20306  23478205.82306  -2617840.34446  23478205.26946
 -12176319.20307  21725849.43307  -9479921.24648  21725849.06248
 -21858230.60507  19722651.40107 -17008021.05149  19722647.97949
  -4005885.73406  23150040.77606  -3105026.42647  23150039.89047
  -6796495.09006  22749362.23706  -5271590.82847  22749359.04247
  -8152844.97706  22254006.61206  -6345367.77347  22254005.15547
   -725049.55105  22954177.83105   -560522.66846  22954178.45246
 -15970722.24207  21259597.80807 -12437940.25848  21259595.21448
  -8750879.44106  21868561.22906  -6813019.49247  21868559.85847
 08 11 15  5 14 59.9990000  0  9  7  8 11 17 19 20 27 28 32
  -3271266.23005  23496887.75305  -2541341.21946  23496887.08146
 -12113891.23407  21737729.51107  -9431276.12548  21737728.36248
 -21833858.55107  19727288.73707 -16989029.84849  19727285.76949
  -4082371.25805  23135487.01905  -3164625.53547  23135484.80047
  -6730016.37106  22762012.92506  -5219789.23447  22762009.48347
[truncated: 168,415 more chars]
