# Supplementary material for: PyRINEX: a new multi-purpose Python package for GNSS RINEX data
Source: PeerJ Comput Sci. 2024 Jan 16;10:e1800. doi: 10.7717/peerj-cs.1800 (PMC10803049; doi:10.7717/peerj-cs.1800)
Supplement: Supplemental Information 3 [file peerj-cs-10-1800-s003.zip › 02283200aziele.csv]

epoch	G02	G03	G04	G06	G07	G08	G11	G13	G16	G17	G19	G20	G21	G23	G25	G27	G28	G31	G32
08 11 15 0 0 0.0000000		[3.6226902046125784, 0.8971708009543553]		[3.2901361125560893, 1.1437789501054245]				[5.447227500840139, 0.4791817042889764]	[0.2109420732370535, 1.152860632107609]		[3.594822039645968, 0.33490645205449326]		[1.4313661673649847, 0.3503007798838125]	[4.96507805029737, 0.7644160375488814]				[2.038549167889682, 0.7306267281093948]
08 11 15 0 0 30.0000000		[3.624295274703233, 0.9014753852403184]		[3.2893866056678007, 1.1481959720740047]				[5.444087089399381, 0.481668966478784]	[0.2196656850190054, 1.1509704960798774]		[3.595737810730781, 0.3387116814874641]		[1.427563135923013, 0.3512656333636745]	[4.959375283384384, 0.7651003238660781]				[2.0422933291577943, 0.7274031719964825]
08 11 15 0 1 0.0000000		[3.6259138598155305, 0.9057821772729009]		[3.2886059441916546, 1.1526125408870849]				[5.440922214384928, 0.4841421401919567]	[0.22833051171419008, 1.1490672098458243]		[3.5966632906626654, 0.34252042984825315]		[1.4237556838901768, 0.3522159751654256]	[4.953657340381669, 0.7657547015097518]	[5.443723073921609, 0.26622144809986387]			[2.0460180289947525, 0.7241755330805835]
08 11 15 0 1 30.0000000		[3.627546124901835, 0.9100911422897668]		[3.2877929936118035, 1.1570285811625873]				[5.437732858679573, 0.48660106766663475]	[0.23693703948674522, 1.1471510257728783]		[3.597598499662811, 0.3463326796707116]		[1.419943890796134, 0.3531517217843649]	[4.947924707944991, 0.7663790814900044]	[5.444822350901514, 0.26942528862816734]			[2.049723394820952, 0.7209438613389714]
08 11 15 0 2 0.0000000		[3.6291922394776504, 0.9144022452072608]		[3.286946571856047, 1.1614440157796526]				[5.434519007729295, 0.489045590646794]	[0.24548576176886244, 1.145222192476288]		[3.5985434585466516, 0.35014841322072326]		[1.416127837645747, 0.35407279039529227]	[4.942177877728524, 0.7669733790617679]	[5.445911436850126, 0.27263314047966547]			[2.053409552660309, 0.7177082063622202]
08 11 15 0 2 30.0000000		[3.630852377771321, 0.9187154506158867]		[3.286065446788718, 1.1658587657915405]				[5.431280649600125, 0.49147555040448915]	[0.253977178598973, 1.143280954824732]		[3.5994981886356365, 0.3539676128105234]		[1.4123076069139182, 0.3549790988673609]	[4.936417346170721, 0.7675375137767755]	[5.446990275116921, 0.27584499671759544]			[2.057076627152885, 0.7144686173588684]
08 11 15 0 3 0.0000000		[3.632526718879633, 0.9230307227756576]		[3.2851483335454517, 1.170272750332802]				[5.428017775035198, 0.4938907877626869]	[0.2624117959850351, 1.1413275539488767]		[3.600462711826876, 0.3577902605887067]		[1.4084832825398854, 0.35587056577891296]	[4.930643614274468, 0.7680714095333498]	[5.4480588084317185, 0.2790608501751221]			[2.0607247415674514, 0.7112251431600072]
08 11 15 0 3 30.0000000		[3.6342154469298236, 0.9273480256111929]		[3.2841938916980027, 1.174685886520314]				[5.424730377511953, 0.4962911431187953]	[0.2707901252923087, 1.1393622272527726]		[3.6014370505848508, 0.3616163385896595]		[1.4046549499209946, 0.35674711043229274]	[4.924857187381783, 0.7685749946238079]	[5.449116978895515, 0.2822806934521875]			[2.064354017814109, 0.7079778322238276]
08 11 15 0 4 0.0000000		[3.6359187512479867, 0.9316673227066872]		[3.2832007222362902, 1.1790980893476979]				[5.421418453299432, 0.4986764564688131]	[0.2791126826554345, 1.1373852084278733]		[3.60242122794873, 0.3654458287316401]		[1.4008226959059382, 0.3576086528686393]	[4.919058574943275, 0.7690482017795343]	[5.450164727971172, 0.2855045189123368]			[2.0679645764568177, 0.704726732640062]
08 11 15 0 4 30.0000000		[3.6376368265344223, 0.935988577300636]		[3.282167364354392, 1.1835092715726148]				[5.4180820015156765, 0.50104656743214]	[0.2873799883733751, 1.1353967274786996]		[3.603415267539848, 0.3692787128148543]		[1.3969866087874454, 0.35845511388261414]	[4.913248290282583, 0.7694909682135835]	[5.4512019964739835, 0.28873231867945004]			[2.0715565367258977, 0.7014718921343451]
08 11 15 0 5 0.0000000		[3.639369873046157, 0.9403117522803638]		[3.2810922920254333, 1.1879193435963697]				[5.414721024185135, 0.503401315277041]	[0.29559256653107613, 1.1333970107054765]		[3.6044191935693384, 0.37311497251951803]		[1.3931467782944549, 0.35928641503714714]	[4.907426850356108, 0.7699032356608403]	[5.452228724562068, 0.291964084634459]			[2.0751300165305633, 0.6982133580725669]
08 11 15 0 5 30.0000000		[3.641118096786937, 0.9446368101763267]		[3.2799739103490495, 1.1923282133352513]				[5.411335526296079, 0.5057405389467697]	[0.30375094423979654, 1.131386280778733]		[3.605433030845898, 0.37695458940392496]		[1.389303295583732, 0.36010247867807926]	[4.9015947755082365, 0.7702849504155768]	[5.453244851726636, 0.29519980841199667]			[2.0786851324713442, 0.6949511774650957]
08 11 15 0 6 0.0000000		[3.642881709705242, 0.9489637131561535]		[3.2788105516542747, 1.196735786082915]				[5.407925515857966, 0.508064077086356]	[0.3118556513015366, 1.1293647567270226]		[3.60645680478379, 0.38079754490247975]		[1.3854562532309311, 0.3609032279487769]	[4.895752589222401, 0.7706360633664381]	[5.454250316782089, 0.2984394813969964]			[2.0822219998525107, 0.6916853969709613]
08 11 15 0 6 30.0000000		[3.6446609299004384, 0.9532924230184624]		[3.277600471338619, 1.2011419643631134]				[5.404491003958711, 0.5103717680700561]	[0.3199072196957295, 1.1273326539705482]		[3.607490541410934, 0.3846438203237471]		[1.3816057452211312, 0.3616885868046837]	[4.889900817868214, 0.7709565300287384]	[5.455245057855979, 0.30168309472123245]			[2.0857407326944024, 0.6884160629019495]
08 11 15 0 7 0.0000000		[3.646455981837697, 0.9576229011863938]		[3.27634184342235, 1.205546647771984]				[5.401032004821827, 0.5126634500294684]	[0.32790618312693415, 1.1252901843478107]		[3.6085342673772165, 0.38849339684848183]		[1.377751866938808, 0.36245848002780606]	[4.884039990444983, 0.7712463105741276]	[5.4562290123788015, 0.30493063925980946]			[2.089241443745781, 0.6851432212266876]
08 11 15 0 7 30.0000000		[3.648267096571927, 0.9619551087008743]		[3.275032755795788, 1.2099497328090458]				[5.397548535863379, 0.514938960882319]	[0.33585307659334596, 1.1232375561438894]		[3.6095880099629576, 0.39234625552764896]		[1.373894715157267, 0.36321283324112486]	[4.878170638321926, 0.7715053698574577]	[5.457202117073639, 0.30818210562758874]			[2.092724244496061, 0.6818669175746029]
08 11 15 0 8 0.0000000		[3.6500945119814068, 0.9662890062135687]		[3.2736712051347614, 1.2143511126959492]				[5.3940406177487095, 0.5171981383619076]	[0.3437484359755432, 1.1211749741202164]		[3.6106517970875696, 0.39620237728043434]		[1.3700343880275108, 0.3639515729229251]	[4.872293294975382, 0.7717336774408747]	[5.458164307945628, 0.3114374841755826]			[2.096189245187521, 0.6785871972398448]
08 11 15 0 8 30.0000000		[3.6519384730113074, 0.9706245539795291]		[3.272255091457125, 1.2187506771819836]				[5.3905082744488855, 0.51944082004725]	[0.3515927976449317, 1.1191026395457246]		[3.6117256573184, 0.4000617428922455]		[1.3661709850665749, 0.3646746264210463]	[4.866408495723344, 0.7719312076151544]	[5.459115520271285, 0.31469676498724086]			[2.099636554827402, 0.6753041051851318]
08 11 15 0 9 0.0000000		[3.6537992319278203, 0.9749617118495139]		[3.270782212291378, 1.2231483123352056]				[5.386951533296825, 0.5216668433938361]	[0.3593866980913199, 1.1170207502292697]		[3.6128096198797293, 0.4039243330127129]		[1.3623046071452918, 0.36538192196703084]	[4.860516777457622, 0.7720979394181376]	[5.460055688587646, 0.31795993787472693]			[2.1030662812000323, 0.6720176860455805]
08 11 15 0 9 30.0000000		[3.655677048583349, 0.9793004392619519]		[3.2692502564251216, 1.2275439003179476]				[5.383370425043029, 0.5238760457651066]	[0.3671306735690618, 1.1149295005531996]		[3.613903714662035, 0.4077901281536559]		[1.3584353564755216, 0.3660733886901816]	[4.854618678373996, 0.7722338566503297]	[5.460984746681241, 0.32122699237510766]			[2.1064785308787943, 0.6687279841324113]
08 11 15 0 10 0.0000000		[3.6575721906932643, 0.9836406952345521]		[3.2676567971980095, 1.231937319145384]				[5.379764983910898, 0.526068264464571]	[0.3748252597611889, 1.1128290815079849]		[3.615007972231381, 0.41165910868706185]		[1.3545633365968155, 0.3667489566315069]	[4.848714737700671, 0.7723389478875772]	[5.4619026275769045, 0.32449791774649356]			[2.109873409238073, 0.6654350434366466]
08 11 15 0 10 30.0000000		[3.659484934125021, 0.987982438355498]		[3.2659992853012296, 1.23632844242565]				[5.376135247651548, 0.5282433367685935]	[0.38247099146098595, 1.1107196807278013]		[3.616122423839045, 0.415531254843044]		[1.3506886523625439, 0.36740855675755607]	[4.842805495425363, 0.7724132064908973]	[5.462809263526396, 0.32777270296410327]			[2.1132510204650865, 0.6621389076326957]
08 11 15 0 11 0.0000000		[3.661415563199993, 0.9923256267742556]		[3.2642750410412393, 1.240717139079893]				[5.37248125759809, 0.5304010999598415]	[0.3900684022704305, 1.1086014825269668]		[3.617247101431345, 0.4194065467077892]		[1.3468114099254684, 0.3680521209741335]	[4.836891492021387, 0.7724566306133288]	[5.463704585996858, 0.3310513367162799]			[2.1166114675717127, 0.6588396200819617]
08 11 15 0 11 30.0000000		[3.6633643710089165, 0.9966702181919338]		[3.2624812460213812, 1.2451032730404572]				[5.368803058719315, 0.5325413913613917]	[0.39761802431495086, 1.1064746679371589]		[3.618382037659678, 0.42328496422149325]		[1.3429317167227632, 0.3686795821398869]	[4.830973268173084, 0.7724692232038508]	[5.46458852565908, 0.33433380740042623]			[2.1199548524061633, 0.6555372238363142]
08 11 15 0 12 0.0000000		[3.665331659741474, 1.0010161698512028]		[3.2606149341912447, 1.24948670292523]				[5.365100699672718, 0.5346640483714868]	[0.4051203879739421, 1.1043394147453105]		[3.6195272658907807, 0.4271664871762844]		[1.3390496814605066, 0.3692908740797631]	[4.825051364500898, 0.7724509920084197]	[5.465461012375581, 0.33762010311890156]			[2.1232812756646284, 0.6522317616415548]
08 11 15 0 12 30.0000000		[3.6673177410310114, 1.005363438525695]		[3.2586729822079397, 1.253867281685956]				[5.361374232856804, 0.5367689084989484]	[0.41257602162644713, 1.1021958975321238]		[3.6206828202172106, 0.4310510952141331]		[1.3351654140976117, 0.3698859315983269]	[4.819126321286495, 0.7724019495680086]	[5.466321975188511, 0.34091021167480756]			[2.1265908369027864, 0.6489232759407819]
08 11 15 0 13 0.0000000		[3.669322936314881, 1.009711980508928]		[3.2566520990480186, 1.258244856228131]				[5.357623714462628, 0.5388558093992274]	[0.4199854514116059, 1.1000442877110874]		[3.621848735468024, 0.4349387678247607]		[1.3312790258292344, 0.37046469049291003]	[4.813198678198253, 0.7723221132137423]	[5.4671713423073545, 0.3442041205677496]			[2.1298836345473093, 0.6456118088777727]
08 11 15 0 13 30.0000000		[3.671347577211478, 1.0140617516026642]		[3.254548814803279, 1.2626192669997924]				[5.353849204524489, 0.5409245889110895]	[0.42734920100313595, 1.097884753567977]		[3.6230250472197634, 0.4388294843435079]		[1.3273906290696393, 0.37102708756665687]	[4.807268974017463, 0.7722115050590682]	[5.468009041096444, 0.3475018169895019]			[2.1331597659072044, 0.6422974023002477]
08 11 15 0 14 0.0000000		[3.6733920059147973, 1.0184127071047002]		[3.252359468586299, 1.2669903475462672]				[5.350050766969734, 0.5429750850939576]	[0.43466779139747624, 1.095717460300731]		[3.6242117918076002, 0.44272322394921804]		[1.3235003374345333, 0.37157306064136003]	[4.801337746365576, 0.7720701519890762]	[5.46883499806227, 0.35080328781961573]			[2.136419327185121, 0.6389800977631067]
08 11 15 0 14 30.0000000		[3.6754565756073725, 1.0227648017960709]		[3.2500801954639664, 1.2713579240276256]				[5.346228469667594, 0.545007136265827]	[0.44194174071501174, 1.0935425700596517]		[3.625409006336768, 0.4466199656620907]		[1.3196082657228774, 0.3721025485701528]	[4.795405531432866, 0.7718980856468544]	[5.469649138840601, 0.35410851962094764]			[2.1396624134885114, 0.6356599365316058]
08 11 15 0 15 0.0000000		[3.6775416508928527, 1.0271179899275646]		[3.247706912329635, 1.2757218146951992]				[5.342382384476997, 0.547020581041845]	[0.4491715640139002, 1.0913602419878654]		[3.6266167286942323, 0.4505196883415257]		[1.3157145298981674, 0.3726154912500252]	[4.789472863708838, 0.7716953424169637]	[5.47045138818339, 0.35741749863511785]			[2.142889118840787, 0.6323369595845159]
08 11 15 0 15 30.0000000		[3.6796476082489615, 1.0314722252056103]		[3.2452353026145397, 1.2800818293231586]				[5.338512587293294, 0.5490152583734709]	[0.4563577731159791, 1.089170632261996]		[3.6278349975606208, 0.45442237068394986]		[1.3118192470692027, 0.37311182963415906]	[4.783540275714672, 0.7714619634061144]	[5.471241669945481, 0.3607302107778886]			[2.146099536192312, 0.6290112076171935]
08 11 15 0 16 0.0000000		[3.68177483650225, 1.0358274607774096]		[3.2426607997287107, 1.2844377685906858]				[5.334619158093825, 0.5509910075882396]	[0.46350087644430554, 1.0869738941329776]		[3.6290638524224197, 0.4583279912206276]		[1.307922535470352, 0.3735915057440789]	[4.777608297738115, 0.7711979944209423]	[5.472019907071095, 0.36404664163449135]			[2.1492937574313014, 0.6256827210446002]
08 11 15 0 16 30.0000000		[3.68392373732565, 1.040183649215335]		[3.2399785691108423, 1.288789423409759]				[5.330702180982265, 0.552947668430108]	[0.4706013788718223, 1.0847701779669765]		[3.6303033335844037, 0.4622365283154684]		[1.304024514441291, 0.3740544626816061]	[4.771677457571046, 0.7709034859430318]	[5.4727860215801165, 0.36736677645482857]			[2.1524718733947, 0.6223515400043287]
08 11 15 0 17 0.0000000		[3.6860947257603716, 1.0445407425004867]		[3.2371834887530317, 1.2931365741930194]				[5.326761744231679, 0.5548850811003759]	[0.47765978158071365, 1.082559631286359]		[3.6315534821824165, 0.46614796016278987]		[1.3001253044062642, 0.3745006446406182]	[4.765748280250149, 0.7705784931011265]	[5.473539934554147, 0.37069060014864286]			[2.155633973878885, 0.6190177043595165]
08 11 15 0 17 30.0000000		[3.688288230763219, 1.0488986920054248]		[3.2342701280519086, 1.2974789900555403]				[5.322797940326228, 0.5568030862991681]	[0.48467658193199475, 1.0803423988106693]		[3.6328143401963566, 0.4700622647850914]		[1.296225026852845, 0.3749299969186013]	[4.759821287800859, 0.7702230756406913]	[5.4742815661223485, 0.37401809728058544]			[2.1587801476503197, 0.6156812537017642]
08 11 15 0 18 0.0000000		[3.6905046957810064, 1.05325744847598]		[3.231232724822509, 1.3018164279435953]				[5.318810866001437, 0.5587015252674654]	[0.4916522733449013, 1.07811862249757]		[3.6340859504634904, 0.4739794200307982]		[1.2923238043102008, 0.37534246592798776]	[4.753896998985025, 0.769837297890727]	[5.475010835447054, 0.37734925206520514]			[2.1619104824560713, 0.6123422273539494]
08 11 15 0 18 30.0000000		[3.692744579353556, 1.0576169620121036]		[3.2280651602926826, 1.3061486316827131]				[5.3148006222829896, 0.5605802398296672]	[0.49858734518564396, 1.0758884415837118]		[3.6353683566920547, 0.4778994035719877]		[1.2884217603269001, 0.37573799920728074]	[4.747975929052497, 0.7694212287279547]	[5.475727660709155, 0.38068404836185626]			[2.165025065034299, 0.6090006643730861]
08 11 15 0 19 0.0000000		[3.695008355746876, 1.0619771820477109]		[3.2247609318758688, 1.3104753309363848]				[5.310767314523942, 0.5624390724366763]	[0.5054822826651356, 1.073651992625488]		[3.6366616034751607, 0.48182219290209927]		[1.2845190194482368, 0.3761165454319524]	[4.742058589496943, 0.7689749415384737]	[5.47643195909325, 0.384022469669519]			[2.168123981124573, 0.6056566035530566]
08 11 15 0 19 30.0000000		[3.6972965156185067, 1.0663380573294086]		[3.2213131234987817, 1.3147962400657354]				[5.306711052440328, 0.5642778662094786]	[0.5123375667452785, 1.0714094095396485]		[3.6379657363050097, 0.4857477653336225]		[1.2806157071930944, 0.3764780544251102]	[4.73614548781618, 0.7684985141768202]	[5.477123646772566, 0.3873644991215348]			[2.171207315478147, 0.6023100834273414]
08 11 15 0 20 0.0000000		[3.699609566716621, 1.070699535894111]		[3.217714373234893, 1.3191110568792936]				[5.302631950145041, 0.5660964649832381]	[0.5191536740534237, 1.0691608236437329]		[3.639280801587437, 0.48967609799576417]		[1.2767119500303634, 0.3768224771679316]	[4.730237127277277, 0.7679920289226002]	[5.4778026388936265, 0.3907101194802681]			[2.174275151868073, 0.5989611422716835]
08 11 15 0 20 30.0000000		[3.7019480346151354, 1.0750615650454165]		[3.213956837967019, 1.3234194612606647]				[5.298530126179974, 0.5678947133518069]	[0.5259310768046395, 1.066906363696302]		[3.640606846656737, 0.49360716783211095]		[1.272807875354911, 0.37714976580985154]	[4.724334006686715, 0.7674555724346541]	[5.478468849560691, 0.39405931313164416]			[2.177327573099304, 0.5956098181067639]
08 11 15 0 21 0.0000000		[3.704312463486903, 1.0794240913286801]		[3.2100321547723287, 1.3277211136603517]				[5.294405703546311, 0.5696724567127344]	[0.5326702427314096, 1.0646461559369322]		[3.641943919790911, 0.4975409515982365]		[1.2689036116212562, 0.37745987372802875]	[4.718436620165757, 0.7668892357029519]	[5.47912219181993, 0.3974120620796296]			[2.1803646610186207, 0.5922561487007704]
08 11 15 0 21 30.0000000		[3.706703416917214, 1.0837870605047386]		[3.205931398687879, 1.3320156534362642]				[5.2902588097329115, 0.5714295413126914]	[0.5393716350204291, 1.0623803241259497]		[3.643292070227171, 0.501477425859321]		[1.2649992876878282, 0.37775275534002306]	[4.7125454569313945, 0.7662931139981212]	[5.4797625776433625, 0.40076834794060845]			[2.1833864965244985, 0.5889001715719769]
08 11 15 0 22 0.0000000		[3.709121478760312, 1.0881504175221226]		[3.201645036476528, 1.3363026970254703]				[5.28608957674273, 0.5731658142932967]	[0.5460357122561202, 1.0601089895838995]		[3.6446513481778373, 0.5054165669877317]		[1.261095033735397, 0.3780283664071424]	[4.706661001082967, 0.765667306818808]	[5.480389917912525, 0.4041281519376621]			[2.186393159576837, 0.5855419239912311]
08 11 15 0 22 30.0000000		[3.7115672540412237, 1.0925141064877557]		[3.19716287597135, 1.340581835927471]				[5.281898141117191, 0.5748811237373458]	[0.552662928370625, 1.057832271230681]		[3.6460218048465904, 0.5093583511605811]		[1.2571909806139479, 0.3782866638487173]	[4.7007837313947665, 0.765011917836841]	[5.481004122401887, 0.40749145489475064]			[2.1893847292066564, 0.5821814429844877]
08 11 15 0 23 0.0000000		[3.7140413699059938, 1.0968780706359647]		[3.192474010528577, 1.344852634476736]				[5.277684643958465, 0.5765753187153968]	[0.5592537325998544, 1.0555502856243824]		[3.6474034924450898, 0.5133027543572648]		[1.2532872599730207, 0.37852760579948125]	[4.694914121114706, 0.7643270548403944]	[5.481605099762, 0.4108582372308065]			[2.1923612835256296, 0.5788187653352236]
08 11 15 0 23 30.0000000		[3.7165444766232287, 1.1012422522957332]		[3.187566758066537, 1.3491146273792936]				[5.2734492309495575, 0.578248249332707]	[0.5658085694453532, 1.0532631469997755]		[3.6487964642099815, 0.517249752356967]		[1.2493840042352404, 0.37875115161817674]	[4.689052637769347, 0.7636128296750856]	[5.482192757502374, 0.4142284789537129]			[2.19532289973555, 0.575453927586856]
08 11 15 0 24 0.0000000		[3.719077248640124, 1.1056065928560936]		[3.182428594111144, 1.353367316984793]				[5.2691920523721745, 0.5798997667764888]	[0.57232787864168, 1.0509709673064442]		[3.6502007744202505, 0.5211993207361585]		[1.245481346569473, 0.3789572618958986]	[4.683199742975424, 0.7628693581831498]	[5.482767001974086, 0.4176021596542084]			[2.1982696541376585, 0.5720869660451017]
08 11 15 0 24 30.0000000		[3.721640385696695, 1.1099710327294638]		[3.1770460782037038, 1.3576101702616423]				[5.2649132631222715, 0.5815297233634605]	[0.578812095129012, 1.0486738562465394]		[3.6516164784150593, 0.5251514348660375]		[1.2415794208636377, 0.37914589846415686]	[4.677355892257934, 0.7620967601408332]	[5.483327738352109, 0.42097925849964285]			[2.2012016221419475, 0.5687179167803506]
08 11 15 0 25 0.0000000		[3.7242346140015794, 1.1143355113128994]		[3.1714047729566186, 1.3618426154384404]				[5.260613022723249, 0.5831379725876689]	[0.5852616490306913, 1.0463719213121623]		[3.653043632611908, 0.5291060699099706]		[1.237678361697181, 0.3793170244026477]	[4.671521534875076, 0.7612951591939487]	[5.483874870617354, 0.4243597542276732]			[2.2041188782762937, 0.5653468156299531]
08 11 15 0 25 30.0000000		[3.726860687473696, 1.118699966947035]		[3.1654891549673443, 1.3660640382698515]				[5.256291495336711, 0.584724369168547]	[0.5916769656354914, 1.0440652678223326]		[3.6544822945252537, 0.5330632008208929]		[1.2337783043132107, 0.379470604046731]	[4.66569711365006, 0.760464682791794]	[5.484408301538437, 0.4277436251398236]			[2.2070214961954946, 0.5619736982004748]
08 11 15 0 26 0.0000000		[3.729519389053829, 1.1230643368726108]		[3.159282516717114, 1.370273777879384]				[5.251948849770727, 0.586288769099223]	[0.598058465384292, 1.0417539989595634]		[3.655932522785559, 0.5370228023386807]		[1.229879384590315, 0.3796066029946088]	[4.659883064809973, 0.7596054621194236]	[5.484927932653133, 0.4311308490949514]			[2.2099095486902733, 0.5585985998699697]
08 11 15 0 26 30.0000000		[3.732211532091019, 1.1274285571843794]		[3.152766858492266, 1.3744711221248815]				[5.247585259485572, 0.5878310296949547]	[0.6044065638609847, 1.0394382158060085]		[3.65739437715877, 0.5409848489874929]		[1.2259817390140917, 0.37972498811420513]	[4.654079817831722, 0.7587176320284748]	[5.485433664249563, 0.43452140350258905]			[2.212783107696106, 0.5552215557901699]
08 11 15 0 27 0.0000000		[3.734937961808391, 1.1317925627822494]		[3.145922769273111, 1.3786553024250372]				[5.243200902596826, 0.5893510096417833]	[0.6107216717873323, 1.0371180173791867]		[3.6588679185662603, 0.5449493150730821]		[1.222085504648367, 0.3798257275497355]	[4.648287795295216, 0.7578013309664989]	[5.485925395347057, 0.43791526531618313]			[2.215642244301999, 0.5518426008886711]
08 11 15 0 27 30.0000000		[3.7376995568539755, 1.1361562873194684]		[3.1387292954365162, 1.3828254879766038]				[5.238795961875833, 0.5908485690452914]	[0.6170041950215795, 1.034793500667275]		[3.660353209105235, 0.5489161746800701]		[1.2181908191061555, 0.37990879072796846]	[4.6425074127438695, 0.7568567009049442]	[5.486403023676719, 0.44131241102620355]			[2.2184870287591227, 0.5484617698710538]
08 11 15 0 28 0.0000000		[3.740497230942208, 1.1405196631476149]		[3.1311637960189644, 1.3869807792821254]				[5.234370624747443, 0.5923235694794595]	[0.6232545345606048, 1.0324647606639548]		[3.6618503120695776, 0.5528854016692041]		[1.2142978205203645, 0.37997414836417726]	[4.636739078552371, 0.7558838872659431]	[5.486866445661688, 0.44471281665316664]			[2.22131753048942, 0.5450790972230334]
08 11 15 0 28 30.0000000		[3.7433319345921667, 1.1448826212582193]		[3.12320178319087, 1.3911202008967656]				[5.229925083284972, 0.5937758740355987]	[0.6294730865453892, 1.0301318904028212]		[3.6633592919712648, 0.5568569696745477]		[1.2104066475142268, 0.3800217724677644]	[4.630983193801927, 0.7548830388478498]	[5.4873155563970775, 0.4481164577404819]			[2.2241338180940406, 0.5416946172125308]
08 11 15 0 29 0.0000000		[3.7462046569695007, 1.1492450912207128]		[3.1148167465017558, 1.3952426932900248]				[5.2254595342023595, 0.5952053473713149]	[0.6356602422696412, 1.0277949809913307]		[3.664880214562203, 0.5608308521006677]		[1.2065174391715245, 0.3800516363475745]	[4.625240152162874, 0.7538543077497369]	[5.487750249629595, 0.4515233093472324]			[2.226935959361731, 0.5383083638917312]
08 11 15 0 29 30.0000000		[3.7491164278388567, 1.153607001116517]		[3.1059799593811017, 1.3993471037036513]				[5.2209741788434485, 0.5966118557594772]	[0.6418163881913521, 1.0254541216443072]		[3.666413146856619, 0.5648070221197657]		[1.2026303350066003, 0.38006371461688276]	[4.619510339784807, 0.7527978492948442]	[5.488170417736844, 0.4549333460407976]			[2.2297240212770726, 0.5349203710990991]
08 11 15 0 30 0.0000000		[3.7520683196348488, 1.157968277468931]		[3.096660266331799, 1.4034321758706048]				[5.216469223168366, 0.5979952671371589]	[0.6479419059471279, 1.0231093997169816]		[3.6679581571539672, 0.568785452668778]		[1.1987454749341508, 0.38005798319805784]	[4.613794135194084, 0.7517138219531808]	[5.488575951706291, 0.45834654188935886]			[2.2324980700287043, 0.5315306724614077]
08 11 15 0 30 30.0000000		[3.7550614496597294, 1.16232884516857]		[3.0868238492448032, 1.4074965384415608]				[5.211944877736939, 0.5993554511545136]	[0.6540371723691164, 1.0207609007375793]		[3.66951531506239, 0.572766116446433]		[1.1948629992388269, 0.38003441932686555]	[4.608091909198846, 0.7506023872632298]	[5.488966741113892, 0.46176287045427494]			[2.235258171017374, 0.5281393013956988]
08 11 15 0 31 0.0000000		[3.7580969824170882, 1.1666886273939463]		[3.076433971318773, 1.41153869194489]				[5.207401357689135, 0.6006922792235476]	[0.6601025595043901, 1.018408708439431]		[3.671084691522732, 0.5767489859102644]		[1.1909830485447084, 0.3799930015565069]	[4.602404024801446, 0.7494637097529496]	[5.4893426741023985, 0.4651823047823227]			[2.2380043888639367, 0.5247462911112382]
08 11 15 0 31 30.0000000		[3.7611761320909993, 1.1710475455269382]		[3.0654506972180275, 1.4155569940833397]				[5.202838882722446, 0.6020056245667905]	[0.6661384346365531, 1.0160529047926592]		[3.6726663588330872, 0.5807340332735982]		[1.187105763784573, 0.3799337097612542]	[4.596730837118311, 0.7482979568600735]	[5.489703637359302, 0.4686048173977965]			[2.2407367874172155, 0.5213516746114141]
08 11 15 0 32 0.0000000		[3.764300165181476, 1.1754055190626835]		[3.053830588381423, 1.4195496431459906]				[5.198257677066245, 0.603295362265733]	[0.6721451603095552, 1.013693570035345]		[3.6742603906740245, 0.5847212305024652]		[1.183231286169056, 0.3798565251397835]	[4.591072693307128, 0.7471052988519]	[5.490049516094428, 0.47203038029449845]			[2.243455429761842, 0.5179554846956751]
08 11 15 0 32 30.0000000		[3.767470403307598, 1.1797624655134995]		[3.041526372864756, 1.4235146592875996]				[5.193657969453019, 0.6045613693091245]	[0.678123094353428, 1.0113307827042837]		[3.67586686213432, 0.5887105493124966]		[1.1793597571556877, 0.3797614302181639]	[4.5854299325013805, 0.7458859087445343]	[5.490380194017195, 0.47545896492753814]			[2.246160378225928, 0.514557753961378]
08 11 15 0 33 0.0000000		[3.770688226190627, 1.1841183003064093]		[3.0284865898276765, 1.427449863400011]				[5.1890399930865, 0.6058035246409972]	[0.6840725899118972, 1.008964619665256]		[3.677485849737359, 0.5927019611657598]		[1.175491318417803, 0.3796484088525004]	[4.579802885752157, 0.7446399622217148]	[5.490695553313493, 0.478890542205035]			[2.248851694388689, 0.5111585148056482]
08 11 15 0 33 30.0000000		[3.773955074830866, 1.1884729366737083]		[3.0146552098677453, 1.4313528532728141]				[5.184403985606643, 0.6070217092084151]	[0.6899939954717146, 1.006595156142842]		[3.6791174314681623, 0.5966954372675465]		[1.1716261118133877, 0.3795174462312408]	[4.574191875977075, 0.7433676375533739]	[5.490995474622207, 0.4823250824796545]			[2.2515294390879306, 0.5077577994271817]
08 11 15 0 34 0.0000000		[3.777272454892487, 1.1928262855361191]		[2.9999712339792635, 1.4352209767148565]				[5.17975018905144, 0.6082158060089132]	[0.6958876548935885, 1.0042224657497776]		[3.6807616868010657, 0.6006909485631113]		[1.167764279353838, 0.3793685288771361]	[4.568597217916366, 0.742069115513881]	[5.491279837011368, 0.4857625555399959]			[2.2541936724275167, 0.5043556398280855]
08 11 15 0 34 30.0000000		[3.780641940312491, 1.1971782553778763]		[2.9843682761539454, 1.4390513012870976]				[5.175078849815554, 0.6093857001375731]	[0.7017539074445897, 1.001846620515853]		[3.6824186967280794, 0.6046884657343532]		[1.1639059631726685, 0.3792016446488575]	[4.563019218095942, 0.7407445793001539]	[5.49154851795393, 0.48920293060183273]			[2.25684445378468, 0.500952067815639]
08 11 15 0 35 0.0000000		[3.7840651771508127, 1.2015287521131675]		[2.967774137751039, 1.4428405802849475]				[5.170390218605756, 0.6105312788337187]	[0.7075930878319272, 0.9994676909163598]		[3.6840885437878894, 0.6086879591964636]		[1.1600513054941688, 0.3790167827422631]	[4.557458174797381, 0.7393942144496374]	[5.491801393303166, 0.49264617629919466]			[2.259481841817241, 0.49754711500404003]
08 11 15 0 35 30.0000000		[3.7875438877006182, 1.205877678943165]		[2.9501103860321063, 1.446585214610651]				[5.165684550393167, 0.6116524315271692]	[0.7134055262379855, 0.9970857459000839]		[3.685771312095662, 0.6126893990944803]		[1.1562004486020454, 0.3788139336913218]	[4.5519143780346765, 0.7380182087583285]	[5.492038337267679, 0.49609226067529094]			[2.262105894470805, 0.49414081281616873]
08 11 15 0 36 0.0000000		[3.7910798748788075, 1.2102249362029605]		[2.931291955017814, 1.4502812102020295]				[5.16096210436227, 0.6127490498840338]	[0.7191915483565209, 0.9947008529168513]		[3.6874670873734794, 0.6166927552998205]		[1.1523535348080676, 0.37859308936869557]	[4.546388109537688, 0.7366167521987971]	[5.49225922238602, 0.4995411511732913]			[2.2647166689857934, 0.4907331924852852]
08 11 15 0 36 30.0000000		[3.7946750269192377, 1.2145704211975357]		[2.911226794500612, 1.4539241307453126]				[5.156223143856735, 0.6138210278519917]	[0.7249514754299207, 0.9923130779446268]		[3.6891759569815714, 0.6206979974067347]		[1.14851070642069, 0.3783542429859575]	[4.540879642742167, 0.7351900368383317]	[5.492463919500913, 0.5029928146269005]			[2.267314221904434, 0.4873242850567406]
08 11 15 0 37 0.0000000		[3.798331322392778, 1.2189140280258595]		[2.889815603110283, 1.4575090455135569]				[5.15146793632202, 0.6148682617050255]	[0.7306856242874307, 0.9899224855161776]		[3.6908980099503053, 0.6247050947287048]		[1.1446721057137392, 0.37809738909348184]	[4.535389242786141, 0.7337382567573411]	[5.492652297733078, 0.5064472172508105]			[2.269898609077614, 0.4839141213896305]
08 11 15 0 37 30.0000000		[3.8020508355805034, 1.223255647392167]		[2.8669516942983337, 1.4610304723606855]				[5.1466967532447665, 0.6158906500875951]	[0.7363943073842747, 0.9875291387452896]		[3.6926333370129654, 0.6287140162947766]		[1.1408378748951125, 0.3778225235799729]	[4.529917166512613, 0.7322616079679586]	[5.492824224454644, 0.5099043246309557]			[2.2724698856717245, 0.48050273215847866]
08 11 15 0 38 0.0000000		[3.8058357422291818, 1.2275951664032525]		[2.8425210604766833, 1.464482316194508]				[5.1419098700890284, 0.6168880940581326]	[0.7420778328415691, 0.9851330993525589]		[3.6943820306393516, 0.6327247308458221]		[1.1370081560755547, 0.37752964367165237]	[4.524463662478402, 0.7307602883330081]	[5.4929795652621545, 0.5133641017146049]			[2.2750281061753403, 0.4770901478548612]
08 11 15 0 38 30.0000000		[3.8096883257201335, 1.2319324683506858]		[2.8164027206606868, 1.467857803687345]				[5.1371075662292975, 0.6178604971319306]	[0.7477365044869654, 0.9827344276907469]		[3.696144185070167, 0.6367372068307507]		[1.1331830912374967, 0.3772187479310963]	[4.519028970968953, 0.7292344974853349]	[5.493118183949152, 0.5168265128002709]			[2.2775733244058616, 0.47367639878903345]
08 11 15 0 39 0.0000000		[3.8136109836862215, 1.2362674324765732]		[2.7884694608382157, 1.4711494156061882]				[5.132290124880393, 0.6188077653233035]	[0.7533706218959335, 0.9803331827697207]		[3.6979198963523565, 0.6407514124026167]		[1.129362822204, 0.3768898362557322]	[4.5136133240189515, 0.727684436747648]	[5.493239942478345, 0.5202915215274421]			[2.280105593516023, 0.4702615150915124]
08 11 15 0 39 30.0000000		[3.817606235114548, 1.2405999337214668]		[2.7585891032422594, 1.474348819007843]				[5.127457833024209, 0.6197298071870141]	[0.758980480433633, 0.9779294222809611]		[3.6997092623752312, 0.6447673154146853]		[1.1255474906077951, 0.3765429098759827]	[4.508216945438623, 0.7261103090528278]	[5.493344700953346, 0.523759090866118]			[2.282624966000392, 0.46684552671469187]
08 11 15 0 40 0.0000000		[3.8216767279760457, 1.2449298424528423]		[2.726626468886837, 1.4774468027013337]				[5.122610981333361, 0.6206265338589245]	[0.7645663712972963, 0.9755232026216634]		[3.7015123829075463, 0.6487848834164069]		[1.121737237860453, 0.37617797135307685]	[4.502840050845545, 0.7245123188648035]	[5.49343231758997, 0.5272291831061927]			[2.2851314937017158, 0.4634284634343871]
08 11 15 0 40 30.0000000		[3.8258252474274923, 1.2492570241723913]		[2.6924462234164386, 1.4804332208743218]				[5.117749864091768, 0.6214978590958311]	[0.770128581559051, 0.9731145789184225]		[3.703329359635505, 0.6528040836493155]		[1.1179322051216887, 0.37579502457648833]	[4.497482847701726, 0.722890672100118]	[5.493502648687108, 0.5307017598465853]			[2.2876252278172164, 0.46001035485140174]
08 11 15 0 41 0.0000000		[3.8300547246351746, 1.2535813392002477]		[2.655916813055901, 1.483296951627056]				[5.1128747791121905, 0.6223436993144486]	[0.775667394209131, 0.9707036050505345]		[3.7051602962017154, 0.6568248830428465]		[1.1141325332688323, 0.37539407476108666]	[4.492145535355906, 0.7212455760501097]	[5.493555548597152, 0.534176781984231]			[2.290106218904774, 0.456591230393037]
08 11 15 0 41 30.0000000		[3.834368246274969, 1.2579026423340336]		[2.616915695127613, 1.4860258793114904]				[5.107986027650794, 0.6231639736295032]	[0.7811830881994409, 0.9682903336728486]		[3.707005298245136, 0.660847248210068]		[1.1103383628664663, 0.3749751284438989]	[4.4868283050907865, 0.7195772393038659]	[5.493590869695966, 0.5376542097028454]			[2.2925745168890908, 0.4531711193146432]
08 11 15 0 42 0.0000000		[3.838769064768615, 1.2622207824803815]		[2.5753360319260663, 1.4886069118844687]				[5.103083914318748, 0.6239586038909055]	[0.7866759384873776, 0.9658748162382756]		[3.7088644734420457, 0.664871145443325]		[1.1065498341362452, 0.37453819348055417]	[4.481531340175098, 0.7178858716719188]	[5.493608462352416, 0.541134002461487]			[2.2950301710677055, 0.44975005070110025]
08 11 15 0 42 30.0000000		[3.8432606093218578, 1.2665356022564167]		[2.5310949295886216, 1.4910260466419656]				[5.098168746990944, 0.6247275147199556]	[0.7921462160798817, 0.9634571030198835]		[3.710737931548005, 0.6688965407098086]		[1.102767086926918, 0.37408327904138977]	[4.476254815920244, 0.7161716841108318]	[5.493608174897435, 0.5446161189829182]			[2.2974732301169727, 0.44632805346831933]
08 11 15 0 43 0.0000000		[3.8478464978372533, 1.2708469375582616]		[2.484143145483881, 1.493268499178622]				[5.093240836711875, 0.6254706335445506]	[0.7975941880776837, 0.9610372431326067]		[3.7126257844409887, 0.6729233996469943]		[1.098990260684585, 0.37361039560722953]	[4.470998899741412, 0.7144348886485998]	[5.493589853592629, 0.5481005172417505]			[2.299903742097915, 0.44290515636469957]
08 11 15 0 43 30.0000000		[3.852530549780952, 1.2751546170935368]		[2.434475943421692, 1.4953189104396944]				[5.088300497598718, 0.6261878906333904]	[0.803020117719673, 0.9586152845545836]		[3.714528146165526, 0.6769516875580243]		[1.0952194944231628, 0.3731195549648224]	[4.465763751222951, 0.7126756983109619]	[5.4935533425984175, 0.551587154452364]			[2.3023217544620707, 0.43948138797260705]
08 11 15 0 44 0.0000000		[3.8573168000917732, 1.2794584618742766]		[2.382144444818552, 1.497161644322568]				[5.08334804674173, 0.6268792191290559]	[0.8084242644273703, 0.956191274148117]		[3.7164451329780244, 0.6809813694069667]		[1.0914549266951188, 0.3726107702019614]	[4.4605495221877725, 0.7108943270487215]	[5.4934984839417, 0.5550759870566409]			[2.3047273140571933, 0.43605677670981624]
08 11 15 0 44 30.0000000		[3.862209514229308, 1.2837582846664495]		[2.3272664327128876, 1.498781182427351]				[5.078383804101968, 0.6275445550800535]	[0.8138068838494483, 0.953765257680267]		[3.718376863393251, 0.6850124098139786]		[1.0876966955624494, 0.37208405570226943]	[4.455356356770678, 0.7090909896659956]	[5.493425117483047, 0.558566970711418]			[2.3071204671329126, 0.43263135083093823]
08 11 15 0 45 0.0000000		[3.8672132044685466, 1.288053889391708]		[2.2700351819210045, 1.5001626125488672]				[5.073408092406446, 0.6281838374716988]	[0.8191682279062744, 0.951337279843081]		[3.7203234582320177, 0.6890447730503579]		[1.0839449385679518, 0.37153942713967236]	[4.450184391495389, 0.70726590174952]	[5.493333080883419, 0.5620600602757577]			[2.309501259346281, 0.4292051384288326]
08 11 15 0 45 30.0000000		[3.872332647558924, 1.2923450704766744]		[2.2107246254030812, 1.5012921934648615]				[5.068421237040793, 0.6287970082558394]	[0.8245085448344281, 0.9489073842734687]		[3.7222850406701165, 0.6930784230334845]		[1.0801997927067757, 0.37097690147254636]	[4.445033755355089, 0.7054192795989747]	[5.493222209570389, 0.5655552097979649]			[2.31186973576731, 0.4257781674360327]
08 11 15 0 46 0.0000000		[3.877572903879019, 1.2966316121443646]		[2.1496891658673576, 1.5021579619860488]				[5.063423565939492, 0.6293840123793958]	[0.8298280792311783, 0.94647561357272]		[3.7242617362884736, 0.6971133233216603]		[1.0764613943982801, 0.3703964969375535]	[4.43990456989628, 0.7035513401584603]	[5.49309233670389, 0.5690523725023695]			[2.314225940884374, 0.4223504656261374]
08 11 15 0 46 30.0000000		[3.8829393382316146, 1.300913287641823]		[2.0873568293261173, 1.5027503322081333]				[5.058415409473774, 0.6299447978116738]	[0.8351270720988667, 0.9440420093256863]		[3.7262536731247202, 0.7011494371087988]		[1.072729879458212, 0.36979823304316367]	[4.434796949305842, 0.7016623009490218]	[5.492943293141463, 0.5725515007758586]			[2.3165699186095328, 0.4189220606151656]
08 11 15 0 47 0.0000000		[3.888437642439413, 1.3051898583973616]		[2.0242152780807787, 1.5030626258429582]				[5.053397100337287, 0.6304793155704302]	[0.8404057608891884, 0.9416066121196107]		[3.728260981726011, 0.7051867272190223]		[1.069005383071209, 0.36918213056286997]	[4.429711000501016, 0.6997523800023516]	[5.492774907403009, 0.5760525461541717]			[2.3189017122838496, 0.41549297986297284]
08 11 15 0 47 30.0000000		[3.8940738599194997, 1.3094610730999148]		[1.9607913547105646, 1.5030914708937873]				[5.0483689734295805, 0.6309875197466648]	[0.8456643795473335, 0.939169461562629]		[3.7302837952032832, 0.7092251561011161]		[1.0652880397636577, 0.36854821152810274]	[4.424646823222256, 0.6978217957956169]	[5.492587005635056, 0.5795554593079267]			[2.321221364682563, 0.4120632506745755]
08 11 15 0 48 0.0000000		[3.8998544124331707, 1.3137266666923049]		[1.8976260583715432, 1.502837016549115]				[5.043331365737567, 0.6314693675281038]	[0.8509031585559611, 0.9367305963019414]		[3.7323222492869395, 0.7132646858228555]		[1.0615779833768935, 0.36789649922084255]	[4.4196045101286074, 0.6958707671875368]	[5.492379411574504, 0.5830601900284174]			[2.3235289180202274, 0.40863290020151866]
08 11 15 0 48 30.0000000		[3.905786129230204, 1.3179863592690375]		[1.8352478105589258, 1.502302934405611]				[5.038284616214989, 0.6319248192213587]	[0.8561223249789898, 0.9342900540416581]		[3.734376482384001, 0.717305278065191]		[1.0578753470407756, 0.3672270181659196]	[4.414584146895606, 0.6938995133556048]	[5.492151946511885, 0.5865666872130986]			[2.325824413955745, 0.40520195544319626]
08 11 15 0 49 0.0000000		[3.9118762788300616, 1.3222398548682597]		[1.7741472421939841, 1.5014962055532153]				[5.033229065660048, 0.632353838272759]	[0.8613221025051797, 0.9318478715603261]		[3.7364466356367814, 0.7213468941162984]		[1.054180263147648, 0.3665397941230683]	[4.409585812315449, 0.691908253734535]	[5.491904429254108, 0.5900748988508493]			[2.3281078935973927, 0.40177044324819927]
08 11 15 0 49 30.0000000		[3.9181326037100725, 1.3264868401460717]		[1.7147564002026139, 1.5004267226232253]				[5.028165056591281, 0.6327563912877547]	[0.8665027114914822, 0.9294040847281438]		[3.738532852983136, 0.7253894948654714]		[1.0504928633266857, 0.36583485407864696]	[4.404609578399211, 0.689897207956002]	[5.491636676086691, 0.5935847720069398]			[2.330379397507707, 0.39833839031562224]
08 11 15 0 50 0.0000000		[3.924563358199703, 1.3307269829201307]		[1.6574343431684955, 1.499106758511901]				[5.023092933121788, 0.6331324480489848]	[0.8716643690061447, 0.9269587285238645]		[3.7406352812182666, 0.7294330407968855]		[1.0468132784186381, 0.36511222623710005]	[4.399655510481072, 0.687866595789568]	[5.4913485007354925, 0.5970962528077188]			[2.33263896570835, 0.3949058231963788]
08 11 15 0 50 30.0000000		[3.9311773499143126, 1.3349599305676045]		[1.6024598721332721, 1.4975503645593895]				[5.018013040831923, 0.6334819815329054]	[0.8768072888715447, 0.9245118370514]		[3.7427540700582935, 0.7334774919831651]		[1.0431416384509995, 0.3643719400121387]	[4.394723667324263, 0.6858166370849109]	[5.491039714327921, 0.6006092864250228]			[2.334886637684855, 0.3914727682944795]
08 11 15 0 51 0.0000000		[3.937983985098463, 1.3391853082608083]		[1.5500309753767794, 1.4957727597331705]				[5.012925726640574, 0.6338049679249903]	[0.8819316817067399, 0.9220634435561408]		[3.7448893722054306, 0.7375228080788254]		[1.0394780726135935, 0.3636140260176513]	[4.389814101228711, 0.6837475517152893]	[5.490710125353637, 0.6041238170602895]			[2.337122452391381, 0.38803925186835264]
08 11 15 0 51 30.0000000		[3.944993318290194, 1.3434027170216374]		[1.5002697209199425, 1.4937897615061861]				[5.007831338675142, 0.6341013866334866]	[0.8870377549697344, 0.9196135804409415]		[3.747041343414974, 0.741568948313526]		[1.0358227092345902, 0.3628385160583431]	[4.3849268581400205, 0.6816595595223479]	[5.490359539624737, 0.6076397879283708]			[2.3393464482553266, 0.3846053000321013]
08 11 15 0 52 0.0000000		[3.9522161067641894, 1.347611731573399]		[1.4532309170289122, 1.4916172931045408]	[5.484709109685143, 0.2660493039426052]			[5.00273022614033, 0.6343712203017091]	[0.8921257129994128, 0.9171622792818672]		[3.7492101425640976, 0.7456158714851535]		[1.032175675756979, 0.3620454431201211]	[4.38006197775988, 0.6795528802621565]	[5.489987760235425, 0.6111571412410668]			[2.341558663181919, 0.3811709387567939]
08 11 15 0 52 30.0000000		[3.9596638702616684, 1.3518118979660059]		[1.4089128419254868, 1.4892709850781316]	[5.485386764739083, 0.2693919772256445]			[4.997622739185868, 0.634614454818858]	[0.8971957570571647, 0.9147095708436316]		[3.7513959317225183, 0.7496635359527234]		[1.0285370987154818, 0.36123484136021694]	[4.375219493657585, 0.6774277335525412]	[5.489594587521169, 0.6146758181903065]			[2.3437591345587, 0.37773619387169854]
08 11 15 0 53 0.0000000		[3.967348956572148, 1.3560027309471152]		[1.367268595586915, 1.4867658749112918]	[5.486052142946671, 0.27273847970485326]			[4.992509228773308, 0.6348310793293501]	[0.9022480853681635, 0.9122554850947672]		[3.7535988762250994, 0.7537118996290889]		[1.0249071037139321, 0.3604067460970635]	[4.370399433382536, 0.6752843388217646]	[5.489179819017341, 0.61819575893106]			[2.3459478992600085, 0.37430109106557763]
08 11 15 0 53 30.0000000		[3.9752846135934123, 1.3601837110482682]		[1.3282170065176953, 1.4841161981861093]	[5.486705170612562, 0.27608879383582424]			[4.98739004654199, 0.6350210862406521]	[0.9072828931623066, 0.9098000512225154]		[3.75581914474639, 0.7577609199734762]		[1.0212858154031244, 0.3595611937999227]	[4.365601818577686, 0.6731229152584453]	[5.488743249417347, 0.621716902563906]			[2.3481249936513375, 0.37086565588790493]
08 11 15 0 54 0.0000000		[3.9834850685648577, 1.36435428135077]		[1.2916524195119035, 1.4813352587997903]	[5.487345773198625, 0.2794429017067494]			[4.982265544674335, 0.6351844712296071]	[0.9123003727147891, 0.9073432976474588]		[3.758056909377315, 0.7618105539837758]		[1.017673357459141, 0.3586982220782766]	[4.360826665093649, 0.6709436817628076]	[5.488284670530239, 0.6252391871172762]			[2.3502904535936304, 0.36742991376283823]
08 11 15 0 54 30.0000000		[3.991965615242548, 1.3685138438914528]		[1.257453026284344, 1.478435363230778]	[5.487973875312342, 0.2828007850331607]			[4.977136075760551, 0.635321233247246]	[0.9173007133863216, 0.904885252037884]		[3.7603123457038796, 0.7658607581886705]		[1.014069852562164, 0.35781786967098617]	[4.356073983103491, 0.6687468568991932]	[5.48780387123783, 0.6287625495293698]			[2.352444314447655, 0.3639938899386702]
08 11 15 0 55 0.0000000		[4.000742709865675, 1.372661755662793]		[1.2254876504363068, 1.475427803827337]	[5.488589400695029, 0.2861624251526222]			[4.972001992662921, 0.6354313745221041]	[0.9222841016629609, 0.9024259413238936]		[3.7625856328880927, 0.7699114886395193]		[1.0104754223757866, 0.35692017643522245]	[4.351343777217901, 0.6665326588499288]	[5.487300637451286, 0.6322869256297278]			[2.3545866110779823, 0.36055760956814475]
08 11 15 0 55 30.0000000		[4.0098340768498275, 1.3767973241556828]		[1.195621061136054, 1.472322877564623]	[5.489192272209886, 0.289527803019354]			[4.9668636483797854, 0.63551490056196]	[0.9272507211955756, 0.8999653917112568]		[3.764876953751137, 0.7739627009020277]		[1.0068901875268095, 0.35600518333517067]	[4.346636046600791, 0.664301305370418]	[5.4867747520672285, 0.6358122501204556]			[2.356717377857289, 0.3571210976559715]
08 11 15 0 56 0.0000000		[4.019258825233829, 1.380919802386001]		[1.167717980741842, 1.469129928893571]	[5.48978241182991, 0.29289689919872147]			[4.961721395909333, 0.6355718201541074]	[0.9322007528389081, 0.8975036286950224]		[3.767186494858845, 0.7780143500476809]		[1.0033142675855586, 0.35507293243052807]	[4.341950785085093, 0.6620530137455599]	[5.486225994923332, 0.6393384565571019]			[2.3588366486703505, 0.35368437907370454]
08 11 15 0 56 30.0000000		[4.029037577002816, 1.3850283833378185]		[1.1416459898059472, 1.4658574076463295]	[5.4903597406256015, 0.29626969386170776]			[4.956575588113358, 0.6356021453640714]	[0.9371343746902555, 0.8950406770728779]		[3.76951444660957, 0.7820663906449384]		[0.9997477810467023, 0.3541234668647834]	[4.337287981288677, 0.6597880007474051]	[5.485654142753425, 0.6428654773291806]			[2.360944456918089, 0.3502474785609796]
08 11 15 0 57 0.0000000		[4.039192608506157, 1.3891221937468692]		[1.1172775367626304, 1.4625129351500203]	[5.490924178752543, 0.2996461667792326]			[4.9514265775810875, 0.6356058915328113]	[0.9420517621277418, 0.8925765609582776]		[3.7718610033245246, 0.7861187767501758]		[0.9961908453105945, 0.35315683085330046]	[4.3326476187302525, 0.6575064825941467]	[5.485058969142111, 0.6463932436403043]			[2.3630408355214945, 0.346810420726687]
08 11 15 0 57 30.0000000		[4.049748006285201, 1.3932002871370708]		[1.094491243681279, 1.4591033735779282]	[5.491475645438772, 0.3030262973164336]			[4.946274716493227, 0.6355830772723962]	[0.9469530878481937, 0.8901113037933349]		[3.7742263633406132, 0.790171461898385]		[0.9926435766651441, 0.3521730696712055]	[4.328029675859946, 0.6552086749051359]	[5.484440244478895, 0.6499216854879679]			[2.365125816925527, 0.34337323005018777]
08 11 15 0 58 0.0000000		[4.060729838714078, 1.3972616360108543]		[1.0731726740974434, 1.4556348950868712]	[5.49201405897199, 0.3064100644268531]			[4.941120356486343, 0.6355337244601682]	[0.9518385219046076, 0.8876449283614788]		[3.776610729105986, 0.7942243990935699]		[0.9891060902681884, 0.35117222964107475]	[4.323434126523542, 0.6528947926832743]	[5.483797735911851, 0.653450731642947]			[2.367199433102919, 0.3399359308824741]
08 11 15 0 58 30.0000000		[4.072166344931617, 1.4013051230801865]		[1.0532147007717216, 1.4521130484663676]	[5.492539336686606, 0.3097974466464997]			[4.9359638485177175, 0.6354578582313932]	[0.9567082317432017, 0.8851774567998939]		[3.7790143072781923, 0.7982775407988982]		[0.9855785001304228, 0.35015435812043505]	[4.318860939543267, 0.650565050246074]	[5.4831312073008105, 0.6569803096283015]			[2.3692617155579905, 0.33649854744739205]
08 11 15 0 59 0.0000000		[4.084088142593954, 1.4053295314096046]		[1.0345175841318317, 1.448542821903383]	[5.493051394950591, 0.3131884220878565]			[4.930805542730793, 0.6353555069704095]	[0.9615623822400621, 0.8827089106117304]		[3.78143730882518, 0.802330838926555]		[0.982060919098862, 0.349119503489121]	[4.31431007919673, 0.6482196612108512]	[5.482440419170101, 0.6605103456979932]			[2.371312695330333, 0.3330611038427926]
08 11 15 0 59 30.0000000		[4.0965284559883415, 1.4093335333251606]		[1.0169888480705627, 1.4449287010999767]	[5.49355014915214, 0.3165829684337992]			[4.925645788321344, 0.6352267023002839]	[0.9664011357373736, 0.880239310678101]		[3.7838799491291564, 0.8063842448272897]		[0.9785534588408205, 0.348067715136412]	[4.309781505238375, 0.6458588384545517]	[5.481725128660838, 0.6640407648150951]			[2.373352402998483, 0.3296236240417174]
08 11 15 1 0 0.0000000		[4.109523394034013, 1.413315830689318]		[1.0005430194268214, 1.4412747224232072]	[5.4940355136861845, 0.31998106293137696]			[4.9204849334044996, 0.6350714790709829]	[0.9712246520792214, 0.8777686772698615]		[3.7863424480934262, 0.8104377092796623]		[0.9750562298284656, 0.3469990434480423]	[4.305275173013319, 0.643482794080094]	[5.4809850894827825, 0.6675714906295893]			[2.3753808686834987, 0.3261861318935583]
08 11 15 1 0 30.0000000		[4.123112126009725, 1.4172745298227427]		[0.9851012930323617, 1.43758453455361]	[5.494507401940685, 0.323382682385535]			[4.915323337681718, 0.6348898734818704]	[0.976033088354134, 0.8752970301554652]		[3.788825028586701, 0.8144911893313783]		[0.971569342179934, 0.3459135394959084]	[4.3007910252695, 0.6410917399600625]	[5.480220051865776, 0.671102445455776]			[2.377398121972138, 0.3227486577047239]
08 11 15 1 1 0.0000000		[4.1373373046885265, 1.4212080419919404]		[0.9705910846054608, 1.4338613882261837]	[5.49496572628275, 0.32678780315275385]			[4.91016132109593, 0.6346819305462207]	[0.980826599809535, 0.872824388471936]		[3.7913279232977604, 0.8185446205462031]		[0.9680929017376854, 0.3448112558883178]	[4.296329025318561, 0.6386858853701446]	[5.479429762510766, 0.6746335502492041]			[2.37940419227642, 0.3193112120567987]
08 11 15 1 1 30.0000000		[4.152245317978749, 1.4251144547045116]		[0.9569456873715666, 1.4301082548666404]	[5.495410398044578, 0.33019640113452847]			[4.904999240542902, 0.634447692822731]	[0.9856053390089407, 0.870350770581235]		[3.793851364621129, 0.8225979590991448]		[0.9646270166426152, 0.3436922459463026]	[4.291889107811822, 0.6362654405069714]	[5.4786139645404495, 0.6781647245832187]			[2.3813991082519657, 0.31587382487652005]
08 11 15 1 2 0.0000000		[4.167886651063838, 1.4289916641676998]		[0.94410379313975, 1.4263278083376383]	[5.495841327509182, 0.3336084517708069]			[4.899837438506652, 0.634187207921484]	[0.9903694561538904, 0.8678761944267679]		[3.796395591675595, 0.8266511533660041]		[0.9611717924427874, 0.3425565639084959]	[4.287471211580948, 0.6338306140647879]	[5.477772397449527, 0.6816958866250531]			[2.383382898224924, 0.3124365195302336]
08 11 15 1 2 30.0000000		[4.184316257822145, 1.4328373524968108]		[0.932009087849435, 1.4225224688294853]	[5.496258423895937, 0.3370239300333119]			[4.894676255742651, 0.6339005265985651]	[0.9951190991205833, 0.8654006773975578]		[3.798960848683228, 0.8307041510915493]		[0.9577273334219724, 0.3414042649427063]	[4.283075271605943, 0.6313816138132529]	[5.4769047970546145, 0.6852269531114691]			[2.385355590081171, 0.3089993192664295]
08 11 15 1 3 0.0000000		[4.201593953688645, 1.4366489620248017]		[0.9206098493867063, 1.4186944301770388]	[5.496661595345933, 0.34044281041872704]			[4.889516031152455, 0.6335877027356777]	[0.9998544134931817, 0.8629242363388195]		[3.8015473850961468, 0.8347568993766459]		[0.954293742587471, 0.34023540513207845]	[4.278701219123905, 0.6289186465707507]	[5.476010895443805, 0.6887578393239477]			[2.387317211269583, 0.3055622472168752]
08 11 15 1 3 30.0000000		[4.219784825357595, 1.4404236663782557]		[0.9098585665458312, 1.4148456840791577]	[5.497050748907111, 0.3438650669418335]			[4.884357101660017, 0.6332487933183942]	[1.0045755425966851, 0.8604468875623562]		[3.804155455727053, 0.8388093446649726]		[0.9508711216584947, 0.33905004146111634]	[4.27434898173675, 0.6264419181787355]	[5.475090420925927, 0.6922884590634151]			[2.389267788805286, 0.30212532639777956]
08 11 15 1 4 0.0000000		[4.238959649803847, 1.4441583379721437]		[0.8997115820287549, 1.4109780415566822]	[5.497425790519228, 0.3472906731284818]			[4.879199802089797, 0.6328838584130027]	[1.0092826275293847, 0.857968646856806]		[3.8067853208834856, 0.8428614327293596]		[0.9474595710550868, 0.3378482318016122]	[4.270018483517756, 0.6239516334772495]	[5.474143097979505, 0.6958187246244946]			[2.3912073492727908, 0.298688579710906]
08 11 15 1 4 30.0000000		[4.259195311095353, 1.4478495115756382]		[0.8901287607622703, 1.4070931519586964]	[5.4977866249985885, 0.35071960200848895]			[4.8740444650467145, 0.6324929611421337]	[1.0139758071949134, 0.8554895294976427]		[3.8094372465061346, 0.8469131086576629]		[0.9440591898875889, 0.3366300348984282]	[4.265709645116987, 0.6214479962814075]	[5.473168647201454, 0.6993485467693029]			[2.3931359188291443, 0.2952520299447247]
08 11 15 1 5 0.0000000		[4.280575198051398, 1.4514933436228987]		[0.8810731836989045, 1.403192519798238]	[5.498133156022586, 0.35415182610843726]			[4.8688914207981435, 0.6320761676589954]	[1.0186552183338742, 0.8530095502570658]		[3.8121115043112384, 0.8509643168381874]		[0.9406700759466675, 0.33539551035522036]	[4.261422383865464, 0.6189312093589899]	[5.472166785255536, 0.7028778347007143]			[2.395053523206995, 0.2918156997755367]
08 11 15 1 5 30.0000000		[4.303189558578876, 1.455085566996423]		[0.872510866518828, 1.3992775196706]	[5.498465286114045, 0.3575873174443089]			[4.863740997157928, 0.6316335471204444]	[1.023320995555054, 0.8505287234136816]		[3.814808371937108, 0.8550150009446918]		[0.9372923256938933, 0.33414471862007433]	[4.257156613878051, 0.616401474409055]	[5.471137224820607, 0.7064064960351759]			[2.3969601877176148, 0.2883796117686072]
08 11 15 1 6 0.0000000		[4.327135777035819, 1.4586214411120844]		[0.864410502168089, 1.3953494094801877]	[5.498782916625335, 0.36102604751405926]			[4.85859351937264, 0.631165171658718]	[1.0279732713662368, 0.8480470627620469]		[3.8175281330951183, 0.8590651039208659]		[0.9339260342528376, 0.33287772097100227]	[4.252912246155099, 0.6138589920415065]	[5.470079674538685, 0.7099344367749962]			[2.3988559372538747, 0.28494378837929]
08 11 15 1 6 30.0000000		[4.352518528725967, 1.4620956973051742]		[0.8567432258784754, 1.3914093421764921]	[5.499085947722285, 0.36446798729006197]			[4.853449310010048, 0.6306711163520634]	[1.0326121762045972, 0.8455645816219997]		[3.820271077725151, 0.8631145679643293]		[0.9305712954007419, 0.33159457950141885]	[4.248689188682688, 0.6113039617576994]	[5.46899383896287, 0.7134615612801354]			[2.4007407962931664, 0.28150825195415524]
08 11 15 1 7 0.0000000		[4.379449750137936, 1.4655024797825378]		[0.8494824011587948, 1.3874583761767263]	[5.499374278367883, 0.36791310721139875]			[4.848308688849994, 0.630151459194084]	[1.0372378384667047, 0.8430812928478665]		[3.8230375021556915, 0.8671633345101197]		[0.927228201560716, 0.33029535710550967]	[4.244487346531479, 0.6087365819320131]	[5.467879418505162, 0.7169877722394655]			[2.4026147889002853, 0.2780730247321081]
08 11 15 1 7 30.0000000		[4.408048344431476, 1.4688352828025333]		[0.8426034251880301, 1.3834974846314616]	[5.499647806305763, 0.3713613771760743]			[4.843171972777664, 0.6296062810620429]	[1.0418503845381066, 0.8405972088374992]		[3.8258277092687893, 0.8712113442136153]		[0.923896843794479, 0.3289801174635631]	[4.2403066219542325, 0.6061570497943197]	[5.466736109384204, 0.7205129706415134]			[2.404477938730253, 0.27463812884550926]
08 11 15 1 8 0.0000000		[4.438439518873189, 1.4720868853145763]		[0.8360835520447271, 1.3795275636708695]	[5.499906428043457, 0.3748127665331103]			[4.83803947567942, 0.6290356656839537]	[1.0464499388225295, 0.8381123415411695]		[3.8286420086698736, 0.8752585369329464]		[0.9205773117956237, 0.32764892502719417]	[4.2361469144818145, 0.6035655614134352]	[5.465563603572995, 0.7240370557446667]			[2.4063302690311037, 0.271203586321293]
08 11 15 1 8 30.0000000		[4.470753624962646, 1.4752492850824426]		[0.8299017322539974, 1.3755494397524177]	[5.500150038835458, 0.3782672440744567]			[4.832911508341202, 0.6284396996046553]	[1.0510366237706708, 0.8356267024702665]		[3.831480716862817, 0.8793048517107847]		[0.9172696938834263, 0.32630184500455794]	[4.2320081210177385, 0.600962311681474]	[5.464361588746623, 0.7275599250468515]			[2.408171802646618, 0.2677694190820844]
08 11 15 1 9 0.0000000		[4.505124344451109, 1.4783136353821853]		[0.8240384672070841, 1.3715638762160784]	[5.500378532666028, 0.3817247780268666]			[4.827788378349587, 0.6278184721508372]	[1.0556105599086043, 0.8331403027058957]		[3.834344157430234, 0.8833502267555575]		[0.9139740769971851, 0.3249389433455149]	[4.227890135848502, 0.598347494288079]	[5.463129748230058, 0.7310814742546262]			[2.410002562019004, 0.26433564894730865]
08 11 15 1 9 30.0000000		[4.54168603862658, 1.4812701887500332]		[0.8184756770981295, 1.367571579139958]	[5.500591802231808, 0.3851853360435548]			[4.822670389995622, 0.6271720753949843]	[1.0601718658657937, 0.8306531529073007]		[3.837232661219331, 0.8873945994220096]		[0.9106905466910674, 0.32356028672671266]	[4.223792851059529, 0.5957213017492438]	[5.4618677609460535, 0.7346015972517519]
08 11 15 1 10 0.0000000		[4.580570059915601, 1.484108253979035]		[0.8131965811190062, 1.3635732025779643]	[5.500789738924194, 0.38864888519577984]			[4.8175578441813975, 0.6265006041184422]	[1.0647206584027158, 0.8281652633201475]		[3.8401465665333085, 0.8914379061911667]		[0.9074191871294854, 0.3221659425366703]	[4.219716156148782, 0.5930839253319273]	[5.460575301363223, 0.738120186067188]
08 11 15 1 10 30.0000000		[4.621899823225642, 1.4868161745934967]		[0.8081855887531354, 1.359569353250929]	[5.500972232811471, 0.39211539196430467]			[4.812451038329529, 0.6258041557734352]	[1.069257052438109, 0.8256766437846856]		[3.8430862193287334, 0.8954800826495753]		[0.9041600810830045, 0.32075597886084567]	[4.2156599384260875, 0.5904355550822469]	[5.459252039444325, 0.7416371308425076]
08 11 15 1 11 0.0000000		[4.665784462744411, 1.4893813392434816]		[0.8034282011066579, 1.3555605947539004]	[5.50113917262075, 0.39558482223065616]			[4.807350266295498, 0.6250828304442779]	[1.0737811610758317, 0.823187303743724]		[3.8460519734188914, 0.8995210634678756]		[0.9009133099247225, 0.3193304644666211]	[4.211624083024089, 0.5877763798042446]	[5.457897640594849, 0.7451523197987502]
08 11 15 1 11 30.0000000		[4.712310975207125, 1.4917902365908693]		[0.7989109213095883, 1.3515474513346484]	[5.501290445719643, 0.39905714126831754]			[4.802255818282996, 0.6243367308076184]	[1.078293095631352, 0.8206972522505163]		[3.849044190683472, 0.9035607823786183]		[0.897678953627188, 0.3178894687883289]	[4.207608472983609, 0.5851065870492839]	[5.456511765611927, 0.7486656392026619]
08 11 15 1 12 0.0000000		[4.76153489194233, 1.4940285688357273]		[0.794621173108998, 1.3475304112916149]	[5.501425938097722, 0.40253231373375986]			[4.797167980762218, 0.6235659620919475]	[1.082792965657859, 0.8182064979764923]		[3.852063241284598, 0.9075991721533722]		[0.8944570907598058, 0.3164330619122388]	[4.203612989337499, 0.5824263631061639]	[5.4550940706336775, 0.7521769733323678]
08 11 15 1 12 30.0000000		[4.813469745326007, 1.4960814383587413]		[0.7905472268586772, 1.343509930033873]	[5.50154553434774, 0.40601030365730434]			[4.792087036391267, 0.6227706320362126]	[1.0872808789720145, 0.8157150492188785]		[3.855109503889659, 0.9116361645790066]		[0.8912477984867384, 0.3149613145615578]	[4.199637511192855, 0.5797358929920394]	[5.453644207089027, 0.7556862044424445]
08 11 15 1 13 0.0000000		[4.86807590593607, 1.4979336202006364]		[0.7866781321872005, 1.3394864328403568]	[5.50164911764662, 0.4094910744338763]			[4.78701326394056, 0.6219508508477786]	[1.0917569416793298, 0.8132229139081406]		[3.858183365900987, 0.915671690433184]		[0.8880511525652866, 0.3134742980813944]	[4.195681915811647, 0.5770353604440714]	[5.4521618216480965, 0.7591932127283484]
08 11 15 1 13 30.0000000		[4.925249732827687, 1.499569927496529]		[0.7830036566963139, 1.3354603173512698]	[5.501736569736193, 0.41297458881361704]			[4.781946938220418, 0.6211067311595642]	[1.096221258199185, 0.810730099615358]		[3.861285223692748, 0.9197056794589799]		[0.884867227344764, 0.3119720844237643]	[4.19174607868982, 0.5743249479117388]	[5.450646556173227, 0.762697876290275]
08 11 15 1 14 0.0000000		[4.984814393209817, 1.5009756701941668]		[0.7795142301059343, 1.3314319558206453]	[5.501807770903724, 0.4164608088922959]			[4.7768883300117295, 0.620238387986607]	[1.1006739312894969, 0.8082366135594432]		[3.864415482855094, 0.9237380603386691]		[0.8816960957658458, 0.31045474613260604]	[4.187829873634751, 0.5716048365498991]	[5.449098047670746, 0.766200071096383]
08 11 15 1 14 30.0000000		[5.04651394399367, 1.5021371907753003]		[0.7762008933202007, 1.3274016971556448]	[5.501862599962168, 0.41994969610164806]			[4.771837705999834, 0.619345938681887]	[1.1051150620710255, 0.805742462614236]		[3.867574558446083, 0.927768760666555]		[0.8785378293603735, 0.30892235632877757]	[4.183933172841117, 0.5688752062125194]	[5.447515928243538, 0.7696996709453827]
08 11 15 1 15 0.0000000		[5.110012373247973, 1.503042448598308]		[0.773055251942139, 1.3233698687651119]	[5.50190093423021, 0.4234412111994802]			[4.766795328711546, 0.6184295028916167]	[1.1095447500513353, 0.8032476533155232]		[3.870762875251414, 0.9317977069208724]		[0.8753924982516343, 0.30737498869511076]	[4.180055846965245, 0.566136235447018]	[5.445899825044544, 0.7731965474285117]
08 11 15 1 15 30.0000000		[5.174899001485436, 1.5036816077297694]		[0.7700694338114508, 1.3193367782374485]	[5.5019226495120455, 0.42693531425968273]			[4.76176145645537, 0.6174892025099666]	[1.1139630931484152, 0.8007521918678585]		[3.8739808680524006, 0.9358248244346812]		[0.8722601711551006, 0.3058127174614951]	[4.176197765197819, 0.5633881014892924]	[5.444249360231265, 0.7766905698908679]
08 11 15 1 16 0.0000000		[5.240700875439208, 1.5040475693571147]		[0.7672360501834161, 1.3153027148654202]	[5.50192762007693, 0.43043196466206546]			[4.756736343264961, 0.6165251616332054]	[1.1183701877139487, 0.7982560841513519]		[3.877228981902262, 0.9398500373657738]		[0.869140915379593, 0.3042356173899518]	[4.172358795335011, 0.5606309802593679]	[5.442564150921401, 0.7801816053920935]
08 11 15 1 16 30.0000000		[5.306901757837362, 1.5041363886981838]		[0.7645481602050292, 1.3112679510336072]	[5.501915718638478, 0.43393112108200044]			[4.7517202388457385, 0.6155375065134505]	[1.1227661285562553, 0.7957593357282942]		[3.8805076724112655, 0.9438732686654742]		[0.8660347968289127, 0.3026437637597946]	[4.1685388038481115, 0.5578650463575983]	[5.440843809149715, 0.7836695186664476]
08 11 15 1 17 0.0000000		[5.372966075923015, 1.503947522719138]		[0.7619992383792021, 1.3072327434823814]	[5.501886816333722, 0.43743274147994404]			[4.746713388524768, 0.6145263655118715]	[1.1271510089628998, 0.7932619518497148]		[3.8838174060408166, 0.947894440046353]		[0.8629418800038854, 0.30103723235279933]	[4.1647376559515354, 0.5550904730615005]	[5.43908794182625, 0.7871541720821816]
08 11 15 1 17 30.0000000		[5.438365182729237, 1.503483874756538]		[0.7595831447387731, 1.3031973344608296]	[5.50184078270192, 0.4409367830907913]			[4.741716033203789, 0.6134918690515928]	[1.1315249207229612, 0.7907639374617706]		[3.887158660406949, 0.9519134719487614]		[0.8598622280048528, 0.299416099438454]	[4.16095521566929, 0.552307432323157]	[5.4372961506960324, 0.7906354256003105]
08 11 15 1 18 0.0000000		[5.502602783142998, 1.5027516294957215]		[0.7572940974801788, 1.2991619527795395]	[5.501777485663126, 0.4444432024130131]			[4.736728409315521, 0.6124341495701218]	[1.1358879541489935, 0.7882652972120853]		[3.890531924593343, 0.9559302835062102]		[0.8567959025345537, 0.2977804417592125]	[4.157191345899946, 0.5495160947671168]	[5.4354680323003794, 0.7941131367327083]
08 11 15 1 18 30.0000000		[5.565236559599434, 1.5017599007927716]		[0.7551266478310348, 1.2951268147731323]	[5.50169679149651, 0.447951955197679]			[4.731750748783079, 0.6113533414715531]	[1.140240198098653, 0.7857660354559532]		[3.893937699474433, 0.959944792509457]		[0.8537429639014298, 0.29613033651584014]	[4.1534459084800455, 0.5467166296888796]	[5.433603177939957, 0.7975871604995618]
08 11 15 1 19 0.0000000		[5.6258938367624385, 1.5005202384805902]		[0.7530756569487489, 1.291092125181244]	[5.501598564818429, 0.45146299643728793]			[4.726783278982641, 0.6102495810783797]	[1.1445817399960205, 0.7832661562624752]		[3.8973764980487524, 0.9639569153693196]		[0.850703471023355, 0.2944658613528381]	[4.149718764245977, 0.5439092050538938]	[5.43170117363973, 0.8010573493861538]
08 11 15 1 19 30.0000000		[5.6842802881492425, 1.4990460535128902]		[0.7511362746669604, 1.2870580779557574]	[5.501482668560258, 0.45497628035438953]			[4.721826222709215, 0.6091230065831517]	[1.148912665852597, 0.7807656634205341]		[3.9008488457830155, 0.9679665670781129]		[0.8476774814317085, 0.2927870943438696]	[4.146009773094422, 0.5410939874970078]	[5.429761600115965, 0.8045235532990108]
08 11 15 1 20 0.0000000		[5.740181867180067, 1.4973520220462742]		[0.7493039199246726, 1.2830248570012817]	[5.501348963945977, 0.45849176039007544]			[4.716879798145599, 0.6079737579998168]	[1.1532330602880059, 0.7782645604447325]		[3.9043552809670867, 0.9719736611697244]		[0.844665051275882, 0.29109411397732043]	[4.142318794041252, 0.5382711423224485]	[5.427784032745435, 0.8079856195213723]
08 11 15 1 20 30.0000000		[5.793461055386536, 1.4954535202947263]		[0.7475742627288939, 1.2789926368551392]	[5.501197310469499, 0.4620093891922621]			[4.7119442188344, 0.6068019771149864]	[1.1575430065503851, 0.7757628505811996]		[3.90789635508047, 0.9759781096781865]		[0.8416662353281299, 0.2893869991418924]	[4.138645685278959, 0.5354408335042735]	[5.425768041537007, 0.811443392668049]
08 11 15 1 21 0.0000000		[5.844049019917588, 1.493366127274883]		[0.7459432075163112, 1.274961583312405]	[5.501027565871774, 0.4655291186037735]			[4.707019693653195, 0.6056078074389586]	[1.1618425865364717, 0.7732605368133179]		[3.9114726331704928, 0.9799798230947439]		[0.8386810869888185, 0.2876658291123125]	[4.134990304232687, 0.5326032236872186]	[5.423713191105784, 0.8148967146395686]
08 11 15 1 21 30.0000000		[5.891935369499537, 1.4911052162901395]		[0.7444068777919628, 1.270931854001116]	[5.50083958611763, 0.4690508996502768]			[4.702106426817805, 0.6043913941535002]	[1.1661318808114105, 0.770757621867363]		[3.9150846942427373, 0.9839787103233224]		[0.8357096582920056, 0.2859306835350769]	[4.131352507614775, 0.5297584741880345]	[5.421619040649983, 0.8183454245757299]
08 11 15 1 22 0.0000000		[5.937156999988596, 1.488685641563531]		[0.7429616019349661, 1.266903598912078]	[5.500633225372385, 0.4725746825279726]			[4.697204617762564, 0.603152884075725]	[1.1704109686282465, 0.7682541082180178]		[3.918733131663922, 0.9879746786343846]		[0.8327519999113867, 0.28418164241431326]	[4.127732151477868, 0.5269067449972443]	[5.419485143930764, 0.8217893588084877]
08 11 15 1 22 30.0000000		[5.979787166825428, 1.486121515657059]		[0.7416039000714969, 1.2628769608873966]	[5.500408335978212, 0.47610041659113606]			[4.69231446127672, 0.6018924255892157]	[1.1746799279471503, 0.7657499980938353]		[3.922418553577903, 0.9919676336170287]		[0.8298081611665971, 0.28241878609774745]	[4.124129091266707, 0.5240481947812574]	[5.417311049255188, 0.8252283508142069]
08 11 15 1 23 0.0000000		[6.0199255326309995, 1.4834260666263195]		[0.7403304719245926, 1.2588520760713664]	[5.500164768430257, 0.47962805033944744]			[4.687436147389551, 0.6006101686082157]	[1.1789388354543406, 0.7632452934825965]		[3.926141583335033, 0.9959574791293287]		[0.826878190029814, 0.28064219526270767]	[4.120543181868454, 0.5211829808849225]	[5.415096299462539, 0.8286622311652898]
08 11 15 1 23 30.0000000		[6.057689592756128, 1.4806115607353356]		[0.7391381855589976, 1.2548290743269828]	[5.499902371352538, 0.4831575314050985]			[4.6825698613860585, 0.5993062645250962]	[1.1831877665807498, 0.760739996136605]		[3.929902859935469, 0.9999441172467805]		[0.82396213313272, 0.2788519509022861]	[4.116974277661674, 0.5183112593344614]	[5.412840431914228, 0.8320908274811756]
08 11 15 1 24 0.0000000		[6.093207616574779, 1.4776892760585691]		[0.7380240669464437, 1.2508080796211285]	[5.499620991473585, 0.48668880653971797]			[4.677715783799818, 0.5979808661613586]	[1.187426795520392, 0.7582341075778358]		[3.9337030384866845, 1.0039274482088694]		[0.821060035773762, 0.2770481343115608]	[4.113422232564013, 0.5154331848407147]	[5.410542978487513, 0.8355139643787276]
08 11 15 1 24 30.0000000		[6.1266130634719485, 1.4746695134475987]		[0.7369852902839521, 1.246789210381058]	[5.499320473601867, 0.49022182160110006]			[4.672874090408708, 0.5966341277186229]	[1.1916559952484687, 0.755727629103076]		[3.9375427906759173, 1.0079073703635604]		[0.8181719419257323, 0.27523082707395546]	[4.109886900078517, 0.5125489108027865]	[5.408203465573284, 0.8389314634220464]
08 11 15 1 25 0.0000000		[6.158040328083473, 1.471561633328551]		[0.73601916900369, 1.2427725798246494]	[5.499000660600971, 0.49375652153968286]			[4.668044952233316, 0.5952662047298499]	[1.195875437539205, 0.753220561788931]		[3.941422805257825, 1.0118837801097296]		[0.8152978942436327, 0.2734001110476649]	[4.106368133338622, 0.5096585893120283]	[5.405821414078171, 0.842343143071642]
08 11 15 1 25 30.0000000		[6.187621620987672, 1.4683741090486786]		[0.7351231474185026, 1.238758296266595]	[5.498661393364568, 0.4972928503848422]			[4.663228535538131, 0.5938772540106172]	[1.2000851929834302, 0.7507129064967959]		[3.945343788558005, 1.015856571837368]		[0.8124379340728433, 0.27155606835221924]	[4.1028657851519394, 0.5067623711562936]	[5.4033963393926685, 0.8457488187290669]
08 11 15 1 26 0.0000000		[6.215484780329038, 1.4651145896532907]		[0.7342947929521563, 1.2347464634025846]	[5.49830251079114, 0.5008307512309785]			[4.658425001835298, 0.5924674336106847]	[1.2042853310058736, 0.7482046638776876]		[3.9493064649926795, 1.0198256378655652]		[0.8095921013782822, 0.2696987812824402]	[4.0993797080427115, 0.5038604058245562]	[5.400927751594708, 0.8491483022071467]
08 11 15 1 26 30.0000000		[6.241751821607363, 1.4617899668650074]		[0.7335317889080959, 1.2307371805732001]	[5.497923849758504, 0.5043701662233346]			[4.653634507891049, 0.5910369027656728]	[1.2084759198822344, 0.7456958343770528]		[3.953311577605331, 1.023790868378065]		[0.806760435071746, 0.2678283325870008]	[4.095909754293029, 0.5009528415118224]	[5.398415155123238, 0.852541402535227]
08 11 15 1 27 0.0000000		[6.266538056033265, 1.4584064425892238]		[0.7328319277341754, 1.2267305430092743]	[5.497525245098096, 0.5079110365436571]			[4.648857205734587, 0.589585821849089]	[1.2126570267559744, 0.7431864182394814]		[3.957359888620607, 1.027752151356382]		[0.803942972540744, 0.2659448050163428]	[4.092455775982887, 0.4980398251242868]	[5.395858048986091, 0.8559279254259278]
08 11 15 1 27 30.0000000		[0.006766327936374291, 1.4549695944849856]		[0.7321931047449174, 1.2227266420601293]	[5.497106529569072, 0.5114533023955565]			[4.644093242669524, 0.5881143523245285]	[1.2168287176548724, 0.7406764155133343]		[3.9614521800162104, 1.0317093725103093]		[0.8011397499793256, 0.2640482816032463]	[4.089017625028985, 0.4951215022848059]	[5.393255926986745, 0.8593076727631163]
08 11 15 1 28 0.0000000		[0.028908098968355972, 1.4514844380561582]		[0.7316133122659586, 1.2187255654060927]	[5.496667533832175, 0.5149969029896961]			[4.639342761287671, 0.5866226566982353]	[1.2209910575073368, 0.7381658260553371]		[3.965589254113115, 1.0356624152057985]		[0.7983508023167916, 0.26213884557636175]	[4.085595153222346, 0.4921980173386351]	[5.390608277409611, 0.8626804433801245]
08 11 15 1 28 30.0000000		[0.04987168049540522, 1.4479554843848732]		[0.731090634168384, 1.2147273972565416]	[5.496208086423416, 0.5185417765287287]			[4.634605899485189, 0.5851108984719917]	[1.22514411015846, 0.735654649535034]		[3.969771934184942, 1.0396111603899925]		[0.795576163227423, 0.2602165803475009]	[4.082188212264846, 0.48926951335937335]	[5.387914583253058, 0.8660460325444038]
08 11 15 1 29 0.0000000		[0.06974368774807574, 1.4443867930994139]		[0.7306232407635715, 1.2107322185345464]	[5.495728013727556, 0.522087860191966]			[4.629882790481074, 0.5835792420962835]	[1.2292879383858502, 0.7331428854392372]		[3.974001065086874, 1.0435554865133712]			[4.078796653804552, 0.4863361321551908]	[5.385174322238486, 0.8694042319944837]
08 11 15 1 29 30.0000000		[0.08860405519132408, 1.4407820204885693]		[0.7302093840313173, 1.206740107049241]	[5.4952271399514, 0.5256350901198442]			[4.625173562837789, 0.5820278529239398]	[1.233422603915222, 0.7306305330763668]		[3.978277513904848, 1.0474952694488393]			[4.075420329469938, 0.4833980142752897]	[5.382386966864953, 0.8727548298848128]
08 11 15 1 30 0.0000000		[0.10652641708525251, 1.4371444628830354]		[0.7298473931566158, 1.20275113765677]	[5.4947052870969, 0.5291834013981456]			[4.620478340484129, 0.5804568971640615]	[1.2375481674357611, 0.728117591580761]		[3.982602170625423, 1.0514303824076967]			[4.072059090903078, 0.48045529901653694]	[5.379551984471368, 0.8760976107302354]
08 11 15 1 30 30.0000000		[0.12357851768328561, 1.4334770955525686]		[0.7295356703523084, 1.1987653824107507]	[5.494162274934101, 0.532732728041928]			[4.615797242740105, 0.5788665418364694]	[1.2416646886152434, 0.7256040599168608]		[3.986975948827195, 1.055360695852265]			[4.0687127897917215, 0.47750812443035184]	[5.376668837306689, 0.8794323553501676]
08 11 15 1 31 0.0000000		[0.1398226309344278, 1.4297826074391418]		[0.7292726869467585, 1.1947829107029708]	[5.4935979209739, 0.5362830029792411]			[4.611130384343921, 0.5772569547264852]	[1.2457722261149544, 0.7230899368833801]		[3.991399786394159, 1.0592860774051118]			[4.065381277900297, 0.4745566273297944]	[5.373736982608526, 0.88275884081252]
08 11 15 1 31 30.0000000		[0.15531597578001616, 1.4260634320792436]		[0.7290569797173374, 1.1908037893951275]	[5.4930120404406635, 0.5398341580345953]			[4.606477875480836, 0.5756283043402768]	[1.2498708376043668, 0.7205752211173891]		[3.9958746462518073, 1.0632063917546597]			[4.062064407099979, 0.471600943296795]	[5.370755872690594, 0.8860768403773833]
08 11 15 1 32 0.0000000		[0.17011111776807658, 1.4223217750754664]		[0.7288871474522406, 1.1868280829421591]	[5.492404446244684, 0.5433861239121166]			[4.601839821813985, 0.5739807598605715]	[1.253960579775618, 0.7180599110983583]		[4.0004015171263685, 1.0671215005571246]			[4.058762029397673, 0.46864120668961445]	[5.367724955039465, 0.8893861234405606]
08 11 15 1 32 30.0000000		[0.18425635111131236, 1.4185596384682209]		[0.7287618477242388, 1.1828558535078986]	[5.491774948954507, 0.5469388301785084]			[4.59721632451694, 0.5723144911029736]	[1.2580415083577527, 0.7155440051520832]		[4.004981414328089, 1.071031262334508]			[4.055473996964025, 0.4656775506504691]	[5.364643672421071, 0.892686455477006]
08 11 15 1 33 0.0000000		[0.19779605777269657, 1.4147788423391827]		[0.7286797938615812, 1.1788871610735243]	[5.491123356769123, 0.550492205245685]			[4.5926074803081045, 0.5706296684726906]	[1.262113678130771, 0.713027501454614]		[4.009615380558967, 1.074935532368574]			[4.052200162160531, 0.4627101071132803]	[5.361511462997459, 0.8959775979841381]
08 11 15 1 33 30.0000000		[0.2107710419127406, 1.4109810439534394]		[0.7286397521022454, 1.174922063539351]	[5.490449475490047, 0.5540461763531703]			[4.5880133814867285, 0.568926462921859]	[1.2661771429394628, 0.7105103980360827]		[4.0143044867457185, 1.078834162590574]			[4.048940377565647, 0.4597390068116149]	[5.358327760454273, 0.8992593084252387]
08 11 15 1 34 0.0000000		[0.22321883925141012, 1.4071677547203327]		[0.7286405389188809, 1.1709606168204263]	[5.489753108493292, 0.5576006695502266]			[4.583434115970544, 0.5672050459074102]	[1.2702319557070338, 0.7079926927844824]		[4.019049832898402, 1.0827270014666173]			[4.045694495999982, 0.456764379286779]	[5.355091994139507, 0.9025313401728561]
08 11 15 1 34 30.0000000		[0.2351740017242905, 1.4033403552256454]		[0.728681018502683, 1.1670028749364012]	[5.48903405670125, 0.5611556096776678]			[4.578869767334987, 0.5654655893494325]	[1.2742781684485394, 0.7054743834494147]		[4.023852548995556, 1.0866138938784171]			[4.042462370550647, 0.4537863528959973]	[5.351803589214015, 0.905793442452385]
08 11 15 1 35 0.0000000		[0.24666835835536077, 1.3995001085611738]		[0.7287601003955368, 1.1630488900959859]	[5.488292118554495, 0.564710920349428]			[4.574320414853826, 0.5637082655902025]	[1.2783158322841048, 0.7029554676457129]		[4.028713795896248, 1.0904946809992775]			[4.03924385459468, 0.4508050548207708]	[5.348461966814362, 0.9090453602858335]
08 11 15 1 35 30.0000000		[0.2577312536020155, 1.3956481721528642]		[0.7288767372602861, 1.1590987127764787]	[5.487527089983523, 0.5682665239338449]			[4.569786133541282, 0.5619332473536989]	[1.2823449974519627, 0.70043594285708]		[4.033634766279777, 1.094369200165081]			[4.0360388018216025, 0.4478206110753555]	[5.3450665442285565, 0.9122868344358964]
08 11 15 1 36 0.0000000		[0.26838976461625136, 1.3917856082655815]		[0.7290299227800041, 1.1551523917986162]	[5.4867387643804495, 0.5718223415346116]			[4.565266994195392, 0.5601407077058174]	[1.286365713321293, 0.6979158064396239]		[4.038616685613372, 1.0982372847401374]			[4.032847066255203, 0.4448331465153085]	[5.341616735085245, 0.9155176013503886]
08 11 15 1 36 30.0000000		[0.27866889894990005, 1.3879133933417356]		[0.7292186896777061, 1.1512099743971111]	[5.485926932570662, 0.5753782929714917]			[4.560763063442746, 0.5583308200150912]	[1.2903780284048771, 0.6953950556253893]		[4.043660813148706, 1.102098763977579]			[4.029668502274451, 0.4418427848461896]	[5.338111949556959, 0.9187373931071875]
08 11 15 1 37 0.0000000		[0.2885917742441434, 1.384032426312181]		[0.7294421078486035, 1.1472715062871284]	[5.485091382784475, 0.5789342967607108]			[4.556274403784332, 0.5565037579141353]	[1.294381990371554, 0.692873687525756]		[4.048768442947497, 1.105953462874154]			[4.026502964633607, 0.43884964863235926]	[5.334551594578016, 0.9219459373596602]
08 11 15 1 37 30.0000000		[0.2981797814102783, 1.3801435360010328]		[0.7296992825975205, 1.14333703172703]	[5.484231900628779, 0.5824902700950366]			[4.551801073642615, 0.5546596952616146]	[1.2983776460585061, 0.6903516991348605]		[4.053940904936768, 1.109801202019155]			[4.023350308481618, 0.4358538593058285]	[5.33093507407771, 0.9251429572828269]
08 11 15 1 38 0.0000000		[0.3074527327424939, 1.3762474877312396]		[0.7299893529748265, 1.1394065935775386]	[5.483348269058716, 0.5860461288235765]			[4.547343127409595, 0.5527988061049547]	[1.3023650414833534, 0.6878290873329229]		[4.059179565994213, 1.1136417974372175]			[4.020210389380699, 0.43285553717523695]	[5.32726178922941, 0.9283281715202576]
08 11 15 1 38 30.0000000		[0.31642899632097105, 1.372344989224606]		[0.7303114902044061, 1.1354802333576675]	[5.4824402683494045, 0.5896017874312803]			[4.542900615495972, 0.5509212646435943]	[1.306344221856085, 0.6853058488895618]		[4.064485831063867, 1.1174750604248167]			[4.017083063324173, 0.4298548014349151]	[5.323531138716213, 0.9315012941318677]
08 11 15 1 39 0.0000000		[0.32512561797028044, 1.3684366958784908]		[0.7306648961979569, 1.1315579912975344]	[5.481507676067726, 0.5931571590180816]			[4.538473584381167, 0.5490272451929953]	[1.3103152315907884, 0.6827819804669925]		[4.069861144302617, 1.1213007973800935]			[4.013968186753652, 0.42685177017397363]	[5.319742519013833, 0.9346620345427032]
08 11 15 1 39 30.0000000		[0.3335584319416808, 1.364523215491235]		[0.7310488021501313, 1.1276399063883145]	[5.4805502670442054, 0.5967121552777933]			[4.534062076664304, 0.5471169221492131]	[1.3142781143172346, 0.6802574786232422]		[4.075306990257664, 1.1251188096257914]			[4.010865616575457, 0.4238465603855066]	[5.315895324691374, 0.9378100974928731]
08 11 15 1 40 0.0000000		[0.3417421613907689, 1.360605112499628]		[0.7314624672094553, 1.1237260164294993]	[5.479567813345003, 0.6002666864766291]			[4.529666131115958, 0.5451904699541987]	[1.318232912892272, 0.6777323398152879]		[4.080824895074963, 1.1289288932250805]			[4.007775210176358, 0.42083928797585624]	[5.3119889487306615, 0.9409451829887375]
08 11 15 1 40 30.0000000		[0.34969050962960985, 1.3566829117838652]		[0.7319051772204341, 1.1198163580736014]	[5.478560084244053, 0.6038206614314333]			[4.525285782730677, 0.5432480630617686]	[1.3221796694110632, 0.6752065604021381]		[4.0864164277389525, 1.1327308387898563]			[4.0046968254387, 0.4178300677738926]	[5.308022782864882, 0.9440669862555239]	[5.52581355311866, 0.4262563076961932]
08 11 15 1 41 0.0000000		[0.3574162430425485, 1.3527571020887816]		[0.7323762435323321, 1.1159109668685205]	[5.477526846195364, 0.6073739874876009]			[4.5209210627802445, 0.5412898759041874]	[1.3261184252181648, 0.6726801366479056]		[4.09208320134328, 1.1365244312813207]			[4.001630320754839, 0.4148190135403878]	[5.303996217937123, 0.9471751976914546]	[5.525182015702, 0.4294962577075025]
08 11 15 1 41 30.0000000		[0.36493126647227886, 1.3488281391042118]		[0.7328750018706743, 1.1120098772976814]	[5.476467862805516, 0.6109265704966318]			[4.516571998867513, 0.5393160828595215]	[1.3300492209184167, 0.6701530647247692]		[4.097826874392433, 1.1403094498024866]			[3.9985755550409334, 0.41180623797743576]	[5.2999086442796415, 0.9502695028236323]	[5.524531762281916, 0.4327358309285393]
08 11 15 1 42 0.0000000		[0.3722466918055911, 1.3448964482421362]		[0.7334008112676407, 1.1081131228180832]	[5.475382894806392, 0.6144783147933821]			[4.5122386149809035, 0.5373268582195745]	[1.3339720963877026, 0.6676253407159487]		[4.1036491521339835, 1.1440856673822792]			[3.9955323877501843, 0.40879185273787183]	[5.295759452114464, 0.9533495822657856]	[5.523862667150677, 0.4359749663280808]
08 11 15 1 42 30.0000000		[0.3793729004167163, 1.3409624271438334]		[0.7339530530478332, 1.1042207358963916]	[5.474271700028158, 0.6180291231730025]			[4.507920931549351, 0.5353223761586032]	[1.3378870907835323, 0.6650969606186078]		[4.109551787920761, 1.147852850750976]			[3.992500678885431, 0.40577596843477093]	[5.291548031976104, 0.956415111678055]	[5.523174603418168, 0.43921360202903714]
08 11 15 1 43 0.0000000		[0.3863196000622873, 1.3370264479462626]		[0.7345311298660876, 1.100332748043217]	[5.473134033372543, 0.6215788968674881]			[4.503618965497812, 0.5333028107026211]	[1.3417942425554898, 0.6625679203467377]		[4.1155365846025145, 1.151610760106553]			[3.9894802890111536, 0.4027586946509789]	[5.287273775157058, 0.9594657617290282]	[5.522467443005099, 0.4424516752980191]
08 11 15 1 43 30.0000000		[0.39309587676205204, 1.333088859333464]		[0.7351344647943605, 1.0964491898456163]	[5.471969646786442, 0.6251275355219355]			[4.499332730303099, 0.5312683356994852]	[1.3456935894554993, 0.6600382157339402]		[4.121605395946077, 1.1553591488716384]			[3.9864710792649847, 0.39974013994862656]	[5.282936074176837, 0.962501198060165]	[5.521741056636397, 0.44568912253476783]
08 11 15 1 44 0.0000000		[0.39971024214655887, 1.3291499883958036]		[0.7357625004546803, 1.0925700909980236]	[5.470778289235885, 0.6286749371704645]			[4.495062236050181, 0.529219124789569]	[1.349585168547968, 0.6575078425362338]		[4.12776012808276, 1.1590977634407702]			[3.983472911368607, 0.39672041187871215]	[5.2785343232751885, 0.965521081252867]	[5.520995313834758, 0.4489258792614605]
08 11 15 1 44 30.0000000		[0.40617067670478996, 1.3252101423171747]		[0.7364146981955992, 1.088695480331624]	[5.469559706680411, 0.6322209982117494]			[4.490807489488701, 0.5271553513772228]	[1.3534690162197653, 0.6549767964347739]		[4.1340027409818845, 1.1628263429175]			[3.980485647638118, 0.3936996169906996]	[5.274067918930253, 0.9685250667983731]	[5.520230082914371, 0.4521618801119614]
08 11 15 1 45 0.0000000		[0.4124846693207426, 1.3212696099080465]		[0.7370905373095921, 1.084825385842296]	[5.468313642047884, 0.6357656133842672]			[4.486568494089859, 0.5250771886028155]	[1.3573451681900741, 0.6524450730385716]		[4.140335249948558, 1.1665446188410407]			[3.9775091509939497, 0.3906778608420921]	[5.269536260402317, 0.9715128050706411]	[5.519445230974847, 0.4553970588209114]
08 11 15 1 45 30.0000000		[0.4186592534496502, 1.3173286630001169]		[0.7377895142890416, 1.0809598347172156]	[5.467039835209794, 0.6393086757411466]			[4.4823452501034176, 0.5229848093155647]	[1.3612136595200686, 0.649912667887111]		[4.146759727143771, 1.1702523149020845]			[3.9745432849702147, 0.3876552480080573]	[5.264938750303842, 0.9744839413025556]	[5.518640623895343, 0.45863134821273877]
08 11 15 1 46 0.0000000		[0.4247010402485759, 1.3133875577166543]		[0.7385111421187095, 1.0770988533601475]	[5.465738022957095, 0.6428500766247062]			[4.478137754614969, 0.5208783860469511]	[1.3650745246224796, 0.647379576452985]		[4.153278303124525, 1.173949146647356]			[3.9715879137235732, 0.38463188209105936]	[5.260274795196438, 0.9774381155655912]	[5.517816126328894, 0.4618646801905433]
08 11 15 1 46 30.0000000		[0.43061624894500955, 1.3094465356309684]		[0.7392549496025105, 1.0732424674155783]	[5.46440793897662, 0.6463897056406379]			[4.473946001603267, 0.5187580909848756]	[1.3689277972710094, 0.6448457941444624]		[4.159893168401027, 1.1776348211726289]			[3.9686429020416885, 0.38160786573045324]	[5.255543806215398, 0.9803749627532281]	[5.516971601696976, 0.46509698572489255]
08 11 15 1 47 0.0000000		[0.43641073469879094, 1.305505824824115]		[0.7400204807227794, 1.0693907017916846]	[5.46304931382812, 0.6499274506318143]			[4.4697699819976435, 0.5166240959484946]	[1.3727735106096077, 0.6423113163080123]		[4.166606575008021, 1.1813090368036916]			[3.9657081153511653, 0.378583300612123]	[5.25074519972242, 0.9832941125683486]
08 11 15 1 47 30.0000000		[0.4420900141868726, 1.3015656408517366]		[0.740807294030171, 1.0655435806822506]	[5.461661874921994, 0.6534631976517676]			[4.465609683735523, 0.5144765723636654]	[1.3766116971616265, 0.6397761382308282]		[4.173420838086317, 1.1849714827649716]			[3.9627834197250387, 0.37555828747811076]	[5.2458783979871, 0.9861951895148815]
08 11 15 1 48 0.0000000		[0.447659289118446, 1.297626187628814]		[0.7416149620625337, 1.0617011275875674]	[5.460245346497741, 0.6569968309378319]			[4.461465091819841, 0.5123156912391555]	[1.380442388838813, 0.6372402551432456]		[4.180338337470456, 1.1886218388353837]			[3.9598686818899043, 0.3725329261362045]	[5.240942829897722, 0.9890778128939628]
08 11 15 1 48 30.0000000		[0.4531234678668134, 1.2936876582402221]		[0.7424430707911626, 1.0578633653343748]	[5.458799449603213, 0.6605282328838815]			[4.45733618837652, 0.5101416231434168]	[1.3842656169502061, 0.6347036622211844]		[4.187361519277409, 1.1922597749910906]			[3.956963769232562, 0.3695073154695534]	[5.235937931701881, 0.9919415968049143]
08 11 15 1 49 0.0000000		[0.45848718538652905, 1.289750235684139]		[0.7432912190929254, 1.0540303160949307]	[5.4573239020747115, 0.6640572840127594]			[4.453222952711773, 0.5079545381821221]	[1.3880814122108815, 0.6321663545885194]		[4.1944928974910605, 1.1958849510347056]			[3.9540685498062613, 0.36648155344627226]	[5.230863147777375, 0.9947861501512497]
08 11 15 1 49 30.0000000		[0.4637548215678527, 1.2858140935545814]		[0.7441590182469424, 1.0502020014051818]	[5.455818418518001, 0.6675838629483587]			[4.449125361369363, 0.5057546059762581]	[1.3918898047505885, 0.6296283273194531]		[4.2017350555360045, 1.1994970162106722]			[3.9511828923366155, 0.3634557371289878]	[5.2257179314337945, 0.9976110766521141]
08 11 15 1 50 0.0000000		[0.4689305181659344, 1.2818793966687043]		[0.7450460914544037, 1.0463784421821722]	[5.454282710290302, 0.6711078463872974]			[4.4450433881876465, 0.503541995640969]	[1.3956908241222343, 0.6270895754407877]		[4.209090647833717, 1.2030956088063833]			[3.9483066662270785, 0.36042996268441047]	[5.220501745745155, 1.000415974859375]
08 11 15 1 50 30.0000000		[0.47401819442861115, 1.2779463016439885]		[0.7459520733803756, 1.0425596587406762]	[5.452716485483322, 0.6746291090703126]			[4.440977004356492, 0.5013168757649461]	[1.3994844993102769, 0.6245500939342195]		[4.2165624013329275, 1.20668035573883]			[3.945439741564052, 0.35740432539288125]	[5.2152140644138685, 1.003200438180711]
08 11 15 1 51 0.0000000		[0.4790215615355324, 1.2740149574297814]		[0.7468766097164079, 1.0387456708091014]	[5.451119448907405, 0.6781475237532453]			[4.4369261784738985, 0.49907941439055675]	[1.403270858738973, 0.6220098777385743]		[4.224153117005498, 1.210250872126331]			[3.9425819891217073, 0.35437891965785945]	[5.209854372666282, 1.0059640549090023]
08 11 15 1 51 30.0000000		[0.48394413595000757, 1.2700855057973408]		[0.7478193567628331, 1.034936497544747]	[5.4494913020768845, 0.6816629611777024]			[4.432890876602448, 0.49682977899450825]	[1.4070499302805335, 0.6194689217520304]		[4.23186567129759, 1.2138067608451775]			[3.9397332803663923, 0.35135383901542]	[5.204422168179897, 1.0087064082583799]
08 11 15 1 52 0.0000000		[0.4887892517758316, 1.2661580817920528]		[0.7487799810298085, 1.0311321575483536]	[5.447831743196681, 0.6851752900413978]			[4.428871062325389, 0.49456813646923764]	[1.4108217412631234, 0.6169272208342567]		[4.239703017525053, 1.21734761207086]			[3.9368934874607193, 0.348329176143727]	[5.1989169620423805, 1.011427076407206]
08 11 15 1 52 30.0000000		[0.49356007220272546, 1.2622328141511208]		[0.7497581588560316, 1.0273326688781048]	[5.446140467150265, 0.6886843769680838]			[4.424866696802482, 0.49229465310482784]	[1.4145863184787824, 0.6143847698085733]		[4.247668187200362, 1.220873002803785]			[3.9340624832673896, 0.3453050228724337]	[5.1933382797423056, 1.0141256325484116]
08 11 15 1 53 0.0000000		[0.49825960011597803, 1.2583098256897733]		[0.7507535760443034, 1.0235380490630124]	[5.444417165489045, 0.6921900864771994]			[4.420877738825452, 0.49000949457160137]	[1.4183436881912146, 0.611841563464051]		[4.255764291277496, 1.2243824963791887]			[3.9312401413526445, 0.3422814701920914]	[5.187685662191471, 1.016801644947422]
08 11 15 1 53 30.0000000		[0.502890687939513, 1.2543892336586342]		[0.7517659275130467, 1.0197483151157667]	[5.44266152642328, 0.6956922809531753]			[4.416904144873072, 0.4877128259033188]	[1.4220938761434647, 0.609297596557577]		[4.263994521299128, 1.227875641961258]			[3.9284263359894256, 0.3392586082635238]	[5.181958666778617, 1.019454677008127]
08 11 15 1 53 59.9990000		[0.507456046774733, 1.2504711500747523]		[0.7527949169629916, 1.01596348354506]	[5.440873234814597, 0.6991908206143669]			[4.412945869165919, 0.48540481148091374]	[1.4258369075655044, 0.6067528638159201]		[4.272362150429289, 1.2313519740213446]			[3.925620942160304, 0.33623652642712387]	[5.176156868454133, 1.022084287347191]
08 11 15 1 54 29.9990000		[0.5119582548922138, 1.246555682028486]		[0.7538402565582267, 1.0121835703674291]	[5.4390519721702155, 0.7026855634816956]			[4.4090028637206125, 0.48308561501691305]	[1.429572807181673, 0.6042073599377014]		[4.280870534352411, 1.2348110118004243]			[3.9228238355600684, 0.33321531321215403]	[5.170279860845312, 1.0246900298770487]
08 11 15 1 54 59.9990000		[0.5163997656281815, 1.2426429319682442]		[0.7549016666209872, 1.0084085911185994]	[5.437197416638984, 0.7061763653469764]			[4.405075078403717, 0.4807553995403405]	[1.433301599218045, 0.6016610795953966]		[4.289523112018303, 1.2382522587557978]			[3.9200348925980553, 0.33019505634600393]	[5.164327257401517, 1.0272714538979755]
08 11 15 1 55 29.9990000		[0.5207829147328207, 1.2387329979649457]		[0.7559788753393879, 1.004638560864413]	[5.435309243009318, 0.7096630797408797]			[4.401162460985093, 0.47841432738229456]	[1.4370233074096765, 0.59911401743727]		[4.298323406209988, 1.2416752019923871]			[3.9172539904002672, 0.327175842763368]	[5.158298692568528, 1.029828104199561]
08 11 15 1 55 59.9990000		[0.525109927213833, 1.23482597395779]		[0.7570716184875522, 1.000873494211322]	[5.433387122709149, 0.713145557900625]			[4.397264957190844, 0.47606256016199455]	[1.4407379550077615, 0.5965661680893187]		[4.307275023909481, 1.2450793116788845]			[3.914481006811199, 0.3241577586154196]	[5.152193822991142, 1.0323595211719543]
08 11 15 1 56 29.9990000		[0.5293829237143596, 1.2309219499828994]		[0.7581796391574952, 0.9971134053164727]	[5.4314307238080195, 0.7166236487373834]			[4.3933825107556945, 0.473700258773485]	[1.4444455647866599, 0.5940175261571128]		[4.31638165643384, 1.2484640404493645]			[3.9117158203954085, 0.3211408892789396]	[5.146012328743001, 1.0348652409272552]
08 11 15 1 56 59.9990000		[0.5336039264613127, 1.2270210123861727]		[0.7593026875021777, 0.9933583078974378]	[5.4294397110213914, 0.7200971988033262]			[4.389515063474917, 0.4713275833727899]	[1.4481461590508515, 0.591468086227685]		[4.325647079311693, 1.2518288227908583]			[3.908958310438928, 0.3181253193653566]	[5.139753914582378, 1.037344795431303]
08 11 15 1 57 29.9990000		[0.5377748648170357, 1.2231232440215924]		[0.7604405204892528, 0.9896082152415312]	[5.427413745717344, 0.7235660522584642]			[4.385662555255653, 0.4689446933657093]	[1.4518397596417743, 0.5889178428713417]		[4.33507515186727, 1.2551730744177902]			[3.9062083569503874, 0.31511113272978375]	[5.133418311232541, 1.0397977126463611]
08 11 15 1 57 59.9990000		[0.5418975804641524, 1.2192287244361688]		[0.7615929016649107, 0.985863140214828]	[5.425352485925746, 0.7270300508371523]			[4.381824924167754, 0.4665517473960552]	[1.4555263879445857, 0.5863667906434891]		[4.344669816476408, 1.2584961916342243]			[3.9034658406619305, 0.3120984124800013]	[5.127005276685107, 1.0422235166848899]
08 11 15 1 58 29.9990000		[0.5459738322514385, 1.2153375300424867]		[0.7627596009274025, 0.9821230952708309]	[5.423255586350044, 0.730489033814358]			[4.378002106494013, 0.4641489033344745]	[1.459206064894794, 0.5838149240863606]		[4.354435097455619, 1.2617975506852221]			[3.9007306430299784, 0.3090872409853532]	[5.120514597524584, 1.044621727974826]
08 11 15 1 58 59.9990000		[0.5500053007257285, 1.2114497342798622]		[0.7639403943097663, 0.9783880924588291]	[5.421122698381816, 0.7339428379716991]			[4.374194036779803, 0.4617363182677856]	[1.4628788109848252, 0.5812622377307879]		[4.364375099542452, 1.2650765070986403]			[3.898002646235742, 0.30607769988562694]	[5.113946090272133, 1.0469918634366262]
08 11 15 1 59 29.9990000		[0.55399359237308, 1.2075654077649491]		[0.7651350637713203, 0.9746581434319571]	[5.418953470118194, 0.7373912975631906]			[4.370400647882191, 0.45931414848876245]	[1.466544646270485, 0.5787087260979069]		[4.37449400592169, 1.2683323950192065]			[3.895281733185544, 0.30306987009988534]	[5.107299602746377, 1.049333436672415]	[5.487507215255755, 0.5485266830450185]
08 11 15 1 59 59.9990000		[0.5579400821879306, 1.2036847639821668]		[0.7663433969975078, 0.9709332594549822]	[5.41674754638235, 0.7408342442808052]			[4.36662187101836, 0.45688254948650586]	[1.4702035903773243, 0.5761543837008406]		[4.384796075748607, 1.2715645265367992]			[3.8925677875110187, 0.30006383183520224]	[5.1005750154388, 1.051645958167508]	[5.486065734724866, 0.5517014488462633]
08 11 15 2 0 29.9990000		[0.5618465658239814, 1.1998075775014188]		[0.7675651872077449, 0.9672134514117898]	[5.414504568747145, 0.744271507219847]			[4.362857635813507, 0.4544416759372078]	[1.4738556625069368, 0.5735992050463788]		[4.395285641116689, 1.2747721910114025]			[3.889860693569078, 0.29705966459538213]	[5.093772242901199, 1.0539289355045618]	[5.484599890772153, 0.5548728279754831]
08 11 15 2 0 59.9990000		[0.5657142861371831, 1.1959340565416636]		[0.7688002329708479, 0.9634987298126438]	[5.412224175562135, 0.747702912844057]			[4.359107870348029, 0.4519916816954911]	[1.4775008814431234, 0.5710431846365804]		[4.40596710341384, 1.2779546543973128]			[3.887160336441708, 0.294057447189625]	[5.086891235142259, 1.0561818735906638]	[5.483109510280566, 0.5580407190239893]
08 11 15 2 1 29.9990000		[0.5695445906783702, 1.1920642617505703]		[0.7700483380277268, 0.9597891048011885]	[5.409906001984059, 0.7511282849506217]			[4.355372501204161, 0.44953271978612286]	[1.4811392655580158, 0.5684863169703981]		[4.4168449290069685, 1.2811111585698052]			[3.8844666019356766, 0.2910572577410959]	[5.079931979030221, 1.0584042748974707]	[5.4815944189206975, 0.5612050192687121]
08 11 15 2 1 59.9990000		[0.5733387704683016, 1.1881982515735285]		[0.7713093111210154, 0.9560845861612096]	[5.407549680011026, 0.7545474446350019]			[4.35165145351189, 0.44706494239628636]	[1.4847708328180802, 0.5659285965452511]		[4.427923644191367, 1.2842409206577399]			[3.8817793765820126, 0.2880591736954736]	[5.072894499698352, 1.0605956397147205]	[5.480054441160878, 0.5643656246582661]
08 11 15 2 2 29.9990000		[0.5770980628850173, 1.1843360823555038]		[0.7725829658313136, 0.952385183323181]	[5.405154838520502, 0.7579602102555912]			[4.347944650994306, 0.44458850086820856]	[1.4883956007900672, 0.5633700178586051]		[4.43920782933725, 1.2873431323862286]			[3.879098547635348, 0.2850632718294418]	[5.0657788619496245, 1.0627554664172283]	[5.4784894002781535, 0.5675224297990137]
08 11 15 2 2 59.9990000		[0.5808236543777426, 1.1804778084366998]		[0.7738691204197349, 0.9486909053706051]	[5.40272110331135, 0.761366397398332]			[4.344252016012211, 0.4421035456923267]	[1.4920135866468356, 0.5608105754094593]		[4.450702112162628, 1.2904169594337687]			[3.8764240030731845, 0.282069628259083]	[5.058585171656912, 1.0648832517454883]	[5.476899118370176, 0.570675327941057]
08 11 15 2 3 29.9990000		[0.5845166830192786, 1.1766234822424357]		[0.7751675976765247, 0.9450017610461147]	[5.400248097150038, 0.7647658188411629]			[4.340573469608161, 0.43961022650079423]	[1.4956248071731295, 0.5582502636998844]		[4.462411160057809, 1.2934615408090517]			[3.873755631594957, 0.27907831844825054]	[5.0513135771545965, 1.0669784911000502]	[5.475283416368047, 0.5738242109642533]
08 11 15 2 3 59.9990000		[0.5881782409077284, 1.1727731543676998]		[0.7764782247754133, 0.9413177587574235]	[5.397735439821258, 0.7681582845184599]			[4.336908931549743, 0.43710869206150466]	[1.499229278771256, 0.5556890772364799]		[4.474339671383995, 1.2964759882530488]			[3.8710933226209727, 0.276089417216877]	[5.04396427061749, 1.0690406788496767]	[5.473642114050139, 0.5769689693641569]
08 11 15 2 4 29.9990000		[0.5918093764279122, 1.1689268736566782]		[0.7778008331335048, 0.9376389065830614]	[5.395182748183113, 0.7715436014854318]			[4.333258320372282, 0.43459909027244586]	[1.502827017466701, 0.5531270105318634]		[4.486492365665368, 1.2994593856728447]			[3.868436966291298, 0.27310299874918975]	[5.036537489422451, 1.071069308653373]	[5.471975030056948, 0.5801094922379587]
08 11 15 2 4 59.9990000		[0.595411096381706, 1.1650846872776466]		[0.7791352582764268, 0.9339652122779466]	[5.392589636227093, 0.774921573882471]			[4.329621553420813, 0.4320815681565174]	[1.5064180389136288, 0.5505640581060587]		[4.498873972592175, 1.3024107886140777]			[3.8657864534644557, 0.2701191366018946]	[5.029033517488178, 1.0730638737962517]	[5.470281981906978, 0.5832456672704185]
08 11 15 2 5 29.9990000		[0.5989843679960496, 1.1612466407935336]		[0.7804813397085405, 0.9302966832787746]	[5.389955715143039, 0.778292002899555]			[4.325998546891369, 0.42955627185674694]	[1.5100023584003424, 0.5480002144879302]		[4.511489219750324, 1.3053292237798702]			[3.8631416757160246, 0.2671379037123034]	[5.021452686588169, 1.0750238675391404]	[5.468562786013731, 0.5863773807197996]
08 11 15 2 5 59.9990000		[0.6025301208166425, 1.157412778228439]		[0.7818389207879503, 0.9266333267092721]	[5.387280593389308, 0.7816546867407151]			[4.322389215871672, 0.4270233466318378]	[1.5135799908546477, 0.5454354742165568]		[4.52434281899254, 1.3082136886046447]			[3.8605025253371865, 0.26415937240635595]	[5.013795377631855, 1.0769487834819091]	[5.466817257703812, 0.5895045174037902]
08 11 15 2 6 29.9990000		[0.6060492484948383, 1.1535831421303626]		[0.7832078486061692, 0.9229751493852484]	[5.384563876768355, 0.7850094205885412]			[4.318793474381038, 0.42448293685218313]	[1.517150950849139, 0.5428698318425929]		[4.537439451366074, 1.3110631508922734]				[5.0060620219085425, 1.0788381159403202]	[5.4650452112362, 0.5926269606854415]
08 11 15 2 6 59.9990000		[0.609542610474485, 1.149757773630452]		[0.784587973872168, 0.9193221578195416]	[5.3818051685079675, 0.7883559965688444]			[4.3152112354097065, 0.4219351859961582]	[1.520715252606433, 0.5403032819296252]		[4.550783750513716, 1.313876548528508]				[4.998253102288819, 1.0806913603361719]	[5.4632464598227255, 0.5957445924591074]
08 11 15 2 7 29.9990000		[0.6130110335853216, 1.1459367124989177]		[0.785979150800679, 0.9156743582268034]	[5.379004069348365, 0.7916942037155038]			[4.3116424109574, 0.4193802366468702]	[1.5242729100042882, 0.5377358190554494]		[4.564380284467453, 1.316652789278777]				[4.990369154377711, 1.08250801360053]	[5.4614208156497766, 0.5988572931364453]
08 11 15 2 7 59.9990000		[0.6164553135487232, 1.142119997197885]		[0.787381237004549, 0.9120317565281435]	[5.376160177635412, 0.7950238279354334]			[4.308086912071287, 0.41681823048916566]	[1.527823936580688, 0.5351674378133939]		[4.57823353575893, 1.3193907506830733]				[4.982410767613943, 1.0842875745896865]	[5.459568089901298, 0.6019649416324202]
08 11 15 2 8 29.9990000		[0.6198762164013567, 1.138307664931376]		[0.7887940933909636, 0.9083943583556735]	[5.373273089420186, 0.7983446519738953]			[4.304544648883194, 0.4142493083070794]	[1.5313683455388354, 0.5325981328135674]		[4.592347879777146, 1.3220892800606854]				[4.974378586309397, 1.0860295445134727]	[5.457688092783105, 0.6050674153513359]
08 11 15 2 8 59.9990000		[0.6232744798419365, 1.134499751692566]		[0.7902175840614202, 0.9047621690568671]	[5.370342398565146, 0.8016564553800042]			[4.301015530646213, 0.4116736099815253]	[1.5349061497520913, 0.5300278986841411]		[4.606727561312948, 1.3247471946381228]				[4.966273310622848, 1.0877334273755264]	[5.455780633548563, 0.6081645901729711]
08 11 15 2 9 29.9990000		[0.6266508145056953, 1.1306962923085637]		[0.7916515762152398, 0.9011351936988556]	[5.367367696857144, 0.804959014472631]			[4.297499465770556, 0.4090912744884089]	[1.538437361768813, 0.5274567300725316]		[4.621376669240819, 1.3273632818145955]				[4.95809569746194, 1.0893987304249149]	[5.4538455205256735, 0.6112563404387247]
08 11 15 2 9 59.9990000		[0.6300059051712046, 1.126897320482779]		[0.7930959400565138, 0.8975134370725909]	[5.364348574127566, 0.8082521023066893]			[4.293996361858826, 0.40650243989696655]	[1.5419619938171556, 0.5248846216466334]		[4.6362991093029, 1.329936299579981]				[4.949846561307412, 1.0910249646186587]	[5.451882561145608, 0.6143425389378576]
08 11 15 2 10 29.9990000		[0.6333404119035282, 1.123102868835095]		[0.7945505487043258, 0.8938969036968805]	[5.361284618379831, 0.8115354886398052]		[3.4699507203927196, 0.27234890811694573]	[4.290506125740529, 0.4039072433685099]	[1.5454800578097923, 0.5223115680959957]		[4.651498574977192, 1.3324649771010313]				[4.94152677495349, 1.0926116450944396]	[5.449891561972742, 0.6174230568937845]
08 11 15 2 10 59.9990000		[0.6366549711376144, 1.1193129689399595]		[0.796015278106121, 0.8902855978223413]	[5.35817541592455, 0.8148089398995398]		[3.469941988171643, 0.2759678152980037]	[4.287028663506002, 0.4013058211553857]	[1.5489915653485626, 0.5197375641329764]		[4.666978516432778, 1.3349480154918865]				[4.933137270158438, 1.09415829165282]	[5.4478723287362225, 0.6204977639505161]
08 11 15 2 11 29.9990000		[0.639950196705541, 1.1155276513624992]		[0.7974900069540818, 0.8866795234352541]	[5.355020551522598, 0.8180722191511469]		[3.469939753662896, 0.27959207133041086]	[4.283563880539632, 0.398698308600291]	[1.5524965277290776, 0.5171626044939155]		[4.682742107599009, 1.337384088785602]				[4.924679038199356, 1.0956644292481912]	[5.4458246663631185, 0.6235665281591406]
08 11 15 2 11 59.9990000		[0.6432266808108409, 1.111746945692843]		[0.7989746166044234, 0.8830786842612779]	[5.35181960853638, 0.8213250860659085]		[3.4699440018652035, 0.283221665680432]	[4.280111681552398, 0.39608484013587114]	[1.555994955945219, 0.5145866839402136]		[4.6987922114039185, 1.3397718451234435]				[4.9161531303253545, 1.0971295884876269]	[5.443748379013217, 0.6266292159644569]
08 11 15 2 12 29.9990000		[0.6464849949531986, 1.107970880578679]		[0.8004689910271482, 0.8794830837047618]	[5.348572169089583, 0.8245672968901896]		[3.4699547178537995, 0.2868565877934746]	[4.276671970613844, 0.3934655492845455]	[1.559486860693617, 0.5120097972594574]		[4.715131343269127, 1.3421099081789092]				[4.907560658103429, 1.0985533061367176]	[5.441643270115475, 0.6296856921917084]
08 11 15 2 12 59.9990000		[0.6497256908062945, 1.10419948375621]		[0.8019730166177139, 0.8758927251148451]	[5.345277814235704, 0.8277986044152259]		[3.4699718867804403, 0.2904968270927243]	[4.273244651183289, 0.3908405686586864]	[1.5629722523780332, 0.5094319392664949]		[4.731761632984966, 1.3443968788329714]				[4.898902793651528, 1.0999351256314625]	[5.43950914240623, 0.6327358200334887]
08 11 15 2 13 29.9990000		[0.6529493010515729, 1.1004327820795874]		[0.8034865822973128, 0.8723076113874692]	[5.341936124135615, 0.8310187579476901]		[3.4699954938734114, 0.29414237297777607]	[4.269829626140506, 0.38821002996097265]	[1.5664511411137159, 0.5068531048045156]		[4.748684785129631, 1.3466313371167455]				[4.890180769753552, 1.1012745975950688]	[5.437345797969154, 0.6357794610367704]
08 11 15 2 13 59.9990000		[0.6561563401705027, 1.0966708015488846]		[0.8050095793250278, 0.8687277452415183]	[5.338546678244504, 0.8342275032811803]		[3.470025524437605, 0.2977932148232467]	[4.266426797815663, 0.38557406398509]	[1.5699235367316462, 0.5042732887460578]		[4.765902038240467, 1.348811844436735]				[4.881395879851249, 1.1025712803587202]	[5.435153038277063, 0.638816475090111]
08 11 15 2 14 29.9990000		[0.6593473051976086, 1.0929135673367683]		[0.8065419012599299, 0.8651531291526486]	[5.335109055508451, 0.8374245826686784]		[3.470061963854488, 0.3014493419774095]	[4.263036068018721, 0.3829328006165892]	[1.5733894487827644, 0.5016924859940555]		[4.783414122993105, 1.3509369460967797]				[4.872549477908342, 1.1038247404850259]	[5.4329306642355775, 0.6418467204110236]
08 11 15 2 14 59.9990000		[0.6625226764366372, 1.0891611038138493]		[0.8080834438954644, 0.8615837653565395]	[5.331622834570951, 0.8406097347959871]		[3.470104797582171, 0.3051107437608035]	[4.259657338068115, 0.38028636883407785]	[1.5768488865421155, 0.49911069148283227]		[4.801221219695126, 1.3530051741289002]				[4.863642978142565, 1.105034553292992]	[5.430678476228733, 0.6448700535335781]
08 11 15 2 15 29.9990000		[0.6656829181418289, 1.0854134345728585]		[0.8096341051960251, 0.8580196558520546]	[5.328087593989696, 0.8437826947563861]		[3.4701540111554046, 0.30877740946485527]	[4.2562905088189105, 0.377634896710554]	[1.580301859012958, 0.4965279001791065]		[4.819322915453952, 1.3550150504433733]				[4.854677854621661, 1.106200303383232]	[5.428396274166548, 0.6478863292961758]
08 11 15 2 15 59.9990000		[0.668828479166302, 1.0816705824516875]		[0.8111937852356338, 0.85446080240433]	[5.324502912463887, 0.8469431940264058]		[3.470209590185573, 0.3124493283505038]	[4.252935480690246, 0.37497851141505845]	[1.583748374930774, 0.4939441070829218]		[4.837718161433429, 1.3569650903056187]				[4.845655640719898, 1.1073215851620923]	[5.4260838575346435, 0.6508954008295477]
08 11 15 2 16 29.9990000		[0.6719597935793454, 1.0779325695553663]		[0.8127623861386394, 0.8509072065477878]	[5.320868369072417, 0.8500909604429643]		[3.470271520360759, 0.3161264896467991]	[4.249592153692265, 0.37231733921446314]	[1.5871884427672605, 0.49135930722862287]		[4.856405230605928, 1.3588538061308228]				[4.836577928432062, 1.1083980033633358]	[5.423741025445924, 0.6538971195450353]
08 11 15 2 16 59.9990000		[0.6750772812543878, 1.0741994172770164]		[0.8143398120223466, 0.8473588695891178]	[5.317183543523182, 0.8532257181819117]		[3.4703397874456936, 0.319808882549531]	[4.246260427452372, 0.36965150547552655]	[1.5906220707342498, 0.4887734956857717]		[4.875381676900132, 1.3606797116791742]				[4.827446367542533, 1.1094291735659865]	[5.42136757669441, 0.6568913351230857]
08 11 15 2 17 29.9990000		[0.6781813484291408, 1.0704711463178938]		[0.8159259689415362, 0.8438157926101334]	[5.313448016413859, 0.856347187737996]		[3.4704143772818172, 0.32349649621982896]	[4.242940201240914, 0.36698113466715976]	[1.594049266809798, 0.48618666751108636]		[4.894644295374874, 1.362441326441433]				[4.818262664647498, 1.1104147227068337]	[5.418963309811256, 0.6598778955020445]
08 11 15 2 17 59.9990000		[0.6812723882395612, 1.0667477767064917]		[0.8175207648347647, 0.8402779764706253]	[5.309661369504419, 0.8594550859064963]		[3.4704952757872634, 0.3271893197827754]	[4.239631373996319, 0.36430635036283193]	[1.597470038651934, 0.4835988179475327]		[4.914189085302684, 1.3641371804851699]				[4.809028582029029, 1.1113542895862272]	[5.416528023123012, 0.6628566468672203]
08 11 15 2 18 29.9990000		[0.684350781228944, 1.0630293278168192]		[0.8191241094723964, 0.8367454218111299]	[5.3058231860016924, 0.8625491257665533]		[3.4705824689568385, 0.33088734232602235]	[4.236333844349576, 0.36162727524325583]	[1.6008843937392416, 0.4810099421244791]		[4.934011215875918, 1.3657658195377074]				[4.799745936380389, 1.1122475253655864]	[5.414061514812173, 0.6658274336403129]
08 11 15 2 18 59.9990000		[0.6874168958335172, 1.0593158183858788]		[0.8207359144063118, 0.8332181290556412]	[5.301933050856247, 0.8656290166662555]		[3.4706759428620804, 0.33459055289838274]	[4.23304751064823, 0.35894403109916956]	[1.6042923392821797, 0.4784200352613106]		[4.954104995609101, 1.3673258103718362]				[4.790416597382536, 1.113094094055159]	[5.411563582980091, 0.6687900984691137]
08 11 15 2 19 29.9990000		[0.6904710888458087, 1.0556072665303602]		[0.8223560929212087, 0.8296960984142675]	[5.297990551071887, 0.8686944642097115]		[3.470775683651195, 0.338298940508456]	[4.229772270979722, 0.35625673883438796]	[1.607693882250115, 0.4758290926170041]		[4.974463846087769, 1.368815746455171]				[4.781042486132562, 1.1138936729904994]	[5.40903402571229, 0.6717444822175964]
08 11 15 2 19 59.9990000		[0.693513705856867, 1.0519036897626648]		[0.8239845599874508, 0.8261793298858543]	[5.2939952760280535, 0.8717451702461508]		[3.470881677549117, 0.34201249412321516]	[4.226508023194264, 0.35356551846894]	[1.6110890293749323, 0.4732371094909844]		[4.99508028078496, 1.3702342538319483]				[4.771625573425456, 1.1146459532961634]	[5.406472641146233, 0.6746904239563517]
08 11 15 2 20 29.9990000		[0.6965450816785754, 1.0482051050062093]		[0.8256212322154086, 0.8226678232605203]	[5.289946817815362, 0.8747808328611523]		[3.4709939108574472, 0.3457312026666292]	[4.223254664927079, 0.3508704891424628]	[1.6144777871545553, 0.4706440812238852]		[5.0159458896583935, 1.3715799971996419]				[4.762167877891321, 1.1153506403350988]	[5.403879227541616, 0.6776277609534551]
08 11 15 2 20 59.9990000		[0.6995655407469901, 1.0445115286101028]		[0.8272660278112287, 0.8191615781221713]	[5.285844771584582, 0.87780114637023]		[3.471112369954503, 0.3494550550182527]	[4.220012093620172, 0.34817176911766845]	[1.6178601618564534, 0.4680500031983725]		[5.037051330216266, 1.3728516861365478]				[4.752671463990919, 1.1160074541422897]	[5.401253583353216, 0.6805563286657149]
08 11 15 2 21 29.9990000		[0.7025753975077264, 1.0408229763632209]		[0.8289188665339823, 0.8156605938509636]	[5.2816887359092695, 0.8808058013147578]		[3.471237041295289, 0.35318404001183373]	[4.216780206543504, 0.34546947578405696]	[1.6212361595210791, 0.4654548708399021]		[5.058386325695102, 1.3740480814299796]				[4.743138439873173, 1.1166161298410824]	[5.398595507306373, 0.6834759607303821]
08 11 15 2 21 59.9990000		[0.7055749567843266, 1.0371394635076765]		[0.8305796696541503, 0.8121648696257115]	[5.2774783131623115, 0.883794484460509]		[3.4713679114114693, 0.3569181464339266]	[4.213558900815709, 0.3427637256616915]	[1.6246057859652774, 0.4628586796175009]		[5.079939670929209, 1.3751680014490715]				[4.733570955098943, 1.117176418040904]	[5.395904798475142, 0.686386488957286]
08 11 15 2 22 29.9990000		[0.7085645141304076, 1.0334610047517938]		[0.8322483599133885, 0.8086744044262507]	[5.273213109906607, 0.8867668787988746]		[3.4715049669114166, 0.3606573630224766]	[4.210348073424212, 0.3400546344052054]	[1.6279690467856023, 0.4602614250444756]		[5.101699246406663, 1.3762103285008735]				[4.7239711982361765, 1.1176880852148798]	[5.393181256363175, 0.6892877433215171]
08 11 15 2 22 59.9990000		[0.7115443561665107, 1.0297876142825164]		[0.8339248614855219, 0.805189197035786]	[5.268892737300055, 0.8897226635508784]		[3.4716481944801414, 0.36440167846543964]	[4.207147621244919, 0.3373423168078667]	[1.6313259473616322, 0.45766310267915816]		[5.123652040901698, 1.3771740151036296]				[4.714341394332229, 1.118150914056056]	[5.390424680987389, 0.6921795519565727]
08 11 15 2 23 29.9990000		[0.7145147609023393, 1.0261193057773426]		[0.8356090999387493, 0.8017092460431434]	[5.264516811515119, 0.8926615141741855]		[3.4717975808793464, 0.3681510813993718]	[4.203957441061358, 0.33462688680583447]	[1.6346764928592101, 0.45506370812561364]		[5.145784182949659, 1.3780580901077932]				[4.704683802269879, 1.1185647038109332]	[5.3876348729644645, 0.6950617411480243]
08 11 15 2 23 59.9990000		[0.717475998045147, 1.022456092415801]		[0.8373010021989825, 0.7982345498450292]	[5.26008495417303, 0.8955831023732777]		[3.4719531129473586, 0.3719055604080427]	[4.200777429583315, 0.33190845748253867]	[1.6380206882336439, 0.4524632370343237]		[5.168080981289141, 1.3788616645927347]				[4.695000712014181, 1.1189292705891083]	[5.384811633600229, 0.6979341353278247]
08 11 15 2 24 29.9990000		[0.7204283292949785, 1.0187979868904558]		[0.8390004965142999, 0.7947651066482372]	[5.255596792792877, 0.8984870961128106]	[5.585367358558382, 0.2658974574285941]	[3.4721147775991743, 0.37566510402102704]	[4.197607483465051, 0.3291871410731336]	[1.6413585382328746, 0.4498616851028929]		[5.190526974240219, 1.3795839374659167]				[4.685294441758011, 1.1192444476478738]	[5.381954764981987, 0.700796557069112]
08 11 15 2 24 59.9990000		[0.7233720086273467, 1.0151450014175374]		[0.8407075124204725, 0.7913009144718025]	[5.251051961255641, 0.9013731596344818]	[5.584853363932385, 0.2692585592289801]	[3.472282561826426, 0.37942970071231685]	[4.194447499322949, 0.3264630489691499]	[1.6446900474005597, 0.44725904807667666]		[5.2131059878211055, 1.3802242006918282]				[4.67556733497468, 1.1195100856507643]	[5.379064070073825, 0.7036488270816996]
08 11 15 2 25 29.9990000		[0.7263072825640482, 1.0114971477471293]		[0.8424219807346072, 0.7878419710824791]	[5.2464501002833135, 0.9042409534774747]	[5.58432214552151, 0.27262008135185417]	[3.472456452697356, 0.3831993388989237]	[4.1912973737527945, 0.3237362917231737]	[1.648015220079152, 0.44465532174944866]		[5.235801202232237, 1.3807818440795663]				[4.665821757386702, 1.1197260528989763]	[5.376139352814951, 0.7064907642081496]
08 11 15 2 25 59.9990000		[0.7292343904326248, 1.0078544371729956]		[0.844143833416273, 0.7843882742586399]	[5.241790857933154, 0.9070901345025973]	[5.583773602000651, 0.2759819666053919]	[3.472636437356858, 0.3869740069394748]	[4.188157003346496, 0.3210069790537207]	[1.651334060412909, 0.4420505019640295]		[5.258595226162666, 1.3812563595616822]				[4.6560600938600984, 1.1198922355349377]	[5.373180418221131, 0.7093221854205931]
08 11 15 2 26 29.9990000		[0.7321535646150513, 1.0042168805420464]		[0.8458730036927733, 0.7809398214069204]	[5.237073890107104, 0.9099203559204053]	[5.583207631132679, 0.2793441570185434]	[3.4728225030264106, 0.3907536931328321]	[4.185026284708448, 0.31827521985012847]	[1.6546465723508856, 0.4394445846129224]		[5.281470178203058, 1.3816473449019029]				[4.646284745234292, 1.1200085377171431]	[5.370187072489235, 0.7121429058181935]
08 11 15 2 26 59.9990000		[0.7350650307861475, 1.0005844882634602]		[0.8476094259260252, 0.7774966098163095]	[5.232298861076433, 0.9127312673233839]	[5.582624129763968, 0.28270659383182156]	[3.4730146370041317, 0.3945383857166833]	[4.181905114471356, 0.3155411221776344]	[1.657952759649835, 0.4368375656388848]		[5.304407774489462, 1.3819545067760868]				[4.636498125097915, 1.1200748817656463]	[5.367159123104962, 0.7149527386253719]
08 11 15 2 27 29.9990000		[0.7379690081422415, 0.9969572703174585]		[0.849353035608063, 0.7740586365983431]	[5.227465444021508, 0.9155225147223441]	[5.582022993822823, 0.2860692174771671]	[3.4732128266647107, 0.3983280728661623]	[4.178793389311728, 0.312804793282463]	[1.6612526258771123, 0.4342294410355442]		[5.327389421556509, 1.3821776631787837]				[4.6267026565212515, 1.120091208277648]	[5.364096378953783, 0.7177514951907707]
08 11 15 2 27 59.9990000		[0.7408657096204679, 0.9933352362638157]		[0.851103769332247, 0.7706258986890717]	[5.222573321586673, 0.9182937405873135]	[5.581404118304533, 0.2894319676105089]	[3.4734170594594573, 0.402122742692445]	[4.175691005964833, 0.3100663395970887]	[1.6645461744303753, 0.43162020680640856]		[5.350396313255084, 1.3823167451172802]				[4.6169007687562775, 1.120057476212747]	[5.36099865043513, 0.7205389849870695]
08 11 15 2 28 29.9990000		[0.7437553421092375, 0.9897183952500267]		[0.8528615647653097, 0.767198392851009]	[5.217622186450121, 0.9210445838929475]	[5.580767397282744, 0.29279478304166145]	[3.4736273229162755, 0.4059223832413664]	[4.172597861239334, 0.30732586674549967]	[1.667833408456086, 0.4290098591731918]		[5.3734095304902745, 1.382371797565363]				[4.6070948939154945, 1.1199736629475299]	[5.357865749579883, 0.7233150156115665]
08 11 15 2 28 59.9990000		[0.7466381066502212, 0.9861067560192158]		[0.8546263606202203, 0.763776115675006]	[5.212611741908589, 0.9237746801687653]	[5.580112723895555, 0.2961576017638631]	[3.473843604639634, 0.4097269824920358]	[4.169513852031436, 0.30458347954863013]	[1.6711143310208754, 0.4263983941608537]		[5.3964101424665705, 1.382342979660394]				[4.5972874636408605, 1.119839764299347]	[5.354697490171175, 0.7260793927876718]
08 11 15 2 29 29.9990000		[0.7495141986322651, 0.9825003269177757]		[0.8563980966298224, 0.7603590635821396]	[5.207541702476726, 0.92648366155433]	[5.579439990344101, 0.29952036093473094]	[3.474065892310625, 0.41353652835543475]	[4.166438875338694, 0.30183928202978927]	[1.6743889449456488, 0.4237858080136257]		[5.4193793080891295, 1.382230564138767]				[4.5874809057742345, 1.1196557945191021]	[5.351493687868572, 0.728831920367246]
08 11 15 2 29 59.9990000		[0.752383807977629, 0.9788991159027268]		[0.8581767135212269, 0.7569472328255621]	[5.2024117945008195, 0.9291711568595065]	[5.578749087888893, 0.3028829968665736]	[3.474294173686896, 0.4173510086730491]	[4.163372828273382, 0.29909337742021824]	[1.6776572528925757, 0.42117209698779207]		[5.442298376166788, 1.3820349360169248]				[4.577677641040661, 1.119421786253234]	[5.348254160335631, 0.7315724003339337]
08 11 15 2 30 29.9990000		[0.755247119320834, 0.9753031305488846]		[0.859962152990941, 0.7535406194923178]	[5.197221756786652, 0.9318367916300685]	[5.578039906846305, 0.30624544501665235]	[3.474528436602709, 0.42117041121547366]	[4.160315608075465, 0.29634586816471564]	[1.6809192573508598, 0.4185572573937352]		[5.465148983091662, 1.3817565905366012]				[4.567880079755801, 1.1191377904749726]	[5.344978727370876, 0.7343006328074143]
08 11 15 2 30 59.9990000		[0.7581043121805482, 0.9717123780557401]		[0.8617543576807027, 0.7501392195051266]	[5.191971341241093, 0.9344801882187824]	[5.577312336585243, 0.3096076399773307]	[3.4747686689689212, 0.42499472368103325]	[4.157267112125269, 0.2935968559272805]	[1.6841749606393532, 0.4159412855964577]		[5.4879131467330575, 1.3813961304043008]				[4.558090618568664, 1.1188038763851882]	[5.341667211042225, 0.7370164160486711]
08 11 15 2 31 29.9990000		[0.7609555611247542, 0.968126865254144]		[0.8635532711539929, 0.7467430286241744]	[5.186660313527021, 0.9371009658620911]	[5.576566265523985, 0.3129695154661456]	[3.4750148587729655, 0.4288239336944103]	[4.154227237955665, 0.29084644159689066]	[1.6874243649090928, 0.4133241780160177]		[5.510573355374926, 1.3809542623652074]				[4.548311637250541, 1.1184201312832476]	[5.338319435824866, 0.7397195464662838]
08 11 15 2 31 59.9990000		[0.7638010359295215, 0.9645465986127848]		[0.8653588378732132, 0.7433520424488285]	[5.18128845373113, 0.9396987407626729]	[5.575801581127199, 0.3163310043158349]	[3.4752669940789147, 0.4326580288052583]	[4.151195883264006, 0.288094725293262]	[1.690667472145834, 0.4107059311280286]		[5.5331126506455375, 1.3804317931612065]				[4.538545495540754, 1.1179866604084032]	[5.334935228742619, 0.7424098186238388]
08 11 15 2 32 29.9990000		[0.7666409017316977, 0.9609715842444307]		[0.8671710031775022, 0.739966256419369]	[5.175855557044056, 0.9422731261780072]	[5.57501816990316, 0.319692038464254]	[3.475525063027427, 0.43649699648683976]	[4.148172945923608, 0.28534180637274237]	[1.6939042841725258, 0.4080865414640951]		[5.55551470352817, 1.3798296249305648]				[4.528794530059484, 1.1175035867523437]	[5.331514419512783, 0.7450870252484069]
08 11 15 2 32 59.9990000		[0.7694753191757192, 0.9574018279120358]		[0.8689897132611687, 0.7365856658186818]	[5.17036143445223, 0.9448237325150345]	[5.574215917401174, 0.32305254894421237]	[3.475789053835825, 0.44034082413464193]	[4.145158323994968, 0.2825877834341774]	[1.6971348026517743, 0.40546600561228135]		[5.5777638826995775, 1.3791487501134947]				[4.519061051297536, 1.1169710508436945]	[5.328056840694488, 0.7477509572401724]
08 11 15 2 33 29.9990000		[0.7723044445548879, 0.9538373350346067]		[0.8708149151527209, 0.7332102657739294]	[5.164805913440811, 0.9473501674312542]	[5.573394708209197, 0.3264124658732779]	[3.4760589547980443, 0.4441894990650241]	[4.142151915736556, 0.2798327543249052]	[1.7003590290882191, 0.40284432021750444]		[5.599845314610764, 1.3783902459325956]				[4.509347340692438, 1.1163892105052184]	[5.324562327840539, 0.7504014036833009]
08 11 15 2 33 59.9990000		[0.7751284299472893, 0.9502781106929231]		[0.8726465566944815, 0.7298400512582064]	[5.159188838706923, 0.9498520359422101]	[5.572554425951684, 0.3297717184434599]	[3.476334754284709, 0.448043008513842]	[4.1391536196153735, 0.27707681614671587]	[1.703576964830924, 0.4002214819819702]		[5.621744934899403, 1.3775552685206793]				[4.49965564779968, 1.1157582405847855]	[5.321030719652773, 0.7530381518579766]
08 11 15 2 34 29.9990000		[0.777947423346616, 0.946724159635083]		[0.8744845865227511, 0.7264750170921568]	[5.153510072882404, 0.9523289405357017]	[5.5716949532876745, 0.33313023491082516]	[3.4766164407431344, 0.4519013396350822]	[4.136163334317072, 0.2743200652619333]	[1.706788611075699, 0.3975974876655721]		[5.643449530896431, 1.3766450467700226]				[4.489988187567356, 1.1150783326610598]	[5.317461858140893, 0.7556609872537492]
08 11 15 2 34 59.9990000		[0.780761568788122, 0.9431754862818702]		[0.8763289540485296, 0.7231151579455811]	[5.1477694972651715, 0.9547804812927864]	[5.570816171909099, 0.33648794258507614]	[3.4769040026973177, 0.4557644794995285]	[4.13318095875587, 0.27156259729946297]	[1.7099939688674182, 0.3949723340863007]		[5.664946775158575, 1.3756608759773445]				[4.480347137721926, 1.1143496947250517]	[5.313855588784807, 0.7582696935841446]
08 11 15 2 35 29.9990000		[0.7835710064698821, 0.9396320947320103]		[0.87817960943875, 0.7197604683390249]	[5.141967012558226, 0.957206256015681]	[5.569917962539348, 0.339844767819024]	[3.4771974287480325, 0.4596324150933756]	[4.13020639208407, 0.2688045071609214]	[1.7131930391022516, 0.3923460181205917]		[5.6862252501163555, 1.3746041113572764]				[4.470734636272063, 1.1135725508387173]	[5.310211760700405, 0.7608640528026842]
08 11 15 2 35 59.9990000		[0.7863758728696061, 0.9360939887672336]		[0.880036503598024, 0.7164109426453472]	[5.136102539615244, 0.959605860362798]	[5.569000204932109, 0.34320063599798417]	[3.477496707572791, 0.46350513331690685]	[4.1272395337013, 0.2660458890268045]	[1.7163858225299102, 0.38971853670371776]		[5.707274464072872, 1.3734761614946014]				[4.461152779136883, 1.112747140771876]	[5.306530226808804, 0.7634438451202374]
08 11 15 2 36 29.9990000		[0.7891763008571643, 0.9325611718572202]		[0.8818995881508842, 0.7130665750912522]	[5.130176020191636, 0.9619788879909937]	[5.5680627778704475, 0.34655547152914284]	[3.477801827925938, 0.46738262098313105]	[4.12428028326349, 0.26328683636262956]	[1.719572319755834, 0.3870898868301333]		[5.728084858916261, 1.3722784818015468]				[4.451603617904242, 1.111873719618755]	[5.302810844008982, 0.7660088490238367]
08 11 15 2 36 59.9990000		[0.7919724198030134, 0.9290336471644068]		[0.8837688154244976, 0.7097273597588424]	[5.124187417699833, 0.9643249307050931]	[5.567105559166204, 0.3499091978308232]	[3.478112778638668, 0.47126486481644553]		[1.7227525312433407, 0.3844600655538241]		[5.748647810018726, 1.3710125680417857]				[4.442089157723896, 1.110952557395561]	[5.299053473353797, 0.768558841296923]
08 11 15 2 37 29.9990000		[0.7947643556826984, 0.9255114175486678]		[0.8856441384318454, 0.7063932905870949]	[5.118136717967517, 0.9666435786149071]	[5.56612842565966, 0.35326173732167987]	[3.4784295486190446, 0.4751518514513063]		[1.7259264573157724, 0.38182906998865296]		[5.768955618883439, 1.3696799499770884]				[4.43261135533982, 1.1099839386204102]	[5.295257980229342, 0.7710935970411592]
08 11 15 2 37 59.9990000		[0.7975522311776033, 0.9219944855718468]		[0.887525510855349, 0.7030643613733633]	[5.112023929997386, 0.9689344202997963]	[5.565131253219523, 0.35661301140986285]	[3.4787521268521067, 0.47904356743088367]		[1.7290940981585516, 0.37919689730865314]		[5.789001499170381, 1.3682821851866755]				[4.423172117264928, 1.1089681618771845]	[5.291424234537564, 0.7736128896997467]
08 11 15 2 38 29.9990000		[0.80033616577207, 0.9184828535022216]		[0.8894128870309302, 0.6997405657748517]	[5.105849086726996, 0.9711970429807785]	[5.56411391674322, 0.35996294048208916]	[3.479080502399855, 0.48293999920574826]		[1.7322554538212587, 0.37656354474836146]		[5.808779556780134, 1.3668208531027257]				[4.413773298101021, 1.1079055393646897]	[5.287552110882119, 0.7761164910823587]
08 11 15 2 38 59.9990000		[0.8031162758470908, 0.9149765233188033]		[0.891306221932491, 0.6964218973100642]	[5.099612245787098, 0.9734310327004461]	[5.563076290157537, 0.36331144389265246]	[3.4794146644013826, 0.486841133132531]		[1.7354105242381759, 0.37392900955182967]		[5.828284764704953, 1.365297549299114]				[4.404416699005825, 1.1067963964326522]	[5.283641488757377, 0.7786041713916803]
08 11 15 2 39 29.9990000		[0.805892674770672, 0.9114754967155552]		[0.8932054711568003, 0.6931083493602386]	[5.093313490256826, 0.9756359745105199]	[5.56201824641958, 0.3666584399523997]	[3.479754602072865, 0.4907469554726279]		[1.7385593091568727, 0.371293289175807]		[5.847512933367273, 1.3637138800636437]				[4.395104066308368, 1.1056410711060372]	[5.279692252740512, 0.7810756992516638]
08 11 15 2 39 59.9990000		[0.8086654729850199, 0.9079797751054984]		[0.8951105909087808, 0.6897999151707814]	[5.0869529294140055, 0.9778114526672715]	[5.560939657518116, 0.3700038459176226]	[3.480100304707696, 0.4946574523908691]		[1.7417018082492022, 0.36865638098903886]		[5.866460677162874, 1.362071457277885]				[4.385837090273174, 1.1044399135992002]	[5.275704292686581, 0.7835308417374707]
08 11 15 2 40 29.9990000		[0.8114347780906904, 0.9044893596247057]		[0.8970215379871727, 0.6864965878526447]	[5.080530699478751, 0.9799570508347569]	[5.5598403944752715, 0.37334757797889373]	[3.4804517616765307, 0.4985726099542219]		[1.744838021041256, 0.3660182824709418]		[5.885125377907359, 1.360371893622427]				[4.3766174040132135, 1.103193285821353]	[5.271677503926513, 0.7859693644071515]
08 11 15 2 40 59.9990000		[0.8142006949277875, 0.9010042511362327]		[0.8989382697705723, 0.6831983603837333]	[5.074046964348428, 0.9820723522958249]	[5.5587203273486105, 0.3766895512498828]	[3.4808089624273455, 0.5024924141304957]		[1.7479679469330682, 0.36337899116282013]		[5.9035051458562435, 1.3586167981197455]				[4.367446582550581, 1.1019015608748635]	[5.267611787467912, 0.788391031335172]
08 11 15 2 41 29.9990000		[0.8169633256543788, 0.8975244502339224]		[0.9008607442038321, 0.6799052256102663]	[5.067501916322048, 0.9841569401709792]	[5.557579325233629, 0.3800296797560781]	[3.481171896485586, 0.5064168507870345]		[1.7510915852004756, 0.360738504668107]		[5.921598778929506, 1.3568077720215033]				[4.358326142023744, 1.1005651225477562]	[5.2635070501985375, 0.7907956051477225]
08 11 15 2 41 59.9990000		[0.8197227698222056, 0.8940499572461349]		[0.9027889197848047, 0.6766171762481352]	[5.060895776811947, 0.9862103976450425]	[5.556417256266649, 0.3833678764234815]	[3.481540553454188, 0.5103459056894455]		[1.754208934996968, 0.3580968206526277]		[5.939405720726944, 1.354946405042431]				[4.3492575390389945, 1.099184364801973]	[5.25936320509237, 0.7931828470599291]
08 11 15 2 42 29.9990000		[0.822479124449798, 0.8905807722393952]		[0.9047227555514377, 0.6733342048842567]	[5.054228797040694, 0.9882323082014666]	[5.555233987628143, 0.38670405306726663]	[3.4819149230137514, 0.5142795645003032]		[1.7573199953554628, 0.3554539368447848]		[5.956926017869521, 1.3530342719386481]				[4.340242170163779, 1.0977596912586907]	[5.255180171418115, 0.7955525169149409]
08 11 15 2 42 59.9990000		[0.8252324840931242, 0.887116895021935]		[0.9066622110691807, 0.6700563039778757]	[5.047501258720941, 0.9902222558643676]	[5.55402938554651, 0.39003812038037433]	[3.482294994922575, 0.518217812777889]		[1.7604247651900922, 0.35280985103580587]		[5.974160277149168, 1.3510729294246708]				[4.3312813715585845, 1.096291514682106]	[5.250957874950013, 0.7979043732250201]
08 11 15 2 43 29.9990000		[0.8279829409138201, 0.8836583251472051]		[0.9086072464187261, 0.6667834658618969]	[5.040713474715993, 0.9921798254480976]	[5.552803315302309, 0.39336998792206324]	[3.482680759016836, 0.5221606359749129]		[1.763523243297941, 0.35016456107993055]		[5.991109622913558, 1.3490639134201536]				[4.322376418743912, 1.0947802564629818]	[5.246696248180796, 0.800238173214562]
08 11 15 2 43 59.9990000		[0.8307305847451533, 0.8802050619172612]		[0.9105578221840562, 0.6635156827441693]	[5.0338657896787105, 0.9941046028142054]	[5.551555641232961, 0.39669956410646]	[3.483072205210683, 0.5261080194372543]		[1.7666154283607745, 0.3475180648946354]		[6.007775655058596, 1.3470087366149173]				[4.313528526498234, 1.0932263461032345]	[5.242395230536632, 0.8025536728651613]
08 11 15 2 44 29.9990000		[0.8334755031557652, 0.8767571043861022]		[0.9125138994407844, 0.6602529467087785]	[5.026958580666394, 0.9959961751357133]	[5.5502862267379625, 0.4000267561910367]	[3.4834693234963416, 0.5300599484027224]		[1.7697013189466924, 0.34487036046078656]		[6.024160407946912, 1.3449088863386391]				[4.30473884888256, 1.0916302207027613]	[5.238054768593888, 0.8048506269627007]
08 11 15 2 44 59.9990000		[0.8362177815112963, 0.8733144513629388]		[0.9144754397447972, 0.6569952497173082]	[5.019992257729166, 0.9978541311685167]	[5.548994934284593, 0.4033514702650554]	[3.4838721039443126, 0.5340164079997943]		[1.772780913511805, 0.34222144582283665]		[6.040266310520013, 1.3427658227200798]				[4.296008479386737, 1.0899923244497027]	[5.233674816297528, 0.8071287891465764]
08 11 15 2 45 29.9990000		[0.8389575030339825, 0.8698771014153679]		[0.9164424051211757, 0.6537425836101213]	[5.012967264469409, 0.9996780615296109]	[5.547681625414162, 0.40667361123802753]	[3.4842805367034506, 0.5379773832463907]		[1.7758542104018458, 0.3395713190889872]		[6.056096147822306, 1.3405809771194026]				[4.287338451192587, 1.0883131081151534]	[5.22925533518092, 0.8093879119609938]
08 11 15 2 45 59.9990000		[0.8416947488602688, 0.8664450528725356]		[0.9184147580533909, 0.6504949401075635]	[5.005884078569692, 1.001467558982096]	[5.546346160748794, 0.4099930828281103]	[3.484694612001189, 0.5419428590486355]		[1.7789212078537913, 0.336919978431367]		[6.071653024111105, 1.3383557508164694]				[4.278729737548334, 1.0865930285534697]	[5.224796294586908, 0.8116277469084185]
08 11 15 2 46 29.9990000		[0.8444295980965593, 0.8630183038281821]		[0.9203924614727702, 0.6472523108112259]	[4.9987432122867, 1.0032222187265]	[5.544988399998794, 0.4133097875504745]	[3.4851143201436328, 0.5459128201996494]		[1.7819819039973983, 0.3342674220861485]		[6.086940327684857, 1.336091513937461]				[4.270183252248913, 1.0848325482090633]	[5.220297671889849, 0.813848044505199]
08 11 15 2 46 59.9990000		[0.84716212787314, 0.8595968521436562]		[0.9223754787482212, 0.6440146872051511]	[4.991545212908581, 1.0049416386982923]	[5.54360820197058, 0.4166236267057051]	[3.485539651515797, 0.5498872513783235]		[1.7850362968567663, 0.3316136483537144]		[6.101961697525359, 1.3337896046020674]				[4.261699850216349, 1.083032134630621]	[5.21575945271845, 0.8160485543394138]
08 11 15 2 47 29.9990000		[0.8498924133963591, 0.8561806954508688]		[0.924363773676207, 0.64078206065704]	[4.984290663173151, 1.006625419871225]	[5.5422054245752275, 0.4199345003681484]	[3.485970596581762, 0.5538661371481232]		[1.7880843843518472, 0.32895865559877974]		[6.116720991815617, 1.331451328273522]				[4.253280328174382, 1.0811922599935877]	[5.21118163117912, 0.8182290251309075]
08 11 15 2 47 59.9990000		[0.8526205279991357, 0.8527698311551666]		[0.9263573104709684, 0.6375544224194457]	[4.976980181644427, 1.0082731665660745]	[5.540779924837647, 0.4232423073742453]	[3.48640714588484, 0.5578494619558986]		[1.791126164299924, 0.32630244225051597]		[6.131222258367014, 1.3290779572941418]				[4.244925425411346, 1.0793134006316898]	[5.206564210079602, 0.8203892047935961]
08 11 15 2 48 29.9990000		[0.8553465431898262, 0.8493642564382008]		[0.9283560537549864, 0.634331763630969]	[4.969614423044963, 1.0098844867645405]	[5.5393315589063885, 0.4265469453109035]	[3.486849290047845, 0.5618372101306848]		[1.7941616344170959, 0.3236450068026833]		[6.145469706963369, 1.326670730589429]				[4.23663582462531, 1.077396036578194]	[5.2019072011526015, 0.8225288404999991]
08 11 15 2 48 59.9990000		[0.8580705286995595, 0.8459639682606928]		[0.9303599685496681, 0.6311140753174012]	[4.962194078541441, 1.0114589924278377]	[5.53786018206412, 0.4298483105038372]	[3.4872970197732336, 0.5658293658825458]		[1.7971907923196766, 0.3209863478137049]		[6.159467683608887, 1.3242308535245064]				[4.228412152845347, 1.0754406511175953]	[5.1972106252791335, 0.8246476787481299]
08 11 15 2 49 29.9990000		[0.8607925525280573, 0.8425689633651786]		[0.9323690202662673, 0.6279013483929038]	[4.954719875981146, 1.0129962998194835]	[5.536365648738799, 0.4331462980059032]	[3.487750325843394, 0.5698259133013914]		[1.800213635525623, 0.3183264639067926]		[6.173220646647925, 1.3217594978972598]				[4.220254982423094, 1.0734477303482028]	[5.192474512711312, 0.8267454654306032]
08 11 15 2 49 59.9990000		[0.8635126809880133, 0.8391792382786931]		[0.9343831746970173, 0.6246935736611495]	[4.947192580076846, 1.0144960298319392]	[5.534847812515542, 0.4364408015854908]	[3.488209199120861, 0.5738268363558264]		[1.8032301614559083, 0.3156653537700152]		[6.186733144710665, 1.3192578020534835]				[4.212164832088357, 1.0714177627562727]	[5.187698903294245, 0.8288219459060795]
08 11 15 2 50 29.9990000		[0.8662309787480775, 0.8357947893154182]		[0.9364023980064775, 0.6214907418164624]	[4.939612992537798, 1.0159578083165468]	[5.533306526149229, 0.4397317137148935]	[3.488673630548532, 0.5778321188920165]		[1.806240367435893, 0.31300301615641624]		[6.200009796426126, 1.3167268711100946]				[4.204142168063026, 1.0693512388020379]	[5.182883846686741, 0.8308768650730582]
08 11 15 2 50 59.9990000		[0.8689475088745039, 0.832415612579257]		[0.9384266567230889, 0.6182928434449279]	[4.931981952144648, 1.0173812664161808]	[5.531741641577861, 0.44301892555869854]	[3.4891436111500003, 0.5818417446325324]		[1.8092442506966278, 0.31033944988404055]		[6.213055271835309, 1.3141677772734157]				[4.1961874052274, 1.067248650518066]	[5.178029402580492, 0.8329099674459505]
08 11 15 2 51 29.9990000		[0.8716623328714962, 0.8290417039664155]		[0.9404559177309295, 0.6150998690255437]	[4.924300334766036, 1.0187660409002237]	[5.530153009936697, 0.44630232696224403]	[3.489619132029752, 0.5858556971752479]		[1.8122418083761758, 0.3076746538360342]		[6.225874275429336, 1.3115815602403842]				[4.188300908333225, 1.0651104911202602]	[5.17313564091738, 0.8349209972335058]
08 11 15 2 51 59.9990000		[0.8743755107203159, 0.8256730591678922]		[0.9424901482616616, 0.6119118089312783]	[4.916569053314949, 1.0201117745010968]	[5.528540481573185, 0.4495818064400665]	[3.4901001843735227, 0.5898739599922054]		[1.8152330375208818, 0.30500862696068454]		[6.238471530733369, 1.308969227671505]				[4.180482993257882, 1.0629372546317895]	[5.168202642104571, 0.8369096984195351]
08 11 15 2 52 29.9990000		[0.8770871009171827, 0.8223096736719501]		[0.9445293158866737, 0.6087286534301964]	[4.908789057642842, 1.0214181162519067]	[5.526903906062727, 0.45285725116439984]	[3.490586759448569, 0.593896516428526]		[1.8182179350866474, 0.3023413682714973]		[6.250851766353086, 1.306331755725175]				[4.172733928294338, 1.0607294355201402]	[5.163230497227013, 0.838875814846016]
08 11 15 2 52 59.9990000		[0.879797160510017, 0.8189515427665512]		[0.9465733885094055, 0.6055503926865318]	[4.900961334369852, 1.022684721824512]	[5.525243132225281, 0.4561285469537468]	[3.491078848603962, 0.5979233497013188]		[1.8211964979401296, 0.2996728768472041]		[6.263019703399523, 1.3036700896439428]				[4.165053935471555, 1.058487528347509]	[5.158219308256986, 0.8408190902984412]
08 11 15 2 53 29.9990000		[0.8825057451340689, 0.8155986615417232]		[0.9486223343578534, 0.6023770167617531]	[4.893086906649457, 1.0239112538673056]	[5.5235580081428495, 0.45939557826147]	[3.4915764432709793, 0.6019544428985932]		[1.824168722859967, 0.2970031518318194]		[6.274980044206606, 1.3009851443840468]				[4.1574431919005015, 1.056212027434545]	[5.153169188260281, 0.8427392685935284]
08 11 15 2 53 59.9990000		[0.8852129090464573, 0.8122510248919474]		[0.9506761219772509, 0.5992085156156578]	[4.8851668338661645, 1.0250973823421579]	[5.521848381177862, 0.4626582281644457]	[3.4920795349633766, 0.6059897789782053]		[1.827134606537955, 0.2943321924346673]		[0.0035521550776277827, 1.2982778052804003]				[4.149901831140705, 1.0539034265376415]	[5.148080261598663, 0.844636093669158]
08 11 15 2 54 29.9990000		[0.8879187051596815, 0.8089086275184502]		[0.9527347202229159, 0.5960448791073859]	[4.877202211264999, 1.0262427848597677]	[5.520114097992481, 0.465916378351823]	[3.492588115277833, 0.6100293407667828]		[1.830094145580199, 0.29165999793039293]		[0.01511128605480828, 1.295548928739923]				[4.142429944582887, 1.0515622185396976]	[5.142952664128155, 0.8465093096766557]
08 11 15 2 54 59.9990000		[0.8906231850741186, 0.8055714639314917]		[0.9547980982532687, 0.5928860969964886]	[4.869194169511732, 1.0273471470126696]	[5.518355004568865, 0.46916990911381623]	[3.493102175894244, 0.6140731109587068]		[1.8330473365082671, 0.2889865676590039]		[0.026476719937426747, 1.292799342956866]				[4.135027582843218, 1.0491888951543813]	[5.137786543392772, 0.8483586610752535]
08 11 15 2 55 29.9990000		[0.8933263991095556, 0.8022395284526213]		[0.956866225523009, 0.5897321589439605]	[4.861143874183063, 1.0284101627052613]	[5.516570946230413, 0.47241869933057673]	[3.4936217085761916, 0.6181210721150594]		[1.8359941757602725, 0.28631190102583814]		[0.03765299406152016, 1.2900298486444015]				[4.127694757165056, 1.0467839466438136]	[5.132582058813259, 0.8501838927288006]
08 11 15 2 55 59.9990000		[0.8960283963357903, 0.7989128152168656]		[0.9589390717764503, 0.5865830545132618]	[4.85305252518604, 1.029431534480097]	[5.514761767664009, 0.47566262646120594]	[3.494146705171326, 0.6221732066626171]		[1.8389346596919767, 0.28363599750159035]		[0.048644587072402205, 1.2872412197774001]				[4.12043144082417, 1.0443478615495898]	[5.127339381870415, 0.8519847500046238]
08 11 15 2 56 29.9990000		[0.8987292246023157, 0.7955913181749495]		[0.9610166070410048, 0.5834387731713276]	[4.844921356106514, 1.0304109738395935]	[5.512927312943301, 0.47890156653282207]	[3.494677157611766, 0.6262294968928541]		[1.8418687845778468, 0.2809588566222968]		[0.05945591369540827, 1.284434204341882]				[4.113237570533815, 1.0418811264370025]	[5.1220586962825445, 0.8537609788745938]
08 11 15 2 56 59.9990000		[0.9014289305671441, 0.7922750310954235]		[0.9630988016208234, 0.5802993042896046]	[4.836751633486326, 1.031348201562591]	[5.51106742555306, 0.48213539412972767]	[3.4952130579146212, 0.6302899249609352]		[1.8447965466121157, 0.2782804779893394]		[0.07009132025731113, 1.281609525087171]				[4.106113047846053, 1.0393842256523398]	[5.116740198176613, 0.8555123260182396]
08 11 15 2 57 29.9990000		[0.9041275597247841, 0.7889639475667922]		[0.9651856260905687, 0.5771646371450158]	[4.8285446560294485, 1.0322429480147992]	[5.509181948414604, 0.4853639823827504]	[3.49575439818238, 0.6343544728847558]		[1.8477179419097707, 0.2756008612693959]		[0.08055508089340702, 1.278767880277243]				[4.099057740546314, 1.0368576410929855]	[5.111384096252643, 0.8572385389279238]
08 11 15 2 57 59.9990000		[0.9068251564334016, 0.7856580609996147]		[0.9672770512893455, 0.5740347609209617]	[4.820301753737474, 1.0330949534525302]	[5.50727072391236, 0.48858720295865316]	[3.4963011706034792, 0.6384231225439627]		[1.8506329665075691, 0.27292000619443696]		[0.09085139437979448, 1.2759099444382407]				[4.092071484037874, 1.0343018519902287]	[5.1059906119409115, 0.8589393660160629]
08 11 15 2 58 29.9990000		[0.909521763941198, 0.7823573646285447]		[0.969373048314752, 0.5709096647083113]	[4.812024286975005, 1.0339039683189033]	[5.505333593921583, 0.4918049260496916]	[3.496853367452733, 0.6424958556790246]		[1.8535416163650034, 0.27023791256168056]		[0.100984381533672, 1.2730363690995108]				[4.085154082713705, 1.031717334704456]	[5.100559979551461, 0.8606145567242526]
08 11 15 2 58 59.9990000		[0.9122174244120242, 0.7790618515144027]		[0.9714735885170771, 0.5677893375063593]	[4.803713645466006, 1.0346697535316949]	[5.503370399837234, 0.49501702036335105]	[3.497410981091936, 0.6465726538902814]		[1.856443887365273, 0.2675545802335799]		[0.11095808312827127, 1.270147783525904]				[4.0783053113130325, 1.0291045625325101]	[5.095092446415502, 0.8622638616342995]
08 11 15 2 59 29.9990000		[0.9149121789502614, 0.7757715145461653]		[0.9735786434936242, 0.5646737682238205]	[4.795371247222201, 1.0353920807622186]	[5.501380982604082, 0.4982233531122096]	[3.4979740039703873, 0.6506534986370296]		[1.8593397753161856, 0.26487000913774045]		[0.12077645827303907, 1.2672447954393848]				[4.071524916260275, 1.026464005526933]	[5.089588273018223, 0.8638870325810366]
08 11 15 2 59 59.9990000		[0.9176061008118206, 0.7724861825506144]		[0.9756881778593766, 0.5615629356722873]	[4.786998537405031, 1.0360707327044338]	[5.499365182748054, 0.5014237900039524]	[3.498542428625433, 0.6547383712366303]		[1.8622292759510832, 0.26218419926689784]		[0.13044338321256885, 1.2643279917283432]				[4.064812616984209, 1.0237961303268075]	[5.084047752502697, 0.8654837915885482]
08 11 15 3 0 29.9990000		[0.9202991620462462, 0.7692061762114669]		[0.977802178143804, 0.558456848454961]	[4.778596927692651, 1.0367055204297217]	[5.497322840408843, 0.5046181952316174]	[3.4991162476831423, 0.6588272528635986]				[0.13996263025216632, 1.2613979404466846]				[4.058168035590048, 1.021101390908942]	[5.078471132387554, 0.8670539566261952]
08 11 15 3 0 59.9990000		[0.9229914345533262, 0.7659313236760745]		[0.9799206094223513, 0.5553554853439749]	[4.77016803190654, 1.0372962151397753]	[5.495253795373823, 0.5078064314639875]	[3.4996954538588456, 0.6629201245487524]				[0.14933794744639228, 1.2584551865315454]				[4.051590984530473, 1.018380264535583]	[5.072858733557479, 0.8685972518788228]
08 11 15 3 1 29.9990000		[0.9256829554345014, 0.7626616171654226]		[0.9820434442260424, 0.5522588348952425]	[4.761713310619566, 1.0378426512952224]	[5.493157887113312, 0.510988359836179]	[3.500280039957871, 0.6670169671783337]				[0.15857293941571568, 1.2555002595400262]				[4.0450810384560345, 1.0156331978864153]	[5.06721087025419, 0.8701134353548883]
08 11 15 3 1 59.9990000		[0.9283737608459506, 0.7593970487383437]		[0.9841706553063739, 0.549166885578771]	[4.753234304951348, 1.038344658151378]	[5.491034954817183, 0.5141638399404866]	[3.500869998876133, 0.6711177614931891]				[0.16767114588489793, 1.2525336698301235]				[4.038637821545641, 1.0128606424766093]	[5.061527870392532, 0.8716022669045835]
08 11 15 3 2 29.9990000		[0.9310638860195491, 0.7561376102933698]		[0.9863022156303537, 0.5460796257796049]	[4.74473257655542, 1.0388020771605118]	[5.488884837432889, 0.5173327298174174]	[3.501465323600915, 0.6752224880879231]				[0.1766360226078987, 1.2495559102485352]				[4.032260937221362, 1.0100630457250872]	[5.055810075632125, 0.873063508341912]
08 11 15 3 2 59.9990000		[0.9337533652832442, 0.7528832935705975]		[0.9884380983756441, 0.5429970437987038]	[4.736209706128853, 1.039214762167908]	[5.486707373704912, 0.5204948859469596]	[3.502066007211563, 0.6793311274101033]				[0.1854709418917443, 1.2465674567451548]				[4.025949969315208, 1.007240850848264]	[5.050057841437295, 0.8744969235678482]
08 11 15 3 3 29.9990000		[0.9364422320808666, 0.7496340901534765]		[0.9905782769258193, 0.5399191278538614]	[4.727667291873322, 1.0395825795935594]	[5.484502402215682, 0.5236501632401438]	[3.5026720428802176, 0.6834436597594689]				[0.19417919330281724, 1.2435687689699977]				[4.019704483206529, 1.0043944967630998]	[5.044271537124816, 0.8759022786946846]
08 11 15 3 3 59.9990000		[0.9391305189914004, 0.746389991470635]		[0.9927227248657192, 0.5368458660805951]	[4.719106947911095, 1.0399054085990684]	[5.482269761427981, 0.5267984150308276]	[3.5032834238726807, 0.6875600652871421]				[0.20276398453252714, 1.2405602908523972]				[4.013524026929366, 1.0015244179990912]	[5.038451545899066, 0.8772793421712439]
08 11 15 3 4 29.9990000		[0.9418182577477241, 0.7431509887976521]		[0.994871415976913, 0.5337772465330524]	[4.7105303026598015, 1.040183141239122]	[5.480009289728896, 0.5299394930677706]	[3.5039001435491475, 0.6916803239948898]				[0.21122844240104144, 1.2375424511624258]				[4.00740813224903, 0.998631044618926]	[5.032598264874196, 0.878627884909037]
08 11 15 3 4 59.9990000		[0.9445054792548404, 0.7399170732588124]		[0.9970243242332467, 0.5307132571848602]	[4.701938997169821, 1.040415682597218]	[5.477720825475314, 0.5330732475070283]	[3.5045221953651393, 0.6958044157343682]				[0.21957561397973172, 1.2345156640546047]				[4.001356315707659, 0.995714802147363]	[5.026712105082925, 0.8799476804090411]
08 11 15 3 5 29.9990000		[0.947192213607615, 0.7366882358288702]		[0.9991814237965012, 0.5276538859300113]	[4.693334683428544, 1.0406029509051358]	[5.4754042070410245, 0.5361995269046286]	[3.505149572872356, 0.6999323202064072]				[0.22780846781515185, 1.2314803295939958]				[3.995368079638309, 0.9927761115080648]	[5.020793491471579, 0.8812385048891695]
08 11 15 3 5 59.9990000		[0.9498784901080346, 0.7334644673347375]		[1.001342689012142, 0.5245991205837501]	[4.6847190226356386, 1.0407448776459376]	[5.473059272865453, 0.5393181782095597]	[3.505782269719569, 0.7040640169603116]				[0.23592989523845495, 1.2284368342648815]				[3.9894429131473776, 0.9898153889680184]	[5.01484286288105, 0.8825001374120834]
08 11 15 3 6 29.9990000		[0.9525643372820028, 0.7302457584572102]		[1.0035080944051449, 0.5215489488834033]	[4.6760936834539315, 1.0408414076400248]	[5.4706858615040375, 0.5424290467571612]	[3.5064202796536517, 0.7081994853931615]				[0.24394271174627005, 1.2253855514622598]				[3.983580293065292, 0.9868330460892148]	[5.0088606720133, 0.883732360013433]
08 11 15 3 6 59.9990000		[0.955249782895688, 0.7270320997326407]		[1.0056776146759328, 0.5185033584892457]	[4.66746034024036, 1.040892499114078]	[5.468283811680322, 0.5455319762628029]	[3.5070635965204904, 0.7123387047491622]				[0.25184965844017393, 1.2223268419664366]				[3.9777796848654488, 0.9838294896872525]	[5.00284738538312, 0.8849349578301577]
08 11 15 3 7 29.9990000		[0.9579348539714336, 0.7238234815546298]		[1.0078512246963849, 0.5154623369853417]	[4.65882067126161, 1.0408981237527357]	[5.465852962339762, 0.5486268088159546]	[3.507712214266103, 0.716481654118981]				[0.2596534035132891, 1.2192610544010394]				[3.9720405435514623, 0.980805121796549]	[4.996803483254869, 0.8861077192289032]
08 11 15 3 7 59.9990000		[0.9606195768032509, 0.7206198941756402]		[1.010028899505938, 0.5124258718804093]	[4.650176356899306, 1.0408582667327142]	[5.46339315270529, 0.551713384874689]	[3.508366126937625, 0.7206283124391317]				[0.2673565437736362, 1.2161885256748077]				[3.9663623145129043, 0.9777603396418314]	[4.990729459563886, 0.8872504359342092]
08 11 15 3 8 29.9990000		[0.9633039769719003, 0.7174213277086543]		[1.0122106143077656, 0.5093939506086108]	[4.641529077849382, 1.0407729267393953]	[5.460904222334677, 0.5547915432605427]	[3.509025328684503, 0.7247786584913551]				[0.2749616061952782, 1.2131095814075161]				[3.9607444343498, 0.9746955356156074]	[4.984625821822348, 0.8883629031565126]
08 11 15 3 8 59.9990000		[0.9659880793595792, 0.714227772128779]		[1.014396344465038, 0.5063665605304134]	[4.632880513320586, 1.0406421159657402]	[5.458386011179717, 0.5578611211538019]	[3.509689813759618, 0.7289326709020283]				[0.28247104948876156, 1.2100245363404614]				[3.955186331666147, 0.9716110972613006]	[4.978493091009391, 0.8894449197195929]
08 11 15 3 9 29.9990000		[0.9686719081642255, 0.7110392172748702]		[1.016586065497266, 0.5033436889333893]	[4.6242323392367615, 1.0404658600936667]	[5.455838359647253, 0.5609219540892902]	[3.510359576520454, 0.7330903281416096]				[0.28988726568380935, 1.2069336947318903]				[3.949687427832817, 0.9685074072617569]	[4.972331801445253, 0.8904962881875046]
08 11 15 3 9 59.9990000		[0.9713554869134505, 0.7078556528510785]		[1.0187797530767246, 0.50032532303306]	[4.615586226447896, 1.0402441982577995]	[5.453261108662112, 0.5639738759525565]	[3.5110346114304214, 0.7372516085240685]				[0.2972125817177206, 1.2038373507378082]				[3.9442471377203545, 0.9653848434328471]	[4.966142500649314, 0.8915168149906411]
08 11 15 3 10 29.9990000		[0.9740388384781091, 0.7046770684284462]		[1.0209773830249358, 0.49731144997366383]	[4.606943838954561, 1.039977182991794]	[5.45065409973193, 0.567016718976561]	[3.511714913060068, 0.7414164902063731]				[0.3044492610238178, 1.2007357887785954]				[3.9388648704020803, 0.9622437787218383]	[4.959925749181913, 0.892506310550929]
08 11 15 3 10 59.9990000		[0.9767219850855222, 0.7015034534464525]		[1.0231789313092436, 0.49430205682898376]	[4.598306832150421, 1.0396648801574566]	[5.448017175013946, 0.5700503137389008]	[3.512400476088501, 0.7455849511879677]				[0.3115995051148415, 1.1976292838918663]				[3.93354002982792, 0.9590845812103498]	[4.953682120469816, 0.8934645894058627]
08 11 15 3 11 29.9990000		[0.9794049483323601, 0.698334797214548]		[1.0253843740394466, 0.4912971306031371]	[4.589676851087498, 1.0393073688567542]	[5.445350177383746, 0.5730744891595155]	[3.513091295304747, 0.7497569693102903]				[0.31866545515714256, 1.1945181020719828]				[3.928272015469762, 0.9559076141215254]	[4.947412200615329, 0.8943914703312227]
08 11 15 3 11 59.9990000		[0.9820877491971983, 0.6951710889136995]		[1.027593687464518, 0.48829665823138046]	[4.581055528768609, 1.0389047413271009]	[5.442652950506038, 0.5760890724989424]	[3.5137873656091694, 0.7539325222563147]				[0.32564919353151667, 1.1914025005967002]				[3.9230602229387013, 0.9527132358312393]	[4.9411165881889385, 0.8952867764624204]
08 11 15 3 12 29.9990000		[0.984770408052751, 0.6920123175978673]		[1.029806847969371, 0.48530062658086154]	[4.572444484471348, 1.0384571028201628]	[5.439925338907438, 0.579093889357162]	[3.514488682015054, 0.7581115875500872]				[0.33255274537763685, 1.1882827283413329]				[3.9179040445748994, 0.9495017998830644]	[4.934795894005617, 0.8961503354140892]
08 11 15 3 12 59.9990000		[0.9874529446777972, 0.6888584721955209]		[1.0320238320717061, 0.4823090224514223]	[4.563845322107776, 1.0379645714646575]	[5.4371671880513155, 0.5820887636730151]	[3.5151952396500783, 0.7622941425563197]				[0.3393780801190969, 1.1851590260808913]				[3.912802870010674, 0.9462736550067611]	[4.928450740884707, 0.89698197939797]
08 11 15 3 13 29.9990000		[0.9901353782688095, 0.6857095415111306]		[1.034244616418931, 0.4793218325763811]	[4.55525962862389, 1.0374272781134475]	[5.434378344414736, 0.5850735177241986]	[3.515907033758025, 0.7664801644799702]				[0.3461271129665874, 1.1820316267806115]				[3.907756086707509, 0.9430291451400735]	[4.922081763393581, 0.8977815453387029]
08 11 15 3 13 59.9990000		[0.9928177274512856, 0.6825655142266112]		[1.0364691777851183, 0.47633904362326873]	[4.546688972442739, 1.0368453661754296]	[5.431558655567499, 0.588047972127959]	[3.5166240597003755, 0.7706696303658838]				[0.352801706397324, 1.1789007558752596]				[3.9027630804675857, 0.9397686094535886]	[4.915689607575096, 0.8985488749875629]
08 11 15 3 14 29.9990000		[0.995500010290802, 0.679426378902792]		[1.038697493068053, 0.4733606421946145]	[4.53813490195463, 1.0362189914328184]	[5.428707970253307, 0.5910119458423815]	[3.5173463129581353, 0.7748625170984118]				[0.3594036716087013, 1.1757666315376658]				[3.897823235920651, 0.9364923823784761]	[4.909274930659114, 0.8992838150337387]
08 11 15 3 14 59.9990000		[0.9981822443037925, 0.6762921239808581]		[1.0409295392863236, 0.4703866148286891]	[4.529598944058115, 1.035548321844189]	[5.4258261384730995, 0.5939652561683662]	[3.5180737891336156, 0.7790588014010904]				[0.36593476994494856, 1.1726294649368463]				[3.8929359369868, 0.9332007936368762]	[4.902838400758178, 0.8999862172132128]
08 11 15 3 15 29.9990000		[1.0008644464680567, 0.673162737783775]		[1.0431652935764872, 0.46741694800028094]	[4.521082602754637, 1.0348335373340098]	[5.422913011570547, 0.5969077187523432]	[3.5188064839522806, 0.7832584598363322]				[0.37239671429552385, 1.169489460486114]				[3.888100567315953, 0.9298941682747658]	[4.896380696547647, 0.9006559384148511]
08 11 15 3 15 59.9990000		[1.0035466332330165, 0.6700382085177252]		[1.0454047331902718, 0.4644516281214073]	[4.512587357800019, 1.0340748295691586]	[5.419968442319753, 0.5998391475896677]	[3.519544393264785, 0.7874614688051191]				[0.37879117046431693, 1.1663468160815524]				[3.8833165107047156, 0.9265728266970964]	[4.889902506930566, 0.9012928407837338]
08 11 15 3 16 29.9990000		[1.006228820529714, 0.6669185242734784]		[1.0476478354918577, 0.4614906415420747]	[4.504114663415228, 1.033272401723187]	[5.416992285015153, 0.6027593550287753]	[3.520287513048912, 0.7916678045467546]				[0.38511975850889457, 1.1632017233312328]				[3.878583151491351, 0.9232370847050442]	[4.88340453068756, 0.9018967918213667]
08 11 15 3 16 59.9990000		[1.0089110237805725, 0.6638036730278122]		[1.0498945779551998, 0.45853397455100997]	[4.495665947058999, 1.0324264682288666]	[5.4139843955636495, 0.6056681517761469]	[3.5210358394117707, 0.7958774431386026]				[0.3913840540493951, 1.1600543677754966]				[3.8738998749295157, 0.9198872535351883]	[4.876887476112108, 0.902467664482807]
08 11 15 3 17 29.9990000		[1.0115932579089144, 0.6606936426448757]		[1.052144938161418, 0.4555816133764033]	[4.48724260826439, 1.0315372545197568]	[5.410944631578982, 0.6085653469020301]	[3.521789368591895, 0.8000903604958879]				[0.3975855895464974, 1.15690492909869]				[3.8692660675416155, 0.9165236399004442]	[4.870352060631627, 0.903005337270339]
08 11 15 3 17 59.9990000		[1.0142755373482557, 0.6575884208775835]		[1.0543988937962194, 0.4526335441866145]	[4.478846017541069, 1.0306049967615722]	[5.407872852478358, 0.6114507478469898]	[3.5225480969615948, 0.80430653237148]				[0.4037258555483784, 1.153753581332664]				[3.864681117452232, 0.9131465460326538]	[4.863799010414765, 0.9035096943237437]
08 11 15 3 18 29.9990000		[1.0169578760513704, 0.6544879953689409]		[1.0566564226473971, 0.4496897530908966]	[4.470477515345012, 1.0296299415739434]	[5.404768919581331, 0.6143241604293624]	[3.523312021029283, 0.8085259343557326]				[0.40980630190654177, 1.1506004930523566]				[3.860144414702601, 0.9097562697266018]	[4.857229059965365, 0.9039806255068212]
08 11 15 3 18 59.9990000		[1.0196402874991428, 0.6513923536534096]		[1.0589175026023587, 0.4467502261401203]	[4.462138411116868, 1.028612345743407]	[5.401632696210958, 0.6171853888535289]	[3.5240811374418866, 0.8127485418763414]				[0.41582833896053656, 1.1474458275637818]				[3.8556553515466185, 0.9063531043853779]	[4.850642951703646, 0.9044180264901962]
08 11 15 3 19 29.9990000		[1.0223227847092042, 0.6483014831582351]		[1.0611821116457287, 0.4438149493274895]	[4.453829982390049, 1.0275524759283063]	[5.3984640477972405, 0.6200342357191032]	[3.5248554429874797, 0.8169743301981999]				[0.42179333869161245, 1.144289743084748]				[3.851213322729187, 0.9029373390669423]	[4.844041435535112, 0.9048217988300853]
08 11 15 3 19 59.9990000		[1.0250053802443748, 0.6452153712047899]		[1.0634502278569677, 0.44088390858922705]	[4.445553473969225, 1.0264506083564469]	[5.395262841982812, 0.6228705020310992]	[3.5256349345978264, 0.8212032744233283]				[0.427702635845729, 1.1411323929185244]				[3.846817725747456, 0.8995092585317447]	[4.837425268407758, 0.905191850043085]
08 11 15 3 20 29.9990000		[1.0276880862208897, 0.6421340050098553]		[1.065721829408066, 0.4379570898052881]	[4.437310097179811, 1.0253070285161492]	[5.392028948730936, 0.625693987211011]	[3.5264196093512226, 0.8254353494907759]				[0.43355752902592803, 1.1379739256208359]				[3.8424679610957226, 0.8960691432913088]	[4.830795213858229, 0.9055280936766357]
08 11 15 3 20 59.9990000		[1.0303709143164475, 0.6390573716869478]		[1.0679968945612797, 0.43503447880006846]	[4.429101029188665, 1.0241220308415062]	[5.388762240435759, 0.6285044891088722]	[3.5272094644752547, 0.8296705301765882]				[0.4393592817546442, 1.134814485160381]				[3.8381634324945546, 0.892617269657644]	[4.824152041547493, 0.9058304493752671]
08 11 15 3 21 29.9990000		[1.0330538757780605, 0.635985458247603]		[1.0702754016668943, 0.4321160613430752]	[4.420927412395832, 1.0228959183926607]	[5.385462592034825, 0.6313018040163925]	[3.528004497349844, 0.8339087910937725]				[0.4451091235062564, 1.1316542110731604]				[3.833903547104822, 0.8891539097933955]	[4.817496526786818, 0.9060988429422705]
08 11 15 3 21 59.9990000		[1.0357369814297273, 0.6329182516026555]		[1.0725573291610577, 0.4292018231496212]	[4.412790353897231, 1.0216290025317312]	[5.382129881123866, 0.6340857266810765]	[3.5288047055102885, 0.8381501066923049]				[0.45080825071031205, 1.1284932386108841]				[3.8296877157272107, 0.8856793317626175]	[4.810829450054591, 0.9063332063969372]
08 11 15 3 22 29.9990000		[1.0384202416799264, 0.6298557385635299]		[1.074842655563635, 0.426291749881512]	[4.40469092501765, 1.0203216025952209]	[5.378763988073819, 0.6368560503214229]	[3.529610086650428, 0.842394451259159]				[0.45645782772607835, 1.1253316988836484]				[3.8255153529878485, 0.8821937995820845]	[4.804151596504904, 0.9065334780270035]
08 11 15 3 22 59.9990000		[1.041103666528933, 0.6267979058434736]		[1.0771313594761298, 0.4233858271477372]	[4.396630160913383, 1.0189740455635643]	[5.375364796150088, 0.6396125666432643]	[3.5304206386260484, 0.8466417989183525]				[0.4620589877887155, 1.122169718997172]				[3.821385877510627, 0.8786975732730482]	[4.797463755468462, 0.9066996024364657]
08 11 15 3 23 29.9990000		[1.0437872655759752, 0.6237447400588265]		[1.0794234195796188, 0.42048404050511723]	[4.388609060243417, 1.0175866657286308]	[5.371932191633995, 0.6423550658571953]	[3.5312363594582443, 0.8508921236310332]				[0.4676128339278129, 1.119007422184777]				[3.8172987120767683, 0.8751909089133584]	[4.790766719946733, 0.9068315305884426]
08 11 15 3 23 59.9990000		[1.0464710480262158, 0.620696227730259]		[1.0817188146327514, 0.41758637545898936]	[4.3806285849081945, 1.0161598043597522]	[5.368466063946433, 0.645083336697151]	[3.532057247337089, 0.8551453991955783]				[0.47312043985878677, 1.1158449279343412]				[3.8132532837722706, 0.8716740586898418]	[4.784061286100057, 0.9069292198432242]
08 11 15 3 24 29.9990000		[1.0491550226975916, 0.6176523552840198]		[1.0840175234697749, 0.4146928174638694]	[4.3726896598544105, 1.014693809369058]	[5.3649663057736765, 0.6477971664402146]	[3.5328833006253393, 0.8594015992477226]				[0.4785828508477632, 1.1126823521104159]				[3.8092490241235994, 0.8681472709509347]	[4.777348252730558, 0.9069926339912352]
08 11 15 3 24 59.9990000		[1.051839198027478, 0.6146131090531333]		[1.086319524998615, 0.41180335192413137]	[4.364793172944491, 1.013189034976696]	[5.361432813195298, 0.6504963409276056]	[3.5337145178622706, 0.8636606972607299]				[0.4840010845225913, 1.1095198070859467]				[3.8052853692223803, 0.8646107902594065]	[4.770628420760678, 0.90702174328106]
08 11 15 3 25 29.9990000		[1.054523582079217, 0.6115784752786321]		[1.0886247981989692, 0.4089179641946364]	[4.356939974888826, 1.0116458413766927]	[5.357865485814203, 0.6531806445868895]	[3.5345508977678066, 0.8679226665455548]				[0.48937613179731204, 1.1063574017991031]				[3.8013617598394225, 0.861064857445178]	[4.763902592708174, 0.9070165244422725]
08 11 15 3 25 59.9990000		[1.0572081825484945, 0.608548440110753]		[1.0909333221204622, 0.4060366395814035]	[4.349130879239169, 1.010064594403931]	[5.354264226888684, 0.6558498604555263]	[3.535392439246613, 0.8721874802510761]				[0.4947089574962337, 1.1031952419454747]				[3.79747764152865, 0.8575097096581475]	[4.757171572158429, 0.9069769607032406]
08 11 15 3 26 29.9990000		[1.0598930067695798, 0.6055229896101546]		[1.0932450758808254, 0.4031593633422502]	[4.341366662441077, 1.0084456652029001]	[5.350628943466507, 0.6585037702056488]	[3.5362391413925534, 0.8764551113643134]				[0.500000501227942, 1.1000334300277903]				[3.793632464721389, 0.8539455804209687]	[4.750436163234957, 0.906903041803664]
08 11 15 3 26 59.9990000		[1.0625780617214118, 0.6025021097490741]		[1.095560038664123, 0.4002861206874609]	[4.333648063943269, 1.006789429898843]	[5.346959546520927, 0.661142154170184]	[3.537091003493192, 0.8807255327107002]				[0.5052516780997521, 1.0968720654703132]				[3.7898256848114755, 0.8503726996817306]	[4.743697170068926, 0.9067947640020412]
08 11 15 3 27 29.9990000		[1.0652633540335699, 0.5994857864125246]		[1.097878189718995, 0.397416896780394]	[4.325975786361795, 1.0050962692717071]	[5.34325595108862, 0.6637647913703666]	[3.5379480250344804, 0.8849987169543827]				[0.5104633794364366, 1.0937112447158652]				[3.786056762231646, 0.846791293866489]	[4.736955396268638, 0.9066521300778336]
08 11 15 3 27 59.9990000		[1.067948889992098, 0.5964740053994553]		[1.100199508356948, 0.39455167673814645]	[4.318350495696696, 1.0033665684335158]	[5.339518076409443, 0.6663714595445869]	[3.538810205705767, 0.8892746365985171]				[0.5156364734767361, 1.0905510613192744]				[3.7823251625216168, 0.8432015859316029]	[4.730211644389725, 0.9064751493285569]
08 11 15 3 28 29.9990000		[1.0706346755452123, 0.5934667524239395]		[1.1025239739506933, 0.39169044563218536]	[4.3107728215987375, 1.001600716509564]	[5.335745846067974, 0.668961935178651]	[3.539677545404807, 0.8935532639856402]				[0.5207718060484057, 1.0873916060373192]				[3.7786303563882866, 0.839603795415838]	[4.723466715407072, 0.906263837561568]
08 11 15 3 28 59.9990000		[1.0733207163088734, 0.5904640131162884]		[1.1048515659324811, 0.38883318848896303]	[4.303243357683812, 0.9997991063239872]	[5.331939188136749, 0.6715359935375159]	[3.5405500442432016, 0.8978345712980138]				[0.5258702012222349, 1.0842329669153894]				[3.7749718197584423, 0.835998138492186]	[4.716721408189197, 0.9060182170808041]
08 11 15 3 29 29.9990000		[1.0760070175722452, 0.5874657730242222]		[1.1071822637925035, 0.38597989029055907]	[4.295762661892521, 0.9979621340900127]	[5.328098035321125, 0.6740934086984476]	[3.541427702551835, 0.9021185305580514]				[0.530932461945766, 1.0810752293709534]				[3.7713490338243822, 0.8323848280193824]	[4.7099765189760205, 0.9057383166683114]
08 11 15 3 29 59.9990000		[1.0786935843030334, 0.584472017613993]		[1.1095160470773089, 0.3831305359752896]	[4.288331256892521, 0.9960901991053295]	[5.324222325105697, 0.6766339535856518]	[3.542310520886742, 0.906405113628727]				[0.5359593706572726, 1.0779184762739578]				[3.7677614850827617, 0.828764073593068]	[4.703232840860847, 0.9054241715606852]
08 11 15 3 30 29.9990000		[1.0813804211527134, 0.5814827322715397]		[1.1118528953882625, 0.3802851104383582]	[4.280949630520833, 0.9941837034530103]	[5.3203119999021515, 0.6791574000064764]	[3.543198500035089, 0.9106942922140338]				[0.5409516898805341, 1.0747627880243227]				[3.764208665367178, 0.825136081596574]	[4.69649116327737, 0.9050758234205227]
08 11 15 3 30 59.9990000		[1.084067532461634, 0.5784979023035699]		[1.1141927883800173, 0.37744359853242887]	[4.27361823626386, 0.9922430517081897]	[5.316367007198496, 0.68166351868909]	[3.5440916410214007, 0.9149860378594759]				[0.5459101628010994, 1.071608242626585]				[3.7606900718745515, 0.8215010552513217]	[4.689752271492583, 0.9046933203027877]
08 11 15 3 31 29.9990000		[1.086754922264025, 0.5755175129387013]		[1.1165357057590337, 0.37460598506826914]	[4.266337493772364, 0.9902686506509061]	[5.312387299709544, 0.6841520793217456]	[3.5449899451141773, 0.9192803219525663]				[0.5508355138244545, 1.0684549157618723]				[3.757205207185952, 0.8178591946667652]	[4.683016946106262, 0.9042767166163604]
08 11 15 3 31 59.9990000		[1.0894425942928938, 0.5725415493285554]		[1.1188816272821183, 0.3717722548153417]	[4.259107789408944, 0.9882609089853056]	[5.308372835528554, 0.6866228505936072]	[3.545893413832602, 0.9235771157233753]				[0.5557284491167406, 1.0653028808572766]				[3.7537535792819683, 0.8142106968898961]	[4.67628596255799, 0.9038260730806232]
08 11 15 3 32 29.9990000		[1.0921305519848172, 0.5695699965488519]		[1.1212305327550045, 0.36894239250244004]	[4.251929476825394, 0.9862202370655581]	[5.304323578279908, 0.6890756002372131]	[3.5468020489537357, 0.9278763902450856]				[0.5605896571285398, 1.0621522091527331]				[3.750334701553007, 0.8105557559542704]	[4.669560090642276, 0.9033414566773929]
08 11 15 3 32 59.9990000		[1.0948187984846407, 0.5666028396005214]		[1.1235824020309368, 0.36611638281825065]	[4.244802877567582, 0.9841470466285794]	[5.3002394972727105, 0.6915100950725339]	[3.5477158525198065, 0.9321781164346011]				[0.5654198091022464, 1.0590029697655172]				[3.7469480928047973, 0.8068945629285413]	[4.66284009403267, 0.9028229405980704]
08 11 15 3 33 29.9990000		[1.0975073366500616, 0.5636400634107519]		[1.1259372150093083, 0.3632942104119782]	[4.237728281705306, 0.9820417505338156]	[5.296120567655188, 0.6939261010526597]	[3.548634826846018, 0.9364822650531532]				[0.5702195595635083, 1.0558552297524593]				[3.743593277259367, 0.8032273059644777]	[4.656126729815444, 0.9022706041863229]
08 11 15 3 33 59.9990000		[1.1001961690561357, 0.560681652834088]		[1.12829495163431, 0.360475859893931]	[4.230705948484646, 0.9799047625103003]	[5.291966770569738, 0.6963233833112005]	[3.549558974528552, 0.9407888067069585]				[0.5749895467973423, 1.0527090541699249]				[3.7402697845517827, 0.7995541703444611]	[4.6494207480336645, 0.9016845328761868]
08 11 15 3 34 29.9990000		[1.1028852979996813, 0.5577275926534853]		[1.1306555918936219, 0.3576613158361355]	[4.223736107000635, 0.9777364969110178]	[5.287778093308511, 0.6987017062113214]	[3.5504882984529176, 0.9450977118479014]				[0.5797303933092599, 1.0495645061317156]				[3.7369771497228825, 0.7958753385284396]	[4.642722891242096, 0.9010648181259374]
08 11 15 3 34 59.9990000		[1.105574725503598, 0.5547778675813955]		[1.1330191158171048, 0.3548505627728924]	[4.216818956887734, 0.975537368474774]	[5.283554529469363, 0.701060833396458]	[3.5514228018028082, 0.9494089507742273]				[0.5844427062719965, 1.0464216468649241]				[3.7337149132082628, 0.7921909902003323]	[4.636033894073821, 0.9004115573476061]
08 11 15 3 35 29.9990000		[1.1082644533210855, 0.5518324622607828]		[1.1353855034755411, 0.3520435852013825]	[4.209954669026105, 0.9733077920956076]	[5.279296079112028, 0.7034005278428066]	[3.552362488069128, 0.953722493631294]				[0.5891270779582545, 1.0432805357638386]				[3.7304826208237363, 0.7885013023138647]	[4.629354482818872, 0.8997248538325164]
08 11 15 3 35 59.9990000		[1.110954482939789, 0.548891361266195]		[1.1377547349794022, 0.3492403675822629]	[4.203143386261209, 0.9710481825998915]	[5.275002748914345, 0.7057205519134757]	[3.55330736105965, 0.9580383104123126]				[0.593784086159926, 1.040141230441972]				[3.7272798237474936, 0.7848064491378401]	[4.62268537501569, 0.8990048166727359]
08 11 15 3 36 29.9990000		[1.113644815585854, 0.5459545491047877]		[1.140126790477613, 0.34644089434021813]	[4.1963852241349455, 0.9687589545310694]	[5.270674552328403, 0.7080206674143658]	[3.554257424908865, 0.9623563709591629]				[0.598414294594189, 1.0370037867823125]				[3.7241060784991777, 0.7811066023008235]	[4.616027279055685, 0.8982515606788144]
08 11 15 3 36 59.9990000		[1.1163354522279068, 0.5430220102173848]		[1.1425016501563705, 0.3436451498645585]	[4.189680271626143, 0.9664405219420988]	[5.2663115097363615, 0.7103006356518555]	[3.5552126840884934, 0.9666766449631886]				[0.6030182532970013, 1.0338682589858024]				[3.7209609469160796, 0.7774019308352538]	[4.609380893801588, 0.8974652062937278]
08 11 15 3 37 29.9990000		[1.1190263935809368, 0.5400937289794633]		[1.1448792942379715, 0.34085311850978584]	[4.183028591898436, 0.9640932981956702]	[5.261913648605858, 0.7125602174921694]	[3.556173143418319, 0.9709991019660522]				[0.607596499004269, 1.0307346996181934]				[3.717843996126666, 0.7736926012209322]	[4.602746908219861, 0.8966458795034026]
08 11 15 3 37 59.9990000		[1.1217176401101239, 0.5371696897021971]		[1.147259702979675, 0.3380647845961831]	[4.176430223053784, 0.9617176957720677]	[5.257481003644718, 0.7147991734225183]	[3.5571388080775077, 0.9753237113606196]				[0.612149555521184, 1.027603159655293]				[3.7147547985215184, 0.7699787774279649]	[4.596126001027694, 0.8957937117437541]
08 11 15 3 38 29.9990000		[1.124409192034574, 0.5342498766334648]		[1.149642856672564, 0.3352801324103568]	[4.1698851788898015, 0.9593141260847459]	[5.253013616954857, 0.7170172636140315]	[3.558109683616593, 0.9796504423918456]				[0.6166779340800941, 1.0244736885266654]				[3.711692931722048, 0.7662606209590631]	[4.589518840354828, 0.8949088398046166]
08 11 15 3 38 59.9990000		[1.127101049330985, 0.5313342739588462]		[1.1520287356404535, 0.33249914620581456]	[4.163393449659226, 0.9568829993035008]	[5.248511538185108, 0.7192142479864175]	[3.559085775969786, 0.9839792641577185]				[0.6211821336872329, 1.021346334157883]				[3.708657978546972, 0.7625382908912589]	[4.582926083420714, 0.8939914057305041]
08 11 15 3 39 29.9990000		[1.1297932117372496, 0.5284228658026456]		[1.1544173202388204, 0.3297218102035497]	[4.15695500282987, 0.9544247241852737]	[5.243974824682807, 0.7213898862743688]	[3.5600670914680688, 0.988310145610207]				[0.6256626414587811, 1.0182211430113168]				[3.7056495269768206, 0.7588119439170217]	[4.576348376227031, 0.8930415567185973]
08 11 15 3 39 59.9990000		[1.132485678755967, 0.5255156362288478]		[1.15680859085373, 0.3269481085925637]	[4.150569783843629, 0.9519397079123962]	[5.239403541643901, 0.7235439380957863]	[3.5610536368527526, 0.9926430555562491]				[0.6301199329464764, 1.0150981601256044]				[3.702667170116574, 0.7550817343847653]	[4.569786353266083, 0.8920594450138928]
08 11 15 3 40 29.9990000		[1.1351784496579054, 0.5226125692421291]		[1.159202527900812, 0.3241780255304521]	[4.144237716873147, 0.9494283559382483]	[5.23479776226136, 0.7256761630217025]	[3.5620454192896576, 0.9969779626587784]				[0.6345544724532086, 1.0119774291537815]				[3.6997105061566, 0.7513478143387564]	[4.563240637245065, 0.8910452278019083]
08 11 15 3 40 59.9990000		[1.1378715234853876, 0.5197136487888225]		[1.16159911182424, 0.321411545143946]	[4.137958705574598, 0.9468910718402808]	[5.230157567871689, 0.7277863206479414]	[3.5630424463841166, 1.0013148354377426]				[0.6389667133388915, 1.0088589924001603]				[3.696779138332011, 0.7476103335584182]	[4.556711838826521, 0.889999067098901]
08 11 15 3 41 29.9990000		[1.1405648990556219, 0.5168188587579166]		[1.1639983230957498, 0.3186486515294859]	[4.131732633835616, 0.944328257180176]	[5.225483048099255, 0.7298741706685814]	[3.564044726196456, 1.005653642271196]				[0.6433570983169431, 1.0057428908559904]				[3.693872674880582, 0.7438694395970359]	[4.550200556384979, 0.8889211296399813]
08 11 15 3 41 59.9990000		[1.1432585749639472, 0.5139281829819848]		[1.1664001422136456, 0.3158893287537465]	[4.125559366516981, 0.9417403113711283]	[5.22077430099824, 0.7319394729510743]	[3.565052267258457, 1.0099943513963716]				[0.647726059741651, 1.0026291642339624]				[3.690990728999352, 0.7401252778198649]	[4.5437073757800315, 0.8878115867650817]
08 11 15 3 42 29.9990000		[1.1459525495870408, 0.511041605238172]		[1.1688045497018609, 0.31313356085419514]	[4.119438750187137, 0.9391276315520402]	[5.216031433191963, 0.7339819876130783]	[3.566065078590356, 1.0143369309108328]				[0.652074019886795, 0.9995178510015625]				[3.6881329188000125, 0.7363779914416396]	[4.537232870145697, 0.886670614303172]
08 11 15 3 42 59.9990000		[1.1486468210860483, 0.5081591092491351]		[1.1712115261090148, 0.3103813318396362]	[4.113370613848362, 0.9364906124685927]	[5.2112545600092925, 0.7360014751010289]	[3.567083169718905, 1.0186813487735977]				[0.6564013912157226, 0.9964089884133707]				[3.6852988672632123, 0.7326277215634945]	[4.530777599696312, 0.8854983924546784]
08 11 15 3 43 29.9990000		[1.1513413874096712, 0.5052806786840172]		[1.1736210520075103, 0.30763262569076943]	[4.10735476965386, 0.9338296463609329]	[5.206443805617942, 0.7379976962703211]	[3.5681065506961414, 1.0230275728063294]				[0.6607085766432178, 0.9933026125423081]				[3.682488202191866, 0.7288746072093005]	[4.52434211154872, 0.8842951056724873]
08 11 15 3 43 59.9990000		[1.1540362462971703, 0.5024062971593538]		[1.1760331079926174, 0.30488742636070454]	[4.101391013614841, 0.9311451228578856]	[5.201599303154342, 0.7399704124671513]	[3.569135232119087, 1.0273755706945484]				[0.6649959697894152, 0.9901987583098866]				[3.679700556163624, 0.7251187853613981]	[4.517926939560898, 0.8830609425415002]
08 11 15 3 44 29.9990000		[1.1567313952813403, 0.49953594824003233]		[1.1784476746816066, 0.30214571777551485]	[4.095479126296739, 0.928437428877579]	[5.196721194849866, 0.7419193856119995]	[3.5701692251505674, 1.0317253099888442]				[0.6692639552260338, 0.9870974595154762]				[3.6769355664824426, 0.7213603909957849]	[4.511532604186733, 0.8817960956571204]
08 11 15 3 44 59.9990000		[1.15942683169141, 0.4966696154402139]		[1.1808647327128832, 0.2994074838347648]	[4.08961887350403, 0.9257069485342191]	[5.191809632153103, 0.7438443782846749]	[3.5712085415408312, 1.0360767581061563]				[0.6735129087151296, 0.9839987488646859]				[3.6741928751295614, 0.7175995571166989]	[4.505159612347056, 0.8805007615026188]	[5.360001031741817, 0.26582009481486546]
08 11 15 3 45 29.9990000		[1.1621225526559082, 0.49380728222427933]		[1.1832842627451567, 0.29667270841206583]	[4.083810006952918, 0.9229540630509445]	[5.186864775847959, 0.7457451538108881]	[3.572253193650489, 1.0404298823310363]				[0.6777431974407182, 0.980902657996786]				[3.6714721287137992, 0.7138364147906427]	[4.4988084573165406, 0.8791751403257736]	[5.3616314838753985, 0.26880576059209726]
08 11 15 3 45 59.9990000		[1.1648185551054495, 0.4909489320077152]		[1.1857062454565934, 0.29394137535557513]	[4.078052264931376, 0.9201791506785106]	[5.181886796167248, 0.7476214763504087]	[3.5733031944744478, 1.0447846498169695]				[0.6819551802333736, 0.9778092175113285]				[3.668772978421337, 0.7100710931798503]	[4.492479618626508, 0.8778194360147187]	[5.363254507864031, 0.2717960567884962]
08 11 15 3 46 29.9990000		[1.167514835775493, 0.48809454815805015]		[1.188130661544021, 0.2912134684885408]	[4.0723453729459695, 0.9173825866197471]	[5.1768758729015545, 0.7494731109866378]	[3.574358557667058, 1.0491410275877227]				[0.6861492077881249, 0.9747184569939069]				[3.6660950799650154, 0.7063037195751866]	[4.486173561983236, 0.8764338559733857]	[5.364870064049031, 0.27479098967327853]
08 11 15 3 46 59.9990000		[1.170211391209041, 0.48524411399575107]		[1.1905574917221446, 0.2884889716098439]	[4.066689044355137, 0.9145647429594814]	[5.171832195503066, 0.75129982381761]	[3.575419297568719, 1.0534989825386776]				[0.6903256228758385, 0.9716304050411165]				[3.663438093533255, 0.7025344194285019]	[4.479890739201718, 0.875018610996478]	[5.366478112409504, 0.2777905654288926]
08 11 15 3 47 29.9990000		[1.1729082177592955, 0.48239761279515064]		[1.1929867167227524, 0.2857678684944913]	[4.061082980988494, 0.9117259885998639]	[5.166755963184084, 0.7531013820484388]	[3.5764854292336024, 1.05785848143825]				[0.6944847605482753, 0.9685450892847695]				[3.660801683738642, 0.6987633163844408]	[4.4736315881544195, 0.8735739151443421]	[5.36807861254171, 0.2807947900748764]
08 11 15 3 47 59.9990000		[1.1756053115922516, 0.4795550277853067]		[1.195418317293968, 0.28305014289416236]	[4.055526873751868, 0.9088666892008397]	[5.161647385009967, 0.7548775540850389]	[3.577556968459088, 1.0622194909292741]				[0.698626948337096, 0.9654625364153233]				[3.6581855195662536, 0.6949905323117072]	[4.467396532734915, 0.8720999856177161]	[5.3696715236674315, 0.2838036695409967]
08 11 15 3 48 29.9990000		[1.1783026686892608, 0.4767163421509207]		[1.1978522741995046, 0.2803357785377123]	[4.050020403217707, 0.9059872071256948]	[5.1565066799861965, 0.7566281096291301]	[3.5786339318164746, 1.0665819775304644]				[0.702752506446928, 0.9623827722046343]				[3.6555892743217697, 0.6912161873338041]	[4.461185982836009, 0.8705970426325711]	[5.371256804620414, 0.28681720962835283]
08 11 15 3 48 59.9990000		[1.181000284849543, 0.47388153903321517]		[1.2002885682179447, 0.27762475913172147]	[4.044563240200796, 0.9030879013913851]	[5.151334077139299, 0.7583528197745163]	[3.5797163366835667, 1.070945907637861]				[0.7068617479427439, 0.9593058215280017]				[3.6530126255794526, 0.6874403998592429]	[4.455000334341975, 0.8690653092952573]	[5.3728344138414235, 0.2898354160152891]
08 11 15 3 49 29.9990000		[1.1836981556926485, 0.47105060153081035]		[1.2027271801420143, 0.27491706836097074]	[4.039155046319056, 0.9001691276235395]	[5.146129815591344, 0.7600514571044802]	[3.580804201278832, 1.0753112475263167]				[0.7109549789317207, 0.9562317083855504]				[3.6504552551300247, 0.6836632866112433]	[4.448839969134696, 0.8675050114779208]	[5.374404309371746, 0.29285829425579096]
08 11 15 3 49 59.9990000		[1.1863962766608935, 0.468223512700624]		[1.205168090777895, 0.27221268988898123]	[4.033795474539165, 0.8972312380160025]	[5.140894144627762, 0.7617237957902605]	[3.58189754469739, 1.0796779633510254]				[0.7150324987397519, 0.9531604559229694]				[3.647916848928478, 0.6798849626569052]	[4.442705255113157, 0.8659163776945362]	[5.37596644884657, 0.29588584977786203]
08 11 15 3 50 29.9990000		[1.189094643021726, 0.4654002555587042]		[1.207611280944536, 0.2695116073585159]	[4.028484169707179, 0.8942745812946484]	[5.135627323758163, 0.76336961169063]	[3.582996386949132, 1.0840460211490297]				[0.7190946000827854, 0.9500920864516478]				[3.6453970970419167, 0.6761055414359023]	[4.436596546075395, 0.864299638985245]	[5.377520789488259, 0.298918087881874]
08 11 15 3 50 59.9990000		[1.1917932498700754, 0.46258081308112026]		[1.2100567314730004, 0.26681380439211033]	[4.023220769063871, 0.8912995026853858]	[5.1303296227699375, 0.7649886824523653]	[3.5841007489986585, 1.088415386840803]				[0.7231415692331778, 0.9470266214681805]				[3.6428956935974464, 0.6723251347886408]	[4.430514182373026, 0.8626550287617993]	[5.379067288099516, 0.3019550137388886]
08 11 15 3 51 29.9990000		[1.1944920921306472, 0.45976516820481056]		[1.2125044232057904, 0.2641192645925526]	[4.018004902744984, 0.8883063438861216]	[5.12500132177435, 0.766580787611605]	[3.585210652807708, 1.0927860262318057]				[0.7271736861811915, 0.9439640816733315]				[3.640412336730085, 0.6685438529839806]	[4.424458490045042, 0.8609827827351305]	[5.380605901056417, 0.30499663238894514]
08 11 15 3 51 59.9990000		[1.1971911645601934, 0.4569533038284591]		[1.2149543369962243, 0.26142797154340386]	[4.012836194266183, 0.8852954430426014]	[5.119642711244856, 0.7681457086960661]	[3.5863261213796593, 1.0971579050141103]				[0.7311912247918023, 0.9409044869904262]				[3.6379467285308635, 0.6647618047464253]	[4.418429781509678, 0.8592831387607791]	[5.382136584301331, 0.30804294873935256]
08 11 15 3 52 29.9990000		[1.199890461749718, 0.45414520281331416]			[4.00771426099304, 0.8822671347278751]	[5.114254092047405, 0.7696832293279298]	[3.5874471788068045, 1.101530988768007]				[0.7351944529569877, 0.937847856583212]				[3.6354985749950597, 0.6609790972828664]	[4.412428355487878, 0.8575563367279218]	[5.383659293335727, 0.3110939675628923]
08 11 15 3 52 59.9990000		[1.2025899781266718, 0.4513408479840514]			[4.002638714595967, 0.8792217499252624]	[5.108835775462493, 0.7711931353273583]	[3.5885738503201177, 1.1059052429636556]				[0.7391836327436123, 0.934794208873195]				[3.633067585970622, 0.6571958363088517]	[4.406454497094985, 0.855802618440987]	[5.38517398321284, 0.31414969349604455]
08 11 15 3 53 29.9990000		[1.2052897079570914, 0.4485402221296086]			[3.997609161490198, 0.8761596160147259]	[5.1033880831986735, 0.7726752148166265]	[3.589706162341876, 1.1102806329627621]				[0.7431590205370623, 0.9317435615564991]				[3.630653475106804, 0.6534121260743925]	[4.400508477943045, 0.8540222275024754]	[5.386680608530224, 0.31721013103717205]
08 11 15 3 53 59.9990000		[1.2079896453477237, 0.4457433080040391]			[3.9926252032257645, 0.8730810567560233]	[5.097911347397354, 0.7741292583246454]	[3.5908441425414943, 1.114657124020249]				[0.7471208671807803, 0.9286959316202044]				[3.62825595980307, 0.649628069389322]	[4.3945905562530285, 0.8522154091972848]	[5.388179123422162, 0.3202752845446542]
08 11 15 3 54 29.9990000		[1.2106897842480835, 0.4429500883273063]			[3.9876864370748386, 0.8699863923131457]	[5.092405910628633, 0.7755550588918518]	[3.591987819894346, 1.1190346812859764]				[0.7510694181118022, 0.9256513353582572]				[3.6258747611582614, 0.645843767648206]	[4.388700976976816, 0.8503824103784181]	[5.389669481551961, 0.323345158235018]
08 11 15 3 54 59.9990000		[1.2133901184525058, 0.4401605457861374]			[3.98279245607466, 0.8668759391861217]	[5.086872125877933, 0.776952412175419]	[3.5931372247443307, 1.1234132698064543]				[0.7550049134924353, 0.9226097883869155]				[3.623509603920067, 0.6420593208548169]	[4.382839971928176, 0.8485234793543708]	[5.391151636104098, 0.32641975618100993]
08 11 15 3 55 29.9990000		[1.2160906416021462, 0.4373746630348283]			[3.9779428497629263, 0.8637500102729959]	[5.081310356523283, 0.7783211165545687]	[3.594292388869866, 1.1277928545266074]				[0.7589275883382197, 0.9195713056597521]				[3.621160216434823, 0.638274827646178]	[4.377007759922535, 0.8466388657780605]	[5.392625539776228, 0.3294990823096744]
08 11 15 3 55 59.9990000		[1.2187913471869687, 0.4345924226960838]			[3.973137204369187, 0.8606089148388688]	[5.075720976303024, 0.7796609732359495]	[3.595453345554114, 1.1321734002915187]				[0.7628376726422381, 0.9165359014822725]				[3.618826330597659, 0.6344903853161861]	[4.371204546924889, 0.8447288205375835]	[5.394091144771069, 0.332583140400345]
08 11 15 3 56 29.9990000		[1.2214922285476697, 0.43181380736179326]			[3.9683751032045227, 0.8574529585256426]	[5.070104369273755, 0.7809717863590159]	[3.5966201296592835, 1.13655487184821]				[0.7667353914959691, 0.9135035895260712]				[3.6165076818030006, 0.6307060898388139]	[4.36543052620553, 0.8427935956486591]	[5.395548402788124, 0.3356719340826494]
08 11 15 3 56 59.9990000		[1.2241932788776007, 0.4290387995938609]			[3.963656127002267, 0.8542824433578093]	[5.064460929758383, 0.782253363101203]	[3.597792777705446, 1.1409372338474666]				[0.7706209652067031, 0.9104743828426521]				[3.6142040088954497, 0.626922035890909]	[4.359685878503024, 0.8408334441490259]	[5.396997265015269, 0.33876546683446346]
08 11 15 3 57 29.9990000		[1.2268944912246411, 0.42626738192499697]			[3.958979854245573, 0.8510976677504282]	[5.058791062284107, 0.7835055137828207]	[3.5989713279544504, 1.1453204508456105]				[0.7744946094117012, 0.9074482938768377]				[3.6119150541211287, 0.6231383168745847]	[4.353970772194086, 0.838848619994646]	[5.398437682120186, 0.3418637419798305]
08 11 15 3 57 59.9990000		[1.2295958584930622, 0.4234995368595359]			[3.9543458614819267, 0.847898926519251]	[5.053095181510186, 0.7847280519716388]	[3.600155820498757, 1.1497044873063627]				[0.7783565351891523, 0.9044253344798281]				[3.609640563079308, 0.6193550249392287]	[4.348285363469772, 0.8368393779579728]	[5.3998696042416485, 0.3449667626868414]
08 11 15 3 58 29.9990000		[1.2322973734453275, 0.42073524687419567]			[3.949753723624991, 0.8446865108928145]	[5.047373712145406, 0.7859207945869016]	[3.6013462973561716, 1.1540893076026613]				[0.7822069491660578, 0.9014055159218954]				[3.607380284674597, 0.6155722510031139]	[4.342629796517734, 0.8348059735281216]	[5.401292980980652, 0.3480745319654845]
08 11 15 3 58 59.9990000		[1.234999028703898, 0.4179744944188895]			[3.945203014243922, 0.841460708526469]	[5.041627088855131, 0.7870835620027329]	[3.602542802570422, 1.1584748760185253]				[0.786046053623111, 0.8983888489047607]				[3.6051339710695065, 0.6117900847746333]	[4.337004203709835, 0.8327486628131983]	[5.402707761391377, 0.3511870526654772]
08 11 15 3 59 29.9990000		[1.2377008167529924, 0.41521726191750263]			[3.940693305840611, 0.8382218035181362]	[5.035855756157804, 0.7882161781508703]	[3.6037453823181957, 1.1628611567509346]				[0.7898740465967061, 0.895375343573599]				[3.6029013776374743, 0.6080086147731583]	[4.3314087057949875, 0.8306677024446115]	[5.40411389397201, 0.35430432747400986]
08 11 15 3 59 59.9990000		[1.2404027299403197, 0.41246353176866596]			[3.936224170115079, 0.8349700764257328]	[5.030060109323596, 0.7893184848455533]	[3.604954085023359, 1.16724811391168]				[0.7936911219781193, 0.8923650095287616]				[3.6006822629163686, 0.6042279283495392]	[4.325843384995453, 0.8285633434397698]	[5.40551132665538, 0.3574263589135034]
08 11 15 4 0 29.9990000		[1.2431047604788, 0.4097132863465558]			[3.931795178219205, 0.8317058042862044]	[5.024240730003591, 0.7903902848482572]	[3.6061689614783616, 1.171635711529286]				[0.7974974696099729, 0.8893578558371814]				[3.598476388562442, 0.6004481117062332]	[4.320308393756612, 0.8264358550847629]	[5.406900006799439, 0.3605531493393073]
08 11 15 4 0 59.9990000		[1.2458069004482297, 0.4069665080016279]			[3.9274059009992985, 0.8284292606359757]	[5.018398032759422, 0.7914314277358683]	[3.6073900649740387, 1.176023913550878]				[0.8012932753800712, 0.8863538910434685]				[3.5962835193047864, 0.5966692499170925]	[4.31480379191763, 0.8242854891873518]	[5.408279881177563, 0.3636847009373592]
08 11 15 4 1 29.9990000		[1.2485091417969512, 0.40422317906140515]			[3.9230559092276422, 0.8251407155327966]	[5.012532500275024, 0.7924417526784295]	[3.608617451437908, 1.1804126838441042]				[0.8050787213126788, 0.8833531231807226]				[3.594103422900269, 0.5928914269467979]	[4.309329655749918, 0.8221125035587584]	[5.409650895968689, 0.3668210157217983]
08 11 15 4 1 59.9990000		[1.2512114763434772, 0.40148328183123166]			[3.918744773823431, 0.8218404355788431]	[5.006644624410647, 0.7934211029017421]	[3.6098511795818857, 1.184801986199047]				[0.8088539856573085, 0.8803555597810877]				[3.5919358700889528, 0.5891147256699533]	[4.30388605092727, 0.8199171560877172]	[5.41101299674726, 0.3699620955325557]
08 11 15 4 2 29.9990000		[1.2539138957781106, 0.3987467985950528]			[3.914472066063245, 0.818528683945051]	[5.000734906035532, 0.7943693257830614]	[3.6110913110603446, 1.1891917843301303]				[0.8126192429751359, 0.8773612078859828]				[3.5897806345500367, 0.5853392278898512]	[4.298473032740524, 0.8176997046578687]	[5.412366128473002, 0.37310794203288206]
08 11 15 4 2 59.9990000		[1.2566163916611628, 0.3960137116247859]			[3.910237357781556, 0.8152057203965133]	[4.994803854850014, 0.7952862729451825]	[3.6123379106388582, 1.1935820418780487]				[0.816374664223059, 0.8743700740561267]				[3.587637492858285, 0.581565014356907]	[4.2930906463144165, 0.8154604070674888]	[5.413710235480492, 0.3762585567068592]
08 11 15 4 3 29.9990000		[1.2593189554384434, 0.3932840031451077]			[3.906040221561468, 0.811871801318903]	[4.988851989197101, 0.7961718003488585]	[3.6135910463751357, 1.1979727224116725]				[0.8201204168355067, 0.8713821643812836]				[3.585506224440957, 0.577792164786774]	[4.287738926826461, 0.8131995209513532]	[5.415045261468572, 0.3794139408568334]
08 11 15 4 3 59.9990000		[1.2620215784210511, 0.3905576553903711]			[3.9018802309159004, 0.8085271797458852]	[4.982879835863621, 0.7970257683833273]	[3.614850789812494, 1.202363789429993]				[0.8238566648040715, 0.8683974844897561]				[3.583386611535314, 0.5740207578781378]	[4.282417899727308, 0.8109173037049459]	[5.416371149489534, 0.3825740956008337]
08 11 15 4 4 29.9990000		[1.2647242518020096, 0.3878346505663343]			[3.8977569604596978, 0.8051721053873497]	[4.976887929871085, 0.7978480419548573]	[3.616117216187585, 1.2067552063640083]				[0.8275835687549944, 0.8654160395576755]				[3.581278439146517, 0.5702508713302172]	[4.277127580962517, 0.808614012410803]	[5.4176878419381245, 0.38573902186993747]
08 11 15 4 4 59.9990000		[1.2674269666537987, 0.3851149708610471]			[3.8936699860728052, 0.8018068246584783]	[4.970876814256352, 0.7986384905732645]	[3.617390404653019, 1.2111469365786565]				[0.8313012860246191, 0.8624378343180052]				[3.579181495006166, 0.5664825818599468]	[4.2718679771950985, 0.8062899037671947]	[5.418995280540342, 0.3889087204055849]
08 11 15 4 5 29.9990000		[1.2701297139298326, 0.38239859844560553]			[3.889618885054918, 0.798431580709513]	[4.964847039842301, 0.7993969884361563]	[3.618670438516425, 1.2155389433747252]				[0.8350099707328222, 0.8594628730693762]				[3.577095569531292, 0.5627159652188687]	[4.266639086028855, 0.80394523401893]	[5.420293406342034, 0.3920831917568553]
08 11 15 4 5 59.9990000		[1.272832484465905, 0.379685515474869]			[3.8856032362717032, 0.795046613456238]	[4.958799164998668, 0.8001234145108492]	[3.6199574054975656, 1.2199311899907286]				[0.8387097738545242, 0.8564911596846758]				[3.575020455783885, 0.5589510962097346]	[4.261440896231904, 0.8015802588904802]	[5.421582159697275, 0.39526243627768304]
08 11 15 4 6 29.9990000		[1.2755352689816264, 0.3769757040882087]			[3.8816226202931152, 0.7916521596110293]	[4.952733755393231, 0.8008176526138959]	[3.621251398004556, 1.2243236396048127]				[0.8424008432893072, 0.8535226976194408]				[3.5729559494309377, 0.5551880487028172]	[4.256273387960401, 0.7991952335212053]	[5.42286148025653, 0.3984464541240521]
08 11 15 4 6 59.9990000		[1.2782380580818142, 0.3742691464101921]			[3.8776766195239376, 0.7882484527144448]	[4.946651383733631, 0.801479591487987]	[3.62255251343158, 1.2287162553366002]				[0.8460833239292183, 0.8505574899200397]				[3.570901848705022, 0.5514268956519519]	[4.25113653298189, 0.796790412402865]	[5.424131306954608, 0.40163524525109856]
08 11 15 4 7 29.9990000		[1.280940842257892, 0.37156582455132553]			[3.8737648183267703, 0.7848357231673528]	[4.940552629499999, 0.8021091248761895]	[3.623860854479321, 1.233109000249069]				[0.8497573577248008, 0.8475955392316562]				[3.5688579543653627, 0.5476677091102881]	[4.24603029489835, 0.7943660493192053]	[5.425391577998379, 0.4048288094102001]
08 11 15 4 7 59.9990000		[1.2836436118892518, 0.36886572060875866]			[3.8698868031378955, 0.7814141982634447]	[4.93443807866871, 0.8027061515934479]	[3.625176529500904, 1.2375018373503541]				[0.8534230837493937, 0.8446368478061151]				[3.5668240696594533, 0.5439105602457874]	[4.2409546293683205, 0.7919223972877865]	[5.426642230854268, 0.4080271461460048]
08 11 15 4 8 29.9990000		[1.2863463572446023, 0.3661688166669885]			[3.866042162576137, 0.7779841022221646]	[4.928308323427524, 0.8032705755951505]	[3.6264996528751348, 1.2418947295955607]				[0.8570806382617929, 0.8416814175094587]				[3.5648000002851807, 0.5401555193564512]	[4.235909484328271, 0.7894597085038454]	[5.427883202235512, 0.4112302547933902]
08 11 15 4 8 59.9990000		[1.289049068483309, 0.3634750947985885]			[3.8622304875450877, 0.7745456562219472]	[4.922163961882462, 0.8038023060426911]	[3.6278303454098157, 1.2462876398885447]				[0.8607301547672644, 0.8387292498294091]				[3.562785554353457, 0.5364026558852848]	[4.2308948002125915, 0.7869782342863544]	[5.429114428089182, 0.4144381344744017]
08 11 15 4 9 29.9990000		[1.291751735656686, 0.360784537064872]			[3.8584513713287745, 0.7710990784337921]	[4.916005597756675, 0.8043012573660123]	[3.6291687347782853, 1.2506805310836264]				[0.8643717640770047, 0.8357803458826268]				[3.5607805423513805, 0.5326520384350182]	[4.225910510172381, 0.7844782250260638]	[5.430335843582954, 0.4176507840950944]
08 11 15 4 9 59.9990000		[1.2944543487093043, 0.3580971255166172]			[3.854704409681242, 0.7676445840550418]	[4.909833840081726, 0.804767349322896]	[3.630514955991734, 1.2550733659873146]				[0.8680055943660723, 0.8328347064217945]				[3.5587847771058994, 0.5289037347825687]	[4.220956540292465, 0.7819599301356858]	[5.431547383091637, 0.42086820234237593]
08 11 15 4 10 29.9990000		[1.2971568974802572, 0.35541284219474445]			[3.850989200910101, 0.7641823853433899]	[4.903649302881637, 0.8052005070549778]	[3.631869151911605, 1.2594661073599256]				[0.8716317712298295, 0.8298923318425774]				[3.556798073747976, 0.5251578118932699]	[4.2160328098068, 0.7794235980020049]	[5.43274898018344, 0.4240903876807174]
08 11 15 4 10 59.9990000		[1.2998593717044349, 0.3527316691310325]			[3.8473053459544, 0.7607126916510318]	[4.897452604850037, 0.8056006611404638]	[3.6332314738052394, 1.2638587179172145]				[0.8752504177389671, 0.8269532221903593]				[3.5548202496773125, 0.5214143359348455]	[4.21113923131177, 0.776869475940067]	[5.433940567605989, 0.4273173383488831]
08 11 15 4 11 29.9990000		[1.3025617610137439, 0.3500535883487686]			[3.843652448456913, 0.7572357094589907]	[4.891244369020875, 0.8059677476433394]	[3.6346020819499216, 1.2682511603318811]				[0.8788616544931096, 0.8240173771668933]				[3.5528511245274728, 0.5176733722911723]	[4.206275710977485, 0.7742978101492657]	[5.435122077272059, 0.4305490523565485]
08 11 15 4 11 59.9990000		[1.3052640549383452, 0.3473785818634528]			[3.840030114831208, 0.7537516424114964]	[4.885025222433105, 0.8063017081590583]	[3.6359811462896157, 1.2726433972350584]				[0.8824655996730821, 0.8210847961367581]				[3.5508905201316128, 0.513934985575795]	[4.2014421487567795, 0.7717088456713539]	[5.436293440245057, 0.4337855274808832]
08 11 15 4 12 29.9990000		[1.307966242907856, 0.34470663168346827]			[3.8364379543236677, 0.7502606913504255]	[4.8787957957897365, 0.8066024898566981]	[3.637368847150127, 1.2770353912177148]				[0.8860623690918549, 0.8181554781336942]				[3.54893826048865, 0.5101992396452207]	[4.196638438591709, 0.7691028263504043]	[5.437454586724209, 0.4370267612630652]
08 11 15 4 12 59.9990000		[1.3106683142525553, 0.342037719810775]			[3.832875579070549, 0.746763054349819]	[4.872556723111735, 0.8068700455174014]	[3.6387653760191228, 1.2814271048319377]				[0.8896520762442026, 0.8152294218667828]				[3.5469941717299376, 0.5064661976119953]	[4.191864468617648, 0.7664799947945355]	[5.438605446029469, 0.44027275100472846]
08 11 15 4 13 29.9990000		[1.31337025820454, 0.3393718282415506]			[3.8293426041504848, 0.7432589267503477]	[4.866308641387258, 0.8071043335690951]	[3.6401709363972463, 1.2858185005921767]				[0.8932348323551326, 0.8123066257265197]				[3.545058082086441, 0.5027359218575667]	[4.187120121364569, 0.7638405923395563]	[5.439745946586145, 0.44352349376435224]
08 11 15 4 13 59.9990000		[1.3160720638989003, 0.3367089389668766]			[3.825838647632474, 0.7397485011937868]	[4.860052190216625, 0.807305318117491]	[3.6415857447288773, 1.290209540976323]				[0.8968107464271012, 0.8093870877907033]				[3.5431298218563736, 0.4990084740449258]	[4.182405273955678, 0.7611848590142928]	[5.440876015909215, 0.4467789863536014]
08 11 15 4 14 29.9990000		[1.3187737203748595, 0.3340490339733945]			[3.822363330619652, 0.7362319676574076]	[4.853788011453582, 0.8074729689732129]	[3.643010031420636, 1.2946001884267004]				[0.900379925286056, 0.8064708058302478]				[3.5412092233733365, 0.4952839151310479]	[4.177719798303016, 0.7585130335077607]	[5.441995580587352, 0.4500392253335493]
08 11 15 4 14 59.9990000		[1.3214752165769164, 0.331392095243988]			[3.8189162772888823, 0.7327095134883391]	[4.847516748843324, 0.8076072616750505]	[3.6444440419577244, 1.2989904053509198]				[0.9039424736263384, 0.8035577773148456]				[3.5392961209749343, 0.4915623053791355]	[4.1730635613002445, 0.7558253531379483]	[5.443104566266634, 0.45330420701089164]
08 11 15 4 15 29.9990000		[1.3241765413559445, 0.32873810475840515]			[3.8154971149265338, 0.7291813234377914]	[4.841239047657758, 0.807708177509369]	[3.6458880381295513, 1.303380154122551]				[0.907498494054483, 0.8006479994185157]				[3.5373903509718403, 0.48784370437064367]	[4.168436425012208, 0.7531220538223666]	[5.4442028976339385, 0.4565739274340574]
08 11 15 4 15 59.9990000		[1.3268776834703078, 0.32608704449393366]			[3.8121054739605227, 0.7256475796951576]	[4.834955554328571, 0.8077757035255281]	[3.6473422993765556, 1.3077693970816597]				[0.9110480871319409, 0.7977414690250247]				[3.5354917516173567, 0.4841281710171275]	[4.163838246861503, 0.7504033700501349]	[5.445290498400011, 0.4598483823892539]
08 11 15 4 16 29.9990000		[1.3295786315869444, 0.3234388964260476]			[3.8087409879887084, 0.7221084619220192]	[4.8286669160785705, 0.8078098325473427]	[3.648807124273407, 1.3121580965351036]				[0.9145913514167466, 0.7948381827332283]				[3.5336001630774274, 0.4804157635718909]	[4.159268879811694, 0.747669534855753]	[5.446367291282206, 0.46312756739645133]		[2.429028944732739, 0.2690106707914055]
08 11 15 4 16 59.9990000		[1.3322793742824404, 0.32079364252904435]			[3.805403293803981, 0.718564147285943]	[4.822373780551833, 0.8078105631806197]	[3.650282832019489, 1.3165462148609286]				[0.9181283835041888, 0.7919381368622376]				[3.531715427401096, 0.47670653964144866]	[4.154728172547412, 0.7449207797943382]	[5.4474331979868955, 0.46641147770527]		[2.426361585610289, 0.2720154871800517]
08 11 15 4 17 29.9990000		[1.3349799000441027, 0.31815126477671396]			[3.8020920314160525, 0.7150148104941357]	[4.816076795443189, 0.8077778998166566]	[3.651769764868086, 1.3209337140573956]				[0.9216592780664719, 0.7890413274565463]				[3.5298373885010825, 0.47300055620308823]	[4.150215969650986, 0.7421573349184647]	[5.448488139191512, 0.46970010829082737]		[2.4236890005457967, 0.2750227246917923]
08 11 15 4 17 59.9990000		[1.337680197270989, 0.3155117451429417]			[3.7988068440702145, 0.7114606238268767]	[4.809776608127591, 0.8077118526317395]	[3.653268289123219, 1.3253205564693]				[0.9251841278914297, 0.7861477502910134]				[3.527965892085124, 0.4692978695898227]	[4.145732111775853, 0.7393794287563908]	[5.4495320345262686, 0.4729934538494643]		[2.4210110835218033, 0.27803230923942196]
08 11 15 4 18 29.9990000		[1.3403802542749568, 0.31287506560236544]			[3.79554737826305, 0.7079017571707866]	[4.803473865289833, 0.8076124375827096]	[3.6547787980640285, 1.3297067042690904]				[0.9287030239203047, 0.783257400875748]				[3.5261007856902484, 0.4655985355421075]	[4.141276435816411, 0.736587288291815]	[5.4505648025554905, 0.47629150879442844]		[2.4183277278535202, 0.28104416616596745]
08 11 15 4 18 59.9990000		[1.3430800592816772, 0.3102412081309991]			[3.7923132837554347, 0.7043383780518386]	[4.797169212555211, 0.8074796763984865]	[3.6563017142145884, 1.3340921195936652]				[0.9322160552846069, 0.7803702744609305]				[3.5242419186116485, 0.46190260919025755]	[4.136848775074609, 0.7337811389449381]	[5.451586360737565, 0.4795942671010384]		[2.4156388261878976, 0.284058220237429]
08 11 15 4 19 29.9990000		[1.345779600431661, 0.30761015470688646]			[3.7891042135828688, 0.7007706516681391]	[4.790863294121612, 0.807313596567624]	[3.6578374920773156, 1.3384767645428928]				[0.9357233093421116, 0.7774863660414679]				[3.522389141886698, 0.4582101450724106]	[4.132448959422901, 0.7309612045549748]	[5.452596625489587, 0.4829017229022596]		[2.412944270502729, 0.2870743956354306]
08 11 15 4 19 59.9990000		[1.348478865781235, 0.30498188731068576]			[3.785919824063186, 0.6971987409224951]	[4.78455675239355, 0.8071142313219687]	[3.659386621179429, 1.3428606011776019]				[0.9392248717119742, 0.7746056703616281]				[3.5205423082680585, 0.45452119714492756]	[4.128076815463896, 0.7281277073638991]	[5.4535955120416, 0.4862138695864927]		[2.4102439521059678, 0.29009261594988217]
08 11 15 4 20 29.9990000		[1.3511778433035426, 0.30235638792632]			[3.782759774801957, 0.6936228064546894]	[4.778250227618673, 0.8068816196163454]	[3.6609496292681722, 1.347243591649651]				[0.9427208263090272, 0.7717281819195422]				[3.518701272197231, 0.45083581879264023]	[4.123732166686347, 0.7252808680015601]	[5.454582934500317, 0.48953070038966184]		[2.407537761635044, 0.29311280417152397]
08 11 15 4 20 59.9990000		[1.3538765208895098, 0.29973363854158325]			[3.77962372869554, 0.6900430066735128]	[4.771944357527261, 0.8066158061043482]	[3.6625270868833786, 1.351625697702486]				[0.9462112553772578, 0.7688538949716303]				[3.5168658897785208, 0.447154062838936]	[4.1194148336178165, 0.7224209054719546]	[5.455558805807575, 0.49285220824171966]		[2.404825589056414, 0.29613488268448995]
08 11 15 4 21 29.9990000		[1.3565748863452396, 0.2971136211588054]			[3.776511351932031, 0.686459497788499]	[4.765639776975178, 0.8063168411103427]	[3.6641196105585587, 1.3560068813609591]				[0.949696239522492, 0.7659828035369378]				[3.515036018753407, 0.4434759815556788]	[4.115124633973664, 0.7195480371407937]	[5.456523037719336, 0.4961783857617794]		[2.4021073236651236, 0.2991587732587563]
08 11 15 4 21 59.9990000		[1.3592729274066937, 0.29449631775697194]			[3.7734223139900527, 0.6828724338414132]	[4.759337117590801, 0.8059847805976067]	[3.665727868272496, 1.3603871044982438]				[0.9531758577443207, 0.7631149014014097]				[3.5132115184753347, 0.43980162667298606]	[4.110861382802704, 0.7166624787241551]	[5.4574755407842686, 0.49950922525319846]		[2.399382854084613, 0.3021843970426065]
08 11 15 4 22 29.9990000		[1.3619706317208324, 0.29188171034773613]			[3.7703562876356917, 0.679281966737419]	[4.753037007426405, 0.8056196861327151]	[3.667352584700456, 1.3647663289289722]				[0.9566501874672614, 0.7602501821220339]				[3.511392249884896, 0.4361310493888418]	[4.106624892629234, 0.7137644442783534]	[5.458416224321893, 0.5028447186985491]		[2.396652068266545, 0.3052116745549878]
08 11 15 4 22 59.9990000		[1.3646679868592395, 0.2892697809405251]			[3.767312948917591, 0.6756882462759449]	[4.746740070614436, 0.8052216248462949]	[3.6689945473129617, 1.3691445164027276]				[0.9601193045712105, 0.7573886390309604]				[3.5095780754854267, 0.432464300378575]	[4.1024149735916895, 0.7108541461908185]	[5.459344996400288, 0.5061848577545085]		[2.3939148534908905, 0.3082405256778823]
08 11 15 4 23 29.9990000		[1.3673649803159973, 0.28666051155170247]			[3.764291977160215, 0.672091420181285]	[4.740446927029179, 0.8047906693900834]	[3.6706546132798135, 1.3735216285962732]				[0.9635832834211715, 0.7545302652395107]				[3.5077688593189764, 0.4288014298041788]	[4.09823143357775, 0.7079317951721277]	[5.460261763813342, 0.509529633746617]		[2.3911710963660537, 0.31127086964857076]
08 11 15 4 23 59.9990000		[1.3700615995085716, 0.28405388420513505]			[3.761293054955567, 0.6684916341328518]	[4.734158191954242, 0.8043268978904252]	[3.6723337173051576, 1.3778976271044299]				[0.9670421968963009, 0.7516750536421288]				[3.505964466942676, 0.42514248732349874]	[4.094074078356091, 0.7049976002489697]	[5.461166432057552, 0.5128790376639881]		[2.3884206828292562, 0.3143026250519178]
08 11 15 4 24 29.9990000		[1.372757831778725, 0.28144988093280754]			[3.7583158681532964, 0.6648890317951376]	[4.727874475756246, 0.8038303938983423]	[3.6740328805438605, 1.382272473429328]				[0.9704961164182881, 0.7488229969202387]				[3.5041647654055246, 0.4214875220992675]	[4.089942711704621, 0.7020517687581943]	[5.462058905308342, 0.5162330601538573]		[2.3856634981469833, 0.3173357098125459]
08 11 15 4 24 59.9990000		[1.3754536643933941, 0.27884848377540766]			[3.7553601058494044, 0.6612837548473378]	[4.721596383565202, 0.8033012463361278]	[3.675753220777774, 1.3866461289677392]				[0.973945111979068, 0.7459740875460743]				[3.502369623225457, 0.41783658280801644]	[4.085837135535416, 0.6990945063417219]	[5.462939086395901, 0.5195916915160956]		[2.382899426915702, 0.32037004118703505]
08 11 15 4 25 29.9990000		[1.378149084545583, 0.27624967478293455]			[3.7524254603734732, 0.6576759430126902]	[4.715324514961934, 0.802739549440614]	[3.677495964063495, 1.391018554996257]				[0.977389252167914, 0.7431283177863733]				[3.5005789103668934, 0.41418971764884294]	[4.081757150016194, 0.6961260169424712]	[5.463806876780528, 0.5229549216975314]		[2.38012835306265, 0.32340553575601494]
08 11 15 4 25 59.9990000		[1.3808440793552066, 0.2736534360152508]			[3.7495116272746887, 0.6540657340874567]	[4.709059463672891, 0.8021454027032641]	[3.679262458107331, 1.395389712653826]				[0.9808286041979, 0.740285679706068]				[3.4987924982186, 0.41054697435204957]	[4.077702553688577, 0.6931465028010877]	[5.464662176527474, 0.5263227402862416]		[2.3773501598469133, 0.32644210941628293]
08 11 15 4 26 29.9990000		[1.3835386358699624, 0.2710597495426899]			[3.746618305306647, 0.650453263969576]	[4.70280181727277, 0.8015189108070532]	[3.681054187672361, 1.3997595629212876]				[0.9842632339317682, 0.7374461651718746]				[3.497010259571913, 0.4069084001876454]	[4.073673143582917, 0.6901561644536144]	[5.465504884281263, 0.5296951365056799]		[2.3745647298606016, 0.3294796773728204]
08 11 15 4 26 59.9990000		[1.3862327410661743, 0.26846859744662926]			[3.7437451964109307, 0.6468386666870252]	[4.696552156895267, 0.800860183560301]	[3.6828727923885562, 1.4041280665972649]				[0.9876932059072038, 0.7346097658558264]				[3.495232068599342, 0.40327404197373334]	[4.069668715330005, 0.6871552007299022]	[5.4663348972394825, 0.5330720992087168]		[2.371771945030278, 0.33251815413081504]
08 11 15 4 27 29.9990000		[1.3889263818496267, 0.26587996182005796]			[3.740892005699717, 0.6432220744258106]	[4.690311056952242, 0.8001693358276118]	[3.6847200874136075, 1.4084951842698192]				[0.9911185833615429, 0.7317764732387695]				[3.4934578008335087, 0.39964394608475906]	[4.065689063269418, 0.6841438087529025]	[5.467152111126043, 0.5364536168715494]		[2.3689716866186044, 0.3355574534876451]
08 11 15 4 27 59.9990000		[1.3916195450564077, 0.26329382476817714]			[3.7380584414373277, 0.6396036175576503]	[4.684079084861635, 0.7994464874579129]	[3.6865980874918898, 1.4128608762829968]				[0.9945394282559241, 0.7289462786137402]				[3.491687333146443, 0.3960181584596466]	[4.061733980554843, 0.681122183938639]	[5.467956420163875, 0.539839677587495]		[2.366163835226131, 0.3385974885247865]
08 11 15 4 28 29.9990000		[1.3943122174537064, 0.2607101684089303]			[3.735244215020896, 0.6359834246673004]	[4.677856800784432, 0.7986917632097493]	[3.688509035082295, 1.4172251026972522]				[0.9979558012988924, 0.7261191730893438]				[3.4899205437292196, 0.3923967246098075]	[4.057803259256106, 0.6780905199969943]	[5.468747717047059, 0.5432302690606712]		[2.36334827079341, 0.3416381715997521]
08 11 15 4 28 59.9990000					[3.732449040960077, 0.6323616225795874]	[4.671644757370853, 0.7979052926740126]	[3.6904554333797033, 1.4215878232425831]				[1.0013677619694852, 0.7232951475930457]				[3.488157312071933, 0.3887796896270352]	[4.053896690458265, 0.6750490089331213]	[5.469525892912385, 0.5466253785995241]		[2.360524872603229, 0.3446794143379282]
08 11 15 4 29 29.9990000					[3.7296726368560362, 0.6287383363860679]	[4.665443499516099, 0.7970872101940923]	[3.692440085254474, 1.42594899726274]				[1.004775368539794, 0.7204741928744124]				[3.4863975189440066, 0.38516709819128014]	[4.050014064357525, 0.6719978410496065]	[5.470290837310312, 0.550024993110255]		[2.357693519283198, 0.34772112762445]
08 11 15 4 29 59.9990000					[3.726914723379638, 0.6251136894713789]	[4.659253564125821, 0.796237654783629]	[3.6944661393835307, 1.4303085836487073]				[1.0081786780970354, 0.7176562995082915]				[3.4846410463748287, 0.3815589945783119]	[4.046155170354259, 0.6689372049492345]	[5.471042438175323, 0.553429099090109]		[2.354854088808472, 0.35076322159598067]
08 11 15 4 30 29.9990000					[3.724175024248978, 0.6214878035392302]	[4.653075479891473, 0.7953567700420417]	[3.6965371451732194, 1.434666540758954]				[1.011577746565125, 0.7148414578979703]				[3.4828877776347182, 0.37795542266727866]	[4.04231979715221, 0.6658672875404636]	[5.471780581795658, 0.556837682620516]		[2.352006458504842, 0.35380560563252966]
08 11 15 4 30 59.9990000					[3.7214532662061965, 0.617860798638106]	[4.646909767075802, 0.7944447040678334]	[3.69865711849112, 1.439022826323513]				[1.0149726287257828, 0.712029658278221]				[3.481137597216225, 0.37435642594812957]	[4.0385077328056065, 0.6627882740323084]	[5.472505152782416, 0.5602507293601106]		[2.3491505050519823, 0.35684818834917825]
08 11 15 4 31 29.9990000					[3.7187491789937654, 0.6142327931865964]	[4.640756937308572, 0.793501609369852]	[3.7008306207728157, 1.443377397328014]				[1.0183633782391721, 0.7092208907183571]				[3.47939039081569, 0.3707620475289681]	[4.0347187648695915, 0.6597003479539388]	[5.4732160340380025, 0.5636682245375916]		[2.3462861044870835, 0.3598908775878512]
08 11 15 4 31 59.9990000					[3.7160624953302444, 0.6106039039984036]	[4.634617493392599, 0.7925276427766957]	[3.703062854790147, 1.4477302098727005]				[1.0217500476640895, 0.7064151451252069]				[3.47764604531518, 0.3671723301432645]	[4.030952680432761, 0.6566036911487036]	[5.473913106723913, 0.567090152944475]		[2.3434131322086644, 0.36293358040899437]
08 11 15 4 32 29.9990000					[3.7133929508854395, 0.6069742463070508]	[4.628491929120322, 0.7915229653442531]	[3.705359781321431, 1.4520812190001586]				[1.025132688477713, 0.7036124112460503]				[3.4759044487647044, 0.3635873161569877]	[4.0272092662097165, 0.6534984837828158]	[5.474596250227841, 0.5705164989276361]		[2.3405314629807847, 0.3659762030833058]
08 11 15 4 32 59.9990000					[3.7107402842552117, 0.6033439337902247]	[4.622380729100916, 0.7904877422615769]	[3.707728262247603, 1.4564303784833839]				[1.0285113510949198, 0.7008126786715007]				[3.4741654903647183, 0.36000704757561636]	[4.023488308617078, 0.6503849043515122]	[5.475265342130078, 0.573947246381754]		[2.3376409709374566, 0.3690186510833774]
08 11 15 4 33 29.9990000					[3.708104236935802, 0.5997130785938182]	[4.616284368597955, 0.789422142755264]	[3.7101762373276914, 1.4607776405633714]				[1.0318860848871945, 0.6980159368383687]				[3.47242906044895, 0.3564315660510674]	[4.019789593847026, 0.6472631296856078]	[5.475920258169216, 0.5773823787415836]		[2.3347415295874843, 0.37206082907539045]
08 11 15 4 33 59.9990000					[3.705484553297852, 0.5960817913556271]	[4.610203313377805, 0.7883263399923531]	[3.7127129442773326, 1.4651229556217908]				[1.0352569382011212, 0.6952221750324227]				[3.4706950504675014, 0.3528609128885122]	[4.016112907938127, 0.6441333349585842]	[5.476560872207106, 0.5808218789740636]		[2.3318330118195156, 0.3751026409107297]
08 11 15 4 34 29.9990000					[3.7028809805599825, 0.5924501812287601]	[4.604138019568669, 0.787200510981923]	[3.7153491950493867, 1.4694662717693348]				[1.0386239583764805, 0.6924313823911704]	[2.789799380417495, 0.27237679088358524]			[3.4689633529702486, 0.34929512905310106]	[4.012458036843769, 0.6409956936940192]	[5.477187056193077, 0.5842657295702619]		[2.3289152899075454, 0.3781439896176552]
08 11 15 4 34 59.9990000					[3.7002932687621604, 0.5888183559046971]	[4.598088933530259, 0.7860448364755689]	[3.71809772579794, 1.4738075343236097]				[1.041987191763964, 0.6896435479065607]	[2.7878841447311786, 0.2756311796263813]			[3.467233861590518, 0.34573425517659107]	[4.008824766497998, 0.6378503777735105]	[5.47779868012739, 0.587713912537158]		[2.3259882355166646, 0.38118477739289996]
08 11 15 4 35 29.9990000					[3.6977211707388022, 0.585186421636037]	[4.592056491734164, 0.7848595008667739]	[3.7209736445126187, 1.47814668514048]				[1.0453466837425074, 0.6868586604276479]	[2.7859672082845144, 0.2788911187365293]			[3.4655064710290566, 0.3421783315638857]	[4.005212882879074, 0.6346975574449006]	[5.478395612023912, 0.5911664093892471]		[2.3230517197092313, 0.38422490559330646]
08 11 15 4 35 59.9990000					[3.6951644420915475, 0.5815544832589521]	[4.586041120654833, 0.783644692089342]	[3.723995009660782, 1.482483661748903]				[1.0487024787362584, 0.684076708663247]	[2.7840484790804476, 0.2821565697242585]			[3.463781077047729, 0.33862739820627596]	[4.0016221720705385, 0.6315374013309536]	[5.478977717871983, 0.5946232011399939]		[2.3201056129514286, 0.3872642747274584]
08 11 15 4 36 29.9990000					[3.692622841161942, 0.5779226442153088]	[4.580043236671049, 0.7824006015150895]	[3.7271835868442547, 1.4868183962186716]				[1.0520546202311831, 0.6812976811844853]	[2.782127864251791, 0.28542749379958376]			[3.4620575764177315, 0.3350814947617142]	[3.9980524203201147, 0.628370076438295]	[5.479544861597464, 0.5980842682930567]		[2.317149785120116, 0.390302784447269]
08 11 15 4 36 59.9990000					[3.6900961290038707, 0.5742910065744907]	[4.574063245977935, 0.7811274238507806]	[3.7305658507842803, 1.4911508136599148]				[1.055403150791322, 0.6785215664273819]	[2.7802052700505335, 0.28870385186634717]			[3.460335866956627, 0.331540660598614]	[3.9945034140962123, 0.625195748166763]	[5.4800969050229575, 0.6015495908333727]		[2.3141841055102015, 0.3933403335396366]
08 11 15 4 37 29.9990000					[3.6875840693559145, 0.5706596710549016]	[4.568101544509323, 0.7798253570344961]	[3.7341743306795316, 1.4954808302072273]				[1.058748112074711, 0.6757483526953507]	[2.778280601837041, 0.29198560451619904]			[3.4586158474799347, 0.3280049347779792]	[3.9909749401423817, 0.6220145803189897]	[5.480633707827154, 0.6050191482180356]		[2.311208442842293, 0.3963768199180359]
08 11 15 4 37 59.9990000					[3.685086428613486, 0.5670287370451947]	[4.562158517870362, 0.778494602131608]	[3.7380494444520846, 1.4998083502695836]				[1.0620895448489625, 0.6729780281616808]	[2.776353764069099, 0.2952727120224871]			[3.4568974177944427, 0.32447435606528396]	[3.9874667855406143, 0.6188267351134269]	[5.481155127503305, 0.6084929193669784]		[2.3082226652708933, 0.39941214061418684]
08 11 15 4 38 29.9990000					[3.6826029758009655, 0.5633983026251776]	[4.556234541280274, 0.7771353632303546]	[3.742242042354424, 1.5041332627148274]				[1.0654274890065245, 0.6702105808719732]	[2.774424660290707, 0.298565134334043]			[3.455180478683806, 0.3209489629364763]	[3.983978737721941, 0.6156323731836046]	[5.481661019316801, 0.6119708826534633]		[2.3052266403929096, 0.40244619176966395]
08 11 15 4 38 59.9990000					[3.680133482543752, 0.5597684645864164]	[4.55032997952515, 0.7757478473371885]	[3.746817001778341, 1.5084554354743689]				[1.0687619835796287, 0.6674459987465651]	[2.7724931931207624, 0.30186283106889833]			[3.45346493189434, 0.3174287935838906]	[3.980510584567801, 0.6124316536032379]	[5.482151236261825, 0.6154530158943576]		[2.3022202352567245, 0.40547886862759336]
08 11 15 4 39 29.9990000					[3.677677723040196, 0.5561393184525768]	[4.544445186920499, 0.7743322642720708]	[3.751858417099884, 1.512774707749863]				[1.072093066754917, 0.664684269582872]	[2.770559264241575, 0.3051657615079105]			[3.451750680121097, 0.31391388592209674]	[3.9770621144240743, 0.6092247338880816]	[5.482625629017056, 0.6189392963402242]		[2.299203316371617, 0.4085100655242927]
08 11 15 4 39 59.9990000					[3.675235474033588, 0.5525109584994442]	[4.538580507283526, 0.7728888265636945]	[3.757477275235634, 1.5170908784803914]				[1.0754207758877772, 0.6619253810577481]	[2.768622774387118, 0.3084738845882777]			[3.4500376269941704, 0.3104042775936566]	[3.973633116152542, 0.6060117700088961]	[5.483084045900422, 0.6224297006651571]		[2.296175749717758, 0.4115396758810085]
08 11 15 4 40 29.9990000					[3.672806514784096, 0.5488834777746748]	[4.532736273914889, 0.7714177493448073]	[3.7638231244898046, 1.5214036887977687]				[1.0787451475163838, 0.6591693207297861]	[2.7666836233312173, 0.3117871588969916]			[3.4483256770652453, 0.3069000059748012]	[3.9702233791732784, 0.6027929164025467]	[5.483526332822849, 0.6259242049564318]		[2.293137400756596, 0.4145675921956026]
08 11 15 4 40 59.9990000					[3.6703906270407547, 0.5452569681172427]	[4.526912809589691, 0.7699192502477936]	[3.77110238662817, 1.5257127944713154]				[1.0820662173754487, 0.6564160760415901]	[2.764741709875448, 0.31510554266416463]			[3.44661473579439, 0.30340110818103655]	[3.966832693505051, 0.5995683259833746]	[5.483952333241011, 0.6294227847039191]		[2.290088134441845, 0.4175937060343428]
08 11 15 4 41 29.9990000					[3.6679875950134138, 0.5416315201766433]	[4.521110426557593, 0.7683935493004943]	[3.779608178186065, 1.5300177209891466]				[1.0853840204096878, 0.6536656343220151]	[2.7627969318369088, 0.3184289937562873]			[3.4449047095370813, 0.2999076210726653]	[3.9634608498041066, 0.5963381501546867]	[5.4843618881090395, 0.6329254147892661]		[2.2870278152308763, 0.42061790802365195]
08 11 15 4 41 59.9990000					[3.665597205344797, 0.5380072234317839]	[4.5153294265518, 0.7668408688224259]	[3.789771045894639, 1.5343177870393019]				[1.0886985907870301, 0.6509179827884002]	[2.760849186035827, 0.321757469669385]			[3.4431955055314605, 0.29641958126023954]	[3.9601076394010555, 0.5931025388204827]	[5.484754835829168, 0.6364320694748316]		[2.28395630709676, 0.4236400878419679]
08 11 15 4 42 29.9990000					[3.6632192470826372, 0.5343841662096083]	[4.509570100806614, 0.7652614333215447]	[3.8022499353258405, 1.5386119670763139]				[1.0920099619115384, 0.6481731085487173]	[2.758898368282903, 0.3250909275220562]			[3.441487031885817, 0.29293702510993136]	[3.956772854336244, 0.5898616403972785]	[5.485131012201302, 0.6399427223923981]		[2.280873473540729, 0.4266601342115693]
08 11 15 4 42 59.9990000					[3.660853511651803, 0.5307624357034748]	[4.503832730083446, 0.7636554693915357]	[3.8181061130707272, 1.5428986279387387]				[1.0953181664360896, 0.6454309986037449]	[2.7569443733665224, 0.32842932404844016]			[3.4397791975663, 0.2894599887488385]	[3.953456287393317, 0.5866156018261433]	[5.48549025037147, 0.6434573465316076]		[2.277779177605325, 0.4296779348905237]
08 11 15 4 43 29.9990000					[3.6584997928266105, 0.5271421179912388]	[4.498117584704964, 0.7620232056097653]	[3.8391635283403716, 1.5471749812378677]				[1.0986232362747843, 0.6426916398491906]	[2.7549870950397963, 0.3317726155910744]			[3.438071912384853, 0.2859885080702137]	[3.9501577321313555, 0.5833645685848021]	[5.485832380779134, 0.6469759142281742]		[2.274673281888005, 0.43269337666461166]
08 11 15 4 43 59.9990000					[3.656157886703186, 0.5235232980530884]	[4.492424924597101, 0.7603648724360454]	[3.8688371093602294, 1.551435817890474]				[1.1019252026151225, 0.6399550190777804]	[2.753026426007326, 0.33512075809363584]			[3.4363650869873497, 0.2825226187386226]	[3.9468769829153216, 0.5801086846999377]	[5.486157231103354, 0.6504983971517877]		[2.2715556485554176, 0.4357063453393558]
08 11 15 4 44 29.9990000					[3.6538275916719987, 0.5199060597891031]	[4.486754999338767, 0.7586807021121686]	[3.9143209844176345, 1.5556701343402701]				[1.1052240959299326, 0.6372211229813474]	[2.7510622579118524, 0.3384737070935949]			[3.434658632841993, 0.2790623561950266]	[3.9436138349451393, 0.5768480927595282]	[5.486464626207736, 0.6540247662937856]		[2.2684261393582794, 0.43871672573210657]
08 11 15 4 44 59.9990000					[3.651508708390442, 0.5162904860365882]	[4.481108048218921, 0.7569709285623523]	[3.99362411104673, 1.559850089526596]				[1.1085199459890545, 0.6344899381528465]	[2.749094481320702, 0.34183141771476977]			[3.432952462227849, 0.2756077556618143]	[3.9403680842831967, 0.5735829339253673]	[5.486754388084183, 0.6575549919545314]		[2.2652846156468063, 0.4417244016641459]
08 11 15 4 45 29.9990000					[3.6492010397556296, 0.5126766585871275]	[4.475484300300713, 0.755235787294723]	[4.165862428694585, 1.5638812418554515]				[1.1118127818708043, 0.6317614510883884]	[2.7471229857119632, 0.3451938446597471]			[3.431246488223661, 0.2721588521477435]	[3.937139527880566, 0.5703133479455994]	[5.487026335795375, 0.661089043730512]		[2.2621309383868926, 0.44472925595293067]
08 11 15 4 45 59.9990000					[3.646904390877343, 0.509064658203384]	[4.469883974492528, 0.753475515303792]	[4.715329303449593, 1.567228508774068]				[1.115102631973212, 0.6290356481892261]	[2.745147659460582, 0.34856094220223255]			[3.4295406246968336, 0.268715680452829]	[3.9339279636017244, 0.5670394731674143]	[5.487280285415996, 0.6646268905011303]		[2.2589649681768234, 0.4477311704043361]
08 11 15 4 46 29.9990000					[3.6446185690510666, 0.5054545646356878]	[4.464307279625598, 0.7516903509740501]	[5.957319431205457, 1.5669904687749476]				[1.1183895240250294, 0.626312515763722]	[2.7431683898241364, 0.35193266417925245]			[3.4278347862926366, 0.26527827517316493]	[3.930733190248077, 0.5637614465497386]	[5.487516049972626, 0.6681685004152136]		[2.2557865652647866, 0.45073002580505117]
08 11 15 4 46 59.9990000					[3.6423433837312764, 0.5018464566383455]	[4.4587544145378315, 0.7498805339848004]	[0.15728695576009574, 1.5635152091830793]				[1.1216734850965357, 0.6235920400292809]	[2.7411850629284933, 0.3553089639832728]				[3.927555007580091, 0.5604794036760682]	[5.487733439382321, 0.6717138408772121]		[2.252595589566948, 0.45372570191498923]
08 11 15 4 47 29.9990000					[3.6400786465048562, 0.4982404119857318]	[4.453225568163743, 0.748046305216167]	[0.31502199401314546, 1.5594716109139535]				[1.1249545416101285, 0.6208742071142914]	[2.739197563753252, 0.3586897945542047]				[3.9243932163382467, 0.5571934787673046]	[5.487932260389797, 0.675262878533055]		[2.2493919006863523, 0.4567180774598609]
08 11 15 4 47 59.9990000					[3.6378241710647505, 0.4946365074881247]	[4.4477209196300755, 0.7461879066564376]	[0.3896708754322685, 1.5553006323746346]				[1.1282327193507018, 0.6181590030599846]	[2.73720577611693, 0.36207510837126744]				[3.9212476182627998, 0.5539038046946423]	[5.4881123165032255, 0.6788155792557156]		[2.2461753579324353, 0.45970703012377023]
08 11 15 4 48 29.9990000					[3.635579773183732, 0.4910348190073419]	[4.4422406383568935, 0.7443055813107144]	[0.4331604476095061, 1.5510848041716703]				[1.1315080434758353, 0.6154464138223272]	[2.735209582661995, 0.36546485744476975]				[3.918118016112288, 0.5506105129925414]	[5.488273407928598, 0.6823719081304107]		[2.2429458203413892, 0.4626924365419906]
08 11 15 4 48 59.9990000					[3.6333452706884364, 0.4874354214721167]	[4.436784884163824, 0.7423995731110293]	[0.46182431135664836, 1.5468493382977533]				[1.1347805385257823, 0.6127364252738652]	[2.733208864839704, 0.3688589933077576]				[3.9150042136810512, 0.5473137338716697]	[5.488415331502602, 0.6859318294394916]		[2.239703146697174, 0.4656741722937725]
08 11 15 4 49 29.9990000					[3.6311204834336133, 0.48383838889325204]	[4.431353807381215, 0.740470126827841]	[0.4823183032954634, 1.5426044088383666]			[4.836017239530399, 0.2671569125672491]	[1.1380502284332685, 0.6100290232055464]	[2.7312035028946524, 0.3722574670075318]				[3.911906015815508, 0.5440135962319373]	[5.488537880624012, 0.689495306646933]		[2.2364471955534206, 0.46865211189534645]
08 11 15 4 49 59.9990000					[3.6289052332765053, 0.4802437943785759]	[4.425947548965956, 0.738517487983015]	[0.49784380382833654, 1.538354897705918]			[4.838936692075588, 0.26966287534068617]	[1.1413171365331016, 0.607324193328522]	[2.7291933758492206, 0.3756602290970755]				[3.9088232284295152, 0.5407102276754767]	[5.488640845183532, 0.6930623023825084]		[2.233177825256018, 0.47162612879296867]
08 11 15 4 50 29.9990000					[3.6266993440515365, 0.47665171014764846]	[4.420566240621552, 0.736541902764391]	[0.5101267928602442, 1.5341034427372096]			[4.841857596389777, 0.2721701832246449]	[1.1445812855716024, 0.6046219212759522]	[2.7271783614877187, 0.3790672296263144]				[3.9057556585186033, 0.5374037545197172]	[5.488724011492066, 0.6966327784255668]		[2.2298948939666223, 0.4745960953561768]
08 11 15 4 50 59.9990000					[3.624502641545168, 0.4730622075462735]	[4.415210004922349, 0.7345436179418425]	[0.5201785745744352, 1.5298515992685053]			[4.844779940333568, 0.274678853194236]	[1.147842697715852, 0.60192219260473]	[2.7251583363403644, 0.38247841813329286]				[3.902703114173322, 0.5340943018103819]	[5.488787162207375, 0.7002066956884205]		[2.22659825968689, 0.47756188287110274]
08 11 15 4 51 29.9990000					[3.6223149534710335, 0.4694753570607755]	[4.4098789554415605, 0.7325228807849326]	[0.5286304804100245, 1.5256003485848935]			[4.847703711860255, 0.27718890225780535]	[1.1511013945627688, 0.5992249927972514]	[2.7231331756670754, 0.385893743635208]				[3.8996654045915373, 0.5307819933345659]	[5.488830076259086, 0.7037840141993449]		[2.223287780283675, 0.4805233615340088]
08 11 15 4 51 59.9990000					[3.6201361094452182, 0.4658912283320979]	[4.404573196882787, 0.7304799389822455]	[0.5358967989162107, 1.5213503446041505]			[4.850628899017048, 0.2797003474563476]	[1.1543573971480154, 0.5965303072631261]	[2.7211027534409675, 0.38931315461929933]				[3.896642340089917, 0.5274669516337293]	[5.488852528772019, 0.7073646930851919]		[2.219963313514988, 0.483480400444902]
08 11 15 4 52 29.9990000					[3.617965940961863, 0.46230989016966817]	[4.399292825214848, 0.7284150405623068]	[0.542260573661254, 1.517102043480451]			[4.853555489946314, 0.2822132058629055]	[1.1576107259547361, 0.5938381213408764]	[2.7190669423317066, 0.39273659903363006]				[3.89363373211442, 0.5241492980167567]	[5.4888542909877795, 0.7109486905535585]		[2.216624717056915, 0.486432867601356]
08 11 15 4 52 59.9990000					[3.615804281368947, 0.4587314105650716]	[4.394037927809665, 0.7263284338161713]	[0.5479217178260594, 1.5128557761640462]			[4.8564834728868345, 0.2847274945819594]	[1.1608614009221414, 0.5911484202996433]	[2.7170256136886475, 0.3961640242777361]				[3.8906393932500603, 0.5208291525729287]	[5.488835130184596, 0.7145359638745384]		[2.213271848531446, 0.48938062989250236]
08 11 15 4 53 29.9990000					[3.6136509658443714, 0.45515585670551295]	[4.388808583582842, 0.7242203672217556]	[0.5530254235100391, 1.5086117911907284]			[4.859412836175073, 0.2872432307488297]	[1.1641094414539128, 0.588461189340814]	[2.714978637523697, 0.39959537719311133]				[3.8876591372297047, 0.5175066341849389]	[5.488794809595341, 0.7181264693620445]		[2.2099045655351595, 0.4923235530931449]
08 11 15 4 53 59.9990000					[3.6115058313721953, 0.4515832949871063]	[4.383604863136815, 0.7220910893698238]	[0.5576796733853533, 1.5043702810318529]			[4.862343568262418, 0.2897604315687247]	[1.1673548664264752, 0.5857764135996918]	[2.712925882494006, 0.4030306040535922]				[3.8846927789422248, 0.5141818605418197]	[5.488733088323713, 0.7217201623546531]		[2.206522725668954, 0.4952615018581362]
08 11 15 4 54 29.9990000					[3.6093687167191937, 0.4480137910279449]	[4.378426828906312, 0.7199408488916863]	[0.5619664358457845, 1.500131398926816]			[4.8652756576530685, 0.29227911415839475]	[1.170597694197105, 0.5830940781471157]	[2.7108672158844795, 0.4064696505555869]				[3.8817401344397418, 0.510854948151903]	[5.488649721258526, 0.7253169971960276]		[2.2031261865686416, 0.4981943397168625]
08 11 15 4 54 59.9990000					[3.60723946241167, 0.4444474096809824]	[4.373274535305771, 0.7177698943886931]	[0.5659490496797891, 1.4958952699790622]			[4.868209092999851, 0.2947992957807245]	[1.1738379426118906, 0.580414167991073]	[2.7088025035899586, 0.4099124618081506]				[3.8788010209442767, 0.507526012355683]	[5.488544458986075, 0.728916927214796]		[2.1997148059366305, 0.501121929068015]
08 11 15 4 55 29.9990000					[3.6051179107124343, 0.4408842150467477]	[4.36814802887864, 0.7155784743634079]	[0.5696772294780096, 1.4916619986729547]			[4.871143863042956, 0.2973209936882307]	[1.1770756290135498, 0.577736668078282]	[2.7067316100973207, 0.41335898232295415]				[3.8758752568535586, 0.5041951673387047]	[5.488417047700511, 0.7325199047040014]		[2.1962884415744997, 0.5040441311744865]
08 11 15 4 55 59.9990000					[3.6030039055981185, 0.4373242704858481]	[4.3630473484482675, 0.7133668371525297]	[0.573190540168982, 1.4874316740891087]			[4.874079956626835, 0.29984422516116915]	[1.180310770249112, 0.5750615632957892]	[2.704654398467243, 0.4168091560040618]				[3.8729626617462656, 0.500862526144339]	[5.488267229112214, 0.7361258809000135]		[2.1928469514167173, 0.5069608061585712]
08 11 15 4 56 29.9990000					[3.6008972927366996, 0.43376763863130674]	[4.357972525270101, 0.7111352308616243]	[0.5765208602303628, 1.4832043735999643]			[4.877017362701549, 0.30236900750690887]	[1.1835433826774397, 0.5723888384724982]	[2.70257073031582, 0.42026292613759597]				[3.870063056386521, 0.4975282006865913]	[5.488094740354096, 0.7397348059609264]		[2.1893901935652744, 0.5098718129973124]
08 11 15 4 56 59.9990000					[3.598797919465321, 0.4302143814007037]	[4.352923583185104, 0.7088839033015493]	[0.5796941609932753, 1.4789801655381913]			[4.879956070324161, 0.3048953580592896]	[1.186773482176641, 0.5697184783807273]	[2.70048046579597, 0.42372023538125003]				[3.867176262727838, 0.4941923017627784]	[5.4878993138857854, 0.7433466289444205]		[2.185918026325507, 0.51277700951817]
08 11 15 4 57 29.9990000					[3.5967056347682824, 0.42666456000816494]	[4.347900538774125, 0.7066131019266338]	[0.5827318137085133, 1.4747591111559304]			[4.882896068660111, 0.30742329417798175]	[1.1900010841513324, 0.5670504677377318]	[2.698383463578553, 0.42718102575362016]				[3.864302103916369, 0.4908549390662318]	[5.487680677395671, 0.7469612977850656]		[2.1824303082428766, 0.5156762523948555]
08 11 15 4 57 59.9990000					[3.594620289255367, 0.42311823497615697]	[4.342903401512968, 0.7043230737746667]	[0.5856515643615475, 1.4705412660853858]			[4.885837346984643, 0.3099528332478524]	[1.193226203539779, 0.5643847912072114]	[2.696279580833339, 0.4306452386234147]				[3.8614404042936865, 0.4875162211988708]	[5.487438553700738, 0.7505787592710975]		[2.1789268981409675, 0.5185693971435087]
08 11 15 4 58 29.9990000					[3.592541735140418, 0.41957546614710495]	[4.337932173928076, 0.7020140654085689]	[0.5884682707401359, 1.4663266814426015]			[4.8887798946842205, 0.31248399267830806]	[1.1964488548208978, 0.5617214334008034]	[2.6941686732097576, 0.43411281469850527]				[3.8585909893988726, 0.4841762556837888]	[5.487172660644142, 0.7541989590205358]		[2.1754076551604844, 0.521456298119061]
08 11 15 4 58 59.9990000					[3.5904698262200982, 0.41603631269487146]	[4.332986851752591, 0.6996863228598112]	[0.591194466743671, 1.4621154046720648]			[4.891723701257968, 0.31501678990263937]	[1.1996690520211608, 0.559060378879573]	[2.6920505948173776, 0.43758369401478814]				[3.855753685970213, 0.48083514897770796]	[5.4868827109905025, 0.7578218414567769]		[2.1718724387995065, 0.524336808511963]
08 11 15 4 59 29.9990000					[3.5884044178529884, 0.41250083313603714]	[4.328067424082571, 0.6973400915736129]	[0.593840799387939, 1.4579074802003942]			[4.894668756319138, 0.31755124237737425]	[1.2028868087213394, 0.5564016121554531]	[2.6899251982062036, 0.4410578159249263]				[3.8529283219462434, 0.4774930064834399]	[5.486568412318834, 0.7614473497835326]		[2.16832110895478, 0.5272107803451195]
08 11 15 4 59 59.9990000					[3.5863453669388887, 0.40896908534103515]	[4.323173860039638, 0.6949756191875155]	[0.596416422393588, 1.4537029423461856]			[4.897615049596585, 0.32008736758160805]	[1.206102138063164, 0.5537451176927058]	[2.6877923343468506, 0.44453511908688415]				[3.850114783482802, 0.4741499463875431]	[5.4862294669130875, 0.7650754259591397]		[2.1647535259642954, 0.5300780644712115]
08 11 15 5 0 29.9990000					[3.584292539774524, 0.40544113085432143]	[4.31830616312264, 0.6925931440959314]	[0.5989290579654714, 1.4495018461878786]			[4.90056257093626, 0.3226251830163483]	[1.2093150473945093, 0.5510908913286131]	[2.6856518526102615, 0.4480155414523523]				[3.8473127863726337, 0.47080604442968055]	[5.485865570942298, 0.7687060074115372]		[2.1611695506509543, 0.5329385105702531]
08 11 15 5 0 59.9990000					[3.5822457811717063, 0.4019170180101501]	[4.313464289767746, 0.6901929125633322]	[0.6013855280521835, 1.4453042221050527]			[4.903511310302729, 0.325164706203834]	[1.212525559755536, 0.5484388945460734]	[2.683503600747525, 0.4514990202549477]				[3.8445222197005875, 0.4674614166917404]	[5.485476417194253, 0.772339040226323]		[2.157569044367512, 0.5357919671475277]
08 11 15 5 1 29.9990000					[3.580204959759143, 0.39839680677011713]	[4.308648204082963, 0.6877751671759371]	[0.6037917147671396, 1.4411101066092142]			[4.906461257780698, 0.32770595468686997]	[1.2157336816151887, 0.5457891231415662]	[2.6813474248692324, 0.45498549199826555]				[3.8417429162079744, 0.4641161644837678]	[5.485061690664152, 0.7759744590280213]		[2.153951869042752, 0.5386382815318612]
08 11 15 5 1 59.9990000					[3.5781699383995837, 0.39488055252794196]	[4.303857864317687, 0.6853401496850643]	[0.6061527544353186, 1.436919534897159]			[4.909412403576571, 0.33024894602814703]	[1.218939424423144, 0.5431415614028661]	[2.6791831694247534, 0.4584748924437682]				[3.8389747098349676, 0.460770388122958]	[5.484621071311364, 0.7796122005231559]		[2.150317887228824, 0.5414772998741928]
08 11 15 5 2 29.9990000					[3.576140581397421, 0.39136831008448153]	[4.299093223016807, 0.6828881009624155]	[0.6084731520442436, 1.4327325410211467]			[4.9123647380200115, 0.33279369780955925]	[1.2221427992215785, 0.5404961935771265]	[2.677010677181309, 0.4619671565984915]				[3.8362174357190186, 0.45742418694568165]	[5.484154233215158, 0.7832522000342542]		[2.146666962149956, 0.5443088671465891]
08 11 15 5 2 59.9990000					[3.574116754479565, 0.38786013365791805]	[4.294354227173942, 0.6804192609569847]	[0.6107568752489216, 1.4285491580284044]			[4.915318251565541, 0.3353402276315177]	[1.2253438166511352, 0.5378530038721905]	[2.6748297892027577, 0.4654622187025553]				[3.8334709301929553, 0.4540776593193844]	[5.48366084444978, 0.7868943914699318]		[2.142998957752327, 0.5471328271415451]
08 11 15 5 3 29.9990000					[3.572098324776486, 0.3843560768938282]	[4.289640818383701, 0.6779338686535769]	[0.6130074320674274, 1.424369418076258]			[4.918272934794141, 0.3378885531122643]	[1.2285424869568227, 0.5352119764579873]	[2.672640344828262, 0.46896001221651534]				[3.83073503078268, 0.4507309026544359]	[5.483140566956784, 0.790538707294221]		[2.139313738755341, 0.549949022471764]
08 11 15 5 3 59.9990000					[3.570085160803591, 0.38085619287508005]	[4.28495293299285, 0.6754321620329159]	[0.615227935475432, 1.4201933525276562]			[4.921228778414881, 0.3404386918871652]	[1.231738819993791, 0.5325730954678449]	[2.670442181650754, 0.4724604698085331]				[3.828009576204579, 0.44738401341587497]	[5.482593056414549, 0.7941850784950989]		[2.1356111707040957, 0.5527572945702465]
08 11 15 5 4 29.9990000					[3.5680771324428076, 0.377360534131603]	[4.280290502250291, 0.6729143780333176]	[0.6174211574065649, 1.4160209920307971]			[4.924185773266576, 0.3429906616080295]	[1.234932825233008, 0.5299363449998044]	[2.6682351354951406, 0.47596352334132674]				[3.8252944063625103, 0.4440370871351087]	[5.482017962104931, 0.7978334345521724]		[2.131891120023287, 0.5555574836908871]
08 11 15 5 4 59.9990000					[3.566074110924421, 0.3738691526500131]	[4.2756534524557095, 0.6703807525139036]	[0.619589574130775, 1.4118523665859384]			[4.927143910319446, 0.3455444799423876]	[1.2381245117668656, 0.5273017091179674]	[2.666019040396382, 0.4794691038589697]				[3.822589362344566, 0.44069021842149714]	[5.481414926777003, 0.8014837034035484]		[2.128153454072332, 0.5583494289094075]
08 11 15 5 5 29.9990000					[3.5640759688091603, 0.3703820998831014]	[4.27104170510684, 0.6678315202193397]	[0.6217354045758511, 1.407687505601587]			[4.930103180676812, 0.3481001645727974]	[1.241313888314655, 0.524669171853752]	[2.6637937285773994, 0.4829771415734856]				[3.8198942864195193, 0.4373435009738479]	[5.480783586507822, 0.8051358114118085]		[2.1243980412019536, 0.5611329681248227]
08 11 15 5 5 59.9990000					[3.562082579970526, 0.3668994267591863]	[4.266455177045216, 0.6652669147460628]	[0.6238606428392637, 1.4035264379420547]			[4.933063575576811, 0.35065773319612303]	[1.2445009632279922, 0.5220387172072213]	[2.6615590304266994, 0.48648756585123026]				[3.817209022032941, 0.43399702759186876]	[5.480123570560179, 0.8087896833290992]		[2.1206247508120093, 0.5639079380612743]
08 11 15 5 6 29.9990000					[3.560093819577364, 0.36342118369133314]	[4.261893780600362, 0.6626871685099863]	[0.6259670858926788, 1.399369191967849]			[4.936025086394124, 0.3532172035228248]	[1.247685744496107, 0.5194103291483178]	[2.659314774475963, 0.490000305199112]				[3.814533413803099, 0.4306508901874927]	[5.479434501237276, 0.8124452422612953]		[2.1168334534108078, 0.5666741742704242]
08 11 15 5 6 59.9990000					[3.5581095640766707, 0.35994742058644386]	[4.257357423732302, 0.6600925127156424]	[0.6280563572887374, 1.395215795570048]			[4.938987704641736, 0.35577859327623507]	[1.2508682397510884, 0.5167839916181642]	[2.657060787377329, 0.49351528725057053]				[3.8118673075166107, 0.4273051797961155]	[5.478715993734277, 0.8161024096312259]		[2.1130240206756916, 0.5694315111342442]
08 11 15 5 7 29.9990000					[3.5561296911766758, 0.3564781868542035]	[4.252846010172352, 0.6574831773267493]	[0.6301299275265638, 1.3910662761997645]			[4.941951421972714, 0.35834192019183103]	[1.2540484562730183, 0.5141596885302955]	[2.654796893880597, 0.49703243875138375]				[3.8092105501237903, 0.423959986587788]	[5.477967655986681, 0.8197611051408915]		[2.1091963255151236, 0.5721797818683946]
08 11 15 5 7 59.9990000					[3.5541540798300906, 0.35301353141592784]	[4.2483594395620985, 0.6548593910381677]	[0.6321891316135353, 1.386920660893373]			[4.9449162301820095, 0.3609072020165101]	[1.2572264009950134, 0.5115374037718827]	[2.6525229168102653, 0.5005516855452681]				[3.8065629897338193, 0.420615399878274]	[5.477189088515472, 0.8234212467327119]		[2.10535024213206, 0.5749188185260296]
08 11 15 5 8 29.9990000					[3.552182610217661, 0.34955350271325436]	[4.243897607590526, 0.6522213812492168]	[0.6342351842628604, 1.3827789762942777]			[4.947882121208284, 0.36347445650785354]	[1.26040208050822, 0.5089171212050039]	[2.6502386770423496, 0.5040729525592402]				[3.803924475609728, 0.417271508140031]	[5.476379884269001, 0.8270827505497121]		[2.101485646088845, 0.5776484520022238]
08 11 15 5 8 59.9990000					[3.55021516373193, 0.34609814871672945]	[4.239460406129174, 0.6495693740383579]	[0.636269193090351, 1.3786412486716828]			[4.950849087135756, 0.36604370143338527]	[1.2635755010666796, 0.5062988246678111]	[2.647943993481117, 0.5075961637887988]				[3.801294858163078, 0.4139283990131268]	[5.475539628461531, 0.8307455308946639]		[2.097602414373414, 0.5803685120388566]
08 11 15 5 9 29.9990000					[3.548251622961224, 0.34264751693426376]	[4.235047723365419, 0.6469035941391322]	[0.6382921701113203, 1.374507503936828]			[4.953817120196081, 0.3686149545698338]	[1.2667466685921678, 0.5036824979757832]	[2.6456386830356853, 0.5111212422828907]				[3.7986739889485333, 0.41058615931603587]	[5.474667898408424, 0.8344095001881034]		[2.0937004254669795, 0.583078827230119]
08 11 15 5 9 59.9990000					[3.5462918716738865, 0.3392016544194741]	[4.230659443933613, 0.6442242649174346]	[0.6403050417870686, 1.3703777676571351]			[4.956786212770236, 0.37118823370238113]	[1.2699155886788995, 0.5010681249228782]	[2.6433225605964146, 0.5146481101286243]				[3.7960617206582525, 0.40724487505634405]	[5.473764263357906, 0.8380745689252389]		[2.089779559413152, 0.5857792250285944]
08 11 15 5 10 29.9990000					[3.544335794802728, 0.3357606077799009]	[4.226295449044245, 0.6415316083500185]	[0.6423086578307597, 1.366252065068446]			[4.959756357390463, 0.37376355662391]	[1.2730822665982124, 0.4984556892827514]	[2.6409954390112778, 0.5181766884358201]				[3.7934579071160366, 0.40390463144140026]	[5.472828284319383, 0.841740645631711]		[2.085839697888405, 0.5884695317518766]
08 11 15 5 10 59.9990000					[3.5423832784297105, 0.33232442318511596]	[4.221955616610954, 0.63882584500423]	[0.6443037989470425, 1.362130421085772]			[4.962727546742194, 0.3763409411342595]	[1.2762467073031383, 0.4958451748099183]	[2.638657129062019, 0.5217068973212775]				[3.790862403271383, 0.4005655128888358]	[5.471859513888239, 0.8454076368180963]		[2.081880724274078, 0.591149572589883]
08 11 15 5 11 29.9990000					[3.540434209770848, 0.32889314637471256]	[4.217639821375417, 0.6361071940189396]	[0.6462911836537674, 1.3580128603126242]			[4.965699773666057, 0.3789204050394262]	[1.2794089154329047, 0.4932365652408949]	[2.636307439440262, 0.5252386558928589]				[3.788275065193398, 0.39722760303700005]	[5.470857496067118, 0.849075446933252]		[2.0779025237296933, 0.5938191716127009]
08 11 15 5 11 59.9990000					[3.5384884771613656, 0.3254668226661714]	[4.213347935030066, 0.6333758730866473]	[0.6482714743097743, 1.3538994070492252]			[4.968673031159839, 0.3815019661508675]	[1.2825688953173957, 0.490629844295393]	[2.633946176723543, 0.5287718822333403]				[3.7856957500644945, 0.3938909847553352]	[5.469821766083614, 0.852743978316347]		[2.0739049832678083, 0.5964781517791687]
08 11 15 5 12 29.9990000					[3.536545970041006, 0.32204549696264323]	[4.209079826338615, 0.6306320984367249]	[0.6502452824546918, 1.3497900852997236]			[4.971647312380559, 0.38408564228464415]	[1.285726650981495, 0.4880249956774179]	[2.631573145351172, 0.5323064933839998]				[3.783124316174023, 0.39055574015462274]	[5.468751850204364, 0.856413131147608]		[2.0698879918301794, 0.5991263349460203]
08 11 15 5 12 59.9990000					[3.5346065789396324, 0.3186292137605923]	[4.204835361254373, 0.6278760848197771]	[0.652213173550866, 1.3456849187784916]			[4.974622610646476, 0.3866714512607373]	[1.2888821861494075, 0.4854220030764373]	[2.629188147600099, 0.5358424053280046]				[3.7805606229117954, 0.3872219505971466]	[5.467647265545491, 0.8600828033977093]		[2.0658514403654533, 0.6017635418777996]
08 11 15 5 13 29.9990000					[3.532670195463008, 0.31521801715734776]	[4.200614403036304, 0.6251080454930831]	[0.6541756712036546, 1.34158393091572]			[4.9775989194392265, 0.38925941090217514]	[1.2920355042488816, 0.4828208501684897]	[2.626790983560717, 0.5393795329735562]				[3.7780045307614136, 0.3838896967067911]	[5.466507519879389, 0.8637528907758018]		[2.0617952219081594, 0.6043895922573732]
08 11 15 5 13 59.9990000					[3.5307367122788014, 0.3118119508585458]	[4.196416812362871, 0.6223281922070988]	[0.6561332609260613, 1.3374871448623413]			[4.980576232405886, 0.39184953903434067]	[1.295186608415368, 0.4802215206172765]	[2.624381451112543, 0.5429177901367697]				[3.7754559012935616, 0.38055905837901277]	[5.465332111437827, 0.867423286676096]		[2.0577192316592083, 0.6070043046972411]
08 11 15 5 14 29.9990000					[3.5288060231027996, 0.3084110581854635]	[4.192242447323311, 0.6195367351736383]	[0.6580863935042374, 1.3333945834943575]			[4.983554543361162, 0.3944418534840948]	[1.298335501496141, 0.4776239980753071]	[2.6219593458999295, 0.54645708952434]				[3.7729145971592137, 0.37723011479072943]	[5.4641205287113355, 0.871093882123022]		[2.0536233670676785, 0.6096074967514837]
08 11 15 5 14 59.9990000					[3.5268780226853402, 0.305015382082255]	[4.188091164088538, 0.6167338831446212]	[0.6600354880119016, 1.3293062694167164]			[4.986533846289514, 0.3970363720790665]	[1.3014821860543122, 0.4750282661849448]	[2.61952446130777, 0.5499973427159562]				[3.7703804820826745, 0.37390294441014305]	[5.462872250244882, 0.8747645657148245]		[2.0495075279140846, 0.6121989849285407]
08 11 15 5 15 29.9990000					[3.5249526067979455, 0.30162496512308057]	[4.1839628160545566, 0.6139198432474441]	[0.661980934516237, 1.3252222249666963]			[4.989514135347414, 0.39963311264677276]	[1.3046266643728306, 0.4724343085795384]	[2.6170765884370986, 0.5535384601464413]				[3.7678534208546073, 0.3705776250064379]	[5.461586744429819, 0.8784352235656774]		[2.0453716163949025, 0.6147785847046556]
08 11 15 5 15 59.9990000					[3.523029672220158, 0.2982398495191404]	[4.179857254670764, 0.6110948210904434]	[0.663923096510927, 1.3211424722169718]			[4.9924954048655215, 0.40223209301389706]	[1.3077689384583748, 0.46984210888444605]	[2.614615516080837, 0.5570803510876863]				[3.765333279324993, 0.3672542336593945]	[5.460263469292117, 0.8821057392461573]		[2.0412155372085516, 0.617346110538189]
08 11 15 5 16 29.9990000					[3.521109116726621, 0.2948600771255976]	[4.175774329142732, 0.6082590206881359]	[0.6658623131084037, 1.317067032978284]			[4.995477649351005, 0.40483333100539254]	[1.3109090100452279, 0.4672516507181431]	[2.6121410306994317, 0.5606229236302817]				[3.7628199243959495, 0.3639328467689381]	[5.458901872276861, 0.8857759937221198]		[2.0370391976425912, 0.6199013758846303]
08 11 15 5 16 59.9990000					[3.519190839074285, 0.29148568944842745]	[4.171713887247906, 0.6054126445766259]	[0.6677989010182659, 1.3129959288018556]			[4.99846086348979, 0.4074368444437664]	[1.3140468805990648, 0.4646629176932612]	[2.6096529163966253, 0.5641660846649235]				[3.7603132240145696, 0.36061354006456403]	[5.4575013900290585, 0.8894458652918608]		[2.0328425076623367, 0.622444193212514]
08 11 15 5 17 29.9990000					[3.51727473898989, 0.28811672765114477]	[4.167675774478391, 0.6025558936432921]	[0.6697331563359502, 1.3089291809815502]			[5.001445042148935, 0.41004265114815786]	[1.3171825513206816, 0.4620758934176147]	[2.607150954895293, 0.5677097398635638]				[3.757813047165657, 0.35729638861469165]	[5.456061448170744, 0.8931152295215671]		[2.0286253800006517, 0.6249743740200688]
08 11 15 5 17 59.9990000					[3.5153607171576087, 0.28475323256145135]	[4.163659834694353, 0.5996889672158084]	[0.6716653561627237, 1.3048668105557666]			[5.004430180378951, 0.41265076893361724]	[1.3203160231497004, 0.45949056149528084]	[2.6046349255132784, 0.5712537936602631]				[3.7553192639524235, 0.3539814668769162]	[5.454581461074439, 0.8967839591789877]		[2.0243877302490656, 0.6274917288527724]
08 11 15 5 18 29.9990000					[3.513448675206891, 0.28139524467778537]	[4.159665910097898, 0.5968120630365823]	[0.6735957600748592, 1.3008088383091925]			[5.0074162734162435, 0.4152612156101879]	[1.3234472967681725, 0.4569069055275802]	[2.6021046051394143, 0.5747981492318139]				[3.7528317452407753, 0.35066884854494973]	[5.453060831614367, 0.9004519242846368]		[2.0201294769501215, 0.6299960673217619]
08 11 15 5 18 59.9990000					[3.511538515700514, 0.27804280417578037]	[4.1556938413243065, 0.5939253772583317]	[0.675524611458602, 1.2967552847743231]			[5.010403316685514, 0.4178740089821372]	[1.3265763726041708, 0.4543249091141388]	[2.599559768209667, 0.5783427084780969]				[3.750350363169293, 0.34735860679844355]	[5.45149895100683, 0.904118991562752]		[2.01585054169084, 0.6324871981230602]
08 11 15 5 19 29.9990000					[3.509630142122809, 0.27469595091463234]	[4.151743467531032, 0.5910291044404268]	[0.677452138724621, 1.292706170232857]			[5.013391305802243, 0.42048916684708476]	[1.3297032508353026, 0.4517445558538799]	[2.5970001866833465, 0.5818873720021269]				[3.747874990800352, 0.3440508141531737]	[5.449895198462476, 0.9077850250901786]		[2.0115508491974614, 0.6349649290577831]
08 11 15 5 19 59.9990000					[3.5077234588680835, 0.2713547244433788]	[4.147814626484514, 0.5881234375459703]	[0.6793785564145993, 1.2886615147169775]			[5.0163802365751895, 0.42310670699516956]	[1.3328279313921658, 0.4491658293460106]	[2.5944256300196127, 0.5854320390898882]				[3.745405502197197, 0.340745542509241]	[5.448248941018874, 0.9114498857402976]		[2.0072303274311887, 0.6374290670531583]
08 11 15 5 20 29.9990000					[3.5058183712292643, 0.2680191640070822]	[4.1439071546448085, 0.5852085679395944]	[0.6813040662111242, 1.2846213380104492]			[5.0193701050089405, 0.4257266472082018]	[1.335950413961789, 0.4465887131910542]	[2.591835865154055, 0.5889766076898366]				[3.742941772416513, 0.3374428631598692]	[5.4465595332783066, 0.9151134312279736]		[2.0028889076851284, 0.6398794181845593]
08 11 15 5 20 59.9990000					[3.5039147853866526, 0.26468930855294165]	[4.140020887248056, 0.582284685385942]	[0.6832288578602314, 1.2805856596496912]			[5.022360907306484, 0.4283490052588025]	[1.3390706979909714, 0.4440131909917912]	[2.589230656475584, 0.5925209743921643]				[3.7404836775009986, 0.3341428468001233]	[5.44482631716053, 0.918775516031476]		[1.998526524691862, 0.6423157876975334]
08 11 15 5 21 29.9990000						[4.136155658386791, 0.5793519780488441]	[0.6851531100157114, 1.2765544989246815]			[5.02535263987183, 0.43097379890955406]	[1.3421887826896255, 0.4414392463542805]	[2.586609765803573, 0.5960650344077848]				[3.73803109447183, 0.3308455635355546]	[5.443048621652405, 0.922435991312278]		[1.9941431166815435, 0.6447379800353462]
08 11 15 5 21 59.9990000						[4.132311301088186, 0.5764106324910855]	[0.6870769910124713, 1.272527874879829]			[5.02834529931267, 0.43360104591212645]	[1.3453046670340192, 0.4388668628887847]	[2.5839729523652104, 0.5996086815470038]				[3.735583901321231, 0.32755108289075074]	[5.441225762554527, 0.9260947048326306]		[1.989738625546463, 0.6471457988580023]
08 11 15 5 22 29.9990000						[4.128487647390154, 0.5734608336748503]	[0.6890006595759233, 1.2685058063147794]			[5.031338882443069, 0.43623076400640787]	[1.3484183497700197, 0.4362960242107691]	[2.581319972773235, 0.6031518081979478]				[3.7331419770050087, 0.3242594738177778]	[5.439357042225045, 0.9297515008709158]		[1.9853129968961543, 0.6495390470722392]
08 11 15 5 22 59.9990000						[4.124684528415394, 0.570502764962737]	[0.6909242654736525, 1.264488311785106]			[5.034333386286214, 0.4388629709196383]	[1.3515298294162599, 0.43372671394183404]	[2.5786505810040223, 0.606694305304702]				[3.730705201435029, 0.32097080470457473]	[5.437441749320769, 0.933406220134637]		[1.980866180171057, 0.6519175268571993]
08 11 15 5 23 29.9990000						[4.120901774443419, 0.5675366081193578]	[0.692847950114416, 1.2604754096030164]			[5.037328808077186, 0.44149768436551623]	[1.3546391042672545, 0.43115891571064624]	[2.5759645283759833, 0.6102360623451306]				[3.7282734554717862, 0.3176851433832353]	[5.435479158535849, 0.937058699671073]		[1.9763981287449348, 0.6542810396923131]
08 11 15 5 23 59.9990000						[4.117139214980534, 0.5645625433134952]	[0.6947718470997641, 1.2564671178379547]			[5.040325145265788, 0.44413492204332167]	[1.3577461723965083, 0.42859261315391445]	[2.573261563528438, 0.6137769673084497]				[3.7258466209169603, 0.31440255713819654]	[5.43346853033818, 0.9407087727754976]		[1.9719088000279057, 0.6566293863861073]
08 11 15 5 24 29.9990000						[4.113396678827867, 0.5615807491207944]	[0.6966960827322971, 1.2524634543171889]			[5.043322395519412, 0.4467747016370199]	[1.3608510316595295, 0.42602778991726736]	[2.570541432400956, 0.6173169066725073]				[3.7234245805059403, 0.31112311271437865]	[5.431409110703786, 0.9443562688968863]		[1.9673981555702225, 0.6589623671061465]
08 11 15 5 24 59.9990000						[4.10967399414741, 0.5585914025269719]	[0.6986207764845759, 1.2484644366263864]			[5.046320556725945, 0.4494170408143601]	[1.3639536796968532, 0.42346442965622577]	[2.567803878213107, 0.6208557653807383]				[3.721007217900421, 0.30784687632520596]	[5.429300130849466, 0.9480010135410979]		[1.9628661611665252, 0.661279781409924]
08 11 15 5 25 29.9990000						[4.105970988526155, 0.5555946789315171]	[0.7005460414323412, 1.244470082110096]			[5.049319626996735, 0.45206195722598075]	[1.367054113936967, 0.4209025160370653]	[2.5650486414448608, 0.6243934268188883]				[3.7185944176810275, 0.3045739136605452]	[5.4271408069639975, 0.9516428281714248]		[1.9583127869607084, 0.6635814282769075]
08 11 15 5 25 59.9990000						[4.102287489038325, 0.5525907521518724]	[0.7024719846548656, 1.2404804078722829]			[5.052319604669586, 0.4547094685044913]	[1.3701523315992488, 0.4183420327377616]	[2.5622754598174455, 0.6279297727913914]				[3.7161860653398935, 0.30130428989458913]	[5.424930339938197, 0.9552815301064803]		[1.9537380075511097, 0.6658671061415642]
08 11 15 5 26 29.9990000						[4.098623322305734, 0.5495797944280687]	[0.704398707605647, 1.2364954307767693]			[5.055320488311812, 0.4573595922635608]	[1.3732483296968276, 0.41578296344887294]	[2.5594840682749114, 0.6314646834974913]				[3.7137820472733454, 0.29803806969363134]	[5.422667915094253, 0.9589169324153798]		[1.949141802096119, 0.6681366129275251]
08 11 15 5 26 59.9990000						[4.094978314556325, 0.5465619764278005]	[0.7063263064557059, 1.2325151674477104]			[5.058322276723336, 0.4600123460969959]	[1.3763421050394031, 0.4132252918744079]	[2.5566741989663653, 0.6349980375070764]				[3.7113822507746046, 0.29477531722375266]	[5.420352701914651, 0.9625488438100649]		[1.9445241544200473, 0.6703897460828379]
08 11 15 5 27 29.9990000						[4.091352291680895, 0.5435374672519194]	[0.7082548724119233, 1.2285396342700463]			[5.061324968939837, 0.4626677475778164]	[1.379433654236063, 0.4106690017327508]	[2.5538455812288436, 0.6385297117361866]				[3.708986564026461, 0.29151609615845625]	[5.417983853771209, 0.9661770685348483]		[1.9398850531191036, 0.6726263026162549]
08 11 15 5 27 59.9990000						[4.087745079288053, 0.5405064344403318]	[0.7101844920126132, 1.2245688473899043]			[5.064328564235947, 0.4653258142573131]	[1.3825229736980074, 0.4081140767574897]	[2.5509979415710284, 0.6420595814222683]				[3.7065948760940604, 0.2882604696861969]	[5.415560507654634, 0.9698014062530121]		[1.9352244916675583, 0.6748460791347186]
08 11 15 5 28 29.9990000						[4.084156502757438, 0.5374690439782794]	[0.712115247401952, 1.2206028227150587]			[5.067333062128506, 0.46798656366412206]	[1.3856100596412915, 0.4055605006983287]	[2.5481310036577884, 0.6455875200991388]				[3.7042070769177147, 0.28500850051782234]	[5.41308178390515, 0.9734216519304346]		[1.9305424685237846, 0.6770488718818595]
08 11 15 5 28 59.9990000						[4.080586387291234, 0.5344254603029914]	[0.7140472165853047, 1.2166415759153184]			[5.070338462379863, 0.47065001330326595]	[1.3886949080894757, 0.40300825732189843]	[2.545244488295532, 0.6491133995716232]				[3.7018230573057, 0.2817602508939655]	[5.410546785944756, 0.9770375957162148]		[1.9258389872362973, 0.6792344767777097]
08 11 15 5 29 29.9990000						[4.07703455796401, 0.531375846310684]	[0.7159804736667429, 1.2126851224229493]			[5.0733447650012256, 0.4733161806552076]	[1.3917775148762896, 0.4004573304126542]	[2.5423381134185483, 0.6526370898899487]				[3.699442708927171, 0.27851578259232873]	[5.407954600011722, 0.9806490228201942]		[1.9211140565494729, 0.6814026894594383]
08 11 15 5 29 59.9990000						[4.07350083977092, 0.5283203633639008]	[0.717915089070267, 1.2087334774331022]			[5.076351970256079, 0.4759850831748939]	[1.3948578756482264, 0.3979077037736995]	[2.5394115940763804, 0.6561584593238421]				[3.69706592430507, 0.27527515693489873]	[5.405304294898007, 0.9842557133873413]		[1.9163676905090528, 0.6835533053233154]
08 11 15 5 30 29.9990000						[4.069985057674292, 0.5252591712991687]	[0.7198511297461356, 1.2047866559041918]			[5.079360078663653, 0.47865673829078315]	[1.3979359858671003, 0.39535936122760695]	[2.536464642422136, 0.6596773743363141]				[3.6946925968091415, 0.2720384347950743]	[5.402594921690314, 0.9878574423689811]		[1.9115999085671114, 0.6856861195677003]
08 11 15 5 30 59.9990000						[4.066487036648655, 0.5221924284349626]	[0.7217886593632055, 1.200844672558343]			[5.082369091002441, 0.4813311634038828]	[1.4010118408126078, 0.3928122866172882]	[2.5334969677020873, 0.6631936995572165]				[3.6923226206489157, 0.2688056766047381]	[5.3998255135155615, 0.9914539793907245]		[1.9068107356865858, 0.6878009272372644]
08 11 15 5 31 29.9990000						[4.063006601724208, 0.5191202915799592]	[0.72372773848867, 1.1969075418817747]			[5.085379008313787, 0.4840083758867641]	[1.4040854355847951, 0.3902664638067734]	[2.530508276246311, 0.6667072977564641]				[3.6899558908668126, 0.26557694236122753]	[5.3969950852916355, 0.9950450886171742]		[1.9020002024450369, 0.6898975232682405]
08 11 15 5 31 59.9990000						[4.059543578028795, 0.516042916041567]	[0.7256684247559014, 1.1929752781252296]			[5.088389831905529, 0.4866883930825824]	[1.4071567651065529, 0.3877218766820645]	[2.527498271460696, 0.6702180298170206]					[5.394102633484347, 0.9986305286132532]		[1.8971683451377328, 0.691975702534907]
08 11 15 5 32 29.9990000						[4.056097790828398, 0.5129604556347188]	[0.7276107730214127, 1.1890478953044108]			[5.091401563355699, 0.4893712323040777]	[1.4102258241260357, 0.38517850915192947]	[2.5244666538202924, 0.6737257547076143]					[5.391147135871562, 1.0022100522021895]		[1.89231520587972, 0.6940352598970951]
08 11 15 5 32 59.9990000						[4.0526690655661834, 0.5098730626909127]	[0.7295548355118247, 1.1851254072003816]			[5.094414204516296, 0.4920569108325882]	[1.4132926072190515, 0.3826363451486837]	[2.521413120863998, 0.6772303294551462]					[5.388127551315601, 1.005783406320075]		[1.8874408327069623, 0.6960759902489251]
08 11 15 5 33 29.9990000						[4.049257227900157, 0.5067808880674851]	[0.7315006619613661, 1.1812078273600322]			[5.097427757517108, 0.494745445917033]	[1.416357108791457, 0.3800953686290301]	[2.518337367190812, 0.6807316091168812]					[5.385042819545047, 1.0093503318669907]		[1.8825452796762097, 0.6980976885685585]
08 11 15 5 33 59.9990000						[4.045862103739393, 0.5036840811571309]	[0.7334482997408648, 1.1772951690964915]			[5.100442224769615, 0.49743685477290656]	[1.4194193230814638, 0.37755556357479364]	[2.5152390844576953, 0.6842294467523744]					[5.381891860947208, 1.0129105635546451]		[1.8776286069636667, 0.700100149969169]
08 11 15 5 34 29.9990000						[4.042483519278996, 0.5005827898975832]	[0.7353977939786156, 1.1733874454895956]			[5.103457608970944, 0.5001311545812529]	[1.422479244161972, 0.37501691399375886]	[2.512117961379004, 0.687723693395112]					[5.3786735763725755, 1.016463829750578]		[1.8726908809621257, 0.7020831697509226]
08 11 15 5 34 59.9990000						[4.039121301033677, 0.49747716078154525]	[0.7373491876738162, 1.169484669386353]			[5.106473913107904, 0.502828362487644]	[1.4255368659428196, 0.3724794039203844]	[2.5089736837277687, 0.691214198023944]					[5.375386846952682, 1.0200098523187617]		[1.8677321743938873, 0.7040465434541813]
08 11 15 5 35 29.9990000						[4.035775275870078, 0.4943673388667807]	[0.7393025218031647, 1.1655868534013905]			[5.109491140461089, 0.505528495601142]	[1.4285921821730494, 0.36994301741662367]	[2.5058059343388295, 0.6947008075342832]					[5.372030533932935, 1.023548346456785]		[1.8627525663391213, 0.7059900669135656]
08 11 15 5 35 59.9990000						[4.032445271037846, 0.49125346778638873]	[0.7412578354208939, 1.1616940099174615]			[5.1125092946090405, 0.508231570993256]	[1.4316451864431166, 0.3674077385726603]	[2.502614393113834, 0.6981833667090248]					[5.368603478522052, 1.0270790205294702]		[1.857752142421087, 0.7079135363133477]
08 11 15 5 36 29.9990000						[4.029131114199474, 0.4881356897592404]	[0.7432151657529622, 1.157806151085906]			[5.115528379432498, 0.5109376056968974]	[1.4346958721870633, 0.3648735515076448]	[2.4993987370284216, 0.7016617181893173]					[5.365104501759852, 1.0306015758990088]		[1.8527309948370523, 0.7098167482437948]
08 11 15 5 36 59.9990000						[4.025832633458974, 0.4850141456005733]	[0.7451745482855766, 1.1539232888271624]			[5.1185483991187155, 0.513646616705312]	[1.4377442326847008, 0.36234044037048774]	[2.4961586401414326, 0.7051357024450506]					[5.361532404405306, 1.0341157067515976]		[1.8476892224601333, 0.7116994997585135]
08 11 15 5 37 29.9990000						[4.022549657389366, 0.48188897473272974]	[0.7471360168485295, 1.1500454348312947]			[5.121569358165857, 0.5163586209710291]	[1.4407902610637138, 0.35980838934054393]	[2.4928937736064736, 0.708605157745187]					[5.357885966846847, 1.0376210999206386]		[1.8426269309248322, 0.7135615884329196]
08 11 15 5 37 59.9990000						[4.0192820150590505, 0.47876031519602685]	[0.7490996036937848, 1.146172600558477]			[5.124591261387469, 0.5190736354047703]	[1.4438339503017847, 0.3572773826283976]	[2.4896038056858703, 0.7120699201278998]					[5.354163949037114, 1.0411174347065304]		[1.8375442327099938, 0.7154028124236167]
08 11 15 5 38 29.9990000						[4.016029536057086, 0.47562830365975667]	[0.7510653395694149, 1.1423047972395681]			[5.127614113917029, 0.5217916768743833]	[1.4468752932286613, 0.3547474044765628]	[2.4862884017670206, 0.715529823370498]					[5.350365090454356, 1.0446043826930789]		[1.8324412472192257, 0.7172229705288655]
08 11 15 5 38 59.9990000						[4.012792050517384, 0.47249307543329855]	[0.7530332537894605, 1.1384420358766163]			[5.130637921212587, 0.5245127622037427]	[1.4499142825281903, 0.35221843916019135]	[2.48294722438146, 0.7189846989592166]					[5.346488110093036, 1.0480816075606534]		[1.8273181008584194, 0.7190218622499163]
08 11 15 5 39 29.9990000						[4.009569389141864, 0.4693547644773395]	[0.7550033742997153, 1.1345843272434573]			[5.133662689061477, 0.5272369081716551]	[1.452950910740368, 0.34969047098782663]	[2.4795799332266615, 0.7224343760588586]					[5.342531706486147, 1.0515487648961221]		[1.822174927110419, 0.7207992878533893]
08 11 15 5 39 59.9990000						[4.006361383222599, 0.46621350341519463]	[0.7569757277399564, 1.1307316818862445]			[5.136688423585119, 0.5299641315107507]	[1.4559851702633055, 0.347163484302062]	[2.4761861851906373, 0.7258786814822549]					[5.338494557762036, 1.0550055019997178]		[1.8170118666064685, 0.7225550484344638]
08 11 15 5 40 29.9990000						[4.003167864662975, 0.4630694235442164]	[0.7589503395026379, 1.1268841101240494]			[5.139715131243912, 0.5326944489063699]	[1.4590170533552305, 0.344637463480289]	[2.472765634379601, 0.7293174396596451]					[5.33437532173866, 1.0584514576889092]		[1.811829067194483, 0.7242889459810631]
08 11 15 5 40 59.9990000						[3.999988665997888, 0.4599226548472856]	[0.7609272337883766, 1.123041622049462]			[5.142742818842209, 0.5354278769954346]	[1.4620465521570127, 0.342112392885558]	[2.469317932148815, 0.7327504726079446]					[5.330172636058387, 1.0618862620994447]		[1.8066266840037755, 0.7260007834387898]
08 11 15 5 41 29.9990000						[3.9968236204130014, 0.4567733260043789]	[0.7629064336584699, 1.1192042275291758]			[5.145771493533389, 0.5381644323653185]	[1.465073658610536, 0.3395882570690258]	[2.465842727136587, 0.736177599899887]					[5.325885118366611, 1.0653095364837522]		[1.801404879506281, 0.7276903647767947]
08 11 15 5 41 59.9990000						[3.993672561763119, 0.4536215644042024]	[0.7648879610845228, 1.1153719362046126]			[5.148801162825022, 0.5409041315527021]	[1.468098364587639, 0.3370650404641965]	[2.4623396653018705, 0.739598638633157]					[5.321511366537682, 1.0687208930068288]		[1.7961638235739135, 0.7293574950543313]
08 11 15 5 42 29.9990000						[3.9905353245896533, 0.45046749615588444]	[0.7668718369954203, 1.1115447574925699]			[5.151831834584126, 0.5436469910424259]	[1.471120661806141, 0.3345427275944169]	[2.458808389965292, 0.7430134033994101]					[5.317049958951836, 1.0721199345399153]		[1.790903693532092, 0.7310019804881731]
08 11 15 5 42 59.9990000						[3.9874117441372587, 0.4473112461007227]	[0.7688580813218777, 1.107722700585827]			[5.15486351704252, 0.5463930272663176]	[1.4741405418534597, 0.33202130302123933]	[2.455248541854024, 0.746421706253305]					[5.312499454826939, 1.075506254452101]		[1.78562467420909, 0.7326236285206505]
08 11 15 5 43 29.9990000						[3.984301656369623, 0.444152937823978]	[0.7708467130385493, 1.1039057744538412]			[5.157896218802289, 0.5491422566020352]	[1.4771579961884043, 0.3295007513450351]	[2.451659759150549, 0.7498233566815393]					[5.307858394609229, 1.078879436400219]		[1.7803269579811898, 0.7342222478884337]
08 11 15 5 43 59.9990000						[3.981204897984462, 0.44099269366670724]	[0.7728377502040458, 1.1000939878433682]			[5.160929948841339, 0.5518946953718782]	[1.4801730161430091, 0.32698105720569903]	[2.448041677545421, 0.75321816157185]					[5.303125300427279, 1.082239054117301]		[1.775010744813434, 0.7357976486919517]
08 11 15 5 44 29.9990000						[3.9781213064277257, 0.4378306347376286]	[0.7748312099987831, 1.096287349279189]			[5.163964716519059, 0.5546503598415955]	[1.4831855929242816, 0.3244622052832502]	[2.444393930294325, 0.7566059251821158]					[5.298298676613716, 1.085584671199927]		[1.7696762422957488, 0.7373496424653415]
08 11 15 5 44 59.9990000						[3.975050719907057, 0.43466688092502015]	[0.7768271087609862, 1.0924858670647568]			[5.1670005315821, 0.5574092662191932]	[1.4861957176159861, 0.32194418029851907]	[2.4407161482795776, 0.7599864491095177]					[5.29337701029945, 1.0889158408948485]		[1.7643236656744439, 0.7388780422470432]
08 11 15 5 45 29.9990000						[3.9719929774045095, 0.43150155090863407]	[0.7788254620207984, 1.0886895492829212]			[5.170037404170243, 0.5601714306537116]	[1.4892033811803673, 0.31942696701376233]	[2.4370079600761048, 0.7633595322597644]					[5.288358772085341, 1.0922321058853166]		[1.7589532378787407, 0.7403826626507913]
08 11 15 5 45 59.9990000						[3.9689479186885603, 0.42833476217162797]	[0.7808262845326762, 1.0848984037966507]			[5.173075344822406, 0.5629368692340119]	[1.4922085744598514, 0.31691055023327813]	[2.4332689920223523, 0.7667249708165119]					[5.283242416796517, 1.095532998077603]		[1.753565189542382, 0.7418633199371631]
08 11 15 5 46 29.9990000						[3.9659153843254025, 0.425166631012528]	[0.7828295903062195, 1.0811124382497306]			[5.176114364482748, 0.5657055979875453]	[1.4952112881787654, 0.3143949148040732]	[2.4294988682960144, 0.7700825582108803]					[5.278026384324688, 1.0988180383881136]		[1.7481597590199842, 0.743319832085423]
08 11 15 5 46 59.9990000						[3.962895215689641, 0.42199727255715425]	[0.7848353926353864, 1.0773316600675342]			[5.179154474506895, 0.5684776328791015]	[1.498211512944975, 0.3118800456164307]	[2.425697210995019, 0.7734320850912164]					[5.27270910056416, 1.1020867365317961]		[1.742737192398175, 0.7447520188658207]
08 11 15 5 47 29.9990000						[3.959887254974265, 0.4188268007705919]	[0.7868437041263598, 1.0735560764577419]			[5.182195686668287, 0.5712529898095602]	[1.5012092392515684, 0.3093659276045711]	[2.421863640223873, 0.7767733392930868]					[5.267288978447317, 1.1053385908123392]		[1.7372977435012011, 0.7461597019120737]
08 11 15 5 47 59.9990000						[3.9568913452000407, 0.4156553284691392]	[0.7888545367239903, 1.0697856944111133]			[5.185238013164652, 0.574031684614628]	[1.5042044574784508, 0.30685254574720944]	[2.4179977741854954, 0.7801061058095016]					[5.261764419085645, 1.1085730879148812]		[1.7318416738910571, 0.7475427047941962]
08 11 15 5 48 29.9990000						[3.953907330224278, 0.4124829673322483]	[0.790867901736966, 1.0660205207022766]			[5.188281466624602, 0.5768137330635527]	[1.5071971578939831, 0.3043398850681966]	[2.414099229278885, 0.7834301667614934]					[5.256133813022577, 1.1117897027019064]		[1.7263692528618175, 0.7489008530913959]
08 11 15 5 48 59.9990000						[3.9509350547490296, 0.40930982791445947]	[0.7928838098618245, 1.062260561890472]			[5.19132606011436, 0.5795991508578434]	[1.5101873306565585, 0.30182793063709595]	[2.410167620202801, 0.7867453013690447]					[5.250395541604544, 1.114987898013157]		[1.7208807574282416, 0.7502339744651983]
08 11 15 5 49 29.9990000						[3.9479743643287053, 0.40613601965731516]	[0.7949022712057356, 1.0585058243203918]			[5.194371807144622, 0.5823879536299627]	[1.5131749658161577, 0.29931666756975256]	[2.4062025600655277, 0.7900512859223701]					[5.244547978476888, 1.1181671244703604]		[1.715376472308356, 0.7515418987325213]
08 11 15 5 49 59.9990000						[3.9450251053771526, 0.4029616509012562]	[0.7969232953082909, 1.0547563141229448]			[5.197418721677551, 0.5851801569420215]	[1.5161600533159298, 0.2968060810289132]	[2.402203660501205, 0.7933478937537105]					[5.238589491211433, 1.1213268202877331]		[1.7098566899000753, 0.7528244579388468]
08 11 15 5 50 29.9990000						[3.942087125174207, 0.3997868288974958]	[0.798946891162213, 1.051012037216088]			[5.2004668181339175, 0.5879757762844436]	[1.519142582993686, 0.2942961562247591]	[2.398170531792674, 0.7966348952095466]					[5.232518443072546, 1.124466411089156]		[1.7043217102515922, 0.7540814864312179]
08 11 15 5 50 59.9990000						[3.9391602718717245, 0.39661165981986274]	[0.8009730672331036, 1.0472729993056689]			[5.20351611140037, 0.5907748270746329]	[1.522122544583448, 0.29178687841551587]	[2.394102783001282, 0.7999120576234008]					[5.226333194928815, 1.127585309733197]		[1.6987718410256092, 0.7553128209312066]
08 11 15 5 51 29.9990000						[3.9362443944991306, 0.3934362487766189]	[0.8030018314783237, 1.043539205886224]			[5.2065666168368665, 0.5935773246556258]	[1.525099927716905, 0.2892782329079756]	[2.3900000221037994, 0.8031791452892406]					[5.220032107317365, 1.1306829161470167]		[1.693207397457166, 0.7565183006075743]
08 11 15 5 51 59.9990000						[3.933339342968487, 0.390260699822238]	[0.8050331913649358, 1.0398106622418688]			[5.209618350284249, 0.5963832842947231]	[1.528074721924917, 0.2867702050580908]	[2.3858618561365765, 0.806435919435482]					[5.2136135426680115, 1.1337586171704253]		[1.687628702305108, 0.7576977671487296]
08 11 15 5 52 29.9990000						[3.9304449680791027, 0.38708511596915124]	[0.8070671538869, 1.036087373447111]			[5.212671328071966, 0.5991927211821074]	[1.531046916638958, 0.2842627802715082]	[2.3816878913473993, 0.8096821381997484]					[5.207075867694383, 1.136811786411338]		[1.682036085797075, 0.7588510648348431]
08 11 15 5 52 59.9990000						[3.9275611215217037, 0.38390959919945133]	[0.8091037255814431, 1.032369344367741]			[5.215725567025964, 0.6020056504294621]	[1.5340165011925426, 0.28175594400409787]	[2.37747773335513, 0.8129175566044002]					[5.200417455959146, 1.1398417841140542]		[1.676429885567903, 0.7599780406094838]
08 11 15 5 53 29.9990000						[3.924687655882172, 0.38073425047655424]	[0.8111429125446903, 1.028656579661716]			[5.218781084476731, 0.6048220870685556]	[1.5369834648226732, 0.27924968176253157]	[2.3732309873173416, 0.8161419265328499]					[5.193636690620317, 1.1428479570417993]		[1.6708104465915052, 0.7610785441508716]
08 11 15 5 53 59.9990000						[3.921824424644879, 0.37755916975681525]	[0.8131847204466501, 1.024949083780011]			[5.221837898267513, 0.6076420460498315]	[1.5399477966712103, 0.27674397910476795]	[2.3689472581063455, 0.8193549967068243]					[5.186731967365593, 1.1458296383751057]		[1.665178121106034, 0.7621524279424657]
08 11 15 5 54 29.9990000						[3.918971282195618, 0.37438445600109616]	[0.8152291545454643, 1.0212468609675556]			[5.224896026762688, 0.6104655422409637]	[1.5429094857862857, 0.2742388216406222]	[2.3646261504937764, 0.82255651266459]					[5.17970169754125, 1.1487861476276127]		[1.6595332685324597, 0.7631995473430346]
08 11 15 5 54 59.9990000						[3.91612808382416, 0.37121020718628467]	[0.8172762197010959, 1.0175499152640963]			[5.227955488856332, 0.6132925904254164]	[1.545868521123657, 0.2717341950322717]	[2.3602672693438804, 0.8257462167401705]					[5.1725443114820635, 1.1517167905811165]		[1.6538762553863684, 0.7642197606559102]
08 11 15 5 55 29.9990000						[3.9132946857264397, 0.3680365203167579]	[0.8193259203883775, 1.0138582505051295]			[5.231016303980941, 0.6161232053009719]	[1.5488248915480463, 0.2692300849947474]	[2.355870219815992, 0.828923848043755]					[5.165258262048144, 1.154620859241628]		[1.6482074551831367, 0.7652129291975801]
08 11 15 5 55 59.9990000						[3.9104709450063893, 0.3648634914357917]	[0.8213782607094946, 1.0101718703228337]			[5.234078492116359, 0.6189574014782583]	[1.5517785858345041, 0.2667264772964894]	[2.351434607576167, 0.8320891424432179]					[5.157842028374253, 1.1574976318183587]		[1.642527248336319, 0.7661789173653164]
08 11 15 5 56 29.9990000						[3.907656719677437, 0.36169121563691486]	[0.8234332444059705, 1.006490778146963]			[5.237142073798867, 0.621795193479243]	[1.5547295926696918, 0.2642233577597995]	[2.346960039018464, 0.8352418325469643]					[5.150294119836496, 1.160346372727662]		[1.636836022049414, 0.7671175927039874]
08 11 15 5 56 59.9990000						[3.9048518686636746, 0.3585197870752011]	[0.8254908748700751, 1.002814977205826]			[5.240207070130495, 0.6246365957357332]	[1.5576779006532149, 0.26172071226139043]	[2.342446121496005, 0.8383816476881312]					[5.142613080240701, 1.1631663326239914]		[1.6311341702008688, 0.7680288259717628]
08 11 15 5 57 29.9990000						[3.9020562518007127, 0.35534929897850115]	[0.8275511551558147, 0.9991444705271959]			[5.2432735027885, 0.6274816225878341]		[2.3378924635619853, 0.8415083139101828]					[5.134797492235923, 1.1659567484600726]		[1.6254220932225163, 0.7689124912048533]
08 11 15 5 57 59.9990000						[3.8992697298362398, 0.35217984365861343]	[0.829614087989408, 0.9954792609392769]			[5.246341394035069, 0.6303302882824147]		[2.333298675221046, 0.8446215539540858]					[5.126845981955703, 1.1687168435785378]		[1.6197001979713268, 0.7697684657809877]
08 11 15 5 58 29.9990000						[3.896492164430298, 0.3490115125223846]	[0.8316796757793363, 0.9918193510716812]			[5.249410766727214, 0.6331826069715375]		[2.3286643681911534, 0.8477210872471097]					[5.118757223888522, 1.1714458278372832]		[1.6139688975946869, 0.7705966304817832]
08 11 15 5 58 59.9990000						[3.893723418155245, 0.3458443960827645]	[0.8337479206259989, 0.9881647433563621]			[5.252481644326892, 0.6360385927108804]		[2.3239891562088077, 0.8508066298870185]					[5.110529945977865, 1.174142897771054]		[1.608228611389113, 0.7713968695537045]
08 11 15 5 59 29.9990000						[3.890963354495523, 0.342678583969752]	[0.8358188243309206, 0.9845154400286305]			[5.255554050911328, 0.6388982594581365]		[2.319272655182777, 0.8538778946595086]					[5.102162934950824, 1.1768072367916023]		[1.6024797646526332, 0.772169070767765]
08 11 15 5 59 59.9990000						[3.8882118378471056, 0.3395141649413147]	[0.8378923884056347, 0.9808714431280987]			[5.258628011183578, 0.6417616210713968]		[2.3145144836823928, 0.8569345909948869]					[5.093655041872847, 1.179438015428937]		[1.5967227885307835, 0.7729131254776835]
08 11 15 6 0 29.9990000						[3.8854687335167344, 0.336351226894216]	[0.8399686140801627, 0.9772327544996897]			[5.261703550483311, 0.6446286913075162]		[2.3097142631154592, 0.859976424989326]					[5.08500518792436, 1.182034391616215]		[1.5909581198564338, 0.7736289286765992]
08 11 15 6 0 59.9990000						[3.882733907720921, 0.3331898568747757]	[0.8420475023111536, 0.9735993757946457]			[5.264780694797825, 0.6474994838204556]		[2.3048716180778985, 0.8630030993970819]					[5.076212370393414, 1.1845955110207913]		[1.585186200983507, 0.7743163790521985]
08 11 15 6 1 29.9990000						[3.880007227584719, 0.33003014108955514]	[0.8441290537897268, 0.9699713084714944]			[5.267859470773309, 0.6503740121596073]		[2.2999861766832375, 0.8660143136311202]					[5.067275668876371, 1.1871205074239737]		[1.57940747961468, 0.7749753790401287]
08 11 15 6 1 59.9990000						[3.8772885611402925, 0.3268721649159737]	[0.8462132689489525, 0.9663485537971032]			[5.270939905726359, 0.6532522897681007]		[2.295057570904155, 0.8690097637661593]					[5.058194251676527, 1.1896085031520773]		[1.5736224086233084, 0.7756058348757905]
08 11 15 6 2 29.9990000						[3.874577777325278, 0.32371601291284413]	[0.8483001479710772, 0.9627311128476501]			[5.274022027655733, 0.6561343299810827]		[2.29008543692617, 0.8719891425442007]					[5.048967382388274, 1.1920586095611372]		[1.5678314458695932, 0.7762076566442393]
08 11 15 6 2 59.9990000						[3.8718747459809544, 0.32056176883083654]	[0.8503896907944373, 0.95911898650967]			[5.277105865254377, 0.6590201460239841]		[2.2850694155135405, 0.8749521393826114]					[5.039594426651842, 1.1944699275779282]		[1.5620350540112797, 0.7767807583283437]
08 11 15 6 3 29.9990000						[3.869179337850228, 0.31740951562286285]	[0.8524818971200976, 0.9555121754810877]			[5.280191447921723, 0.6619097510107572]		[2.280009152387705, 0.8778984403849825]					[5.030074859061141, 1.196841548299472]		[1.556233700308935, 0.7773250578549271]
08 11 15 6 3 59.9990000						[3.8664914245754485, 0.31425933545438556]	[0.8545767664182593, 0.9519106802722211]			[5.283278805776245, 0.6648031579420968]		[2.274904298618255, 0.8808277283548446]					[5.020408270204328, 1.199172553653374]		[1.5504278564261074, 0.7778404771390436]
08 11 15 6 4 29.9990000						[3.8638108786960474, 0.31111130971364664]	[0.8566742979343752, 0.9483145012068552]			[5.286367969668319, 0.6677003797036309]		[2.2697545110265014, 0.8837396828123174]					[5.010594373813756, 1.2014620171211168]		[1.544617998224443, 0.7783269421261159]
08 11 15 6 4 59.9990000						[3.8611375736460314, 0.30796551902181696]	[0.8587744906950732, 0.9447236384232509]			[5.289458971193364, 0.6706014290641037]		[2.264559452601862, 0.886633980013925]					[5.000633013999115, 1.203709004526198]		[1.538804605554081, 0.7787843828320944]
08 11 15 6 5 29.9990000						[3.8584713837513167, 0.3048220432430676]	[0.860877343513821, 0.9411380918752065]			[5.292551842705268, 0.6735063186735157]		[2.259318792931058, 0.8895102929756623]					[4.990524172534174, 1.2059125748889146]		[1.5329881620394195, 0.7792127333813708]
08 11 15 6 5 59.9990000						[3.8558121842269264, 0.3016809614945605]	[0.8629828549963756, 0.9375578613331276]			[5.295646617330144, 0.6764150610612509]		[2.254032208640047, 0.8923682914993932]					[4.980267976164554, 1.2080717813492972]		[1.5271691548606012, 0.7796119320426026]
08 11 15 6 6 29.9980000						[3.85315985117405, 0.2985423521563556]	[0.8650910235460534, 0.9339829463850462]			[5.29874332898038, 0.6793276686341727]		[2.2486993838489346, 0.8952076422028628]					[4.969864703900506, 1.210185672159368]		[1.5213480745308243, 0.7799819212621965]
08 11 15 6 6 59.9980000						[3.8505142615769774, 0.2954062928812396]	[0.8672018473687607, 0.9304133464377239]			[5.301842012369024, 0.682244153674707]		[2.2433200106395894, 0.8980280085532877]					[4.959314794255641, 1.212253291745735]		[1.5155254146698467, 0.7803226476956084]
08 11 15 6 7 29.9980000						[3.847875293299916, 0.2922728606044718]	[0.8693153244778763, 0.9268490607176767]			[5.3049427030244924, 0.6851645283388819]		[2.2378937895361224, 0.900829050904819]					[4.948618852389095, 1.2142736818430433]		[1.509701671773807, 0.7806340622362081]
08 11 15 6 7 59.9980000						[3.8452428250836874, 0.28914213155344665]	[0.8714314526989121, 0.9232900882722848]			[5.308045437305622, 0.6880888046543444]		[2.2324204299980495, 0.9036104265399537]					[4.937777657105701, 1.2162458826984754]		[1.5038773449817504, 0.7809161200418832]
08 11 15 6 8 29.9980000						[3.842616736542324, 0.28601418125727457]	[0.873550229674039, 0.9197364279708317]			[5.311150252417077, 0.6910169945183697]		[2.226899650925963, 0.9063717897150003]					[4.926792167665633, 1.2181689343470417]		[1.4980529358389927, 0.781168780559135]
08 11 15 6 8 59.9980000						[3.8399969081595655, 0.28288908455628053]	[0.8756716528664164, 0.9161880785055949]			[5.314257186425103, 0.6939491096958079]		[2.2213311811797047, 0.9091127917098349]					[4.915663530352144, 1.2200418779569895]		[1.4922289480577045, 0.7813920075448008]
08 11 15 6 9 29.9980000						[3.837383221285257, 0.27976691561141676]	[0.8777957195643704, 0.9126450383929438]			[5.317366278273666, 0.6968851618170333]		[2.2157147601087903, 0.9118330808820532]					[4.90439308474361, 1.221863757244046]		[1.4864058872749508, 0.7815857690853083]
08 11 15 6 9 59.9980000						[3.834775558131666, 0.2766477479135955]	[0.8799224268854337, 0.9091073059743923]			[5.320477567800956, 0.6998251623758428]		[2.210050138094711, 0.9145323027256067]					[4.892982369633675, 1.2236336199528302]		[1.480584260808423, 0.7817500376133585]
08 11 15 6 10 29.9980000						[3.8321738017697107, 0.2735316542929346]	[0.8820517717802216, 0.9055748794177009]			[5.32359109575629, 0.7027691227273349]		[2.204337077105091, 0.9172100999341742]					[4.88143312854152, 1.225350519402956]		[1.4747645774102631, 0.7818847899221933]
08 11 15 6 10 59.9980000						[3.8295778361251243, 0.270418706927918]	[0.8841837510361694, 0.9020477567179843]			[5.326706903817419, 0.7057170540857565]		[2.1985753512592243, 0.9198661124693643]					[4.86974731475282, 1.2270135160970579]		[1.468947347019147, 0.781990007177208]
08 11 15 6 11 29.9980000						[3.8269875459745153, 0.2673089773544896]	[0.8863183612811532, 0.8985259356987649]			[5.329825034608232, 0.7086689675223093]		[2.19276474740456, 0.9224999776338332]					[4.8579270958310605, 1.228621679387036]		[1.4631330805110432, 0.7820656749251134]
08 11 15 6 11 59.9980000						[3.8244028169414266, 0.26420253647502634]	[0.8884555989869523, 0.8950094140131152]			[5.332945531716904, 0.7116248739629368]		[2.1869050657039355, 0.9251113301496053]					[4.845974857538389, 1.230174089194398]		[1.4573222894488336, 0.7821117831004147]
08 11 15 6 12 29.9980000							[0.8905954604726246, 0.8914981891447085]			[5.336068439714463, 0.7145847841860646]		[2.180996120232829, 0.9276998022415652]					[4.8338932071057235, 1.2316698377797595]		[1.4515154858312187, 0.7821283260294183]
08 11 15 6 12 59.9980000							[0.8927379419077242, 0.8879922584089678]			[5.339193804173819, 0.7175487088203173]		[2.175037739586314, 0.9302650237264016]					[4.821684975792492, 1.2331080315560112]		[1.4457131818410835, 0.7821153024315332]
08 11 15 6 13 29.9980000			[4.204976937127528, 0.2706434758878089]				[0.8948830393154398, 0.884491618954126]			[5.342321671689237, 0.7205166583421867]		[2.1690297674950583, 0.9328066221070834]					[4.8093532206783784, 1.2344877929389018]		[1.439915889593761, 0.7820727154180944]
08 11 15 6 13 59.9980000			[4.207489902618386, 0.27371774988385394]				[0.8970307485756049, 0.8809962677623517]			[5.345452089896305, 0.7234886430736809]		[2.162972063449631, 0.9353242226729397]					[4.79690122563174, 1.2358082622282365]		[1.4341241208853726, 0.782000572488483]
08 11 15 6 14 29.9980000			[4.21001172289616, 0.276791476465325]				[0.899181065427601, 0.877506201650868]			[5.348585107492372, 0.7264646731799166]		[2.156864503332592, 0.9378174486055858]					[4.784332501402851, 1.2370685995120585]		[1.4283383869416773, 0.7818988855237633]
08 11 15 6 14 59.9980000			[4.212542408551295, 0.2798646428452951]				[0.9013339854731798, 0.8740214172730258]			[5.351720774257499, 0.7294447586666907]		[2.1507069800575263, 0.9402859210907512]					[4.771650784794146, 1.2382679865858603]		[1.4225591981676022, 0.7817676707776391]
08 11 15 6 15 29.9980000			[4.2150819703655475, 0.2829372362092468]				[0.9034895041791631, 0.8705419111194568]			[5.35485914107592, 0.7324289093780019]		[2.144499404214075, 0.9427292594360777]					[4.758860036864836, 1.2394056288780073]		[1.4167870638978945, 0.7816069488649409]
08 11 15 6 15 59.9980000			[4.2176304193132, 0.2860092437148853]				[0.905647616880073, 0.8670676795191478]			[5.358000259958032, 0.7354171349935309]		[2.138241704718339, 0.945147081195138]					[4.745964440132892, 1.240480757372236]		[1.411022492149064, 0.7814167447474586]
08 11 15 6 16 29.9980000			[4.220187766562267, 0.2890806524919837]				[0.9078083187806617, 0.8635987186405669]			[5.361144184062945, 0.7384094450260881]		[2.131933829467389, 0.9475390022975999]					[4.732968394744395, 1.2414926305175145]		[1.4052659893730342, 0.7811970877173441]
08 11 15 6 16 59.9980000			[4.222754023475735, 0.2921514496422294]				[0.9099716049583495, 0.8601350244927991]			[5.364290967721574, 0.7414058488190045]		[2.125575745997118, 0.9499046371857768]					[4.719876513587418, 1.2424405361152204]		[1.399518060212689, 0.7809480113779005]
08 11 15 6 17 29.9980000			[4.225329201612834, 0.2952216222390578]				[0.9121374703656003, 0.8566765929266176]			[5.367440666460333, 0.744406355543497]		[2.119167442142215, 0.9522435989575945]					[4.7066936163360085, 1.243323793173234]		[1.3937792072596855, 0.7806695536219526]
08 11 15 6 17 59.9980000			[4.227913312730319, 0.29829115732749756]				[0.9143059098321965, 0.8532234196356479]			[5.3705933370254, 0.74741097419597]		[2.112708926697032, 0.9545554995159932]					[4.693424722418568, 1.2441417537163888]		[1.3880499308147907, 0.7803617566077584]
08 11 15 6 18 29.9980000			[4.2305063687838205, 0.3013600419239872]				[0.916476918067454, 0.8497755001574425]			[5.373749037407621, 0.7504197135952856]		[2.106200230076295, 0.9568399497249322]					[4.680075042914417, 1.2448938045424263]		[1.3823307286509794, 0.7800246667324263]
08 11 15 6 18 59.9980000			[4.233108381929158, 0.3044282630162448]				[0.9186504896623562, 0.8463328298746176]			[5.376907826868023, 0.7534325823799706]		[2.0996414049742222, 0.9590965595720075]					[4.666649971392072, 1.2455793689128363]		[1.3766220957796498, 0.7796583346030447]
08 11 15 6 19 29.9980000			[4.235719364523739, 0.3074958075630822]				[0.9208266190916163, 0.8428954040159851]			[5.380069765963993, 0.7564495890053895]		[2.093032527020637, 0.9613249383376542]					[4.653155073712901, 1.24619790816781]		[1.370924524220142, 0.7792628150053514]
08 11 15 6 19 59.9980000			[4.238339329127963, 0.310562662494245]				[0.9230053007156833, 0.8394632176576339]			[5.383234916576125, 0.7594707417408588]		[2.086373695432838, 0.9635246947711137]					[4.639596076834279, 1.2467489232548432]		[1.3652385027728768, 0.7788381668701958]
08 11 15 6 20 29.9980000			[4.240968288506651, 0.31362881471024584]				[0.9251865287826642, 0.8360362657240903]			[5.386403341935748, 0.7624960486667156]		[2.079665033661442, 0.965695437273006]					[4.62597885665649, 1.2472319561608467]		[1.3595645167963186, 0.7783844532376366]
08 11 15 6 20 59.9980000			[4.243606255630515, 0.3166942510821955]				[0.9273702974302044, 0.8326145429894014]			[5.389575106653168, 0.765525517671314]		[2.072906690028857, 0.9678367740846472]					[4.61230942496799, 1.2476465912380037]		[1.3539030479880518, 0.7779017412189151]
08 11 15 6 21 29.9980000			[4.246253243677643, 0.3197589584516353]				[0.9295566006872956, 0.8291980440782628]			[5.392750276746654, 0.7685591564479947]		[2.066098838358644, 0.9699483134840449]					[4.598593915553311, 1.2479924564142515]		[1.348254574170151, 0.777390101956164]
08 11 15 6 21 59.9980000			[4.2489092660350325, 0.3228229236303655]				[0.931745432476023, 0.8257867634671615]			[5.395928919672162, 0.7715969724919767]		[2.0592416785940086, 0.9720296639884756]					[4.584838569537586, 1.2482692242797484]		[1.3426195690791387, 0.7768496105801016]
08 11 15 6 22 29.9980000			[4.251574336300126, 0.32588613340027645]				[0.93393678661327, 0.8223806954854501]			[5.399111104353846, 0.7746389730972005]		[2.05233543740379, 0.9740804345637121]					[4.57104972005, 1.2484766130417282]		[1.336998502160652, 0.7762803461655542]
08 11 15 6 22 59.9980000			[4.254248468282426, 0.32894857451315146]				[0.9361306568123555, 0.8189798343165083]			[5.402296901215368, 0.7776851653531086]		[2.0453803687740533, 0.9761002348397687]					[4.557233776296876, 1.2486143873407338]		[1.3313918383691317, 0.7756823916850897]
08 11 15 6 23 29.9980000			[4.256931676005067, 0.33201023369052524]				[0.9383270366846291, 0.8155841739988242]			[5.405486382212025, 0.7807355561413548]		[2.0383767545833438, 0.9780886753330288]					[4.543397207141666, 1.2486823589223757]		[1.3258000379726158, 0.77505583396059]
08 11 15 6 23 59.9980000			[4.25962397370649, 0.3350710976234782]				[0.9405259197410129, 0.8121937084271236]			[5.4086796208637535, 0.7837901521324787]		[2.0313249051598383, 0.9800453676747535]					[4.529546524295435, 1.2486803871596854]		[1.3202235563629334, 0.7744007636130562]
08 11 15 6 24 29.9980000			[4.262325375842106, 0.33813115297246504]				[0.9427272993934888, 0.8088084313535057]			[5.4118766922889705, 0.7868489597824735]		[2.0242251598183296, 0.9819699248457896]					[4.515688265225796, 1.2486083794222957]		[1.3146628438713581, 0.7737172750104813]
08 11 15 6 24 59.9980000			[4.2650358970860065, 0.3411903863671258]				[0.9449311689565586, 0.8054283363885136]			[5.415077673239354, 0.789911985329317]		[2.0170778873749686, 0.9838619614172683]					[4.501828975895981, 1.2484662912897921]		[1.3091183455899889, 0.7730054662140761]
08 11 15 6 25 29.9980000			[4.267755552332707, 0.34424878440610335]				[0.9471375216486339, 0.802053417002299]			[5.418282642135545, 0.79297923478943]		[2.009883486637942, 0.9857210937972716]					[4.487975193447525, 1.2482541266078395]		[1.3035905011989177, 0.7722654389227119]
08 11 15 6 25 59.9980000			[4.270484356698906, 0.34730633365685365]				[0.9493463505934069, 0.7986836665256906]			[5.421491679103804, 0.7960507139540433]		[2.002642386871747, 0.9875469404830948]					[4.474133428941133, 1.247971937386712]		[1.2980797447993848, 0.7714972984158049]
08 11 15 6 26 29.9980000			[4.273222325525321, 0.3503630206554364]				[0.9515576488211627, 0.7953190781513249]			[5.42470486601367, 0.7991264283855175]		[1.995355048233212, 0.9893391223190385]					[4.460310150269122, 1.247619823543348]		[1.2925865047530318, 0.7707011534946591]
08 11 15 6 26 59.9980000			[4.275969474378486, 0.3534188319063491]				[0.9537714092700622, 0.7919596449347706]			[5.427922286516633, 0.8022063834135622]		[1.9880219621770514, 0.9910972627594313]					[4.446511765351065, 1.2471979324889777]		[1.2871112035273253, 0.7698771164222533]
08 11 15 6 27 29.9980000			[4.278725819052649, 0.3564737538823026]				[0.9559876247873814, 0.7886053597956013]			[5.431144026085873, 0.8052905841313905]		[1.9806436518288084, 0.9928209881365603]					[4.432744605720677, 1.246706458565672]		[1.28165425754734, 0.7690253028617349]
08 11 15 6 27 59.9980000			[4.281491375571674, 0.3595277730240316]				[0.958206288130715, 0.7852562155185471]			[5.434370172057083, 0.8083790353917987]		[1.973220672323218, 0.9945099279333361]					[4.419014910607239, 1.2461456423362667]		[1.2762160770538917, 0.7681458318134629]
08 11 15 6 28 29.9980000			[4.284266160190978, 0.3625808757400803]				[0.9604273919691454, 0.7819122047545577]			[5.437600813670407, 0.811471741803135]		[1.9657536111058271, 0.996163715060327]					[4.405328811608967, 1.245515769733129]		[1.270797065968192, 0.767238825550904]
08 11 15 6 28 59.9980000			[4.28705018939951, 0.36563304840659533]				[0.9626509288843774, 0.7785733200219254]			[5.440836042113565, 0.8145687077252236]		[1.9582430881957387, 0.9977819861367584]					[4.391692318048657, 1.2448171710722495]		[1.2653976217630136, 0.7663044095552353]
08 11 15 6 29 29.9980000			[4.289843479921755, 0.3686842773671134]				[0.9648768913718353, 0.7752395537074075]			[5.444075950566137, 0.817669937265151]		[1.9506897564076158, 0.9993643817752486]					[4.378111303094001, 1.244050219940067]		[1.2600181353404873, 0.7653427124489387]
08 11 15 6 29 59.9980000			[4.292646048719784, 0.3717345489323446]				[0.9671052718417346, 0.7719108980672817]			[5.447320634245118, 0.8207754342730108]		[1.943094301530821, 1.0009105468698238]					[4.364591490716327, 1.2432153319610828]		[1.2546589909165204, 0.7643538659282619]
08 11 15 6 30 29.9980000			[4.2954579129953485, 0.37478384937992715]				[0.9693360626201191, 0.7685873452284931]			[5.450570190451731, 0.8238852023375121]		[1.9354574424637645, 1.0024201308867462]					[4.3511384435518865, 1.2423129634552774]		[1.2493205659119089, 0.7633380046948136]
08 11 15 6 30 59.9980000			[4.298279090191974, 0.37783216495423877]				[0.9715692559498665, 0.7652688871897102]			[5.453824718619555, 0.8269992447815089]		[1.9277799313016861, 1.0038927881578867]					[4.3377575517200935, 1.241343609994661]		[1.2440032308501334, 0.7622952663861764]
08 11 15 6 31 29.9980000			[4.30110959799713, 0.38087948186613374]				[0.9738048439916717, 0.7619555158224377]			[5.457084320364035, 0.8301175646574392]		[1.9200625533759323, 1.0053281781759906]					[4.324454022642994, 1.2403078048689211]		[1.2387073492618876, 0.7612257915058106]
08 11 15 6 31 59.9980000			[4.303949454344426, 0.3839257862927199]				[0.9760428188249928, 0.7586472228721222]			[5.460349099533364, 0.8332401647426303]		[1.912306127243121, 1.0067259658915224]					[4.3112328718996915, 1.239206117470425]		[1.233433277596274, 0.7601297233521153]
08 11 15 6 32 29.9980000			[4.306798677415832, 0.3869710643771108]				[0.9782831724489801, 0.7553439999592085]			[5.463619162260853, 0.8363670475345258]		[1.904511504622568, 1.0080858220105307]					[4.298098915139396, 1.238039151609086]		[1.228181365138745, 0.7590072079469391]
08 11 15 6 32 59.9980000			[4.309657285643959, 0.3900153022281816]				[0.9805258967833733, 0.752045838580265]			[5.466894617018777, 0.8394982152457857]		[1.8966795702803574, 1.0094074232929484]					[4.285056761066418, 1.236807543767716]		[1.222951953935662, 0.7578583939633894]
08 11 15 6 33 29.9980000			[4.312525297714354, 0.3930584859203117]				[0.9827709836693743, 0.7487527301090365]			[5.470175574673772, 0.8426336697992698]		[1.8888112418588239, 1.0106904528509224]					[4.272110805500682, 1.2355119613085437]		[1.2177453787255452, 0.7566834326532418]
08 11 15 6 33 59.9980000			[4.3154027325678515, 0.39610060149313736]				[0.9850184248704976, 0.7454646657975407]			[5.473462148543852, 0.8457734128229206]		[1.8809074696501131, 1.0119346004465422]					[4.2592652265081625, 1.2341531006413404]		[1.212561966876882, 0.7554824777738021]
08 11 15 6 34 29.9980000			[4.318289609402978, 0.39914163495126115]				[0.9872682120733984, 0.7421816367771634]			[5.476754454457059, 0.8489174456444938]		[1.8729692363126196, 1.0131395627883495]					[4.24652398058624, 1.2327316853636596]		[1.2074020383325017, 0.7542556855144676]
08 11 15 6 34 59.9980000			[4.321185947678343, 0.40218157226401663]				[0.989520336888673, 0.7389036340597018]			[5.480052610811841, 0.852065769286194]		[1.8649975565295223, 1.0143050438261563]					[4.233890799881487, 1.2312484643831534]		[1.2022659055604341, 0.7530032144229878]
08 11 15 6 35 29.9980000			[4.324091767115133, 0.4052203993651682]				[0.9917747908516448, 0.7356306485384801]			[5.483356738639183, 0.8552183844591504]		[1.8569934766084812, 1.015430755043513]					[4.221369190409476, 1.2297042100317237]		[1.1971538735111658, 0.7517252253314292]
08 11 15 6 35 59.9980000			[4.32700708769961, 0.4082581021526327]				[0.994031565423123, 0.7323626709893792]			[5.486666961666588, 0.8583752915577803]		[1.848958074021843, 1.0165164157471458]					[4.208962431239611, 1.2280997161807874]		[1.1920662395812593, 0.750421881282078]
08 11 15 6 36 29.9980000			[4.329931929685665, 0.4112946664881916]				[0.9962906519901462, 0.7290996920719496]			[5.489983406383934, 0.8615364906540035]		[1.8408924568870595, 1.0175617533529142]					[4.196673574602236, 1.2264357963664412]		[1.1870032935831918, 0.749093347453143]
08 11 15 6 36 59.9980000			[4.332866313597404, 0.4143300781971911]				[0.9985520418667017, 0.7258417023304399]			[5.493306202111284, 0.8647019814912952]		[1.8327977633868582, 1.0185665036674563]					[4.184505446870237, 1.2247132819327442]		[1.181965317721382, 0.7477397910845381]
08 11 15 6 37 29.9980000			[4.3358102602317885, 0.4173643230682405]				[1.0008157262944295, 0.7225886921948766]			[5.49663548106874, 0.8678717634786236]		[1.8246751611292829, 1.019530411165059]					[4.172460650362941, 1.2229330202008382]		[1.1769525865742336, 0.74636138140359]
08 11 15 6 37 59.9980000			[4.3387637906613055, 0.42039738685290634]				[1.0030816964433078, 0.7193406519821418]			[5.499971378448372, 0.8710458356842015]		[1.8165258464476381, 1.020453229259044]					[4.160541565917428, 1.2210958726708034]		[1.1719653670821646, 0.7449582895509531]
08 11 15 6 38 29.9980000			[4.341726926236706, 0.42342925526536757]				[1.005349943412319, 0.7160975718969971]			[5.503314032488318, 0.874224196829088]		[1.808351043640675, 1.0213347205669823]					[4.148750356169016, 1.219202713262803]		[1.1670039185414356, 0.7435306885065869]
08 11 15 6 38 59.9980000			[4.344699688589747, 0.4264599139821259]				[1.0076204582300987, 0.7128594420331554]			[5.506663584549134, 0.8774068452806313]		[1.8001520041536931, 1.0221746571692105]					[4.1370889694817485, 1.21725442660314]		[1.1620684926037044, 0.7420787530160424]
08 11 15 6 39 29.9980000			[4.347682099636011, 0.4294893486416452]				[1.0098932318555727, 0.7096262523743494]			[5.51002017919245, 0.8805937790457184]		[1.7919300057012264, 1.022972820859969]					[4.125559144468318, 1.2152519063603535]		[1.1571593332811618, 0.74060265951694]
08 11 15 6 39 59.9980000			[4.350674181577766, 0.43251754484401694]				[1.0121682551785702, 0.7063979927953374]			[5.513383964262051, 0.8837849957638781]		[1.7836863513323438, 1.0237290033904707]					[4.114162415038738, 1.2131960536357753]		[1.152276676957125, 0.7391025860658738]
08 11 15 6 40 29.9980000			[4.353675956906859, 0.4355444881506047]				[1.0144455190204322, 0.7031746530629991]			[5.516755090967411, 0.886980492700161]		[1.7754223684398482, 1.0244430067034123]					[4.102900115948572, 1.2110877754129097]		[1.1474207524019289, 0.7375787122656043]
08 11 15 6 40 59.9980000			[4.356687448407666, 0.4385701640836873]				[1.016725014134593, 0.6999562228373266]			[5.520133713969841, 0.8901802667378601]		[1.767139407714752, 1.02511464315826]					[4.091773388593634, 1.208927983065387]		[1.1425917807940231, 0.7360312191928019]
08 11 15 6 41 29.9980000			[4.359708679160083, 0.44159455812609194]				[1.0190067312071587, 0.6967426916725104]			[5.523519991471275, 0.8933843143710168]		[1.7588388420476928, 1.0257437357466672]					[4.080783187494752, 1.2067175909345935]		[1.1377899757460666, 0.7344602893261712]
08 11 15 6 41 59.9980000			[4.3627396725425855, 0.44461765572079226]				[1.021290660857463, 0.6935340490179357]			[5.526914085305835, 0.8965926316967251]		[1.7505220653792541, 1.0263301182976041]					[4.069930286723241, 1.204457514967602]		[1.1330155433359357, 0.7328661064752263]
08 11 15 6 42 29.9980000			[4.365780452235283, 0.44763944227055585]				[1.0235767936386162, 0.6903302842192275]			[5.530316161034248, 0.8998052144072181]		[1.7421904915011581, 1.0268736356714723]					[4.059215286752626, 1.2021486714253433]		[1.1282686821424435, 0.7312488557095551]
08 11 15 6 42 59.9980000			[4.368831042223084, 0.4506599031375187]				[1.0258651200380384, 0.6871313865193]			[5.53372638804124, 0.9030220577817444]		[1.7338455528107777, 1.0273741439428274]					[4.04863862146136, 1.1997919756585866]		[1.1235495832856421, 0.729608723288784]
08 11 15 6 43 29.9980000			[4.371891466798875, 0.453679023642791]				[1.028155630477977, 0.6839373450593386]			[5.537144939635985, 0.9062431566781974]		[1.7254886990213607, 1.0278315105711502]					[4.038200565276841, 1.197388340952752]		[1.1188584304715568, 0.7279458965932152]
08 11 15 6 43 59.9980000			[4.374961750566753, 0.45669678906602534]				[1.0304483153160227, 0.680748148879866]			[5.5405719931557655, 0.9094685055245322]		[1.7171213958307041, 1.0282456145591319]					[4.0279012404152565, 1.1949386774416009]		[1.1141954000411627, 0.7262605640551211]
08 11 15 6 44 29.9980000			[4.378041918445322, 0.4597131846450001]				[1.032743164845599, 0.677563786921721]			[5.544007730056397, 0.9126980982923859]		[1.7087451235511866, 1.0286163465981537]					[4.017740624174883, 1.1924438910894282]		[1.1095606610234927, 0.7245529150908936]
08 11 15 6 44 59.9980000			[4.381131995671022, 0.46272819557516975]				[1.0350401692964513, 0.6743842480270911]			[5.547452336088967, 0.9159319285585196]		[1.700361375704187, 1.0289436092004833]					[4.007718556243803, 1.1899048827410372]		[1.1049543751926567, 0.7228231400338782]
08 11 15 6 45 29.9980000			[4.384232007801522, 0.46574180700921786]				[1.0373393188351265, 0.6712095209405348]			[5.550906001313736, 0.9191699893889612]		[1.691971657582059, 1.0292273168177508]					[3.9978347459859953, 1.187322547238487]		[1.1003766971286748, 0.7210714300681484]
08 11 15 6 45 59.9980000			[4.387341980719157, 0.4687540040565989]				[1.0396406035654293, 0.668039594309953]			[5.554368920284732, 0.9224122734008148]		[1.6835774847811529, 1.0294673959455272]					[3.9880887796734754, 1.184697772603203]		[1.0958277742818947, 0.7192979771630331]
08 11 15 6 46 29.9980000			[4.390461940634442, 0.4717647717830373]				[1.041944013528885, 0.6648744566876343]			[5.557841292154354, 0.9256587727343579]		[1.675180381709211, 1.0296637852135104]					[3.9784801276346964, 1.1820314392819997]		[1.0913077470408987, 0.7175029740086454]
08 11 15 6 46 59.9980000			[4.393591914089587, 0.4747740952100787]				[1.0442495387051796, 0.6617140965312167]			[5.5613233207987465, 0.9289094790428084]		[1.6667818800708911, 1.029816435461208]					[3.9690081512932247, 1.1793244194551362]		[1.0868167488036744, 0.7156866139522291]
08 11 15 6 47 29.9980000			[4.396731927962126, 0.4777819593145682]				[1.046557169012594, 0.6585585022046963]			[5.564815214947298, 0.9321643834817943]		[1.6583835173350763, 1.0299253097988479]					[3.9596721100733614, 1.1765775764044963]		[1.0823549060519422, 0.7138490909355582]
08 11 15 6 47 59.9980000			[4.39988200946856, 0.48078834902813705]				[1.0488668943084358, 0.6554076619794402]			[5.568317188316405, 0.9354234766985002]		[1.649986835187724, 1.029990383653257]					[3.950471168152354, 1.1737917639397544]		[1.077922338428432, 0.7119905994332159]
08 11 15 6 48 29.9980000			[4.403042186168074, 0.4837932492366885]				[1.0511787043894514, 0.6522615640351301]			[5.571829459747653, 0.9386867488204655]		[1.6415933779742258, 1.030011644798708]					[3.9414044010418046, 1.17096782588033]		[1.0735191588169868, 0.7101113343919663]
08 11 15 6 48 59.9980000			[4.406212485966303, 0.48679664477984896]				[1.0534925889922386, 0.6491201964607941]			[5.575352253350619, 0.941954189444064]		[1.6332046911351212, 1.0299890933725713]					[3.932470801983334, 1.1681065955907803]		[1.069145473425303, 0.7082114911710518]
08 11 15 6 49 29.9980000			[4.4093929371191525, 0.4897985204504283]				[1.0558085377936453, 0.6459835472557459]			[5.578885798650417, 0.9452257876225968]		[1.624822319639093, 1.029922741875655]					[3.9236692881460336, 1.165208895567298]		[1.0648013818701778, 0.7062912654836321]
08 11 15 6 49 59.9980000			[4.412583568236703, 0.4927988609938297]				[1.0581265404111588, 0.642851604330578]			[5.582430330740224, 0.948501531854023]		[1.616447806417315, 1.0298126151574094]					[3.9149987066159126, 1.1622755370727973]		[1.0604869772650825, 0.7043508533391846]
08 11 15 6 50 29.9980000			[4.415784408287112, 0.49579765110750246]				[1.0604465864033015, 0.6397243555081497]			[5.5859860904389524, 0.9517814100683044]		[1.6080826908029624, 1.0296587503858154]					[3.9064578401690846, 1.1593073198182429]		[1.0562023463099304, 0.7023904509870731]
08 11 15 6 50 59.9980000			[4.418995486600643, 0.4987948754403275]				[1.0627686652699944, 0.636601788524519]			[5.589553324454265, 0.9550654096143356]		[1.5997285069799252, 1.0294611970022236]					[3.8980454128230324, 1.1563050316876957]		[1.0519475693828673, 0.7004102548611255]
08 11 15 6 51 29.9980000			[4.422216832873709, 0.5017905185920091]				[1.0650927664529415, 0.6334838910299462]			[5.593132285551146, 0.9583535172464545]		[1.5913867824446013, 1.0292200166612033]					[3.8897600951616926, 1.1532694485046533]		[1.0477227206339514, 0.6984104615253671]
08 11 15 6 51 59.9980000			[4.425448477172998, 0.5047845651124534]				[1.0674188793359813, 0.6303706505898206]			[5.596723232726263, 0.9616457191105223]		[1.583059036484478, 1.028935283155502]					[3.881600509431963, 1.150201333837262]		[1.0435278680805693, 0.6963912676208719]
08 11 15 6 52 29.9980000			[4.428690449939647, 0.5077769995011274]				[1.0697469932454502, 0.6272620546856291]			[5.600326431388314, 0.964942000729535]		[1.5747467786774327, 1.0286070823264641]					[3.8735652344106004, 1.1471014388400307]		[1.0393630737044437, 0.6943528698136859]
08 11 15 6 52 59.9980000			[4.4319427819934845, 0.5107678062064038]				[1.072077097450534, 0.6241580907159275]			[5.603942153544636, 0.9682423469887697]		[1.5664515074152694, 1.0282355119600965]					[3.8656528100419587, 1.1439705021297013]		[1.0352283935500903, 0.6922954647439576]
08 11 15 6 53 29.9980000			[4.435205504537335, 0.5137569696248842]				[1.074409181163606, 0.6210587459972486]			[5.607570677994283, 0.9715467421204279]		[1.5581747084550481, 1.0278206816690094]					[3.8578617418479073, 1.1408092496930402]		[1.0311238778245893, 0.6902192489761305]
08 11 15 6 53 59.9980000			[4.438478649161375, 0.5167444741007183]				[1.0767432335405738, 0.6179640077650923]			[5.611212290527875, 0.9748551696877714]		[1.5499178535016793, 1.027362712760702]					[3.850190505136146, 1.1376183948274623]		[1.0270495709985397, 0.6881244189503632]
08 11 15 6 54 29.9980000			[4.4417622478475876, 0.5197303039248771]				[1.0790792436812013, 0.6148738631748244]			[5.614867284134444, 0.9781676125687105]		[1.5416823988249877, 1.0268617380924818]					[3.842637548875583, 1.1343986380941427]		[1.0230055119080523, 0.6860111709350136]
08 11 15 6 54 59.9980000			[4.445056332974222, 0.5227144433344579]				[1.0814172006294431, 0.6117882993026317]			[5.618535959215603, 0.9814840529388424]		[1.5334697839143778, 1.026317901913377]					[3.835201299566798, 1.1311506673252647]		[1.0189917338576697, 0.683879700980359]
08 11 15 6 55 29.9980000			[4.448360937320374, 0.5256968765119239]				[1.083757093373766, 0.6087073031464683]			[5.622218623807306, 0.9848044722539052]		[1.525281430174077, 1.0257313596936304]					[3.827880164697069, 1.1278751576275703]		[1.015008264724065, 0.6817302048733833]
08 11 15 6 55 59.9980000			[4.451676094070607, 0.5286775875843499]				[1.086098910847458, 0.6056308616269466]			[5.625915593809513, 0.988128851231611]		[1.5171187396616432, 1.0251022779420438]					[3.820672536085753, 1.1245727714205032]		[1.0110551270604358, 0.6795628780938092]
08 11 15 6 56 29.9980000			[4.455001836819642, 0.531656560622642]				[1.0884426419289495, 0.6025589615883055]			[5.629627193224095, 0.9914571698328689]		[1.5089830938724083, 1.0244308340118478]					[3.813576793010185, 1.121244158491704]		[1.0071323382014217, 0.6773779157711837]
08 11 15 6 56 59.9980000			[4.458338199577115, 0.5346337796407427]				[1.0907882754421099, 0.5994915897992893]			[5.6333537544012975, 0.9947894072423188]		[1.500875852572168, 1.0237172158955394]					[3.8065913051369082, 1.1178899560706286]		[1.0032399103684906, 0.6751755126432126]
08 11 15 6 57 29.9980000			[4.461685216772404, 0.537609228594818]				[1.0931358001565545, 0.5964287329540812]			[5.637095618295153, 0.9981255418482045]		[1.4927983526802908, 1.0229616220091795]					[3.799714435265271, 1.114510788918607]		[0.9993778507756328, 0.6729558630151451]
08 11 15 6 57 59.9980000			[4.465042923259541, 0.5405828913824001]				[1.0954852047879442, 0.5933703776732322]			[5.640853134728138, 1.0014655512214894]		[1.48475190720524, 1.0221642609668293]					[3.792944541889797, 1.1111072694338673]		[0.995546161735286, 0.6707191607203868]
08 11 15 6 58 29.9980000			[4.468411354322148, 0.5435547518415627]				[1.0978364779982683, 0.5903165105045288]			[5.644626662665593, 1.0048094120942792]		[1.476737804234239, 1.0213253513456673]					[3.7862799815887085, 1.1076799977700138]		[0.9917448407643775, 0.6684655990821683]
08 11 15 6 58 59.9980000			[4.471790545678493, 0.5465247937500259]				[1.1001896083961462, 0.5872671179239409]			[5.6484165705001175, 1.008157100337381]		[1.468757305978568, 1.020445121442302]					[3.7797191112455204, 1.1042295619665936]		[0.9879738806903854, 0.6661953708764188]
08 11 15 6 59 29.9980000			[4.475180533486597, 0.5494930008242582]				[1.1025445845370998, 0.5842221863364833]			[5.6522232363466, 1.0115085909371326]		[1.4608116478758495, 1.019523809021036]					[3.773260290110949, 1.1007565380904671]		[0.9842332697573192, 0.663908668295688]
08 11 15 6 59 59.9980000			[4.478581354349408, 0.5524593567185623]				[1.10490139492384, 0.5811817020771237]			[5.656047048348077, 1.0148638579712859]		[1.4529020377503785, 1.0185616610546322]					[3.7669018817122533, 1.0972614903867517]		[0.9805229917315399, 0.6616056829142333]
08 11 15 7 0 29.9980000			[4.481993045320055, 0.5554238450241291]				[1.1072600218158979, 0.5781456561965101]			[5.65988840570267, 1.0182228790330343]		[1.4450296241114828, 1.0175589215787444]					[3.760642267339983, 1.0937449711296465]		[0.9768430512671504, 0.659286635115494]
08 11 15 7 0 59.9980000			[4.48541564390718, 0.5583864492680783]				[1.1096204659126463, 0.5751140255670905]			[5.66374771579804, 1.02158561713676]		[1.4371956194903892, 1.0165158789098239]					[3.7544798006558198, 1.0902075220418894]		[0.9731933731683586, 0.6569516566647765]
08 11 15 7 1 29.9980000			[4.488849188080321, 0.5613471529124763]				[1.1119827094534476, 0.5720868008567215]			[5.66762539987576, 1.0249520482016128]		[1.4294011131422983, 1.0154327941809032]					[3.748412879903471, 1.0866496725603585]		[0.9695739533588777, 0.6546009659839577]
08 11 15 7 1 59.9980000			[4.492293716275426, 0.5643059393532995]				[1.1143467407325074, 0.5690639681289525]			[5.671521889486694, 1.0283221424120699]		[1.4216471952271408, 1.014309948478325]					[3.7424399020053265, 1.0830719413060312]		[0.965984758926677, 0.6522347520363828]
08 11 15 7 2 29.9980000			[4.495749267400356, 0.5672627919194454]				[1.1167125479925581, 0.5660455133816801]			[5.675437627920873, 1.0316958689094602]		[1.4139349249862811, 1.0131476307104041]					[3.7365592756637453, 1.079474835939379]		[0.9624257527353295, 0.6498532027245164]
08 11 15 7 2 59.9980000			[4.49921588084055, 0.5702176938716441]				[1.1190801194251365, 0.563031422548065]			[5.679373070589729, 1.0350731957618977]		[1.4062653302616215, 1.0119461373165095]					[3.7307694225004893, 1.0758588533474136]		[0.9588968938874275, 0.6474565052400831]
08 11 15 7 3 29.9980000			[4.502693596464717, 0.5731706284013849]				[1.1214494431708255, 0.5600216814973578]			[5.683328685422994, 1.0384540899330255]		[1.3986394070743335, 1.0107057719731467]					[3.7250687780905776, 1.0722244798338747]		[0.9553981377369407, 0.6450448459422818]
08 11 15 7 3 59.9980000			[4.506182454630624, 0.5761215786298094]				[1.1238205073157166, 0.5570162760461055]			[5.687304953281013, 1.0418385172495628]		[1.391058119262635, 1.0094268452975659]					[3.7194557928967225, 1.0685721913118245]		[0.951929435990819, 0.6426184103314152]
08 11 15 7 4 29.9980000			[4.509682496190963, 0.5790705276065807]				[1.1261932999072832, 0.5540151919165897]			[5.691302368383058, 1.0452264423675697]		[1.3835223981778826, 1.0081096745495433]					[3.71392893311035, 1.0649024534980118]		[0.9484907368097457, 0.6401773830234292]
08 11 15 7 4 59.9980000			[4.513193762499296, 0.5820174583087233]				[1.128567808930527, 0.5510184148030796]			[5.695321438752367, 1.048617828737353]		[1.3760331424380412, 1.0067545833318954]					[3.708486681404534, 1.0612157221085017]		[0.9450819849080163, 0.6377219477255421]
08 11 15 7 5 29.9980000			[4.516716295416071, 0.5849623536394426]				[1.130944022324758, 0.5480259303278339]			[5.699362686678709, 1.0520126385670059]		[1.3685912177375137, 1.0053619012903665]					[3.703127537604356, 1.0575124430550047]		[0.9417031216524652, 0.6352522872127516]
08 11 15 7 5 59.9980000			[4.520250137314757, 0.5879051964268931]				[1.1333219279795905, 0.5450377240535025]			[5.7034266491991685, 1.0554108327844482]		[1.3611974567120635, 1.0039319638133288]					[3.6978500192800796, 1.0537930526414205]		[0.9383540851604057, 0.6327685833053938]
08 11 15 7 6 29.9980000			[4.523795331087999, 0.5908459694229706]				[1.1357015137351707, 0.5420537814839416]			[5.707513878598045, 1.0588123709979502]		[1.3538526588575395, 1.0024651117319858]					[3.6926526622677143, 1.0500579777602015]		[0.935034810396531, 0.6302710168475689]
08 11 15 7 6 59.9980000			[4.527351920182578, 0.5937846553758401]				[1.1380827673824236, 0.5390740880650622]			[5.711624942926653, 1.062217211455031]		[1.3465575905009044, 1.0009616910214958]					[3.6875340211219094, 1.0463076360881294]		[0.9317452292687292, 0.6277597676865446]
08 11 15 7 7 29.9980000			[4.530919948481387, 0.5967212367079331]				[1.1404656766632957, 0.5360986291856831]			[5.715760426543991, 1.0656253109996685]		[1.3393129848219876, 0.9994220525035569]					[3.6824926695058444, 1.0425424362811218]		[0.9284852707227861, 0.6252350146530725]
08 11 15 7 7 59.9980000			[4.53449946051086, 0.5996556960338457]				[1.142850229270975, 0.5331273901783229]			[5.7199209306791845, 1.0690366250277492]		[1.3321195419243133, 0.9978465515509374]					[3.6775272005220216, 1.0387627781677837]		[0.925254860835917, 0.6226969355425716]
08 11 15 7 8 29.9980000			[4.538090501304011, 0.6025880157874117]				[1.1452364128501409, 0.5301603563200686]			[5.724107074016705, 1.072451107440649]		[1.3249779289531733, 0.9962355477944211]					[3.672636226988343, 1.0349690529414257]		[0.9220539229091078, 0.620145707097201]
08 11 15 7 8 59.9980000			[4.541693116445272, 0.6055181783195627]				[1.1476242149971825, 0.5271975128333561]			[5.728319493305395, 1.0758687105968654]		[1.3178887802591617, 0.9945894048325442]					[3.6678183816633423, 1.0311616433502213]		[0.9188823775582321, 0.6175815049888079]
08 11 15 7 9 29.9980000			[4.545307352077188, 0.6084461658969156]				[1.1500136232604299, 0.5242388448868106]			[5.732558843992447, 1.0792893852616177]		[1.3108526976052026, 0.9929084899446361]					[3.6630723174240516, 1.0273409238853657]		[0.9157401428039096, 0.6150045038027303]
08 11 15 7 9 59.9980000			[4.548933254907236, 0.6113719607003019]				[1.152404625140393, 0.5212843375960697]			[5.736825800883361, 1.0827130805542655]		[1.3038702504151447, 0.9911931738074854]					[3.658396707400094, 1.0235072609669873]		[0.9126271341600807, 0.6124148770223771]
08 11 15 7 10 29.9980000			[4.552570872257654, 0.6142955449277951]				[1.1547972080899718, 0.5183339760245664]			[5.741121058829255, 1.0861397438935172]		[1.2969419760618495, 0.9894438302160061]					[3.6537902450674076, 1.0196610131276018]		[0.909543264721279, 0.6098127970146944]
08 11 15 7 10 59.9980000			[4.556220251911421, 0.6172169004007412]				[1.1571913595146863, 0.5153877451843464]			[5.745445333442647, 1.089569320940229]		[1.2900683801927806, 0.9876608358082694]					[3.649251644304476, 1.015802531193028]		[0.9064884452485678, 0.6071984350163462]
08 11 15 7 11 29.9980000			[4.559881442344642, 0.620136009112682]				[1.1595870667729098, 0.5124456300368884]			[5.749799361843138, 1.0930017555377525]		[1.283249937090952, 0.9858445697951886]					[3.6447796394140726, 1.0119321584605814]		[0.9034625842541366, 0.6045719611207515]
08 11 15 7 11 59.9980000			[4.563554492594164, 0.6230528528862711]				[1.1619843171760715, 0.5095076154938698]			[5.754183903434324, 1.0964369896496315]		[1.276487090069209, 0.9839954136952099]					[3.640372985113451, 1.0080502308744126]		[0.9004655880845251, 0.6019335442658003]
08 11 15 7 12 29.9980000			[4.567239452297075, 0.625967413450668]				[1.1643830979888885, 0.5065736864179731]			[5.758599740713453, 1.0998749632945763]		[1.2697802518956527, 0.9821137510741572]					[3.6360304564953063, 1.0041570771979498]		[0.8974973610024739, 0.5992833522223944]
08 11 15 7 12 59.9980000			[4.570936371698032, 0.6288796724398984]				[1.1667833964295866, 0.5036438276236984]			[5.7630476801153945, 1.103315614478555]		[1.2631298052482072, 0.9801999672906334]					[3.631750848962034, 1.0002530191833248]		[0.894557805267375, 0.5966215515836298]
08 11 15 7 13 29.9980000			[4.574645301656722, 0.631789611391145]				[1.1691851996701046, 0.500718023878104]			[5.767528552892399, 1.1067588791238]		[1.2565361031961424, 0.9782544492470762]					[3.6275329781357804, 0.9963383717376979]		[0.8916468212143258, 0.5939483077547685]
08 11 15 7 13 59.9980000			[4.578366293655357, 0.6346972117430683]				[1.1715884948363275, 0.4977962599016393]			[5.772043216031566, 1.110204690994673]		[1.2499994697065602, 0.9762775851467312]					[3.6233756797461028, 0.9924134430864786]		[0.8887643073317645, 0.591263784943821]
08 11 15 7 14 29.9980000			[4.582099399806325, 0.6376024548340224]				[1.173993269008286, 0.4948785203688773]			[5.77659255321164, 1.1136529816201322]		[1.2435202001737247, 0.9742697642566763]					[3.6192778094974107, 0.9884785349333708]		[0.8859101603376907, 0.5885681461528833]
08 11 15 7 14 59.9980000			[4.585844672859906, 0.6405053219002707]				[1.176399509220376, 0.4919647899093121]			[5.7811774758010905, 1.1171036802126666]		[1.2370985619692851, 0.9722313766771247]					[3.6152382429182164, 0.9845339426171904]		[0.8830842752544537, 0.5858615531700451]
08 11 15 7 15 29.9980000			[4.589602166212093, 0.6434057940741537]				[1.1788072024615812, 0.4890550531081407]			[5.785798923899444, 1.120556713583505]		[1.2307347950113467, 0.9701628131170039]					[3.6112558751936588, 0.9805799552654849]		[0.8802865454821246, 0.5831441665620254]
08 11 15 7 15 59.9980000			[4.593371933912508, 0.6463038523822183]				[1.1812163356756673, 0.48614929450699873]			[5.7904578674239175, 1.1240120060538854]		[1.2244291123504982, 0.968064464676083]					[3.6073296209831116, 0.9766168559449232]		[0.8775168628704225, 0.5804161456673463]
08 11 15 7 16 29.9980000			[4.597154030672423, 0.6491994777433099]				[1.1836268957614022, 0.48324749860473987]			[5.795155307243631, 1.1274694793622182]		[1.218181700770887, 0.9659367226336288]					[3.6034584142245114, 0.9726449218084169]		[0.874775117789224, 0.5776776485901912]
08 11 15 7 16 59.9980000			[4.60094851187287, 0.6520926509666218]				[1.1860388695727737, 0.4803496498582114]			[5.799892276363501, 1.1309290525668418]		[1.2119927214044892, 0.9637799782436933]					[3.5996412079266, 0.9686644242390426]		[0.8720611991976335, 0.5749288321947799]
08 11 15 7 17 29.9980000			[4.604755433572864, 0.654983352749712]				[1.1884522439191798, 0.4774557326829682]			[5.804669841160452, 1.134390641944223]		[1.2058623103568247, 0.9615946225370986]					[3.5958769739505216, 0.9646756289907455]		[0.8693749947116304, 0.5721698521003894]
08 11 15 7 17 59.9980000			[4.608574852517728, 0.6578715636764451]				[1.1908670055656585, 0.4745657314540732]			[5.809489102674326, 1.137854160882293]		[1.1997905793423467, 0.9593810461301567]					[3.592164702782174, 0.9606787963258178]		[0.8667163906702914, 0.5694008626768581]
08 11 15 7 18 29.9980000			[4.612406826147492, 0.6607572642149578]				[1.1932831412330773, 0.47167963050679995]			[5.81435119795622, 1.141319519768687]		[1.1937776163278855, 0.9571396390400894]					[3.5885034032961713, 0.9566741811492272]		[0.8640852722005984, 0.5666220170407087]
08 11 15 7 18 59.9980000			[4.616251412605428, 0.6636404347155168]				[1.1957006375983474, 0.46879741413739834]			[5.81925730147698, 1.144786625873569]		[1.18782348618252, 0.9548707905072404]					[3.5848921025126383, 0.9526620331397978]		[0.8614815232808246, 0.5638334670517171]
08 11 15 7 19 29.9980000			[4.620108670746675, 0.6665210554083643]				[1.1981194812946392, 0.46591906660384896]			[5.824208626598873, 1.1482553832267903]		[1.1819282313323463, 0.952574888823999]					[3.58132984534796, 0.9486425968782567]		[0.8589050268025293, 0.5610353633100718]
08 11 15 7 19 59.9980000			[4.623978660146963, 0.6693991064015131]				[1.2005396589115704, 0.4630445721265639]			[5.829206427113487, 1.1517256924890447]		[1.1760918724186968, 0.9502523211704339]					[3.577815694360128, 0.9446161119722309]		[0.8563556646311434, 0.5582278551539522]
08 11 15 7 20 29.9980000			[4.627861441111448, 0.6722745676784985]				[1.2029611569954202, 0.4601739148891426]			[5.834251998848967, 1.1551974508166438]		[1.1703144089583852, 0.9479034734565895]					[3.574348729489743, 0.9405828131781884]		[0.8538333176651794, 0.5554110906576575]
08 11 15 7 20 59.9980000			[4.631757074683641, 0.6751474190960869]				[1.2053839620493418, 0.45730707903911044]			[5.839346681350236, 1.1586705517196467]		[1.1645958200046633, 0.9455287301714254]					[3.570928047797329, 0.936542930520412]		[0.8513378658940555, 0.5525852166301338]
08 11 15 7 21 29.9980000			[4.635665622654474, 0.6780176403819099]				[1.2078080605335477, 0.45444404868860794]			[5.844491859635526, 1.1621448849128888]		[1.1589360648076443, 0.9431284742382506]					[3.567552763197885, 0.9324966894069898]		[0.8488691884545613, 0.5497503786140182]
08 11 15 7 21 59.9980000			[4.639587147571413, 0.6808852111321133]				[1.2102334388655347, 0.45158480791515715]			[5.849688966033069, 1.1656203361595299]		[1.153335083472969, 0.9407030868766924]					[3.5642220061929923, 0.9284443107429519]		[0.8464271636859655, 0.54690672088505]
08 11 15 7 22 29.9980000			[4.643521712747739, 0.6837501108088928]				[1.2126600834202683, 0.44872934076234106]			[5.854939482101815, 1.1690967871067048]		[1.1477927976176439, 0.9382529474710378]					[3.5609349236015277, 0.9243860110405205]		[0.8440116691837912, 0.5440543864519799]
08 11 15 7 22 59.9980000			[4.647469382271895, 0.6866123187380143]				[1.215087980530393, 0.44587763124053265]			[5.860244940640323, 1.1725741151128328]		[1.1423091110219503, 0.9357784334448664]					[3.5576906782891435, 0.9203220025265872]		[0.8416225818522498, 0.5411935170568024]
08 11 15 7 23 29.9980000			[4.6514302210169625, 0.689471814106279]				[1.2175171164864433, 0.44302966332762456]			[5.86560692778809, 1.1760521930660708]		[1.1368839102764792, 0.9332799201418917]					[3.554488448897325, 0.9162524932474423]		[0.8392597779553821, 0.5383242531754714]
08 11 15 7 23 59.9980000			[4.655404294650234, 0.692328575958934]				[1.2199474775370305, 0.4401854209697014]			[5.871027085223744, 1.179530889193421]		[1.1315170654233684, 0.9307577807128867]					[3.551327429572269, 0.912177687170814]		[0.8369231331668806, 0.535446734018911]
08 11 15 7 24 29.9980000			[4.659391669642893, 0.6951825831970364]				[1.222379049889049, 0.4373448880817602]			[5.876507112464945, 1.1830100668599575]		[1.1262084305908788, 0.9282123860086123]					[3.5482068296942955, 0.908097784285259]		[0.8346125226186528, 0.532561097534477]
08 11 15 7 24 59.9980000			[4.663392413279809, 0.698033814574769]				[1.2248118197078917, 0.4345080485484275]			[5.882048769274776, 1.1864895843575773]		[1.1209578446205433, 0.9256441044785351]					[3.545125873607905, 0.9040129806969948]		[0.8323278209480909, 0.5296674804076884]
08 11 15 7 25 29.9980000			[4.667406593669448, 0.7008822486966692]				[1.2272457731176283, 0.4316748862246229]			[5.887653878179812, 1.1899692946826685]		[1.1157651316861545, 0.9230533020753353]					[3.5420838003529362, 0.899923468724197]		[0.8300689023441199, 0.5267660180643918]
08 11 15 7 25 59.9980000			[4.671434279753862, 0.7037278640148735]				[1.22968089620122, 0.42884538493626595]			[5.893324327105172, 1.193449045302046]		[1.1106301019039286, 0.9204403421649751]					[3.539079863397342, 0.8958294369888203]		[0.8278356405919883, 0.5238568446731643]
08 11 15 7 26 29.9980000			[4.675475541318821, 0.7065706388262372]				[1.2321171750007236, 0.42601952848098873]			[5.899062072132154, 1.1969286779064487]		[1.1055525519332627, 0.9178055854422386]					[3.53611333037155, 0.8917310705060109]		[0.8256279091168592, 0.5209400931481173]
08 11 15 7 26 59.9980000			[4.679530449004034, 0.7094105512694341]				[1.2345545955174775, 0.423197300628773]			[5.904869140384275, 1.200408028150886]		[1.1005322655675103, 0.91514938985158]					[3.53318348280488, 0.8876285507711767]		[0.8234455810261926, 0.5180158951519336]
08 11 15 7 27 29.9980000			[4.68359907431349, 0.7122475793219928]				[1.2369931437123198, 0.4203786851226885]			[5.910747633047579, 1.203886925381]		[1.0955690143143042, 0.9124721105131788]					[3.5302896158643216, 0.8835220558447243]		[0.8212885291509543, 0.5150843810992676]
08 11 15 7 27 59.9980000			[4.687681489625904, 0.7150817007972736]				[1.239432805505772, 0.417563665679523]			[5.916699728531719, 1.2073651923446764]		[1.0906625579649907, 0.9097740996539749]					[3.5274310380956733, 0.8794117604345697]		[0.819156626085655, 0.5121456801603596]
08 11 15 7 28 29.9980000			[4.691777768205268, 0.7179128933413904]				[1.2418735667782457, 0.4147522259904812]			[5.922727685778025, 1.2108426448879475]		[1.0858126451527796, 0.9070557065436516]					[3.524607071167354, 0.875297835976462]		[0.8170497442272531, 0.50919992026499]
08 11 15 7 28 59.9980000			[4.6958879842115175, 0.7207411344300771]				[1.244315413370252, 0.41194434972187216]			[5.9288338477213935, 1.21431909163429]		[1.0810190138992761, 0.9043172774353292]					[3.521817049617166, 0.8711804507121362]		[0.8149677558129222, 0.5062472281066255]
08 11 15 7 29 29.9980000			[4.7000122127113135, 0.7235664013654618]				[1.246758331082584, 0.40914002051574283]			[5.935020644912821, 1.217794333646297]		[1.0762813921491048, 0.9015591555108606]		[2.0329556947399747, 0.2662855164391244]			[3.5190603206019477, 0.8670597697654141]		[0.8129105329567223, 0.5032877291468892]
08 11 15 7 29 59.9980000			[4.70415052968891, 0.7263886712728466]				[1.2492023056765238, 0.40633922199056144]			[5.94129059930971, 1.221268164068654]		[1.0715994982923707, 0.8987816808305671]		[2.0298478292482676, 0.26876278836934403]			[3.516336243650347, 0.8629359552162651]		[0.8108779476851703, 0.5003215476201944]
08 11 15 7 30 29.9980000			[4.7083030120571525, 0.7292079210973594]				[1.2516473228740548, 0.4035419377418976]			[5.94764632824106, 1.2247403677512727]		[1.0669730416747634, 0.8959851902873054]		[2.026732164264175, 0.27123754414185]			[3.5136441904189497, 0.8588091661728644]		[0.8088698719717551, 0.49734880653868396]
08 11 15 7 30 59.9980000			[4.712469737668581, 0.732024127600573]				[1.2540933683580382, 0.400748151343046]			[5.954090548555176, 1.228210720851412]		[1.0624017230951295, 0.8931700175646267]		[2.023608620781295, 0.2737096847264047]			[3.510983544451654, 0.8546795588417465]		[0.8068861777703873, 0.4943696276973142]
08 11 15 7 31 29.9980000			[4.716650785326632, 0.7348372673570581]				[1.256540427768285, 0.3979578463583667]			[5.960626080957226, 1.2316789904134586]		[1.0578852352903836, 0.8903364930989968]		[2.0204771199449483, 0.27617911047118504]			[3.5083537009424623, 0.8505472865960788]		[0.8049267370478325, 0.491384131679226]
08 11 15 7 31 59.9980000			[4.720846234796959, 0.7376473167508686]				[1.2589884867178942, 0.39517100629463214]			[5.967255854544376, 1.2351449339250378]		[1.0534232634076675, 0.8874849440458514]		[2.0173375830661877, 0.2786457211002761]			[3.505754066501904, 0.8464125000420836]		[0.8029914218151193, 0.48839243786124176]
08 11 15 7 32 29.9980000			[4.725056166818849, 0.7404542519719608]				[1.2614375307698544, 0.39238761467368705]			[5.973982911546099, 1.2386082988479825]		[1.049015485463699, 0.8846156942493721]		[2.0141899316360394, 0.28110941571121195]			[3.503184058926914, 0.8422753470837049]		[0.8010801041579663, 0.48539466441962614]
08 11 15 7 32 59.9980000			[4.729280663116751, 0.743258049012553]				[1.2638875454525904, 0.3896076549863353]			[5.9808104122773456, 1.242068822122638]		[1.0446615727912736, 0.8817290642158223]		[2.0110340873401062, 0.2835700927726724]			[3.500643106974312, 0.8381359729855313]		[0.799192656266223, 0.48239092833596087]
08 11 15 7 33 29.9980000			[4.733519806411923, 0.7460586836633846]				[1.2663385162564058, 0.3868311107043521]			[5.9877416403122, 1.245526229643869]		[1.040361190440288, 0.8788253710526133]		[2.00786997207344, 0.28602765012225817]			[3.4981306501380773, 0.833994520434031]		[0.7973289504623681, 0.4793813454032605]
08 11 15 7 33 59.9980000			[4.73777368043415, 0.7488561315099725]				[1.26879042863369, 0.3840579652811373]			[5.994780007885329, 1.2489802357070463]		[1.0361139977301028, 0.8759049285998642]		[2.0046975079557283, 0.28848198496438116]			[3.495646138430175, 0.8298511295971489]		[0.7954888592290612, 0.47636603023219015]
08 11 15 7 34 29.9980000			[4.742042369933599, 0.7516503679287292]				[1.2712432679991303, 0.38128820215236936]			[6.001929061528064, 1.2524305424220084]		[1.0319196484588564, 0.8729680471855702]		[2.0015166173467884, 0.2909329938682694]			[3.4931890321651027, 0.8257059381823199]		[0.7936722552357887, 0.4733450962575063]
08 11 15 7 34 59.9980000			[4.746325960692763, 0.7544413680830473]				[1.273697019729886, 0.37852180473659924]			[6.00919248794757, 1.2558768390936366]		[1.027777791432345, 0.8700150337644341]		[1.9983272228623683, 0.2933805727660798]			[3.4907588017482687, 0.8215590814929107]		[0.7918790113645992, 0.4703186557445772]
08 11 15 7 35 29.9980000			[4.7506245395385065, 0.7572291069192995]				[1.2761516691658168, 0.3757587564359241]			[6.016574120152383, 1.2593188015659742]		[1.0236880708131784, 0.8670461918687413]		[1.9951292473902966, 0.29582461695116374]			[3.488354927467979, 0.8174106924831678]		[0.7901090007349749, 0.46728681979612063]
08 11 15 7 35 59.9980000			[4.754938194354213, 0.7600135591627715]				[1.278607201609658, 0.3729990406365738]			[6.02407794383311, 1.262756091528739]		[1.019650126491079, 0.8640618216002708]		[1.9919226141068918, 0.29826502107639713]			[3.4859768992911597, 0.8132609018117088]		[0.7883620967278252, 0.46424969835899804]
08 11 15 7 36 29.9980000			[4.759267014092032, 0.7627946993135168]				[1.2810636023272313, 0.3702426407095507]			[6.031708104001196, 1.2661883557832971]		[1.015663594440831, 0.8610622196248399]		[1.9887072464937512, 0.30070167915269586]			[3.483624216662902, 0.8091098378935611]		[0.7866381730086583, 0.46120740023121687]
08 11 15 7 36 59.9980000			[4.763611088785218, 0.7655725016421446]				[1.2835208565476528, 0.3674895400112703]			[6.039468911890342, 1.2696152254659183]		[1.0117281070680197, 0.8580476791693904]		[1.985483068354845, 0.3031344845476356]			[3.481296388309599, 0.8049576269508399]		[0.7849371035499101, 0.45816003306897446]
08 11 15 7 37 29.9980000			[4.767970509560593, 0.7683469401854967]				[1.2859789494635165, 0.36473972188413956]			[6.047364852122628, 1.2730363152256636]		[1.007843293542748, 0.8550184900214156]		[1.9822500038339352, 0.305563329984212]			[3.4789929320457817, 0.8008043930620833]		[0.7832587626524801, 0.45510770339387113]
08 11 15 7 37 59.9980000			[4.772345368651042, 0.7711179887423163]				[1.2884378662311018, 0.36199316965718764]			[6.05540059014067, 1.2764512223542788]		[1.004008780121476, 0.8519749385307234]		[1.9790079774323401, 0.30798810753974104]			[3.4767133745847207, 0.7966502582102543]		[0.7816030249664803, 0.45205051660021583]
08 11 15 7 38 29.9980000			[4.776735759408173, 0.7738856208687683]				[1.2908975919705834, 0.35924986664669956]			[6.063580979904439, 1.2798595258652206]		[1.000224190457195, 0.8489173076133312]		[1.9757569140270173, 0.3104087086448981]			[3.4744572513525687, 0.7924953423295035]		[0.7799697655112098, 0.44898857696242434]
08 11 15 7 38 59.9980000			[4.781141776315019, 0.7766498098739167]				[1.2933581117662138, 0.3565097961567831]			[6.0719110718496205, 1.2832607855189002]		[0.9964891458981315, 0.8458458767574291]		[1.972496738889023, 0.31282502408293134]			[3.4722241063060935, 0.7883397633506829]		[0.7783588596943769, 0.4459219876425006]
08 11 15 7 39 29.9980000			[4.785563514998847, 0.7794105288151112]				[1.2958194106665317, 0.3537729414799948]			[6.080396121101186, 1.286654540791009]		[0.9928032657751823, 0.8427609220312792]		[1.9692273777022518, 0.315236943988973]			[3.4700134917541154, 0.784183637245655]		[0.7767701833305927, 0.44285085069762903]
08 11 15 7 39 59.9980000			[4.790001072244049, 0.7821677504932965]				[1.298281473684573, 0.3510392858979543]			[6.089041595933069, 1.2900403097807496]		[0.9891661676783015, 0.8396627160929891]		[1.965948756582581, 0.3176443578495613]			[3.467824968182372, 0.7800270780704569]		[0.77520361265915, 0.43977526708785514]
08 11 15 7 40 29.9980000			[4.794454546005115, 0.7849214474482318]				[1.3007442857980491, 0.34830881268190944]			[6.097853186460125, 1.2934175880555736]		[0.9855774677220649, 0.836551528201966]		[1.9626608020973275, 0.32004715450229515]			[3.4656581040818706, 0.7758701980073248]		[0.7736590243610911, 0.43669533668379423]
08 11 15 7 40 59.9980000			[4.798924035419686, 0.7876715919536407]				[1.3032078319495735, 0.34558150509337154]			[6.106836813545026, 1.2967858474290106]		[0.9820367808006462, 0.8334276242320837]		[1.9593634412850682, 0.32244522213566007]			[3.463512475780821, 0.7717131074056104]		[0.7721362955756084, 0.43361115827447605]
08 11 15 7 41 29.9980000			[4.803409640821702, 0.7904181560122377]				[1.3056720970468383, 0.3428573463846692]			[6.115998637896422, 1.3001445346680014]		[0.9785437208324269, 0.8302912666863613]		[1.9560566016758056, 0.3248384482890222]			[3.461387667279873, 0.7675559148216483]		[0.7706353039157644, 0.4305228295751892]
08 11 15 7 41 59.9980000			[4.807911463754581, 0.7931611113507356]				[1.3081370659628262, 0.3401363197995578]			[6.125345069328875, 1.3034930701260663]		[0.9750979009944901, 0.8271427147131137]		[1.9527402113114827, 0.3272267198527898]			[3.459283270090721, 0.7633987270575878]		[0.7691559274835759, 0.42743044723544976]
08 11 15 7 42 29.9980000			[4.812429606984527, 0.7959004294146994]				[1.3106027235360223, 0.33741840857382127]			[6.134882776147747, 1.3068308462986131]		[0.9716989339472374, 0.8239822241234631]		[1.949414198766884, 0.32960992306878234]			[3.4571988830781497, 0.7592416491992042]		[0.7676980448844518, 0.4243341068469593]
08 11 15 7 42 59.9980000			[4.816964174513859, 0.7986360813633446]				[1.313069054570593, 0.33470359593582094]			[6.144618694613482, 1.3101572262966021]		[0.9683464320493668, 0.8208100474101673]		[1.9460784931708337, 0.3319879435307242]			[3.455134112305229, 0.7550847846527441]		[0.7662615352410286, 0.42123390295168245]
08 11 15 7 43 29.9980000			[4.82151527159443, 0.8013680380642406]				[1.3155360438365986, 0.33199186510709394]			[6.1545600384303665, 1.3134715422348258]		[0.9650400075634821, 0.8176264337676038]		[1.9427330242278154, 0.3343606661849822]			[3.453088570881759, 0.7509282351808372]		[0.7648462782063851, 0.4181299290498948]
08 11 15 7 43 59.9980000			[4.826083004741097, 0.8040962700879185]				[1.3180036760702043, 0.32928319930295075]			[6.164714308192734, 1.3167730935310529]		[0.9617792728525373, 0.8144316291129201]		[1.9393777222399122, 0.3367279753314668]			[3.451061878815983, 0.7467721009374579]		[0.7634521539766952, 0.41502227760834937]
08 11 15 7 44 29.9980000			[4.830667481745249, 0.8068207477023986]				[1.3204719359738624, 0.3265775817330094]			[6.175089300709642, 1.3200611451124344]		[0.958563840567412, 0.8112258761082216]		[1.9360125181291317, 0.3390897546247349]			[3.4490536628693196, 0.7426164805020192]		[0.762079043303283, 0.4119110400684044]
08 11 15 7 44 59.9980000			[4.835268811688399, 0.8095414408675892]				[1.3229408082165215, 0.32387499560179195]			[6.185693118113165, 1.323334925525682]		[0.9553933238258333, 0.8080094141837364]		[1.9326373434600723, 0.3414458870752926]			[3.447063556414186, 0.7384614709126005]		[0.7607268275041502, 0.4087963068542544]
08 11 15 7 45 29.9980000			[4.8398871049557926, 0.8122583192296557]				[1.325410277433841, 0.3211754241093061]			[6.1965341766389335, 1.326593624947805]		[0.9522673363828996, 0.8047824795618855]		[1.9292521304629655, 0.3437962550510993]			[3.4450911992949145, 0.7343071676983048]		[0.7593953884749332, 0.40567816738111917]
08 11 15 7 45 59.9980000			[4.844522473250093, 0.8149713521152305]				[1.3278803282283662, 0.31847885045157354]			[6.207621214948089, 1.3298363930945]		[0.9491854927934583, 0.8015453052821919]		[1.9258568120570967, 0.3461407402793105]			[3.443136237691578, 0.7301536649108374]		[0.7580846086993627, 0.4025567100635283]
08 11 15 7 46 29.9980000			[4.849175029605086, 0.8176805085255562]				[1.3303509451697597, 0.31578525782123823]			[6.218963301837619, 1.3330623370237447]		[0.9461474085665699, 0.7982981212269913]		[1.922451321874543, 0.3484792238481762]			[3.44119832398669, 0.7260010551552696]		[0.756794371259185, 0.39943202232355485]
08 11 15 7 46 59.9980000			[4.853844888399422, 0.8203857571305267]				[1.3328221127949782, 0.313094629408087]			[6.230569843161576, 1.3362705188327686]		[0.9431527003123119, 0.7950411541478021]		[1.9190355942843236, 0.3508115862092202]			[3.4392771166349014, 0.7218494296200274]		[0.7555245598436066, 0.39630419059913663]
08 11 15 7 47 29.9980000			[4.858532165370384, 0.8230870662626271]				[1.3352938156084833, 0.31040694839962596]			[6.242450587756972, 1.3394599532472597]		[0.9402009858811511, 0.7917746276924069]		[1.9156095644168922, 0.35313770717961274]			[3.437372280035398, 0.7176988781061537]		[0.7542750587582348, 0.39317330035233766]
08 11 15 7 47 59.9980000			[4.863236977627672, 0.8257844039107751]				[1.337766038082456, 0.30772219798165085]			[6.254615632137633, 1.342629605102662]		[0.9372918844961253, 0.7884987624325026]		[1.9121731681889913, 0.35545746594477906]			[3.435483484407048, 0.7135494890558306]		[0.7530457529335655, 0.3900394360776943]
08 11 15 7 48 29.9980000			[4.86795944366721, 0.8284777377140587]				[1.3402387646569769, 0.3050403613387647]			[6.267075423683459, 1.3457783867185498]		[0.9344250168780703, 0.7852137758919091]		[1.9087263423288756, 0.35777074106124385]			[3.433610405666369, 0.7094013495801921]		[0.7518365279329954, 0.38690268131049604]
08 11 15 7 48 59.9980000			[4.872699683384949, 0.8311670349553777]				[1.3427119797402383, 0.30236142165494595]			[6.279840762013931, 1.348905155168475]		[0.9316000053641161, 0.7819198825752532]		[1.9052690244018886, 0.3600774104597072]			[3.4317527253080473, 0.7052545454864689]		[0.7506472699604063, 0.38376311863513457]
08 11 15 7 49 29.9980000			[4.877457818090694, 0.833852262554951]				[1.3451856677087564, 0.29968536211411256]			[0.009737491012193478, 1.3520087094494437]		[0.9288164740196782, 0.7786172939971324]		[1.9018011528364225, 0.36237735144839656]			[3.4299101302880497, 0.7011091613044627]		[0.7494778658673, 0.3806208296933931]
08 11 15 7 49 59.9980000			[4.882233970521886, 0.8365333870637814]				[1.3476598129075499, 0.2970121659006229]			[0.02314772417588196, 1.3550877875571745]		[0.9260740487441773, 0.7753062187116235]		[1.898322666950191, 0.36467044071660804]			[3.428082312909401, 0.6969652803123673]		[0.74832820315953, 0.37747589519279395]
08 11 15 7 50 29.9980000			[4.887028264857406, 0.839210374656951]				[1.3501343996503694, 0.29434181619986755]			[0.036897995148391496, 1.3581410634757765]		[0.9233723573706897, 0.7719868623421944]		[1.8948335069769007, 0.36695655433856106]			[3.4262689707103466, 0.6928229845619726]		[0.7471981700036078, 0.374328394914875]
08 11 15 7 50 59.9980000			[4.89184082673134, 0.8418831911268398]				[1.3526094122198753, 0.29167429619876123]			[0.0510004765141491, 1.361167144093388]		[0.9207110297597478, 0.7686594276118941]		[1.8913336140932642, 0.3692355677774841]			[3.424469806354981, 0.6886823549032715]		[0.746087655232632, 0.37117840772352606]
08 11 15 7 51 29.9980000			[4.8966717832467115, 0.8445518018762299]				[1.355084834867849, 0.28900958908630286]			[0.06546765859760316, 1.364164566058658]		[0.9180896978875122, 0.7653241143738336]		[1.887822930446352, 0.3715073558899689]			[3.422684527526353, 0.6845434710084461]		[0.7449965483518161, 0.36802601157325054]
08 11 15 7 51 59.9980000			[4.901521262989184, 0.8472161719113002]				[1.3575606518154086, 0.2863476780541176]			[0.08031233071401064, 1.3671317925969415]		[0.9155079959284967, 0.7619811196418739]		[1.8843013991813131, 0.37377179293059615]			[3.420912846821846, 0.6804064113953137]		[0.743924739543659, 0.3648712835174722]
08 11 15 7 52 29.9980000			[4.906389396040705, 0.8498762658345189]				[1.360036847253186, 0.2836885462969628]			[0.09554755699881869, 1.3700672103096108]		[0.9129655603330704, 0.7586306376215487]		[1.8807689644694148, 0.3760287525568287]			[3.4191544816508417, 0.6762712534502038]		[0.7428721197190776, 0.36171429985278913]
08 11 15 7 52 59.9980000			[4.911276313993101, 0.8525320478373849]				[1.3625134053415422, 0.28103217701326183]			[0.11118664605657795, 1.3729691259851289]		[0.9104620298999169, 0.7552728597410898]		[1.8772255715364672, 0.3782781078342141]			[3.41740915413474, 0.6721380734502855]		[0.7418385803356939, 0.3585551355820618]
08 11 15 7 53 29.9980000			[4.916182149961589, 0.8551834816931304]				[1.364990310210779, 0.27837855340565654]			[0.1272431136047827, 1.375835763456463]		[0.907997045843649, 0.7519079746826348]		[1.8736711666915222, 0.38051973124181204]			[3.415676591009075, 0.6680069465853873]		[0.7408240136824182, 0.3553938652420212]
08 11 15 7 53 59.9980000			[4.921107038598227, 0.8578305307492374]				[1.3674675459613153, 0.2757276586814799]			[0.14373063722670223, 1.3786652605461387]		[0.9055702518577644, 0.7485361684135023]		[1.870105697355962, 0.3827534946779724]			[3.4139565235278577, 0.6638779469792978]		[0.739828312695439, 0.35223056236416067]
08 11 15 7 54 29.9980000			[4.926051116105257, 0.8604731579198743]				[1.3699450966639188, 0.27307947605332994]			[0.16066300228963243, 1.3814556661477757]		[0.9031812941731178, 0.7451576242175421]		[1.8665291120928844, 0.384979269466375]			[3.4122486873699525, 0.6597511477105755]		[0.7388513710088283, 0.34906529961997984]
08 11 15 7 54 59.9980000			[4.931014520248359, 0.8631113256782098]				[1.3724229463598825, 0.27043398873954094]			[0.1780540380395941, 1.384204937501198]		[0.9008298216120997, 0.7417725227265238]		[1.862941360636824, 0.3871969263623783]			[3.4105528225476496, 0.6556266208328775]		[0.7378930829577067, 0.3458981488291694]
08 11 15 7 55 29.9980000			[4.935997390369785, 0.8657449960486086]				[1.3749010790612364, 0.2677911799647153]			[0.1959175428493888, 1.3869109377274138]		[0.8985154856386774, 0.7383810419515333]		[1.8593423939237745, 0.38940633555966453]			[3.4088686733171367, 0.6515044373948156]		[0.7369533435810863, 0.34272918096770455]
08 11 15 7 55 59.9980000			[4.940999867401363, 0.8683741305987103]				[1.37737947875096, 0.26515103296025666]			[0.21426719758421797, 1.389571433699528]		[0.8962379404044815, 0.7349833573143888]		[1.8557321641215596, 0.39160736669722407]			[3.4071959880909657, 0.6473846674593771]		[0.736032048624447, 0.339558466175972]
08 11 15 7 56 29.9980000			[4.946022093877362, 0.8709986904313947]				[1.3798581293831622, 0.2625135309648413]			[0.23311646606207337, 1.392184094336212]		[0.893996842791084, 0.7315796416789552]		[1.85211062466044, 0.39379988886659606]			[3.4055345193525426, 0.6432673801228821]		[0.7351290945420087, 0.3363860737668032]
08 11 15 7 56 59.9980000			[4.951064213947218, 0.8736186361765946]							[0.25247848163261044, 1.3947464894152408]		[0.891791852448645, 0.7281700653824774]		[1.848477730264087, 0.3959837706194855]			[3.4038840235724144, 0.639152643533529]		[0.7342443784987558, 0.3332120722335365]
08 11 15 7 57 29.9980000			[4.956126373388062, 0.8762339279830548]							[0.27236591898832385, 1.3972560890158903]		[0.8896226318310619, 0.7247547962667873]		[1.844833436980804, 0.39815887997567656]			[3.4022442611264028, 0.6350405249095277]		[0.7333777983721759, 0.3300365292579821]
08 11 15 7 57 59.9980000			[4.961208719617088, 0.8788445255098994]							[0.2927908504623314, 1.3997102637100962]		[0.8874888462277839, 0.7213339997094368]		[1.841177702215043, 0.4003250844312802]			[3.4006149962156447, 0.6309310905568117]		[0.7325292527537679, 0.3268595117184161]
08 11 15 7 58 29.9980000			[4.966311401703716, 0.8814503879181151]					[2.308682524103859, 0.26589404805965516]		[0.31376458627279585, 1.4021062856328184]		[0.8853901637924299, 0.717907838654701]		[1.8375104847591903, 0.4024822509673129]			[3.3989959967883028, 0.6268244058863743]		[0.731698640950282, 0.3236810856974716]
08 11 15 7 58 59.9980000			[4.971434570381534, 0.8840514738618991]					[2.305951110926006, 0.26883491013292327]		[0.33529749844931606, 1.4044413305717494]		[0.8833262555683469, 0.7144764736444776]		[1.8338317448256116, 0.404630246058612]			[3.3973870344630064, 0.6227205354312229]		[0.7308858629847459, 0.3205013164900553]
08 11 15 7 59 29.9980000			[4.976578378060018, 0.886647741479887]					[2.3032131545218455, 0.2717773457689483]		[0.3573988285377203, 1.4067124812242504]		[0.8812967955112531, 0.711040062848996]		[1.8301414440789765, 0.4067689356831188]			[3.395787884454078, 0.6186195428629518]		[0.7300908195972369, 0.3173202686111609]
08 11 15 7 59 59.9980000			[4.9817429788359835, 0.8892391483862543]					[2.3004685454376785, 0.2747212750418367]		[0.3800764796306158, 1.4089167317747913]		[0.8793014605090841, 0.7075987620973994]		[1.8264395456687745, 0.40889818533145256]			[3.3941983254983077, 0.6145214910079633]		[0.72931341224546, 0.31413800580370815]
08 11 15 8 0 29.9980000			[4.986928528504789, 0.8918256516616975]					[2.2977171736172544, 0.2776666173550943]		[0.40333679382131044, 1.411050993948059]		[0.8773399303991782, 0.7041527249081403]		[1.8227260142621173, 0.4110178600168941]			[3.39261813978336, 0.6104264418633494]		[0.7285535431050851, 0.3109545910462694]
08 11 15 8 0 59.9980000			[4.992135184571242, 0.894407207844258]					[2.294958928403421, 0.2806132914335365]		[0.4271843168280091, 1.413112104690356]		[0.8754118879829212, 0.7007021025191865]		[1.8190008160767355, 0.4131278242856954]			[3.391047112877836, 0.6063344566124101]		[0.7278111150699048, 0.3077700865608238]
08 11 15 8 1 29.9980000			[4.997363106260188, 0.8969837729200852]					[2.292193698539944, 0.283561215315162]		[0.4516215522854324, 1.4150968356237141]		[0.8735170190379649, 0.6972470439180216]		[1.8152639189141913, 0.415227942227757]			[3.3894850336627855, 0.6022455956398602]		[0.7270860317517673, 0.3045845538203986]
08 11 15 8 1 59.9980000			[5.002612454526788, 0.8995553023140072]					[2.289421372173541, 0.2865103063429761]		[0.47664870903590495, 1.417001904402373]		[0.8716550123281352, 0.693787695871459]		[1.8115152921932904, 0.41731807748766814]			[3.3879316942647417, 0.5981599185467168]		[0.7263781974803452, 0.3013980535567344]
08 11 15 8 2 29.9980000			[5.007883392066427, 0.9021217508800033]					[2.2866418368560866, 0.2894604811567864]		[0.5022634456599986, 1.4188239880785165]		[0.8698255596111452, 0.6903242029551867]		[1.807754906983675, 0.41939809327610916]			[3.386386889990299, 0.5940774841648545]		[0.7256875173026891, 0.2982106457678318]
08 11 15 8 2 59.9980000			[5.013176083324271, 0.9046830728915475]					[2.283854979547037, 0.2924116556849561]		[0.528460617433163, 1.4205597385527526]		[0.8680283556442092, 0.6868567075831268]		[1.8039827360396072, 0.42146785238165835]			[3.3848504192620545, 0.5899983505712785]		[0.7250138969826361, 0.29502238972552647]
08 11 15 8 3 29.9980000			[5.0184906945044006, 0.9072392220318188]					[2.28106068661606, 0.2953637451361211]		[0.5552320318428388, 1.422205800143827]		[0.8662630981876693, 0.6833853500365359]		[1.8001987538338702, 0.42352721718291214]			[3.3833220835559525, 0.5859225751021002]		[0.7243572430000131, 0.29183334398294364]
08 11 15 8 3 59.9980000			[5.023827393578551, 0.909790151383786]					[2.2782588438458786, 0.2983166639908768]		[0.5825662196952855, 1.4237588292612653]		[0.8645294880067291, 0.6799102684928572]		[1.796402936591853, 0.42557604966104723]			[3.3818016873400873, 0.5818502143662099]		[0.7237174625497091, 0.2886435663819722]
08 11 15 8 4 29.9980000			[5.029186350294382, 0.9123358134201711]					[2.2754493364353565, 0.30127032599342657]		[0.6104482296191027, 1.4252155161042475]		[0.8628272288713887, 0.6764315990543235]		[1.792595262325747, 0.42761421141273503]			[3.380289038014765, 0.577781324258686]		[0.7230944635405544, 0.28545311406062635]
08 11 15 8 4 59.9980000			[5.034567736183297, 0.9148761599932477]					[2.272632049002794, 0.30422464414320644]		[0.6388594543624103, 1.426572608240691]		[0.8611560275546777, 0.6729494757762902]		[1.7887757108688531, 0.4296415636634495]			[3.3787839458538773, 0.5737159599739349]		[0.7224881545940798, 0.28226204346041894]
08 11 15 8 5 29.9980000			[5.0399717245677405, 0.9174111423245813]					[2.2698068655894916, 0.30717953068647263]		[0.6677774975992437, 1.427826935844308]		[0.8595155938292669, 0.6694640306953272]		[1.7849442639099844, 0.4316579672811649]			[3.3772862239476455, 0.5696541760185517]		[0.7218984450430981, 0.2790704103336222]
08 11 15 8 5 59.9980000			[5.045398490567985, 0.9199407109945709]					[2.2669736696635416, 0.31013489710787023]		[0.697176089934435, 1.4289754382863258]		[0.8579056404625502, 0.6659753938569887]		[1.781100905027954, 0.43366328279044]			[3.375795688146525, 0.5655960262239372]		[0.7213252449301731, 0.2758782697505419]
08 11 15 8 6 29.9980000			[5.050848211108356, 0.9224648159319001]					[2.2641323441238947, 0.3130906541219678]		[0.7270250623512032, 1.4300151916964632]		[0.8563258832102758, 0.6624836933433572]		[1.777245619726132, 0.4356573703869299]			[3.374312157006337, 0.561541563758665]		[0.7207684650059261, 0.2726856761066777]
08 11 15 8 6 59.9980000			[5.056321064922864, 0.9249834064028495]					[2.2612827713046864, 0.3160467116647745]		[0.7572903844287002, 1.4309434370285534]		[0.854776040808805, 0.6589890553002785]		[1.7733783954670108, 0.4376400899522354]			[3.372835451734688, 0.5574908411405979]		[0.7202280167272376, 0.26949268312989]
08 11 15 8 7 29.9980000			[5.0618172325602195, 0.9274964310004835]					[2.2584248329798315, 0.31900297888522816]		[0.7879342732369324, 1.4317576080949617]		[0.853255834966073, 0.6554916039643159]		[1.769499221706834, 0.43961130106921364]			[3.3713653961384606, 0.5534439102487719]		[0.719703812255299, 0.2662993438874618]
08 11 15 8 7 59.9980000			[5.067336896388205, 0.9300038376337189]					[2.2555584103679474, 0.3219593641366866]		[0.818915376903219, 1.4324553589756035]		[0.8517649903513286, 0.6519914616894156]		[1.7656080899302165, 0.44157086303766396]			[3.369901816572448, 0.5494008223350549]		[0.719195764453563, 0.26310571079314293]
08 11 15 8 8 29.9980000			[5.072880240597348, 0.9325055735162312]					[2.2526833841374936, 0.3249157749683571]		[0.8501890344767197, 1.433034590167509]		[0.8503032345837158, 0.648488748973301]		[1.7617049936847382, 0.44351863489042515]			[3.368444541889207, 0.5453616280355772]		[0.7187037868855748, 0.2599118356141387]
08 11 15 8 8 59.9980000			[5.078447451203881, 0.9350015851553023]					[2.249799634412287, 0.3278721181167547]		[0.8817076109928942, 1.433493472823675]		[0.8488702982197727, 0.6449835844835264]		[1.7577899286155199, 0.44545447540987904]			[3.366993403389881, 0.5413263773819337]
08 11 15 8 9 29.9980000			[5.0840387160519445, 0.9374918183404816]					[2.2469070407773, 0.3308282994971268]		[0.913420903684904, 1.4338304704395206]		[0.8474659147399015, 0.6414760850832815]		[1.7538628924997248, 0.4473782431448609]			[3.3655482347761274, 0.5372951198122069]
08 11 15 8 9 59.9980000			[5.089654224814991, 0.9399762181321497]					[2.2440054822847837, 0.33378422419487]		[0.9452766122757327, 1.4340443573834656]		[0.8460898205338812, 0.6379663658568775]		[1.7499238852810093, 0.44928979642800876]			[3.3641088721031336, 0.5332679041817366]
