# Supplementary material for: PyRINEX: a new multi-purpose Python package for GNSS RINEX data
Source: PeerJ Comput Sci. 2024 Jan 16;10:e1800. doi: 10.7717/peerj-cs.1800 (PMC10803049; doi:10.7717/peerj-cs.1800)
Supplement: Supplemental Information 3 [file peerj-cs-10-1800-s003.zip › 02283200CScarrier.csv]

epoch	G02	G03	G04	G06	G07	G08	G11	G13	G16	G17	G19	G20	G21	G23	G25	G27	G28	G31	G32
08 11 15 0 0 0.0000000		0.645306354155764		0.6371778961038217				0.602210431243293	0.7009095265821088		0.6130253067240119		0.42101253633154556	0.5932263482827693	36506.58895780344			0.5857207387452945
08 11 15 0 0 30.0000000		2.223151790909469		2.195884971995838				2.145201653940603	2.2301478013105225		2.2491225886624306		2.3609203256201	2.258609983487986	-18253.49698883181			2.2198110714089125
08 11 15 0 1 0.0000000		-3.4975138739682734		-3.4691523562651128				-3.4719394345302135	-3.51034828054253		-3.537608808139339		-3.592054370092228	-3.462816942075733	-3.3548380691645434			-3.435411710292101
08 11 15 0 1 30.0000000		3.1340674199163914		3.1828255800064653				3.193653035443276	3.187456031795591		3.2456889983732253		3.2999898601556197	3.13263928075321	3.1355396043218207			3.0980241333600134
08 11 15 0 2 0.0000000		-1.3530420185998082		-1.5128114932449535				-1.616071833530441	-1.5004803984775208		-1.4704705363838002		-1.5512517967727035	-1.4544589894940145	-1.5187253868207335			-1.4316024227300659
08 11 15 0 2 30.0000000		-1.2172238156199455		-1.131428332068026				-1.0484388021286577	-1.1235704029677436		-1.1872831613291055		-1.2239744593389332	-1.2021056393859908	-1.0936612053774297			-1.0946489521302283
08 11 15 0 3 0.0000000		1.5676722871139646		1.6893663570517674				1.74230198841542	1.6445528904732782		1.6645720468368381		1.8248574121389538	1.694053430634085	1.6345558954344597			1.5133840107591823
08 11 15 0 3 30.0000000		0.620612703030929		0.525782807264477				0.41574665368534625	0.6258848776051309		0.5519738025031984		0.41418010205961764	0.5394036339712329	0.5898227149737068			0.6362153140362352
08 11 15 0 4 0.0000000		-2.4550959190819412		-2.5493533053668216				-2.442343303002417	-2.603389925643569		-2.5272013725480065		-2.4612866337411106	-2.5474407256697305	-2.565603926166659			-2.4703776706010103
08 11 15 0 4 30.0000000		0.19480614084750414		0.25497056310996413				0.22563388012349606	0.30231316035497		0.27836818632204086		0.30081581289414316	0.2899883561185561	0.28191023046383634			0.16689760144799948
08 11 15 0 5 0.0000000		1.6479879803955555		1.740873844595626				1.6758461899589747	1.6708005079126451		1.6681581297889352		1.578103385749273	1.6806213447707705	1.706334195099771			1.7196215781150386
08 11 15 0 5 30.0000000		0.07156439335085452		-0.025454904534853995				0.028273439733311534	0.054168740287423134		0.037339313072152436		0.07168392871972173	0.03277177253039554	0.014778440177906305			0.07235081505496055
08 11 15 0 6 0.0000000		0.5292871035635471		0.6007445423165336				0.528878164710477	0.5222848023404367		0.60871571325697		0.5770323497708887	0.5367046354222111	0.5463052726117894			0.49747161904815584
08 11 15 0 6 30.0000000		-1.3451778031885624		-1.451596412807703				-1.2359406561590731	-1.3816803612280637		-1.4392590259667486		-1.4641351249301806	-1.423436219105497	-1.3597800836432725			-1.408311752951704
08 11 15 0 7 0.0000000		-2.1782565398607403		-2.0715736909769475				-2.3415303064975888	-2.0590790187125094		-2.150907931383699		-2.048421429237351	-2.1024895074078813	-2.137909950397443			-2.0272194945719093
08 11 15 0 7 30.0000000		3.018645856063813		2.8969643668970093				3.0910469971131533	2.887835580477258		2.9811115090269595		2.9603814287111163	2.9665532670915127	2.9686986259184778			2.848759848973714
08 11 15 0 8 0.0000000		1.377760831732303		1.4931509458692744				1.276910092914477	1.3879465709323995		1.4750884084496647		1.4182772890198976	1.3893935868982226	1.4154147151857615			1.5407766572898254
08 11 15 0 8 30.0000000		-2.180125074693933		-2.264341425267048				-2.0097986795008183	-2.0701077995472588		-2.254583502886817		-2.2882863980485126	-2.136985117685981	-2.1656423318199813			-2.3116525667719543
08 11 15 0 9 0.0000000		-1.5529253056738526		-1.4934277668362483				-1.5761908069252968	-1.5884778635227121		-1.5508491471409798		-1.4126905505545437	-1.595964599691797	-1.545809757313691			-1.5074449521489441
08 11 15 0 9 30.0000000		3.4762867789249867		3.4948652061866596				3.506875443039462	3.525026059243828		3.58963848114945		3.387584678013809	3.476821542310063	3.4954754705540836			3.5455988574540243
08 11 15 0 10 0.0000000		-2.4856090925168246		-2.5842767279827967				-2.837737362133339	-2.6289832398178987		-2.649140806403011		-2.4329314072383568	-2.5032438156194985	-2.5662393554812297			-2.588013806613162
08 11 15 0 10 30.0000000		0.5706403118092567		0.617316025076434				1.0076455255039036	0.628187520604115		0.6540954043157399		0.4990759197389707	0.5859661023132503	0.6855459881480783			0.6484205861343071
08 11 15 0 11 0.0000000		-0.1702131552156061		-0.17146513983607292				-0.4014086110983044	-0.09581764374161139		-0.2231991165317595		-0.14850791147910058	-0.23797126626595855	-0.32452800567261875			-0.3235905938781798
08 11 15 0 11 30.0000000		-0.37646959885023534		-0.296487346640788				-0.3807917751837522	-0.3462080852477811		-0.19535349193029106		-0.25860697717871517	-0.18212272954406217	-0.1700369977625087			-0.13079768838360906
08 11 15 0 12 0.0000000		1.6298751111607999		1.5281184097984806				1.9163780466187745	1.4841165320249274		1.4435057053342462		1.4768374115228653	1.4123004848952405	1.5013863577041775			1.4948433255776763
08 11 15 0 12 30.0000000		0.8037672191858292		0.8349032355472445				0.43985520605929196	0.9417370770825073		0.8962567267008126		0.8393134886864573	0.9339420633623376	0.9167917743325233			0.8320595342665911
08 11 15 0 13 0.0000000		-3.264405839378014		-3.212476831744425				-3.1689405171200633	-3.2569946016883478		-3.2999835696537048		-3.1731054049450904	-3.324891123455018	-3.3370586429955438			-3.2656829908955842
08 11 15 0 13 30.0000000		1.0564162593800575		0.9342000106116757				1.1853013783693314	1.0042041409760714		1.1061495854519308		0.9549741302616894	1.0862562567926943	1.0057203627657145			1.002933282405138
08 11 15 0 14 0.0000000		0.5007368468213826		0.6159067552071065				0.467606459511444	0.4747723374166526		0.46417136979289353		0.5835627967026085	0.46274951921077445	0.6095713421236724			0.6254444827791303
08 11 15 0 14 30.0000000		0.34406272368505597		0.22319911839440465				0.17838565190322697	0.37750767613761127		0.29768899944610894		0.1746359922690317	0.30244527879403904	0.26571623084601015			0.15430226642638445
08 11 15 0 15 0.0000000		-0.6279924882110208		-0.4553823189344257				-0.4936653363984078	-0.5414231654722244		-0.5028318711556494		-0.42641053488478065	-0.5273304849397391	-0.48918587784282863			-0.38331461464986205
08 11 15 0 15 30.0000000		0.18477139924652874		-0.011003614868968725				0.19671871862374246	0.020056904293596745		0.012595335021615028		0.04069890407845378	0.08329780754866078	-0.003661579918116331			-0.08189483149908483
08 11 15 0 16 0.0000000		0.2276911586523056		0.4099900459405035				0.16904296120628715	0.35769613593583927		0.3751609926111996		0.3582246135920286	0.370411005045753	0.4327899899799377			0.5242477108258754
08 11 15 0 16 30.0000000		-1.0001650797203183		-1.140091553563252				-1.1313905827701092	-1.0143898780806921		-1.0181395367253572		-1.108024415676482	-1.1359518289100379	-1.1829987324308604			-1.257425699615851
08 11 15 0 17 0.0000000		1.34516522125341		1.4430841831490397				1.7168156248517334	1.3331612761248834		1.3427556201349944		1.3644168275641277	1.3555900280480273	1.4826883892528713			1.4342951301950961
08 11 15 0 17 30.0000000		-0.32900117454119027		-0.493105405010283				-0.5992912335786968	-0.34944814350456		-0.44476876500993967		-0.3436097468947992	-0.34565444389590994	-0.41993041918613017			-0.3356826133094728
08 11 15 0 18 0.0000000		0.33612930169329047		0.5853243828751147				0.3208978830371052	0.3547328984714113		0.607035914901644		0.4071715112077072	0.43334992276504636	0.4671283159404993			0.4510475604329258
08 11 15 0 18 30.0000000		-0.37305967416614294		-0.5174719016067684				-0.2147057622205466	-0.27699037513229996		-0.6690562916919589		-0.3287746855057776	-0.41133010969497263	-0.4480214088689536			-0.48140973737463355
08 11 15 0 19 0.0000000		-1.2244400212075561		-1.2442452691029757				-1.3898717307019979	-1.2918898545904085		-1.057146066101268		-1.3723565427353606	-1.2746011554845609	-1.2187777848448604			-1.214323490159586
08 11 15 0 19 30.0000000		1.5329438953194767		1.6111331046558917				1.5884149498306215	1.4961833892157301		1.534321706276387		1.636732711456716	1.5733156493515708	1.519291611853987			1.5705600278452039
08 11 15 0 20 0.0000000		-1.1531209931708872		-1.2515495566185564				-1.1547944981139153	-1.1548825767822564		-1.2439495734870434		-1.2706250065239146	-1.2094036346534267	-1.096196630736813			-1.2716064625419676
08 11 15 0 20 30.0000000		1.771575756603852		1.8812847565859556				1.8549113110639155	1.9697100342600606		1.8865003038663417		1.9345475379377604	1.855427204282023	1.7377155756112188			1.9241478971671313
08 11 15 0 21 0.0000000		-1.9657024291809648		-2.0517936071846634				-2.0756442102137953	-2.2248819204978645		-2.0498684451449662		-2.113725903094746	-2.018254285445437	-1.9622925035655499			-1.956869340268895
08 11 15 0 21 30.0000000		1.1897934193257242		1.2085417164489627				1.3118209321983159	1.3197795204469003		1.230548948282376		1.2934626979986206	1.1296289972378872	1.2473595007322729			1.0822549453005195
08 11 15 0 22 0.0000000		-0.5750379855744541		-0.6110686890315264				-0.8304426500108093	-0.6678420579410158		-0.6226636972278357		-0.6938191462540999	-0.480629607278388	-0.7124541990924627			-0.6120438538491726
08 11 15 0 22 30.0000000		1.5771345172543079		1.652454859111458				1.7852783694397658	1.7213076672633179		1.6532035358250141		1.6786395604722202	1.4955416697193868	1.6976395128294826			1.689076951239258
08 11 15 0 23 0.0000000		-3.4520461102947593		-3.411529653472826				-3.4094409132376313	-3.4594888037536293		-3.4093339634127915		-3.409642237587832	-3.3286785317468457	-3.3467410672456026			-3.360506594646722
08 11 15 0 23 30.0000000		1.1818977452348918		1.0067961907479912				1.0059342682361603	1.0976121891872026		0.9895515292882919		1.02093290805351	0.9357665629941039	0.9727661381475627			0.938270527170971
08 11 15 0 24 0.0000000		2.086050142068416		2.2706579642836004				2.0843514755833894	2.184038312116172		2.3049207953736186		2.3097274056635797	2.5017905071144924	2.242566976463422			2.2908218244556338
08 11 15 0 24 30.0000000		0.0961573792155832		0.003932110499590635				0.4547280129045248	0.03054462728323415		-0.009462228510528803		-0.14354401582386345	-0.25075534055940807	0.04081844235770404			-0.01876717316918075
08 11 15 0 25 0.0000000		-2.527666934300214		-2.5209854941349477				-2.8751836237497628	-2.471365418226924		-2.518198413774371		-2.341435936978087	-2.572115499235224	-2.499437533086166			-2.4499307009391487
08 11 15 0 25 30.0000000		1.7532049398869276		1.7518460045102984				1.7430695339571685	1.693267009104602		1.7253026911057532		1.601337433909066	1.9843815208878368	1.6814706791192293			1.6904673466924578
08 11 15 0 26 0.0000000		-1.589836800005287		-1.5683643389493227				-1.4974542462732643	-1.5647027567029		-1.524802855681628		-1.3963833042653278	-1.6430177952279337	-1.456856002099812			-1.5438971791882068
08 11 15 0 26 30.0000000		2.4325727983377874		2.396579840220511				2.4136797974351794	2.453479037620127		2.4313585623167455		2.223718015360646	2.2866946821450256	2.352213062113151			2.4125913900788873
08 11 15 0 27 0.0000000		-2.1825598417781293		-2.0935997914057225				-2.1105047196615487	-2.1176768873119727		-2.2011068128049374		-2.0944680038373917	-1.96641335421009	-2.152612894307822			-2.1376457125879824
08 11 15 0 27 30.0000000		1.6769157289527357		1.5306035005487502				1.6032122645992786	1.5076148184016347		1.6497998982667923		1.7368221983779222	1.4042475241585635	1.6390227731317282			1.6301393513567746
08 11 15 0 28 0.0000000		-1.196311288047582		-1.0326285739429295				-1.2201807599049062	-0.9505827506072819		-1.0978575563058257		-1.2693793129874393	-0.9253165879636072	-1.0987320544663817			-1.193631158908829
08 11 15 0 28 30.0000000		0.280563878826797		0.12588412617333233				0.3515872107818723	0.07180975575465709		0.10433617141097784		0.26102286379318684	0.04764458449790254	0.18895516265183687			0.2555242064408958
08 11 15 0 29 0.0000000		-0.7046591844409704		-0.6282126863952726				-0.826774779940024	-0.5892501992639154		-0.5718734269030392		-0.694706229493022	-0.48629184550372884	-0.6396566980984062			-0.621141183655709
08 11 15 0 29 30.0000000		1.6616150964982808		1.6796398910228163				1.83009183825925	1.6641001935349777		1.6817223420366645		1.7661777548491955	1.4839340826147236	1.6129198570270091			1.6167513041291386
08 11 15 0 30 0.0000000		-2.377579883672297		-2.421040709828958				-2.5485857580788434	-2.4906673573423177		-2.3905841698870063		-2.438209870015271	-2.2784907284076326	-2.2885191827081144			-2.3408005067612976
08 11 15 0 30 30.0000000		3.5813149893656373		3.6554022294003516				3.7749572307802737	3.8147250128677115		3.549260447267443		3.55973557557445	3.602296728931833	3.52736016176641			3.497677449369803
08 11 15 0 31 0.0000000		-3.213848349172622		-3.264399551320821				-3.4220614130608737	-3.408925021532923		-3.2275761403143406		-3.2523704394698143	-3.3981982266996056	-3.1793212848715484			-3.055173575412482
08 11 15 0 31 30.0000000		1.8223408618941903		1.7839949305634946				1.9735666471533477	1.9229147856822237		1.884027800988406		1.907337338081561	2.0399343642638996	1.8220703336410224			1.6533356483560055
08 11 15 0 32 0.0000000		-1.30056566093117		-1.326467253966257				-1.409343539038673	-1.4440970945870504		-1.4318792480044067		-1.5577067459234968	-1.5115658021532	-1.4478845056146383			-1.3346208739094436
08 11 15 0 32 30.0000000		2.262900698930025		2.3187366570346057				2.2537090037949383	2.4054947192780674		2.381235179491341		2.5645218099234626	2.416171183111146	2.420115880202502			2.40245598484762
08 11 15 0 33 0.0000000		-3.303991172928363		-3.1716772650834173				-3.156181608326733	-3.248966807848774		-3.2442105268128216		-3.1867765652714297	-3.2571581783122383	-3.1759113636799157			-3.233842342160642
08 11 15 0 33 30.0000000		1.261527678463608		1.1409408911131322				1.2037036495748907	1.2654912453144789		1.2083781356923282		1.0301246087765321	1.1907245418406092	1.1357819656841457			1.2232132041826844
08 11 15 0 34 0.0000000		0.45528794499114156		0.3304418995976448				0.2896045825909823	0.2377007360337302		0.3345753359608352		0.2656847733305767	0.34060246986337006	0.2971227732487023			0.23230273718945682
08 11 15 0 34 30.0000000		1.5275647724047303		1.666472038719803				1.669611438177526	1.7281338104512542		1.6358896670863032		1.8068955361377448	1.5331955495639704	1.7322798292152584			1.6785766466055065
08 11 15 0 35 0.0000000		-1.5630607102066278		-1.4645377690903842				-1.4450093454215676	-1.4962148463819176		-1.4251915137283504		-1.490005259285681	-1.2940792530425824	-1.5058029065839946			-1.412986243609339
08 11 15 0 35 30.0000000		0.06938128685578704		-0.09155838587321341				-0.11777454195544124	-0.07639616867527366		-0.10298351990059018		-0.10870238079223782	-0.12431128224125132	-0.03904427029192448			-0.07873656041920185
08 11 15 0 36 0.0000000		-0.4155704965814948		-0.4096062704920769				-0.4114811026956886	-0.43206019152421504		-0.44788300059735775		-0.43782308988738805	-0.4415035450947471	-0.44705253979191184			-0.42897112434729934
08 11 15 0 36 30.0000000		0.2687612548470497		0.3202561615034938				0.27745593641884625	0.3602189781377092		0.36272295052185655		0.4188294284977019	0.3191111322375946	0.31038499530404806			0.28810094064101577
08 11 15 0 37 0.0000000		-1.2851958279497921		-1.2985838784370571				-1.204936756985262	-1.3668390073580667		-1.3411072907038033		-1.5150134754367173	-1.4023097804747522	-1.2505555204115808			-1.3108772225677967
08 11 15 0 37 30.0000000		0.9429827663116157		0.9435804516542703				0.8978232759982347	1.1190343216294423		0.9663803987205029		1.1915487118531018	1.1083138180547394	0.9426682009361684			1.03822789946571
08 11 15 0 38 0.0000000		0.4021006627008319		0.43095290707424283				0.38970036478713155	0.25597089040093124		0.4677008311264217		0.2562225451692939	0.3490895348950289	0.3960106121376157			0.36054612696170807
08 11 15 0 38 30.0000000		-0.8326760861091316		-0.8741110833361745				-0.809624491725117	-0.7349647399969399		-0.8421760676428676		-0.7667865150142461	-0.8446548668434843	-0.7968404158018529			-0.8055036389268935
08 11 15 0 39 0.0000000		0.680009575560689		0.6811357322148979				0.5869098086841404	0.5875452362233773		0.5619582179933786		0.6620288266567513	0.6484017094189767	0.5967809748835862			0.5232348022982478
08 11 15 0 39 30.0000000		-0.5448393817059696		-0.5140997220296413				-0.41582215134985745	-0.5252480386989191		-0.46631044102832675		-0.5777936045778915	-0.496722945215879	-0.4551243712194264			-0.27900361828505993
08 11 15 0 40 0.0000000		0.6742278062738478		0.6798334193881601				0.6099991553928703	0.7934493629727513		0.7462892197072506		0.7446912061423063	0.6239471341832541	0.6713274801149964			0.45737668639048934
08 11 15 0 40 30.0000000		0.16363866673782468		0.13790694484487176				0.17539095669053495	0.06518493872135878		0.08392694080248475		0.09912690741475672	0.28148241696180776	0.14935724576935172			0.2841247944161296
08 11 15 0 41 0.0000000		1.1153412819840014		1.1530329114757478				1.1525107296183705	1.1267664218321443		1.1058790585957468		1.1087101744487882	0.9897213961230591	1.1517872237600386			1.0925539224408567
08 11 15 0 41 30.0000000		-4.22319254046306		-4.3182552247308195				-4.371304101776332	-4.225539229926653		-4.218436266761273		-4.193390301545151	-4.235196490393719	-4.307169825769961			-4.279431147966534
08 11 15 0 42 0.0000000		4.8664416144602		4.999460165621713				5.074126206804067	4.967795674689114		4.974716184660792		4.882308466825634	4.983071132504847	4.977679425850511			5.001070756930858
08 11 15 0 42 30.0000000		-3.000426030252129		-3.0990433373954147				-3.184411008376628	-3.113859526696615		-3.153621015138924		-2.945684773963876	-3.1148221056209877	-3.0647993818856776			-3.166115688625723
08 11 15 0 43 0.0000000		2.387784500606358		2.433201934909448				2.5697499439120293	2.4501823579194024		2.523130852729082		2.294256913010031	2.4294334015867207	2.421191700268537			2.4915481484495103
08 11 15 0 43 30.0000000		-1.699791165534407		-1.7092911403160542				-1.9368816395290196	-1.7067997570848092		-1.823907415382564		-1.7649823937099427	-1.7012318894267082	-1.732877507340163			-1.6838551093824208
08 11 15 0 44 0.0000000		-0.20914418902248144		-0.2485281948465854				-0.07687431271187961	-0.22543255530763417		-0.1311688832938671		-0.1687661395408213	-0.2206574022420682	-0.18296577269211411			-0.30227541271597147
08 11 15 0 44 30.0000000		0.9740118370391428		1.0633179042488337				0.9865568350069225	1.024776938254945		1.009589564986527		1.1929831458255649	1.0384543885593303	1.0566930840723217			1.0897479690611362
08 11 15 0 45 0.0000000		-1.341138741467148		-1.4389004204422235				-1.4778377427719533	-1.3906581534538418		-1.517913807183504		-1.705837176530622	-1.4742642389028333	-1.500713178422302			-1.483846003189683
08 11 15 0 45 30.0000000		1.0008319644257426		1.0515781978610903				1.2499578422866762	1.022140851477161		1.2468310319818556		1.2303664966020733	1.061845721269492	1.1389905624091625			1.1529700015671551
08 11 15 0 46 0.0000000		0.6459103226661682		0.6157998030539602				0.5362139060162008	0.5994673944078386		0.41237447410821915		0.6285775856813416	0.6700503311003558	0.574962486512959			0.5506840664893389
08 11 15 0 46 30.0000000		-1.6184814274311066		-1.4986621921416372				-1.7685936447232962	-1.4463116602273658		-1.3617744497023523		-1.594957979163155	-1.5220094846445136	-1.5402670539915562			-1.4989578826352954
08 11 15 0 47 0.0000000		1.8949559102766216		1.786775719607249				2.1094918097369373	1.8149107495555654		1.7308579771779478		1.8568553457735106	1.808675994980149	1.9058840307407081			1.8231272804550827
08 11 15 0 47 30.0000000		-1.3071023980155587		-1.3424347655382007				-1.4372394965030253	-1.4052289796527475		-1.2973381876945496		-1.424946148879826	-1.4719741777516901	-1.4220206555910408			-1.3794783777557313
08 11 15 0 48 0.0000000		0.45579755073413253		0.5205358029343188				0.4366717687807977	0.566802573390305		0.46858791587874293		0.6870622108690441	0.6359259121818468	0.5541569050401449			0.5345844412222505
08 11 15 0 48 30.0000000		-1.4917794303037226		-1.388280015438795				-1.2973444764502347	-1.3732247522566468		-1.3496824260801077		-1.6166066027944908	-1.4031402419204824	-1.409179959911853			-1.3886574981734157
08 11 15 0 49 0.0000000		1.9609901905059814		1.732827175874263				1.6301708067767322	1.711549743777141		1.698532888200134		1.8647824792424217	1.7364132595830597	1.752374479547143			1.7400685516186059
08 11 15 0 49 30.0000000		-0.5708793834783137		-0.38742288295179605				-0.25685797445476055	-0.4855620451271534		-0.418055587913841		-0.3836983897490427	-0.38045833143405616	-0.38540964759886265			-0.4101284611970186
08 11 15 0 50 0.0000000		-0.3586775944568217		-0.509104372933507				-0.602663413155824	-0.36323254532180727		-0.3950983635149896		-0.5500108931446448	-0.6327047283411957	-0.5358427111059427			-0.45664059091359377
08 11 15 0 50 30.0000000		-0.5625999295152724		-0.4259638460353017	-20143.01286425055			-0.44673796696588397	-0.44615916395559907		-0.505430206656456		-0.4039880743948743	-0.2819857271388173	-0.34047664562240243			-0.4751749844290316
08 11 15 0 51 0.0000000		0.7661762489005923		0.77899807295762	40297.8770373004			0.8339846935123205	0.7539646942168474		0.8038490060716867		0.7746004041982815	0.7284720413736068	0.7089687790721655			0.8321664868853986
08 11 15 0 51 30.0000000		-0.9106199340894818		-1.0051918858662248	-20155.44647128009			-1.048206019680947	-0.9373456966131926		-1.0591844678856432		-0.986103855422698	-0.9742131560924463	-0.9716903134249151			-1.0601722192950547
08 11 15 0 52 0.0000000		2.6196028008125722		2.684976478572935	2.815377812505176			2.7049201377667487	2.626101787900552		2.7634613825939596		2.740692897583358	2.6402699669706635	2.684221512172371			2.7438448830507696
08 11 15 0 52 30.0000000		-1.366807552985847		-1.4798446879722178	-1.5655709664861206			-1.4514328353106976	-1.477560916915536		-1.5065452815033495		-1.7855992303229868	-1.481033758202102	-1.516529695596546			-1.5400657351128757
08 11 15 0 53 0.0000000		-1.6580856372602284		-1.587861309060827	-1.546728297995287			-1.5619345549494028	-1.5869238949380815		-1.618418522644788		-1.2504611490294337	-1.5394869248848408	-1.4767870814539492			-1.4846135508269072
08 11 15 0 53 30.0000000		2.3818643130362034		2.4757253404241055	2.406193062051898			2.3581898701377213	2.4380211285315454		2.5342980483546853		2.382965303841047	2.403066248400137	2.3208316853269935			2.279000331182033
08 11 15 0 54 0.0000000		-1.5940897688269615		-1.6496803616173565	-1.562412696366664			-1.6358833736740053	-1.46740034641698		-1.7193762199021876		-1.6503472463227808	-1.6182612337870523	-1.4969006082974374			-1.4783599246293306
08 11 15 0 54 30.0000000		1.4972529234364629		1.3897773623466492	1.3096629898645915			1.3976730345748365	1.2096175393089652		1.440963993780315		1.3301854551536962	1.3864743892336264	1.2930223057046533			1.3539794348180294
08 11 15 0 55 0.0000000		-1.8611775212921202		-1.7498390562832355	-1.591975868679583			-1.6689256764948368	-1.70208122394979		-1.7643784265965223		-1.7026285747997463	-1.7050381717272103	-1.7029368574731052			-1.7546393685042858
08 11 15 0 55 30.0000000		1.3390500009991229		1.3531993066426367	1.2135748166474514			1.3243596409447491	1.3606420017313212		1.3217801824212074		1.315702709252946	1.2780614119255915	1.3403334459289908			1.3307642564177513
08 11 15 0 56 0.0000000		-0.5118851554580033		-0.5675512456800789	-0.5239142687059939			-0.6365424664691091	-0.5088652989361435		-0.4948103725910187		-0.5396427061641589	-0.5075189446797594	-0.5209069880656898			-0.5062103373929858
08 11 15 0 56 30.0000000		-0.5252291681244969		-0.45614357641898096	-0.4272913283202797			-0.555723462253809	-0.5304698804393411		-0.5153139531612396		-0.4174767833901569	-0.5562582284910604	-0.5407122462056577			-0.48123357677832246
08 11 15 0 57 0.0000000		0.3259309809654951		0.23228386277332902	0.23714709631167352			0.5472175236791372	0.26937781064771116		0.2069673677906394		0.09024977742228657	0.3870705671142787	0.3293409119360149			0.1393287922255695
08 11 15 0 57 30.0000000		0.5579820699058473		0.5455943497363478	0.5150874689570628			0.2987711150199175	0.5655380056705326		0.6816642070189118		0.7476859007729217	0.4274674867046997	0.5165030299685895			0.7082012314349413
08 11 15 0 58 0.0000000		0.35041701002046466		0.4773329244926572	0.4744326028157957			0.4739481657743454	0.46423428505659103		0.3172866376116872		0.30201746604871005	0.5042663039639592	0.417470486368984			0.3377147279679775
08 11 15 0 58 30.0000000		-1.5120187778957188		-1.574026574846357	-1.5435071142856032			-1.4520242237485945	-1.5650739488191903		-1.4882877143099904		-1.4354904936626554	-1.5806199359940365	-1.4826820925809443			-1.3795916228555143
08 11 15 0 59 0.0000000		0.5855005402117968		0.6407513990998268	0.6181527783628553			0.5637701265513897	0.6122137205675244		0.5714330216869712		0.42868172272574157	0.6702705293428153	0.5759879755787551			0.3201114577241242
08 11 15 0 59 30.0000000		1.3289775107987225		1.1926685743965209	1.2418356732232496			1.1794755645096302	1.2807415360584855		1.2927266098558903		1.4462550359312445	1.1702649896033108	1.2852839166298509			1.4737231833860278
08 11 15 1 0 0.0000000		-2.5744936424307525		-2.403538100188598	-2.321882343501784			-2.4345797463320196	-2.543691066093743		-2.484023663215339		-2.6303610504837707	-2.4344224624801427	-2.5095477793365717			-2.533492750953883
08 11 15 1 0 30.0000000		1.616027802694589		1.4337226159404963	1.3020693006692454			1.5284896004013717	1.6011864424217492		1.4859536122530699		1.665320718777366	1.505230387672782	1.52565219393			1.5472064460627735
08 11 15 1 1 0.0000000		-0.30730222910642624		-0.19541011191904545	-0.2655086163431406			-0.23601464740931988	-0.2934800705406815		-0.22736400738358498		-0.37294013635255396	-0.19447899016086012	-0.26095365919172764			-0.32494323793798685
08 11 15 1 1 30.0000000		1.0485331774689257		1.0292626868467778	1.200690079946071			0.9715204453095794	1.008406780892983		1.0069660525768995		1.1728821996366605	0.8736140667460859	1.09144664183259			1.0677596111781895
08 11 15 1 2 0.0000000		-1.523777365218848		-1.5171714159660041	-1.5519627216272056			-1.454710643272847	-1.41221869783476		-1.4580073188990355		-1.7079510770272464	-1.341547678806819	-1.5880689295008779			-1.4823989835567772
08 11 15 1 2 30.0000000		0.4076685318723321		0.5037378289271146	0.440471759182401			0.3816159456036985	0.4169105615001172		0.49277195520699024		0.47016075858846307	0.41135527507867664	0.5639022560790181			0.5331311314366758
08 11 15 1 3 0.0000000		0.42255392018705606		0.2345550477039069	0.30426348675973713			0.4241770952939987	0.2713470091111958		0.16445654910057783		0.5125268794363365	0.26586722407955676	0.21720343083143234			0.1534718074835837
08 11 15 1 3 30.0000000		0.01572214812040329		0.03162045404314995	0.09966796555090696			-0.050022720359265804	0.11237025447189808		0.13822151813656092		-0.13774965971242636	0.06814817583654076	0.08542429562658072			0.15300624398514628
08 11 15 1 4 0.0000000		-1.3211321639828384		-1.0440725877415389	-1.2526002159575			-1.1948579801246524	-1.2779104195069522		-1.194518250413239		-0.993087281472981	-1.1180780323920771	-1.175700736232102			-1.259162122849375
08 11 15 1 4 30.0000000		1.463965252507478		1.1774119918700308	1.4067451992304996			1.3585847271606326	1.4993668252136558		1.3183954246342182		1.1696484345011413	1.1864652807125822	1.3014967814087868			1.3539165281690657
08 11 15 1 5 0.0000000		-1.003499505110085		-0.9059643170330673	-0.9881863002665341			-0.9105066922493279	-1.1338001796975732		-0.9020447917282581		-1.0969264283776283	-0.8654604444745928	-0.8588167494162917			-0.8810316068120301
08 11 15 1 5 30.0000000		1.290908400900662		1.2779670397285372	1.1933417548425496			1.2097748252563179	1.3354639208409935		1.1767388135194778		1.5294899286236614	1.242125076474622	1.1061810376122594			1.1218528663739562
08 11 15 1 6 0.0000000		-0.4846686697565019		-0.4748163742478937	-0.32642800314351916			-0.5081040426157415	-0.40389370592311025		-0.4403962632641196		-0.5602972897468135	-0.36907723313197494	-0.3210992030799389			-0.2857165187597275
08 11 15 1 6 30.0000000		-0.8246231321245432		-0.7617030872497708	-0.8819501381367445			-0.7520395321771502	-0.8202757879626006		-0.7702782303094864		-0.7136936017777771	-0.9957862822338939	-0.8636611150577664			-0.8877507848665118
08 11 15 1 7 0.0000000		-0.22796168457716703		-0.32745349570177495	-0.24927686736918986			-0.282470163423568	-0.41154401400126517		-0.34083524718880653		-0.5529992961091921	-0.15890755387954414	-0.27985923551023006			-0.3619239395484328
08 11 15 1 7 30.0000000		1.4403725978918374		1.3743572032544762	1.376508850371465			1.3464234941639006	1.590025540208444		1.4651291584596038		1.6839746477780864	1.3923190762288868	1.422360386699438			-2111126.477239187
08 11 15 1 8 0.0000000		0.09694380406290293		0.3104667803272605	0.27492051338776946			0.2971542337909341	0.2348067034035921		0.2621616069227457		0.05372205260209739	0.2551215554121882	0.25232818722724915			6315061.403546107
08 11 15 1 8 30.0000000		-1.4345971224829555		-1.4930377025157213	-1.4530182648450136			-1.5437965178862214	-1.6661637616343796		-1.5338058192282915		-1.2652647548238747	-1.4851671918295324	-1.5050227725878358			-6296771.890680363
08 11 15 1 9 0.0000000		2.8807137454859912		2.8083880967460573	2.7585792772006243			2.929232830647379	3.0229994826950133		2.8441986106336117		2.5775575395673513	2.785500071477145	2.8573601618409157			2092838.191185312
08 11 15 1 9 30.0000000		-3.675811446737498		-3.647481387015432	-3.4997976443264633			-3.6580131500959396	-3.7075828914530575		-3.62032781727612		-3.322053713956848	-3.5379045030567795	-3.649979067966342
08 11 15 1 10 0.0000000		2.7540117353200912		2.6725384299643338	2.50832095509395			2.5814581939484924	2.572757218265906		2.5458553042262793		2.136337106989231	2.4542277096770704	2.663472566753626
08 11 15 1 10 30.0000000		-1.5564295938238502		-1.401397530687973	-1.3752883248962462			-1.388217102503404	-1.171001078095287		-1.261376690119505		-0.9042341904132627	-1.2107248215470463	-1.4341567270457745
08 11 15 1 11 0.0000000		0.749579603318125		0.7008906530681998	0.780457676621154			0.6720384089276195	0.43455786420963705		0.6013170639052987		0.47230611799750477	0.5963909092824906	0.7329577906057239
08 11 15 1 11 30.0000000		-2.5648867120034993		-2.6336828977800906	-2.6844291323795915			-2.559211891843006	-2.4150701900944114		-2.543615576811135		-2.513052069058176	-2.5235523742157966	-2.6177971698343754
08 11 15 1 12 0.0000000		2.8514714343473315		2.942356637911871	2.9688559132628143			2.854371757712215	2.8105208694469184		2.865362794138491		2.7878027147380635	2.7925401208922267	2.9092388367280364
08 11 15 1 12 30.0000000		-1.0644251848571002		-1.176279544364661	-1.2179536162875593			-1.1132588405162096	-1.0878983046859503		-1.1018903274089098		-1.089401944191195	-1.0991913240868598	-1.118814124725759
08 11 15 1 13 0.0000000		0.9691674718633294		1.1799096676986665	1.252216445049271			1.140431290725246	1.1537312543950975		1.0610341327264905		1.2269565711612813	1.2597094702068716	1.1428408864885569
08 11 15 1 13 30.0000000		-1.6718700379133224		-1.843429550761357	-1.8707278305664659			-1.8173329308629036	-1.8864248080644757		-1.7643343759700656		-1.960109395091422	-1.958983239484951	-1.8797244960442185
08 11 15 1 14 0.0000000		2.440330056473613		2.434957228368148	2.4816518172156066			2.4265393731184304	2.5407152448315173		2.4413932962343097		2.4476343492860906	2.5110388298053294	2.5388026675209403
08 11 15 1 14 30.0000000		-3.1368230367079377		-3.111462511587888	-3.1930176080204546			-3.0713801626116037	-3.2081169083248824		-3.07711788918823		-3.012165736465249	-3.220353633631021	-3.196880509145558
08 11 15 1 15 0.0000000		2.5536251422017813		2.6446173081640154	2.6427676423918456			2.516833186382428	2.6215720013715327		2.5255467435345054		2.5878376462496817	2.711230386979878	2.658319919370115
08 11 15 1 15 30.0000000		-1.0717546348460019		-1.182929528877139	-1.080103291431442			-1.0742837695870548	-1.0433176232036203		-1.1177320135757327		-1.24711413733894	-1.0633871061727405	-1.1489183520898223
08 11 15 1 16 0.0000000		0.43485356168821454		0.46351706772111356	0.3559848815202713			0.4185400258284062	0.3676428012549877		0.44882041960954666		0.6143716606893577	0.20314850308932364	0.4186469791457057
08 11 15 1 16 30.0000000		-0.7112965886481106		-0.5537731358781457	-0.4630263389553875			-0.6303769203368574	-0.5860667626839131		-0.5383026460185647		-0.7496173533727415	-0.3580987830646336	-0.5434049507603049
08 11 15 1 17 0.0000000		0.11430799914523959		-0.16972871916368604	-0.17389360908418894			-0.028757874621078372	-0.05107338586822152		-0.15576186496764421		-0.009990703372750431	-0.2196319077629596	-0.10260603576898575
08 11 15 1 17 30.0000000		0.774436823092401		0.9878591482993215	0.8945895098149776			0.8876123761292547	0.9256185754202306		0.9725773949176073		0.8858067516121082	0.9507022858597338	0.8997547291219234
08 11 15 1 18 0.0000000		-0.7065340089611709		-0.8071897274348885	-0.7009913136716932			-0.7295793250668794	-0.813323819776997		-0.8367025656625628		-0.7541345605859533	-0.7369528140407056	-0.7513537714257836
08 11 15 1 18 30.0000000		0.9514635354280472		0.9794601630419493	0.9380943705327809			0.8502856509294361	0.9803346667904407		1.0180892087519169		1.0130120668327436	0.9079838497564197	0.9708598516881466
08 11 15 1 19 0.0000000		-0.2988906456157565		-0.2983873423654586	-0.2568013514392078			-0.2157627148553729	-0.2759963416028768		-0.37919377256184816		-0.44159162451978773	-0.2532341443002224	-0.3216025149449706
08 11 15 1 19 30.0000000		-0.6448093387298286		-0.5372205271851271	-0.5887217246927321			-0.5465254695154727	-0.6162213215138763		-0.4515886129811406		-0.39774073875742033	-0.5653178060892969	-0.5320490188896656
08 11 15 1 20 0.0000000		-0.419647304341197		-0.5732575238216668	-0.6305404952727258			-0.574893282726407	-0.4352499214001		-0.6243938216939569		-0.6616198889096268	-0.5513195008970797	-0.5350814592093229
08 11 15 1 20 30.0000000		0.7916248645633459		0.8442585100419819	1.0459599988535047			0.8885246280115098	0.871305133216083		0.9464304409921169		0.8953633509809151	0.8460326788481325	0.8476684391498566
08 11 15 1 21 0.0000000		0.14846386946737766		0.15232048463076353	0.01959134265780449			0.010311561869457364	-0.04201380116865039		-0.046184987761080265		0.12574571574805304	0.11427024705335498	0.07439550757408142
08 11 15 1 21 30.0000000		-0.18230517581105232		-0.14994863630272448	-0.15052744466811419			-0.07044452638365328	-0.026203581131994724		0.04522870108485222		-0.13387417246121913	-0.08003887441009283	-0.07212432380765676
08 11 15 1 22 0.0000000		-0.5240589734166861		-0.5228006946854293	-0.5335337771102786			-0.45359557028859854	-0.5210831477306783		-0.6344222724437714		-0.5122752245515585	-0.5801339973695576	-0.572345276363194
08 11 15 1 22 30.0000000		0.7480759713798761		0.7300448847236112	0.8052456877194345			0.5600959695875645	0.6787450122646987		0.7341971835121512		0.682758909300901	0.7012807165738195	0.7716308804228902
08 11 15 1 23 0.0000000		-0.4591445657424629		-0.5466764641460031	-0.6363788875751197			-0.39713676809333265	-0.4607048244215548		-0.5476830722764134		-0.4940050709992647	-0.4614534939173609	-0.5550062526017427
08 11 15 1 23 30.0000000		1.0402285573072731		1.2124738257844	1.3668641708791256			1.1048535616137087	1.1296667479909956		1.2759475000202656		1.0874138697981834	1.1141647959593683	1.1637534238398075
08 11 15 1 24 0.0000000		-1.9763600178994238		-2.124018592876382	-2.291929105296731			-2.031969483476132	-2.0643952321261168		-2.1546827498823404		-1.9516412048833445	-2.0634074846748263	-2.0309628695249557
08 11 15 1 24 30.0000000		0.8141228253953159		0.9822535329731181	1.0548874610103667			0.9032464453484863	0.9758300404064357		0.9096951000392437		0.8663286545197479	1.0346984365023673	0.9002643367275596
08 11 15 1 25 0.0000000		0.4745395523495972		0.2979595287470147	0.30836546141654253			0.31805417919531465	0.2634010035544634		0.3243518527597189		0.32523264008341357	0.23028949834406376	0.31597173400223255
08 11 15 1 25 30.0000000		0.902667639311403		0.9666446319315583	0.873179963324219			0.9194404447916895	0.9695197902619839		1.0153272859752178		0.9597241189912893	0.9166596555151045	0.983876708894968
08 11 15 1 26 0.0000000		-2.3701246082782745		-2.337422040523961	-2.1277493801899254			-2.23363322368823	-2.2494811941869557		-2.358133241534233		-2.2287574074580334	-2.2575027018319815	-2.337057141587138
08 11 15 1 26 30.0000000		1.3752883239649236		1.3857508822111413	1.263597541488707			1.367826754692942	1.2974891723133624		1.379352548159659		1.1793749007047154	1.404971034033224	1.374602566473186
08 11 15 1 27 0.0000000		1.0880681751295924		0.9993031598860398	0.9535585716366768			0.8908524308353662	1.0067899017594755		0.9524072529748082		-264954.4452657927	0.8922365352045745	1.0229146908968687
08 11 15 1 27 30.0000000		-1.274953477550298		-1.169566647382453	-1.1523849023506045			-1.1523471486289054	-1.1196320024318993		-1.081726466305554		785536.4871236598	-1.0773728326894343	-1.2147450149059296
08 11 15 1 28 0.0000000		-2.0395568776875734		-2.0881892115576193	-2.0227589095011353			-1.997895396547392	-2.1621946608647704		-2.181288986466825		-776288.5539433812	-2.121017609257251	-2.055606175214052
08 11 15 1 28 30.0000000		3.8925241576507688		3.858506692107767	3.844898447394371			3.7789648345205933	3.9814401655457914		3.966863054782152		255706.72826974822	3.8853897396475077	3.861337808892131
08 11 15 1 29 0.0000000		-2.081363072618842		-1.8855062678921968	-1.9257773603312671			-1.8715708719100803	-2.0121642337180674		-2.0438853539526463			-1.9494329327717423	-1.897755578160286
08 11 15 1 29 30.0000000		0.6016567968763411		0.3337763265008107	0.4155893702991307			0.3269816432148218	0.4083417053334415		0.4358287239447236			0.4244539178907871	0.3197591472417116
08 11 15 1 30 0.0000000		0.5293940491974354		0.6167749669402838	0.5066066947765648			0.6158060932066292	0.5954786608926952		0.6346047278493643			0.5362076172605157	0.6495215706527233
08 11 15 1 30 30.0000000		-0.6493454086594284		-0.5203407671069726	-0.4332933002151549			-0.5119921115692705	-0.5526595609262586		-0.6286845365539193			-0.5638707941398025	-0.5664062118157744
08 11 15 1 31 0.0000000		-1.5165045340545475		-1.666201513609849	-1.7169477436691523			-1.6306300768628716	-1.6336247716099024		-1.5259793559089303			-1.4794986615888774	-1.6192238191142678
08 11 15 1 31 30.0000000		1.399340249132365		1.4683188899653032	1.5270614558830857			1.378742286702618	1.5065893242135644		1.3504688646644354			1.2811064380221069	1.440643130801618
08 11 15 1 32 0.0000000		-0.690862197894603		-0.6311444682069123	-0.7256094603799284			-0.6079984954558313	-0.6298484457656741		-0.6006879294291139			-0.5210957345552742	-0.630936847999692
08 11 15 1 32 30.0000000		0.20590412709861994		0.027474435977637768	0.14170692954212427			0.023089346010237932	-0.020119816064834595		0.023900937288999557			0.00787051161751151	0.05830216966569424
08 11 15 1 33 0.0000000		2.07444884814322		2.208146862918511	2.2035793252289295			2.2961380353663117	2.223774638492614		2.250726888887584			2.170486692339182	2.1597976433113217
08 11 15 1 33 30.0000000		-1.3390311314724386		-1.3107576894108206	-1.414150143507868			-1.4297716314904392	-1.3652032501995564		-1.369978403672576			-1.2881968203000724	-1.2849819203838706
08 11 15 1 34 0.0000000		-1.9702196312136948		-2.11872125568334	-2.0707495287060738			-2.1155881537124515	-2.037430396769196		-2.113732193596661			-2.131467580795288	-2.127157992683351
08 11 15 1 34 30.0000000		2.0764432111755013		2.234369314624928	2.2702427431941032			2.2970628703478724	2.2150925402529538		2.1893796902149916			2.180194284301251	2.2217299416661263
08 11 15 1 35 0.0000000		-1.0796943525783718		-1.0788324343739077	-1.1189839951694012			-1.102053899783641	-1.0372338606975973		-0.9360308032482862			-0.9106954354792833	-1.0191209884360433
08 11 15 1 35 30.0000000		0.8138460055924952		0.7248922490980476	0.7111644712276757			0.7015827030409127	0.6428464259952307		0.598945215344429			0.620040194131434	0.6433560186997056
08 11 15 1 36 0.0000000		1.34644236555323		1.4339679807890207	1.5473574344068766			1.439378562150523	1.532478330656886		1.4682245114818215			1.364756557624787	1.4546729028224945
08 11 15 1 36 30.0000000		-2.642427906394005		-2.650839478475973	-2.753451807424426			-2.656765950610861	-2.722353538032621		-2.6518398029729724			-2.55510990973562	-2.6060008462518454
08 11 15 1 37 0.0000000		0.47981801768764853		0.27389502013102174	0.2798592424951494			0.26643973658792675	0.16053702170029283		0.2490315055474639			0.2513026907108724	0.20789848547428846
08 11 15 1 37 30.0000000		0.06368130119517446		0.3165694153867662	0.3349779821000993			0.3345438784454018	0.5574472979642451		0.3248929027467966			0.2996393237262964	0.37295902241021395
08 11 15 1 38 0.0000000		1.2020049775019288		1.1669053955702111	1.162992156110704			1.0891251200810075	1.026267992798239		1.2012877622619271			1.2108003213070333	1.134605468250811
08 11 15 1 38 30.0000000		-0.5899045043624938		-0.7762739096069708	-0.7709828577935696			-0.6197507819160819	-0.7474594106897712		-0.8547651078552008			-0.8119900468736887	-0.7870887806639075
08 11 15 1 39 0.0000000		-1.0361517425626516		-0.7439991554711014	-0.7115734126418829			-0.9058133303187788	-0.7309760074131191		-0.72681740578264			-0.7710017370991409	-0.7330710384994745	-17718.055599787564
08 11 15 1 39 30.0000000		0.538321515545249		0.33903591707348824	0.33900446305051446			0.4016099385917187	0.28177810925990343		0.40491919219493866			0.35034780763089657	0.3360097650438547	35464.38274595182
08 11 15 1 40 0.0000000		0.7449931940063834		0.8229370396584272	0.7179968995042145			0.8430316911544651	0.9385221865959466		0.7619924955070019			0.8862723163329065	0.8418363342061639	-17745.578063577865
08 11 15 1 40 30.0000000		1.120110145304352		1.0309110301313922	1.1240925886668265			0.9967174038756639	0.9347788165323436		1.0529182516038418			1.0275262682698667	1.0276583870872855	1.0782850843388587
08 11 15 1 41 0.0000000		-2.557683083694428		-2.4633627897128463	-2.452491289470345			-2.525798393879086	-2.459556507412344		-2.4930769484490156			-2.4643002031370997	-2.5237725768238306	-2.518437486709445
08 11 15 1 41 30.0000000		3.0986092323437333		3.1012264454038814	3.0218607410788536			3.2116841182578355	3.1566094188019633		3.131248884834349			2.90847758250311	3.1660087406635284	3.2088592910731677
08 11 15 1 42 0.0000000		-3.937318751588464		-3.9881404783809558	-3.9302220763638616			-4.031764875398949	-4.013935113325715		-4.064159159548581			-3.8022617986425757	-4.02273675519973	-4.085958779760404
08 11 15 1 42 30.0000000		2.1213699262589216		2.2053157429909334	2.2689467151649296			2.209172357339412	2.2390186400152743		2.363399119116366			2.187284663785249	2.2197733288630843	2.2621771928388625
08 11 15 1 43 0.0000000		1.7175642987713218		1.571044463547878	1.396458799019456			1.4912257876712829	1.4387242556549609		1.3747913148254156			1.5811169538646936	1.5420160507783294	1.5064886618347373
08 11 15 1 43 30.0000000		-3.371673786547035		-3.267249543685466	-3.091801965609193			-3.137401853920892	-3.08444104809314		-3.1898090168833733			-3.276818725746125	-3.2337668370455503	-3.19633316231193
08 11 15 1 44 0.0000000		2.2528974101878703		2.2848890563473105	2.203252175822854			2.110938826110214	2.1030179765075445		2.313193963840604			2.274470538366586	2.2707208720967174	2.219578290649224
08 11 15 1 44 30.0000000		-1.6734995055012405		-1.7676813941216096	-1.7498138905502856			-1.6186198422219604	-1.6023000101558864		-1.8149422137066722			-1.832746793050319	-1.784781345166266	-1.7501032917643897
08 11 15 1 45 0.0000000		0.3068114942871034		0.354292502743192	0.34267233312129974			0.2783681850414723	0.28445823630318046		0.39655167888849974			0.44870716566219926	0.38061561062932014	227921.10371701463
08 11 15 1 45 30.0000000		2.5451003308407962		2.632909056963399	2.5649873702786863			2.662302365526557	2.6002316530793905		2.5170848332345486			2.5771800596266985	2.594739289022982	-666459.8983907356
08 11 15 1 46 0.0000000		-2.432591666467488		-2.603433964366559	-2.446973755490035			-2.556613554013893	-2.538079156074673		-2.3916411073878407			-2.4931398686021566	-2.543602989986539	649124.3621203884
08 11 15 1 46 30.0000000		0.43061946192756295		0.574113150651101	0.4892047536559403			0.39830067311413586	0.4666375834494829		0.38946757931262255			0.4395028888247907	0.4548601359128952	-210585.04108505408
08 11 15 1 47 0.0000000		-0.32022470654919744		-0.4480969060678035	-0.48924250341951847			-0.2752413731068373	-0.32637766283005476		-0.39021625462919474			-0.45536344684660435	-0.33593427296727896
08 11 15 1 47 30.0000000		1.5555425193160772		1.6690640884335153	1.7153434460051358			1.5797328515909612	1.7315374379977584		1.6545310113579035			1.7387914033606648	1.6479124911129475
08 11 15 1 48 0.0000000		-2.8555167918093503		-2.8263688450097106	-2.822021503932774			-2.7534518053289503	-3.103510213084519		-2.855403537862003			-2.778717972803861	-2.8737932359799743
08 11 15 1 48 30.0000000		2.2479586894623935		2.1542423595674336	2.176199259236455			2.0432373345829546	2.383034513797611		2.224756089039147			2.057996904477477	2.2015535039827228
08 11 15 1 49 0.0000000		-1.0779705187305808		-1.052169585658703	-1.1347375949844718			-0.9960190621204674	-1.1004558946006		-1.1865973994135857			-1.0269097164273262	-1.1379210334271193
08 11 15 1 49 30.0000000		0.9118907954543829		0.9679154896293767	1.0203289343044162			0.9025795590132475	0.9294940629042685		1.1037022415548563			0.9203841513954103	1.0193915301933885
08 11 15 1 50 0.0000000		-0.9641469586640596		-1.060851684131194	-1.045488141477108			-0.9225232179742306	-1.0007627587765455		-1.04309113137424			-0.947588057257235	-0.9908098177984357
08 11 15 1 50 30.0000000		0.7780732475221157		0.7983503456925973	0.7722096787765622			0.7311018356122077	0.7961357804015279		0.6280365288257599			0.7081571924500167	0.6895913537591696
08 11 15 1 51 0.0000000		0.10348053509369493		0.24159509839955717	0.28271552827209234			0.158133716089651	0.1643747608177364		0.36379876360297203			0.34270378667861223	0.28213042486459017
08 11 15 1 51 30.0000000		-0.9712624987587333		-1.2251320721115917	-1.3402201998978853			-1.1289495297241956	-1.1426898930221796		-1.1929265120998025			-1.3482542824931443	-1.2538521979004145
08 11 15 1 52 0.0000000		1.4796559470705688		1.5702769144554622	2.514077564701438			1.4827764709480107	1.4040336147882044		1.9183535296469927			1.412847832776606	2.1858313493430614
08 11 15 1 52 30.0000000		-1.6699763401411474		-1.332079158804845	-3.8001541877165437			-1.2298317323438823	-1.0783731578849256		-2.7709795776754618			-0.6866658548824489	-3.0926135452464223
08 11 15 1 53 0.0000000		1.572548103518784		1.242458519700449	3.588833184912801			1.1227839833591133	1.1018399875611067		2.791118278168142			0.6300057317130268	2.9701330540701747
08 11 15 1 53 30.0000000		-1.0060663875192404		-1.0985873521422036	-1.8075812943279743			-0.9984160775784403	-1.0904400181025267		-1.6335367020219564			-0.9555655214935541	-1.6970669943839312
08 11 15 1 53 59.9990000		-0.1472685127519071		0.10222226416226476	0.019226443022489548			0.0656567916739732	0.08388919709250331		0.10697225946933031			0.14310991019010544	0.14993605017662048
08 11 15 1 54 29.9990000		-0.09949180576950312		-0.2554109586053528	-0.15698239486664534			-0.2540520220063627	-0.157284383662045		-0.27179999742656946			-0.2847224739380181	-0.3018727609887719
08 11 15 1 54 59.9990000		0.7812566780485213		0.8898395235883072	0.8164380490779877			0.8468191018328071	0.7325425669550896		0.9103431217372417			0.9184338226914406	0.9279778329655528
08 11 15 1 55 29.9990000		0.8783955150283873		0.8359601863194257	0.8881093971431255			0.8802137171151116	0.8818054315634072		0.7590229511260986			0.848027044441551	0.7747954418882728
08 11 15 1 55 59.9990000		-2.552536744158715		-2.606938261538744	-2.713080055080354			-2.659376872004941	-2.4520320165902376		-2.523583821952343			-2.592814123723656	-2.5489821089431643
08 11 15 1 56 29.9990000		1.8988691526465118		1.9793672956293449	2.0764683820307255			2.016303958138451	1.8159676953218877		1.8842039490118623			1.9028515894897282	1.929344561882317
08 11 15 1 56 59.9990000		-0.39883544156327844		-0.4190559184644371	-0.4549670899286866			-0.40271092508919537	-0.37956495489925146		-0.2921400098130107			-0.3154180934652686	-0.39901159051805735
08 11 15 1 57 29.9990000		-0.3885112879797816		-0.41196553863119334	-0.41863439232110977			-0.45294755639042705	-0.3888761908747256		-0.5582337090745568			-0.5118411215953529	-0.4099460067227483	18955.313417156536
08 11 15 1 57 59.9990000		0.13048311742022634		0.08539912675041705	0.09639644622802734			0.1052735805278644	-0.001233111135661602		0.2765877088531852			0.1589264296926558	0.040969425812363625	-73144.16169199478
08 11 15 1 58 29.9990000		-0.02881449367851019		0.13951124507002532	0.15536551270633936			0.08024019934237003	0.2666725213639438		-0.06756305787712336			0.05265881074592471	0.18357605021446943	89468.59988290512
08 11 15 1 58 59.9990000		0.37752025574445724		0.21877628017682582	0.19641044177114964			0.332549509126693	0.13030696287751198		0.2954870034009218			0.38968148548156023	0.21052828058600426	-35279.074379276455
08 11 15 1 59 29.9990000		-0.7715868358500302		-0.6259855392854661	-0.6606950582936406			-0.7401928721228614	-0.5898793400265276		-0.6891635190695524			-0.8699399009346962	-0.6788645526394248	-0.7834775345945673
08 11 15 1 59 59.9990000		0.9133944353088737		0.7133727410109714	0.7532852264121175			0.7716308737872168	0.6800158745609224		0.9047312010079622			0.8792511383071542	0.7843709234148264	0.8210747926932527
08 11 15 2 0 29.9990000		-0.023108223918825388		0.08728024759329855	0.15654829144477844			0.11557256267406046	0.26012319372966886		-0.062297193333506584			0.13744767056778073	0.08049183711409569	0.21526569331035716
08 11 15 2 0 59.9990000		-0.5379880727268755		-0.5082361612003297	-0.7096167970448732			-0.6660112681565806	-0.8636296526528895		-0.5957177355885506			-0.7115922756493092	-0.6329815331846476	-0.8265042494022055
08 11 15 2 1 29.9990000		0.19521507853642106		0.18607371218968183	0.33969652093946934			0.322508474229835	0.46649288898333907		0.2499877968803048			0.3741292031481862	0.2881198078393936	0.3917765155492816
08 11 15 2 1 59.9990000		-0.5326718613505363		-0.4924196442589164	-0.43372741155326366			-0.4779998124577105	-0.5335400765761733		-0.35215343721210957			-0.584305178374052	-0.47090313769876957	-0.4998497586057056
08 11 15 2 2 29.9990000		1.2138516367413104		1.0928559093736112	0.827787690795958			1.0270040858304128	1.0247014467604458		0.933551992289722			1.1582232993096113	1.025720645673573	1.0947873615950812
08 11 15 2 2 59.9990000		-0.10821794578805566		-0.047449551871977746	0.26624470856040716			-0.03014197899028659	0.01835193671286106		-0.04920483008027077			-0.12200864031910896	-0.028921451419591904	-0.07294220384210348
08 11 15 2 3 29.9990000		-1.1282826410606503		-1.0487596604507416	-1.2310396768152714			-1.1072820328408852	-1.1476915325038135		-0.9230894595384598			-1.0748625751584768	-1.0826890543103218	-1.1056651494873222
08 11 15 2 3 59.9990000		-0.09698784165084362		-0.22577858122531325	-0.24029278103262186			-0.08500906080007553	-0.11278548277914524		-0.34137629345059395			-0.09420705400407314	-0.16685354989022017	-0.11141396261518821
08 11 15 2 4 29.9990000		1.9376932275481522		1.9933593135792762	2.0979408398270607			1.8393527399748564	1.9322574753314257		1.9635067293420434			-2271566.7740963367	1.9206876307725906	1.901297620148398
08 11 15 2 4 59.9990000		-2.6429563853889704		-2.5878376461332664	-2.708399262279272			-2.5413758403155953	-2.5989922508597374		-2.5312026850879192			6797820.645053669	-2.5492211803793907	-2.589108503831085
08 11 15 2 5 29.9990000		1.447658013086766		1.3476251470856369	1.4117594175040722			1.3874369694385678	1.3529224824160337		1.3637876929715276			-6780951.038900726	1.3032206147909164	1.4068710271967575
08 11 15 2 5 59.9990000		0.9497019601985812		1.0132763048168272	1.0220213243737817			0.9763396409107372	1.1461312738247216		0.9803598253056407			2254698.4139502505	1.1002986133098602	1.0036945405299775
08 11 15 2 6 29.9990000		-1.1081250812858343		-1.1355051418067887	-1.16453355550766			-1.0845764592522755	-1.4286706391721964		-1.1696924697607756				-1.2104417150840163	-1.121305507957004
08 11 15 2 6 59.9990000		0.1995561346411705		0.3023383258841932	0.32942899595946074			0.2104590821545571	0.5565665042959154		0.32335780654102564				0.2683774819597602	0.23813484190031886
08 11 15 2 7 29.9990000		-1.0830854079686105		-1.2209294338244945	-1.2831574315205216			-1.1929013570770621	-1.2712415638379753		-1.1727563720196486				-1.1662888396531343	-1.2010549794067629
08 11 15 2 7 59.9990000		1.29535640636459		1.3960498624946922	1.439630220644176			1.4361133391503245	1.325076861307025		1.3573390282690525				1.3900353107601404	1.4155216682702303
08 11 15 2 8 29.9990000		-0.31612273305654526		-0.4593584684189409	-0.4842597311362624			-0.5496585754444823	-0.4502674285322428		-0.5338986748829484				-0.5286705521866679	-0.5380384057061747
08 11 15 2 8 59.9990000		-1.3151742308400571		-1.1812811868730932	-1.154612049460411		-22287.730358829962	-1.0436510643921793	-1.1035386710427701		-1.0730947069823742				-1.0895026046782732	-1.0794552805600688
08 11 15 2 9 29.9990000		0.45546410512179136		0.47559021529741585	0.4338532341644168		44585.58827773781	0.3667997564189136	0.3677812176756561		0.3611815618351102				0.39073214307427406	0.43275224254466593
08 11 15 2 9 59.9990000		1.971647777594626		1.908136345911771	1.9555607317015529		-22296.343767350692	1.9406690461328253	1.9819341730326414		2.0012801503762603				1.934094567783177	1.8933201569598168
08 11 15 2 10 29.9990000		-1.2314989431761205		-1.2896375430282205	-1.2809176985174417		-1.1050297202236834	-1.3300470450194553	-1.2766332710161805		-1.3105878122150898				-1.2565512070432305	-1.1407898974139243
08 11 15 2 10 59.9990000		0.738513074349612		0.884900794364512	0.7502842424437404		0.6621735294320388	0.9068325280677527	0.7975890934467316		0.851040605455637				0.7919708946719766	0.5598065640078858
08 11 15 2 11 29.9990000		-1.4273746167309582		-1.5579835684038699	-1.3570118807256222		-1.2707571251376066	-1.4605238754302263	-1.4147730004042387		-1.5414812918752432				-1.4344272557646036	-1.2266420016530901
08 11 15 2 11 59.9990000		1.9433240038342774		2.0360211292281747	1.8365719513967633		1.8119349273038097	1.8432030620751902	1.8926406921818852		2.075612756423652				1.8896774584427476	1.835823278175667
08 11 15 2 12 29.9990000		-1.1961917439475656		-1.2495740656740963	-1.2305866945534945		-1.1128939393092878	-1.0939128599129617	-1.3033653246238828		-1.3497705096378922				-1.1716679744422436	-1.1455461764708161
08 11 15 2 12 59.9990000		-0.806453637778759		-0.7724739187397063	-0.5642105219885707		-0.9841661114478484	-0.8674296454992145	-0.5502247968688607		-0.7148952474817634				-0.7628418169915676	-0.8368724354077131
08 11 15 2 13 29.9990000		1.67001408431679		1.6561856432817876	1.4172077486291528		1.8249140344560146	1.6781488345004618	1.4931446500122547		1.596417574211955				1.5501885507255793	1.6066536463331431
08 11 15 2 13 59.9990000		-2.02584168035537		-2.051969765452668	-1.8336590388789773		-2.0199277913197875	-1.961468332912773	-1.9861808493733406		-1.9576872196048498				-1.91498136613518	-1.9574984746286646
08 11 15 2 14 29.9990000		1.7519403705373406		1.8622093067970127	1.5775686167180538		1.7421509944833815	1.6933865445898846	1.8019253481179476		1.7956088175997138				1.743553982116282	1.8739678853889927
08 11 15 2 14 59.9990000		0.09367857873439789		-0.08270641788840294	0.09116831608116627		-0.030909527267795056	-0.010494013549759984	-0.04668200481683016		-0.11595005448907614				-0.031683373264968395	-0.17003699531778693
08 11 15 2 15 29.9990000		-0.7932102936320007		-0.627520635491237	-0.6270613623782992		-0.5689730965532362	-0.536213907180354	-0.6657847780734301		-0.5766296898946166				-0.656549041159451	-0.6037455291952938
08 11 15 2 15 59.9990000		-0.6258597108535469		-0.735021362779662	-0.79521095007658		-0.8185393692692742	-0.8363250859547406	-0.6075706863775849		-0.700689340941608				-0.6961658280342817	-0.6833691730862483
08 11 15 2 16 29.9990000		1.8631467213854194		1.9307664223015308	1.934182639233768		1.9335409190971404	1.927903846022673	1.7139341803267598		1.848708026111126				1.8742447094991803	1.8454553752671927
08 11 15 2 16 59.9990000		-2.028100288938731		-2.1152547085657716	-2.0372731145471334		-2.102093151654117	-2.1328516841167584	-1.888180110603571		-2.1363748610019684				-2.114612989127636	-2.012472511501983
08 11 15 2 17 29.9990000		1.3063977684359998		1.4424110068939626	1.3422460248693824		1.522563126287423	1.538234941312112	1.266365754418075		1.5282694082707167				1.4777433685958385	1.3597800836432725
08 11 15 2 17 59.9990000		-0.4084801191929728		-0.4593458860181272	-0.4528468968346715		-0.5859849761473015	-0.5617883469676599	-0.3952808165922761		-0.5327914096415043				-0.5251662535592914	-0.47336306795477867
08 11 15 2 18 29.9990000		-0.0026360847987234592		-0.12670200411230326	-0.052400863729417324		-0.06153594143688679	-0.02715357579290867	-0.13497516233474016		-0.07030609995126724				-0.051262120716273785	-0.09134447737596929
08 11 15 2 18 59.9990000		0.8422578522004187		1.0108604161068797	0.8864925121888518		0.9401642343727872	0.8671276594977826	1.0567434160038829		0.9953899057582021				0.9044292140752077	1.016856097849086
08 11 15 2 19 29.9990000		-1.1603309067431837		-1.277633598074317	-1.2174754682928324		-1.1569461479084566	-1.2044774878304452	-1.3068444542586803		-1.3643727721646428				-1.2025774791836739	-1.320314288372174
08 11 15 2 19 59.9990000		-0.6813307693228126		-0.5353645719587803	-0.4475432662293315		-0.5895270216278732	-0.4473985636141151	-0.5926286680623889		-0.42347247432917356				-0.5369625939056277	-0.4455426074564457
08 11 15 2 20 29.9990000		1.0664761746302247		0.9507400358561426	0.8258814048022032		0.9062977619469166	0.8310466222465038	0.9887965647503734		0.8878577426075935				0.863623371347785	0.8220373732037842
08 11 15 2 20 59.9990000		0.18982337252236903		0.18838893831707537	0.15705788880586624		0.20962232898455113	0.2341586931142956	0.18297206424176693		0.15660491678863764				0.26872979663312435	0.3006522369105369
08 11 15 2 21 29.9990000		1.2095609181560576		1.213379783090204	1.2968285847455263		1.2554250449175015	1.1864086580462754	1.1670752614736557		1.2382684582844377				1.163073943927884	1.149163717404008
08 11 15 2 21 59.9990000		-2.078349501127377		-2.048585004173219	-2.064458144828677		-2.0506108282133937	-2.006306963507086	-1.8947608824819326		-1.9874454215168953				-2.0325923189520836	-2.0243317540735006
08 11 15 2 22 29.9990000		0.7824017093516886		0.8401502417400479	0.8363628312945366		0.7575004457030445	0.761778581654653	0.7139075100421906		0.7197459060698748				0.8375456025823951	0.8185393696185201
08 11 15 2 22 59.9990000		-1.2119076014496386		-1.2880080756731331	-1.2970173181965947	-21192.223402505704	-1.2186456627678126	-1.2106178705580533	-1.2895872117951512		-1.143092536367476				-1.3106318563222885	-1.3078951144125313
08 11 15 2 23 29.9990000		0.9930935727898031		1.033175923395902	1.0008193757385015	42416.268744272056	0.9997938850428909	0.9682111847214401	1.0351639967411757		0.920195396989584				1.0259722983464599	1.0736797980498523
08 11 15 2 23 59.9990000		0.209886567434296		0.10945105506107211	0.08468820434063673	-21223.40684897299	0.12719273357652128	0.12762683676555753	0.17782572284340858		0.1152139687910676				0.1297029945999384	0.0841093952767551
08 11 15 2 24 29.9990000		0.07113028806634247		0.11753547051921487	0.16543170623481274	-0.021403258382633794	0.10774609190411866	0.17644161684438586	0.0056119030341506		0.08005773834884167				0.0826497869566083	0.12542485538870096
08 11 15 2 24 59.9990000		-0.9788876473903656		-0.8965524204540998	-0.8797607347369194	-0.72513132088352	-0.9384781464468688	-0.9625426547136158	-0.8533684182912111		-0.8209804203361273				-0.8877256140112877	-0.980837973067537
08 11 15 2 25 29.9990000		1.7343245220836252		1.6542416089214385	1.5786318592727184	1.5507170292985393	1.775281376671046	1.70819644164294	1.7620883593335748		1.6486422903835773				1.664427344687283	1.8258011159487069
08 11 15 2 25 59.9990000		-1.5650424910709262		-1.4695079599041492	-1.390003852546215	-1.4515083339356352	-1.5511196781881154	-1.5427395657170564	-1.6340588759630919		-1.454207337461412				-1.4973787534981966	-1.5488547810819
08 11 15 2 26 29.9990000		2.8148367560934275		2.7558425297029316	2.6810821192339063	2.692595333966892	2.677068219985813	2.78289544233121	2.731375371105969		2.5903038578107953				2.734879666939378	2.6451520742848516
08 11 15 2 26 59.9990000		-3.1824166427832097		-3.234156910330057	-3.2301115542650223	-3.0966337396530434	-3.0754066386725754	-3.2226499849930406	-3.0099197141826153		-3.038759369403124				-3.1939361467957497	-3.138389597181231
08 11 15 2 27 29.9990000		0.057264097267761827		0.08154251403175294	0.10993548482656479	-0.003082774521317333	-0.04184393840841949	0.06040978408418596	-0.12539340183138847		-0.03457110747694969				0.01906286459416151	0.06634255009703338
08 11 15 2 27 59.9990000		1.730700691929087		1.813476313604042	1.7568036140874028	1.7513301109429449	1.919485988561064	1.7982511871960014	1.915862157009542		1.869828151538968				1.8670473778620362	1.8059140830300748
08 11 15 2 28 29.9990000		-0.02729827701114118		-0.17495056078769267	-0.06932466849684715	-0.07280379423173144	-0.4071652223356068	-0.10534278675913811	-0.18813099432736635		-0.2443821644410491				-0.2066716831177473	-0.1325907341670245
08 11 15 2 28 59.9990000		-1.002895537763834		-0.8530098125338554	-0.9891929207369685	-0.8405151413171552	-0.5688409756403416	-0.8626985307782888	-0.9504128834232688		-0.7580163478851318				-0.8884302442893386	-0.861377339810133
08 11 15 2 29 29.9990000		-1.0352583655621856		-1.081606931751594	-1.0141885513439775	-1.2022000108263455	-1.2129708463326097	-1.158493826398626	-0.9764717593789101		-1.178015960380435				-1.0088534764945507	-1.1345551451668143
08 11 15 2 29 59.9990000		0.8102410414721817		0.8830700051039457	0.7885609669610858	0.9371569570503198	0.9233914283104241	0.8611256871372461	0.7631878508254886		0.9053603457286954				0.7727759117260575	0.8305810603778809
08 11 15 2 30 29.9990000		0.918408659286797		0.7439739895053208	0.9058259017765522	0.8345320438966155	0.6254381889011711	0.8771686933469027	0.8881156826391816		0.743816701695323				0.8184575727209449	0.821143998997286
08 11 15 2 30 59.9990000		0.1537737923208624		0.15917808283120394	0.09842227958142757	0.12147387152072042	0.2938890107907355	0.11552223190665245	0.10832490306347609		0.22082098573446274				0.18440650776028633	0.18525583180598915
08 11 15 2 31 29.9990000		0.1515214799437672		0.36479280749335885	0.23656199593096972	0.2326424721395597	0.2852698233909905	0.2529258644208312	0.3131091585382819		0.24681693129241467				0.23173021525144577	0.23109479527920485
08 11 15 2 31 59.9990000		-2.050371756311506		-2.2567917741835117	-2.1700400030240417	-2.0361721217632294	-2.179225410800427	-2.107755388133228	-2.1586966570466757		-2.111624578014016				-2.1314298333600163	-2.0833448546472937
08 11 15 2 32 29.9990000		2.180502561852336		2.2374520865269005	2.2035227017477155	2.026602939935401	2.1414142469875515	2.1711976157967	2.1137573663145304		2.0586134530603886				2.12862388510257	2.1493665447924286
08 11 15 2 32 59.9990000		-1.290386219508946		-1.2299323920160532	-1.027639515697956	-1.0921512751374394	-1.1890824923757464	-1.2468058599624783	-1.0678602801635861		-1.0800655419006944				-1.1640994483605027	-1.1957387663424015
08 11 15 2 33 29.9990000		0.8084605890326202		0.8409115015529096	0.486820325255394	0.7251564865000546	0.886523965978995	0.789070567348972	0.5482933493331075		0.6930515980347991				0.7839871402829885	0.7182108056731522
08 11 15 2 33 59.9990000		-0.8628117775078863		-1.0058399024419487	-0.8234655214473605	-0.8694428852759302	-1.0962280835956335	-0.9082984195556492	-0.7524044327437878		-0.885215362533927				-0.9578744536265731	-0.9280030033551157
08 11 15 2 34 29.9990000		0.9542128758039325		1.054723884910345	1.0255759488791227	1.0102438621688634	1.049973894841969	1.0124206792097539	0.9985733609646559		1.0428143152967095				1.0056322813034058	1.0785933614242822
08 11 15 2 34 59.9990000		-0.10118418955244124		-0.12107122223824263	-0.06251110974699259	-0.23991530144121498	-0.029909197241067886	-1080729.946642364	-0.134559934027493		-0.14303442277014256				-0.10392722859978676	-0.17834161245264113
08 11 15 2 35 29.9990000		-1.0204421794041991		-1.0008193841204047	-1.122463115490973	-0.9505324200727046	-1.0446954318322241	3226466.5519400337	-1.0366865079849958		-1.1288614440709352				-1.0229146899655461	-0.9725648162420839
08 11 15 2 35 59.9990000		1.4853181855287403		1.3901800117455423	1.4539808435365558	1.5311382700456306	1.3824227415025234	-3210768.8569778265	1.4414484212175012		1.5578766148537397				1.4150812765583396	1.4284944850951433
08 11 15 2 36 29.9990000		-1.1289558212738484		-1.0273752785287797	-1.0319742746651173	-1.0398133244598284	-1.0156858977861702	1065032.3597785644	-1.0730192018672824		-1.075107941403985				-1.0726480167359114	-1.1034505867864937
08 11 15 2 36 59.9990000		0.4983587027527392		0.45967303728684783	0.44398863799870014	0.1851614627521485	0.42407643236219883		0.4172251308336854		0.41747049055993557				0.4484869698062539	0.45177107118070126
08 11 15 2 37 29.9990000		-0.8292095414362848		-0.7742040478624403	-0.7919394243508577	-0.5249712199438363	-0.755361377261579		-0.6455894699320197		-0.7338511636480689				-0.7560660047456622	-0.7539898599497974
08 11 15 2 37 59.9990000		1.270713087869808		1.1458859127014875	1.1620044000446796	1.0745857565198094	1.107156205456704		1.1014813911169767		1.1244008615612984				1.190158306621015	1.2073966851457953
08 11 15 2 38 29.9990000		-1.6881080840248615		-1.6080817924812436	-1.6054708613082767	-1.545186911476776	-1.5115091810002923		-1.6961044240742922		-1.5989907523617148				-1.6792057771235704	-1.6819614050909877
08 11 15 2 38 59.9990000		1.3124186142813414		1.421863378956914	1.346285087056458	1.3045921402517706	1.352142356801778		1.4487086748704314		1.383353871293366				1.387273395434022	1.3954081390984356
08 11 15 2 39 29.9990000		-1.6306678256951272		-1.8429954508319497	-1.7737588649615645	-1.763736699707806	-1.876000003889203		-1.7664419952780008		-1.8048193845897913				-1.7548784585669637	-1.7541863936930895
08 11 15 2 39 59.9990000		1.6522094919346273		1.7896571708843112	1.8171253073960543	1.7835545314010233	1.8473239159211516		1.7470205212011933		1.805794546380639				1.7225596709176898	1.719005025923252
08 11 15 2 40 29.9990000		0.5317784908693284		0.5090037086047232	0.37231729831546545	0.4440389710944146	0.4572697291150689		0.40889534540474415		0.3938904134556651				0.4754140377044678	0.452393913641572
08 11 15 2 40 59.9990000		-1.1146932758856565		-1.157002772204578	-1.061562611721456	-1.0986691419966519	-1.0924721346236765		-1.0024614296853542		-1.0630851173773408				-1.0734910424798727	-1.0328865204937756
08 11 15 2 41 29.9990000		-0.0011701933108270168		0.060384620912373066	0.0014784736558794975	0.05571012990549207	0.048707828391343355		-0.009745343588292599		0.08478885982185602				-0.035930050536990166	-0.011198646388947964
08 11 15 2 41 59.9990000		0.42581914574839175		0.4199807499535382	0.4891795841977	0.4605349530465901	0.3122472371906042		0.35955209750682116		0.3551418427377939				0.4854865502566099	0.43742673145607114
08 11 15 2 42 29.9990000		1.3331172356847674		1.3341238559223711	1.2578912684693933	1.2028417300898582	1.4306901791132987		1.4513447554782033		1.3599625322967768				1.2788792941719294	1.310889809858054
08 11 15 2 42 59.9990000		-3.301952769048512		-3.3928002268075943	-3.3573168786242604	-3.2422602002043277	-3.36287844972685		-3.4635089933872223		-3.3869115049019456				-3.348408288322389	-3.389302223920822
08 11 15 2 43 29.9990000		2.22693920112215		2.3007307397201657	2.249110014177859	2.198659467510879	2.1822201064787805		2.229845816269517		2.207473690621555				2.2206289526075125	2.2083104378543794
08 11 15 2 43 59.9990000		0.04045983264222741		0.054565095808357	0.059384279884397984	0.08355575427412987	0.13876256998628378		0.22189680486917496		0.1453936817124486				0.11237025074660778	0.21366139547899365
08 11 15 2 44 29.9990000		-1.5360958736855537		-1.5915228864178061	-1.553107736632228	-1.6026649149134755	-1.6400293908081949		-1.7092156494036317		-1.5720322132110596				-1.6352353608235717	-1.672983618453145
08 11 15 2 44 59.9990000		1.5649984523188323		1.629334052093327	1.6675226846709847	1.6445654737763107	1.7204268756322563		1.5630795862525702		1.6002049874514341				1.659884967841208	1.6194943455047905
08 11 15 2 45 29.9990000		-0.5946230352856219		-0.5575668346136808	-0.7210230398923159	-0.5705019009765238	-0.7026019073091447		-0.4672856004908681		-0.6609341260045767				-0.5916472095996141	-0.5712694507092237
08 11 15 2 45 59.9990000		0.1269347860943526		-0.0015413877554237843	0.09908914845436811	0.007744679693132639	0.05744025483727455		0.030859190970659256		0.12799173686653376				-0.021283721551299095	-0.0003145686350762844
08 11 15 2 46 29.9990000		0.14596619550138712		0.17457308154553175	0.20022302586585283	0.24008517200127244	0.2368073626421392		0.13196159899234772		0.16198403295129538				0.26360861398279667	0.2581351241096854
08 11 15 2 46 59.9990000		-0.1404234936926514		-0.08408423094078898	-0.15312579087913036	-0.24360204790718853	-0.1580078867264092		-0.04334757849574089		-0.21239053178578615				-0.21812197379767895	-0.2351653128862381
08 11 15 2 47 29.9990000		0.3105045307893306		0.24444509111344814	0.1833935920149088	0.302866798825562	0.33787830267101526		0.13871224410831928		0.40340926963835955				0.3020174652338028	0.31566345784813166
08 11 15 2 47 59.9990000		-1.3045669759158045		-1.1315415753051639	-1.0150567591190338	-1.027702424209565	-1.2919464744627476		-1.1163856573402882		-1.159060056321323				-1.1309124371036887	-1.1536054266616702
08 11 15 2 48 29.9990000		2.111549087567255		2.010981456376612	1.9562590634450316	1.872288087150082	2.062061124946922		2.1124550504609942		1.902241333387792				1.9493071045726538	2.010484435595572
08 11 15 2 48 59.9990000		-1.293072632048279		-1.378490634728223	-1.416893182322383	-1.2933746192138642	-1.3220569910481572		-1.4229832412675023		-1.343296680599451				-1.2923742877319455	-1.291782901622355
08 11 15 2 49 29.9990000		0.23573782702442259		0.18570252088829875	0.18866576440632343	0.1483883773908019	0.20640743151307106		0.10243616998195648		0.20325544942170382				0.12198975682258606	0.06295150192454457
08 11 15 2 49 59.9990000		-0.02023935306351632		0.2152279461733997	0.24728248827159405	0.2171719775069505	0.1298791510052979		0.31258697621524334		0.24623813945800066				0.18087704572826624	0.21525940019637346
08 11 15 2 50 29.9990000		-0.06274388579186052		-0.24386628484353423	-0.19929188024252653	-0.2548132771626115	-0.27351753506809473		-0.36768683698028326		-0.25755002442747355				-0.19401343818753958	-0.19916606275364757
08 11 15 2 50 59.9990000		0.1996253359830007		0.27784600062295794	0.10824939887970686	0.3165253782644868	0.35776534117758274		0.3927705455571413		0.2821178436279297				0.28723274543881416	0.30970552330836654
08 11 15 2 51 29.9990000		-0.5279973719734699		-0.5538297556340694	-0.39856491331011057	-0.5386864189058542	-0.5237003648653626		-0.5059901317581534		-0.603940561413765				-0.6221981355920434	-0.6277722856029868
08 11 15 2 51 59.9990000		0.7137879717629403		0.7276919092983007	0.6067213527858257	0.7198276924900711	0.6218269425444305		0.572011829353869		0.6900002807378769				0.7668368378654122	0.7151909447275102
08 11 15 2 52 29.9990000		-0.5373526461189613		-0.5281420703977346	-0.4996358510106802	-0.684281422290951	-0.48142860969528556		-0.4679713658988476		-0.42240292206406593				-0.6017511459067464	-0.4911110373213887
08 11 15 2 52 59.9990000		-0.6299176483880728		-0.6584679130464792	-0.6052995035424829	-0.514533827546984	-0.6222862135618925		-0.6393358316272497		-0.706093629822135				-0.5333639271557331	-0.643154701218009
08 11 15 2 53 29.9990000		1.832532889326103		1.8489785469137132	1.7884681057184935	1.8264491292648017	1.7278758641332388		1.8128282986581326		1.8156216777861118				1.6892594089731574	1.7550420202314854
08 11 15 2 53 59.9990000		-1.6047662338241935		-1.619349641725421	-1.598644733428955	-1.537203156389296	-1.4454623232595623		-1.5329438913613558		-1.5150700975209475				-1.4670165795832872	-1.5432302933186293
08 11 15 2 54 29.9990000		0.888524625916034		0.846032677218318	0.7291766786947846	0.6070799585431814	0.6660930565558374		0.6065766457468271		0.688534390181303				0.6819850765168667	0.7879003724083304
08 11 15 2 54 59.9990000		0.2601986952358857		0.3821884603239596	0.5259526753798127	0.6036071171984076	0.470318045001477		0.6576563213020563		0.48514052480459213				0.48366205114871264	0.48363688262179494
08 11 15 2 55 29.9990000		0.0400068536400795		-0.07611305778846145	-0.07390478532761335	-0.11554110515862703	-0.11358449095860124		-0.19463627226650715		-0.11800103355199099				-0.10402161069214344	-0.2326110117137432
08 11 15 2 55 59.9990000		-1.5024433061480522		-1.40595248574391	-1.6064837826415896	-1.5046515800058842	-1.360988024622202		-1.417245508171618		-1.3952445648610592				-1.4622917342931032	-1.312462653964758
08 11 15 2 56 29.9990000		2.102703412878327		2.0462383213452995	2.2197481663897634	2.06577933114022	2.0468737478367984		2.115544113330543		2.0988971274346113				2.114745097234845	2.0479118283838034
08 11 15 2 56 59.9990000		-2.9118686330039054		-2.9864214290864766	-2.99290784355253	-2.861889945808798	-3.0391494422219694		-3.101748624816537		-3.059376211836934				-3.0099260108545423	-3.034053430892527
08 11 15 2 57 29.9990000		2.3285889491671696		2.5319891083054245	2.393943751230836	2.379932858981192	2.5421433858573437		2.482494850642979		2.5001547522842884				2.469679342582822	2.487181934993714
08 11 15 2 57 59.9990000		-0.7179843200137839		-0.9366221884265542	-0.8074225019663572	-0.8773385602980852	-0.9714323678053916		-0.6725417077541351		-0.8367340313270688				-0.8583197500556707	-0.8025026535615325
08 11 15 2 58 29.9990000		-0.6080865761032328		-0.4638253478333354	-0.5679727690294385	-0.42569960886612535	-0.34530841698870063		-3443891.2997018867		-0.5600267620757222				-0.5273808082565665	-0.6197130386717618
08 11 15 2 58 59.9990000		0.7974758443888277		0.7744871661998332	0.834896937943995	0.6797390473075211	0.6863827388733625		10316921.996144164		0.8669955506920815				0.7710269074887037	0.8828246407210827
08 11 15 2 59 29.9990000		2.166114184190519		2.081759420223534	2.041758868843317	2.1384447175078094	2.063193581532687		-10302196.52330645		1.9647964527830482				2.0852070916444063	2.0152281327173114
08 11 15 2 59 59.9990000		-2.8989084005588666		-2.8036003564484417	-2.829023807309568	-2.739510120358318	-2.8081993549130857		3429165.927444385		-2.6529533602297306				-2.768972626887262	-2.7716842107474804
08 11 15 3 0 29.9990000		-0.7097740743774921		-0.7648110226728022	-0.6114524658769369	-0.8797733206301928	-0.722985964268446				-0.9278771923854947				-0.8201247891411185	-0.7997281574644148
08 11 15 3 0 59.9990000		1.941549839451909		1.9713583728298545	1.681659427471459	1.932572043966502	1.9402349442243576				1.9392471984028816				1.929552173241973	1.934805485419929
08 11 15 3 1 29.9990000		-1.4075127484975383		-1.4322189772501588	-1.27138626947999	-1.2240625373087823	-1.4123193603008986				-1.149201457388699				-1.338200650177896	-1.3336834604851902
08 11 15 3 1 59.9990000		2.0058351112529635		2.053215456660837	2.069881317205727	1.7770555433817208	1.966388190165162				1.8051339434459805				1.9871119651943445	1.9620534307323396
08 11 15 3 2 29.9990000		-1.714116626419127		-1.7241639522835612	-1.833633885718882	-1.550849149003625	-1.5745235942304134				-1.6677428996190429				-1.7088821977376938	-1.7100209398195148
08 11 15 3 2 59.9990000		0.8153873892733827		0.7329389182850718	0.8637554831802845	0.737732945010066	0.6371086901053786				0.7831189278513193				0.7124101622030139	0.7493090741336346
08 11 15 3 3 29.9990000		-0.5472741437843069		-0.44230255065485835	-0.5309228636324406	-0.49112991197034717	-0.4763325974345207				-0.5877780150622129				-0.47583558317273855	-0.5007116748020053
08 11 15 3 3 59.9990000		0.5821661106310785		0.5394728411920369	0.5366480201482773	0.5223477180115879	0.5836634607985616				0.7242442313581705				0.6173726515844464	0.6257590474560857
08 11 15 3 4 29.9990000		-0.7432504812022671		-0.7089876551181078	-0.7234515305608511	-0.712649236433208	-0.6843254696577787				-0.8323174752295017				-0.7724047210067511	-0.8174446658231318
08 11 15 3 4 59.9990000		1.3270900984061882		1.2827673638239503	1.3081216029822826	1.3010626835748553	1.1850434429943562				1.2990934764966369				1.2563058454543352	1.3547092331573367
08 11 15 3 5 29.9990000		-1.0137292831204832		-1.086482749786228	-1.124532979913056	-1.091597638092935	-0.9887714106589556				-1.0528427632525563				-1.0319554032757878	-1.121072726789862
08 11 15 3 5 59.9990000		-0.6607076397631317		-0.5654247580096126	-0.564531390555203	-0.5605992753989995	-0.6065703481435776				-0.5912508545443416				-0.5924336379393935	-0.5276198880746961
08 11 15 3 6 29.9990000		1.4223981420509517		1.4507470750249922	1.4499984066933393	1.404083950445056	1.4190322533249855				1.4465255634859204				1.3792959349229932	1.345353962853551
08 11 15 3 6 59.9990000		-0.5427191894268617		-0.6193229728378356	-0.6180143663659692	-0.5083934501744807	-0.5804171105846763				-0.6070170430466533				-0.5084186093881726	-0.5175222335383296
08 11 15 3 7 29.9990000		-0.8521793510299176		-0.811958588194102	-0.8645922401919961	-0.9215732156299055	-0.8568349676206708				-0.796815250068903				-0.9012143388390541	-0.8701160624623299
08 11 15 3 7 59.9990000		1.1052121695829555		1.1331144166179001	1.1797838490456343	1.1389150633476675	1.2053016601130366				1.05376130156219				1.1351087959483266	1.057586460839957
08 11 15 3 8 29.9990000		-0.5981462040217593		-0.6116223274730146	-0.6092441957443953	-0.5835124640725553	-0.6948446445167065				-0.5176543463021517				-0.5814363211393356	-0.47333161160349846
08 11 15 3 8 59.9990000		0.22345077234786004		0.209207097068429	0.1165603045374155	0.15736616915091872	0.2407205980271101				0.14521123096346855				0.17318898253142834	0.12589670764282346
08 11 15 3 9 29.9990000		-0.2151587400585413		-0.3133041923865676	-0.14658903144299984	-0.2070239963941276	-0.2780158668756485				-0.20360778085887432				-0.2607649229466915	-0.2535361275076866
08 11 15 3 9 59.9990000		-0.30251448415219784		-0.04028367530554533	-0.31214659102261066	-0.17931047873571515	-0.1629906613379717				-0.21319582406431437				-0.12257486116141081	-0.15347180655226111
08 11 15 3 10 29.9990000		0.8017791449092329		0.4633975327014923	0.7722474355250597	0.6104206736199558	0.6171587454155087				0.6002223556861281				0.49288520961999893	0.5328920604661107
08 11 15 3 10 59.9990000		0.8589299970772117		1.0406374922022223	0.7884036870673299	0.8735951953567564	0.889826936647296				0.9360748343169689				1.0388255715370178	1.0090799573808908
08 11 15 3 11 29.9990000		-1.0257458102423698		-0.9349801391363144	-0.8798362547531724	-0.8864233107306063	-0.9132686033844948				-0.9297331217676401				-0.9834048505872488	-0.9739866647869349
08 11 15 3 11 59.9990000		-1.481713226530701		-1.5999155845493078	-1.5802550120279193	-1.4755225093103945	-1.4825751455500722				-1.4847519742324948				-1.531270387582481	-1.5100621664896607
08 11 15 3 12 29.9990000		2.1556830843910575		2.1390675641596317	2.1570357102900743	1.9704146678559482	2.0944239692762494				2.069422049447894				2.1017471235245466	2.09339847182855
08 11 15 3 12 59.9990000		0.07228160975500941		0.09503122139722109	0.01693638786673546	0.1527923340909183	-0.025215841829776764				0.04923629853874445				0.04410253930836916	0.023145970422774553
08 11 15 3 13 29.9990000		-0.23063552286475897		-0.224237191490829	-0.12047982774674892	-0.13640330266207457	-0.11021230090409517				-0.14436818938702345				-0.13746654521673918	-0.13423907198011875
08 11 15 3 13 59.9990000		-1.550037561217323		-1.5533090829849243	-1.6688816463574767	-1.7791128209792078	-1.6006579715758562				-1.6016268292441964				-1.634933383204043	-1.6360092060640454
08 11 15 3 14 29.9990000		0.8639945541508496		0.8834097450599074	0.9115321878343821	1.0818459978327155	0.8884994648396969				0.8444409519433975				0.9343069707974792	0.9546721461229026
08 11 15 3 14 59.9990000		0.35511038079857826		0.3823709050193429	0.4047052916139364	0.36456002946943045	0.3821192504838109				0.439609844237566				0.2879310706630349	0.25919207790866494
08 11 15 3 15 29.9990000		-0.40547913033515215		-0.5242414176464081	-0.5464059356600046	-0.6298421518877149	-0.5349115896970034				-0.5433986578136683				-0.3969731917604804	-0.37842622213065624
08 11 15 3 15 59.9990000		0.6129938494414091		0.7364746695384383	0.6822618888691068	0.7671073735691607	0.6884714756160975				0.8124933568760753				0.602090903557837	0.5933018480427563
08 11 15 3 16 29.9990000		-1.4081607593689114		-1.4703950425609946	-1.3870846452191472	-1.3696701219305396	-1.3084613336250186				-1.5635073948651552				-1.346549330279231	-1.3364453753456473
08 11 15 3 16 59.9990000		2.131970891961828		2.140143389813602	2.0034066289663315	1.9306091321632266	1.8664245242252946				2.0270622093230486				1.9718868536874652	2.0129632423631847
08 11 15 3 17 29.9990000		-1.413445514626801		-1.3700224477797747	-1.2118195127695799	-1.1568706464022398	-1.133328321389854				-1.1325356140732765				-1.214273157529533	-1.2827233243733644
08 11 15 3 17 59.9990000		0.1478536077775061		0.1713581932708621	0.01944034267216921	-0.040680036414414644	0.16278303507715464				0.07187267951667309				0.059302499517798424	0.04083731537684798
08 11 15 3 18 29.9990000		0.643809005850926		0.4969494268298149	0.6245007803663611	0.659065593034029	0.32637138571590185				0.518673537299037				0.51314343418926	0.5938869467936456
08 11 15 3 18 59.9990000		-1.5506666984874755		-1.44926230981946	-1.5971285114064813	-1.4937360440380871	-1.3850902896374464				-1.5022356798872352				-1.3736651446670294	-1.4200954996049404
08 11 15 3 19 29.9990000		1.2899332363158464		1.3330039931461215	1.384744267910719	1.309920931700617	1.3127331817522645				1.268605469726026				1.2246602158993483	1.2027284852229059
08 11 15 3 19 59.9990000		0.8725193678401411		0.7056532204151154	0.7762424489483237	0.73511573811993	0.8217920046299696				0.8735511554405093				0.7758272187784314	0.7939023431390524
08 11 15 3 20 29.9990000		-2.6180362473241985		-2.4060609405860305	-2.5088997604325414	-2.5081636742688715	-2.588668099604547				-2.598086300306022				-2.4816895574331284	-2.4611670984886587
08 11 15 3 20 59.9990000		1.6979603748768568		1.49730325024575	1.5206820024177432	1.6466542137786746	1.6362923085689545				1.748951974324882				1.5571153555065393	1.5703335395082831
08 11 15 3 21 29.9990000		0.2532278511207551		0.4249069020152092	0.39649505354464054	0.3036154704168439	0.3783003930002451				0.1541890250518918				0.3532292600721121	0.27045363280922174
08 11 15 3 21 59.9990000		0.5589635195210576		0.47050678078085184	0.4899534182623029	0.44522175192832947	0.4527210658416152				0.6834698263555765				0.5422599157318473	0.5982720362953842
08 11 15 3 22 29.9990000		-1.8325580551754683		-1.7628559041768312	-1.794803511351347	-1.720313634723425	-1.752500306814909				-1.9390710312873125				-1.8599569899961352	-1.8304189913906157
08 11 15 3 22 59.9990000		-0.14043607702478766		-0.2097104163840413	-0.1623111879453063	-0.15466087125241756	-0.21737330313771963				-0.06409023609012365				-0.07657861988991499	-0.12415399728342891
08 11 15 3 23 29.9990000		1.4092554594390094		1.383039303123951	1.4015296567231417	1.3468261370435357	1.366253910586238				1.3569049164652824				1.2632011799141765	1.2709836177527905
08 11 15 3 23 59.9990000		-1.013244848465547		-0.9538291003555059	-1.1367508489638567	-1.0056008221581578	-0.9583085617050529				-1.0229461379349232				-0.9332500053569674	-0.9885008716955781
08 11 15 3 24 29.9990000		1.0800152125302702		1.0613612849265337	1.2639687461778522	1.172662002965808	1.0817579245194793				1.0702698668465018				1.0938751073554158	1.1491888803429902
08 11 15 3 24 59.9990000		-1.049181182635948		-1.0454063592478633	-1.1365054808557034	-1.2226721486076713	-1.0745039666071534				-1.049678203649819				-1.1344481892883778	-1.079058916773647
08 11 15 3 25 29.9990000		0.9940372796263546		0.9519102293998003	0.8928656866773963	1.0219395328313112	0.9875257024541497				1.052584821358323				1.0792036233469844	1.0017190431244671
08 11 15 3 25 59.9990000		-0.36030705738812685		-0.26986224204301834	-0.24903781060129404	-0.2820738097652793	-0.3322223564609885				-0.4219814110547304				-0.4284992702305317	-0.39878510776907206
08 11 15 3 26 29.9990000		-0.2615387577097863		-0.39000864420086145	-0.33057400211691856	-0.31768927816301584	-0.29914230294525623				-0.2231865283101797				-0.23038386832922697	-0.25592055451124907
08 11 15 3 26 59.9990000		-0.22928916825912893		-0.009449642151594162	-0.07702531851828098	-0.095716985873878	-0.13139537908136845				-0.14762712828814983				-0.1492188349366188	-0.1357364277355373
08 11 15 3 27 29.9990000		1.160469318041578		0.9468142157420516	0.931953995488584	0.9922379488125443	0.9830022137612104				0.9882051823660731				0.9945531655102968	0.9761509080417454
08 11 15 3 27 59.9990000		-1.1635961311403662		-1.1054009096696973	-1.0395113416016102	-1.1501388810575008	-1.089936712756753				-1.0386997573077679				-1.1015820382162929	-1.0640288339927793
08 11 15 3 28 29.9990000		0.8070387332700193		0.7319071283563972	0.6454510558396578	0.7178144501522183	0.7697371682152152				0.5696085290983319				0.6940582115203142	0.693699611350894
08 11 15 3 28 59.9990000		-0.782489787787199		-0.5295135900378227	-0.44561181403696537	-0.4673862596973777	-0.5461794398725033				-0.4228370329365134				-0.4791133785620332	-0.5305013353936374
08 11 15 3 29 29.9990000		-0.13876886200159788		-0.38800797890871763	-0.524675527587533	-0.4072155514732003	-0.5610082224011421				-0.3123479066416621				-0.42586948350071907	-0.43536945432424545
08 11 15 3 29 59.9990000		1.2101271413266659		1.2477684319019318	1.3427745075896382	1.1574620408937335	1.4769946997985244				1.162778252735734				1.230819477699697	1.287334892898798
08 11 15 3 30 29.9990000		-0.3127820072695613		-0.169980363920331	-0.25693348702043295	-0.15681252721697092	-0.30779294949024916				-0.2748387213796377				-0.18131743092089891	-0.23115140805020928
08 11 15 3 30 59.9990000		-0.8713680463843048		-1.0894963219761848	-0.9230202240869403	-0.9335142485797405	-0.9948111223056912				-0.9035547245293856				-1.012829621322453	-0.9884568336419761
08 11 15 3 31 29.9990000		0.7974821347743273		1.051351709291339	0.8194956537336111	0.8266804050654173	0.8915507849305868				0.9304314767941833				0.9564337339252234	0.9466003105044365
08 11 15 3 31 59.9990000		-0.9883310003206134		-1.1574935000389814	-1.045205034315586	-0.9840088216587901	-1.0238458206877112				-1.0942588867619634				-1.1014247620478272	-1.0912578967399895
08 11 15 3 32 29.9990000		1.0356861823238432		0.969060524366796	1.032873940654099	0.91228714492172	0.9686138341203332				1.032716654241085				0.9456440163776278	0.9443668676540256
08 11 15 3 32 59.9990000		-1.1907811649143696		-0.9249139446765184	-1.0981658333912492	-1.0529056750237942	-1.0140375616028905				-1.1737126596271992				-0.9735777219757438	-0.9620141764171422
08 11 15 3 33 29.9990000		2.194167428649962		1.9401909057050943	2.0355744417756796	2.083470679819584	1.9548246432095766				2.2006160831078887				1.9999967105686665	1.9785682894289494
08 11 15 3 33 59.9990000		-1.513314806856215		-1.4042915673926473	-1.4705208661034703	-1.4716596072539687	-1.3761565387248993				-1.5446898946538568				-1.4732324490323663	-1.458001034334302
08 11 15 3 34 29.9990000		0.9793846691027284		0.9553641974925995	1.0816257987171412	0.94730494171381	0.9416678743436933				1.0152329253032804				1.0388444513082504	0.9479403756558895
08 11 15 3 34 59.9990000		-0.6447841702029109		-0.6896982938051224	-0.8532992117106915	-0.6752721713855863	-0.6829979754984379				-0.7276793252676725				-0.7600421644747257	-0.6895724721252918
08 11 15 3 35 29.9990000		-1.4146282928995788		-1.3126702718436718	-1.1629418330267072	-1.3051331965252757	-1.3251838237047195				-1.2709899144247174				-1.2851077476516366	-1.2755888984538615
08 11 15 3 35 59.9990000		1.617374150082469		1.5905225649476051	1.4582904437556863	1.5592418350279331	1.5576438438147306				1.4921820871531963				1.5669173188507557	1.5931775216013193
08 11 15 3 36 29.9990000		-0.7471511336043477		-0.8179920203983784	-0.8393952883780003	-0.8025278085842729	-0.7925434121862054				-0.6473007341846824				-0.8237989582121372	-0.8836299413815141
08 11 15 3 36 59.9990000		1.2856173519976437		1.402265740558505	1.4643930848687887	1.4348739329725504	1.3656184850260615				1.3026229552924633				1.418906426988542	1.3877452528104186
08 11 15 3 37 29.9990000		-1.3106192774139345		-1.3551181741058826	-1.3449324518442154	-1.535561109893024	-1.2580422591418028				-1.378943620249629				-1.376062160357833	-1.3124186149798334
08 11 15 3 37 59.9990000		1.7887071706354618		1.5338561432436109	1.5315912570804358	1.7817048784345388	1.4260093877092004				1.5443375743925571				1.5782795418053865	1.5397700360044837
08 11 15 3 38 29.9990000		-1.5934606338851154		-1.2325433120131493	-1.3227238841354847	-1.4001707239076495	-1.2509329915046692				-1.2058993363752961				-1.320282829925418	-1.2660574628971517
08 11 15 3 38 59.9990000		-1.0689235175959766		-1.113623739220202	-1.0672814790159464	-1.0651360992342234	-1.0615122923627496				-1.1500319242477417				-1.0614871103316545	-1.1281694029457867
08 11 15 3 39 29.9990000		2.348293535877019		2.213494530878961	2.261327871121466	2.2140167094767094	2.2691040113568306				2.2893999638035893				2.220264045521617	2.2450709426775575
08 11 15 3 39 59.9990000		-1.724761632271111		-1.8024664046242833	-1.9954040180891752	-1.9375548157840967	-1.9428521683439612				-1.901341648772359				-1.8754903944209218	-1.8852483192458749
08 11 15 3 40 29.9990000		1.657292925287038		1.9312382694333792	2.1605714801698923	2.019883750937879	1.9557117372751236				1.9535663593560457				1.9675520919263363	1.9510749797336757
08 11 15 3 40 59.9990000		-1.0682314671576023		-1.2764948522672057	-1.350777119398117	-1.199840740300715	-1.2761802980676293				-1.2729779798537493				-1.2231314182281494	-1.2029109350405633
08 11 15 3 41 29.9990000		-0.7886679195798934		-0.6699811322614551	-0.7158075077459216	-0.7045648200437427	-0.5381768140941858				-0.5022027352824807				-0.722929336130619	-0.7321147490292788
08 11 15 3 41 59.9990000		0.7735874936915934		0.5712317014113069	0.5659909881651402	0.4749862467870116	0.3977659037336707				0.35284549091011286				0.5439711697399616	0.5783724137581885
08 11 15 3 42 29.9990000		-0.5946041606366634		-0.41698605194687843	-0.48320907168090343	-0.31583961844444275	-0.17841710429638624				-0.34213756769895554				-0.3635659869760275	-0.40460462821647525
08 11 15 3 42 59.9990000		0.45755284279584885		0.5364152304828167	0.6694966871291399	0.3803765419870615	0.13164701592177153				0.5253990311175585				0.4945587106049061	0.4624097803607583
08 11 15 3 43 29.9990000		1.0987886781804264		0.9442284572869539	0.7788470908999443	1.0315653355792165	1.1579024447128177				0.8882541013881564				0.8889776049181819	0.9685886716470122	-17744.47762656156
08 11 15 3 43 59.9990000		-2.277068880852312		-2.2947790939360857	-2.1423327988013625	-2.2219249745830894	-2.1753499191254377				-2.257125223055482				-2.1900088265538216	-2.3030396783724427	35481.16557435526
08 11 15 3 44 29.9990000		1.2514992281794548		1.2298568934202194	1.2291837288066745	1.1557822423055768	1.098115485161543				1.4517914475873113				1.206912249326706	1.282748487778008	-17736.797109444502
08 11 15 3 44 59.9990000		1.2250188272446394		1.4750380776822567	1.292512696236372	1.4086326118558645	1.4389067236334085				1.1409471845254302				1.3863171031698585	1.3846058519557118	1.548364055233833
08 11 15 3 45 29.9990000		-1.122853185981512		-1.3875879626721144	-1.3042146572843194	-1.3667131755501032	-1.351513223722577				-1.2511720769107342				-1.307945441454649	-1.3380308016203344	-1.4374282365170075
08 11 15 3 45 59.9990000		0.2677357611246407		0.40552946273237467	0.48734250105917454	0.4595283279195428	0.4038874115794897				0.389486450701952				0.3762179436162114	0.4111350770108402	0.5059335180703783
08 11 15 3 46 29.9990000		-0.20608028443530202		-0.30299263074994087	-0.3849440775811672	-0.27287580724805593	-0.2892396803945303				-0.1596688013523817				-0.2948830481618643	-0.35823719296604395	-0.3327130851976108
08 11 15 3 46 59.9990000		0.054495892487466335		0.20928888954222202	0.16606713831424713	0.07204881962388754	0.16024761833250523				-0.05265252571552992				0.1786058535799384	0.21770045347511768	0.18166345835197717
08 11 15 3 47 29.9990000		-1.0916542578488588		-1.3371688853949308	-1.2294416669756174	-1.2710276460275054	-1.2988921590149403				-1.143941874615848				-1.2886120481416583	-1.2947838860563934	-1.2997603647527285
08 11 15 3 47 59.9990000		2.1656045843847096		2.3858153000473976	2.217961407266557	2.3626064071431756	2.2769745094701648				2.285581107251346				2.2584589840844274	2.2563765454106033	2.207152824877994
08 11 15 3 48 29.9990000		-0.940120195504278		-0.9969627670943737	-0.8665865929797292	-1.0868916809558868	-0.8747339267283678				-0.9207553379237652				-0.8525819918140769	-0.8697637473233044	-0.8083347576903179
08 11 15 3 48 59.9990000		-0.28486088337376714		-0.43270820565521717	-0.4594968883320689	-0.21642959769815207	-0.36245871894061565				-0.4118460053578019				-0.43212311062961817	-0.429694632999599	-0.30352110433159396
08 11 15 3 49 29.9990000		0.9817376392893493		1.2473091706633568	1.1506044482812285	1.0665013380348682	0.966657224111259				1.0841863974928856				1.081625808030367	1.0885651935823262	0.9578681628918275
08 11 15 3 49 59.9990000		-1.5893586557358503		-1.7118580229580402	-1.575404386036098	-1.6386578753590584	-1.4811784606426954				-1.5874586664140224				-1.5628468031063676	-1.5774050462059677	-1.564186863717623
08 11 15 3 50 29.9990000		1.7137265605852008		-3328764.422462678	1.480058591812849	1.4724271604791284	1.508772425353527				1.6481830216944218				1.4927608827129006	1.5005118567496538	1.523242594441399
08 11 15 3 50 59.9990000		-1.9282309971749783		9971867.884640703	-1.718281514942646	-1.6790170446038246	-1.7964958855882287				-1.9011529255658388				-1.687038547359407	-1.6998918266035616	-1.69887891568942
08 11 15 3 51 29.9990000		2.103559040930122		-9957441.648663357	2.000349033623934	2.001739425584674	2.0544108105823398				2.1399609427899122				1.9805689491331577	1.9848407926037908	2.0091695398441516
08 11 15 3 51 59.9990000		-0.9540430083870888		3314338.9574619043	-0.8913872046396136	-0.8958981167525053	-0.8494111327454448				-1.0056826192885637				-0.8703425554558635	-0.8863352304324508	-0.8938660041894764
08 11 15 3 52 29.9990000		-1.7612767722457647			-1.9293508604168892	-1.8513755640015006	-1.988099742680788				-1.7838250566273928				-1.9061797261238098	-1.8758804593235254	-1.8574970653280616
08 11 15 3 52 59.9990000		2.116651393007487			2.328683316707611	2.2008992061018944	2.2688208986073732				2.236250426620245				2.258465283550322	2.2775847637094557	2.2344133524456993
08 11 15 3 53 29.9990000		-0.32667965861037374			-0.44933001324534416	-0.40336523298174143	-0.3362488429993391				-0.43836413975805044				-0.4354575350880623	-0.517918583471328	-0.39761491073295474
08 11 15 3 53 59.9990000		-0.41464566299691796			-0.447241279296577	-0.4186406871303916	-0.4036231730133295				-0.3815341629087925				-0.3737265607342124	-0.37115968111902475	-0.5171070011565462
08 11 15 3 54 29.9990000		0.46112634474411607			0.6112888874486089	0.5583721296861768	0.4250012645497918				0.5130427768453956				0.5213851369917393	0.5811720765195787	0.6705788074759766
08 11 15 3 54 59.9990000		-0.6525917663238943			-0.7862142845988274	-0.8582379454746842	-0.713957835920155				-0.7824960863217711				-0.7479312662035227	-0.8429939467459917	-0.7416461812099442
08 11 15 3 55 29.9990000		-0.38401924865320325			-0.44192506466060877	-0.32165284361690283	-0.3764758901670575				-0.2968207849189639				-0.40740429051220417	-0.30178468488156796	-0.4795474912971258
08 11 15 3 55 59.9990000		0.7531782709993422			0.908745102584362	0.9551439918577671	0.8867756184190512				0.8337141685187817				0.876740881241858	0.8429121607914567	0.9768869911786169
08 11 15 3 56 29.9990000		0.405711910687387			0.22674745693802834	0.10447457805275917	0.19881375320255756				0.21449813526123762				0.26326259039342403	0.24564044503495097	0.17190553550608456
08 11 15 3 56 59.9990000		-0.7437915387563407			-0.6936807399615645	-0.5732008991762996	-0.6148183532059193				-0.6642370903864503				-0.6773042809218168	-0.7329640756361187	-0.6650864364346489
08 11 15 3 57 29.9990000		0.4475181004963815			0.5910935737192631	0.4305439665913582	0.4943699771538377				0.5854250360280275				0.5102934380993247	0.5790141276083887	0.5265440630028024
08 11 15 3 57 59.9990000		-0.22511169780045748			-0.3659315435215831	-0.2664334448054433	-0.4354701265692711				-0.3621126739308238				-0.33633691631257534	-0.3459375542588532	-0.28469730901997536
08 11 15 3 58 29.9990000		0.05610019387677312			0.10896032210439444	0.03774195443838835	0.2619036706164479				0.07202994637191296				0.12217850144952536	0.07416902156546712	0.07854152680374682
08 11 15 3 58 59.9990000		0.3791056852787733			0.27280032355338335	0.37434312235563993	0.19650480058044195				0.36195540241897106				0.32124391570687294	0.3730848394334316	0.32966176862828434
08 11 15 3 59 29.9990000		0.6569579807110131			0.8049814524129033	0.7516746241599321	0.963807225227356				0.7909894371405244				0.7633765852078795	0.8032576185651124	0.8036791409831494
08 11 15 3 59 59.9990000		-1.2538584927096963			-1.4252858804538846	-1.4690675539895892	-1.639343624934554				-1.4625434121116996				-1.4014164032414556	-1.5386942094191909	-1.505828068824485
08 11 15 4 0 29.9990000		0.06381341954693198			0.19875083025544882	0.19601407926529646	0.22648320347070694				0.15384300611913204				0.09715770836919546	0.1275765006430447	0.22108521591871977
08 11 15 4 0 59.9990000		0.7462263004854321			0.5815935973078012	0.7120830127969384	0.6884526126086712				0.7623322112485766				0.7802374754101038	0.8178158663213253	0.7230237107723951
08 11 15 4 1 29.9990000		-0.8343621762469411			-0.7169588198885322	-0.8249943219125271	-0.8047360945492983				-0.8618617663159966				-0.8622015146538615	-0.878628296777606	-0.8543247117195278
08 11 15 4 1 59.9990000		0.011588715016841888			0.0822723051533103	0.06515977438539267	0.11398713756352663				0.10022789053618908				0.09575473424047232	0.1401277999393642	0.13622714835219085
08 11 15 4 2 29.9990000		-0.5002398272044957			-0.7561666704714298	-0.7486736495047808	-0.6866281097754836				-0.6792483190074563				-0.6836145389825106	-0.7501269527710974	-0.750321988016367
08 11 15 4 2 59.9990000		0.7377518215216696			1.1526302685961127	1.245535003952682	1.0055819563567638				1.1550587322562933				1.1041678017936647	1.1291948901489377	1.1253886097110808
08 11 15 4 3 29.9990000		0.7234955644235015			0.22179613169282675	0.0855186665430665	0.3112469185143709				0.10383915342390537				0.19548561377450824	0.16848932020366192	0.3003754180390388
08 11 15 4 3 59.9990000		-1.9520878940820694			-1.596927173435688	-1.5695345401763916	-1.6862521385774016				-1.5958765251562				-1.5655898479744792	-1.5506415339186788	-1.7173189362511039
08 11 15 4 4 29.9990000		2.8854700224474072			2.664409971795976	2.6725510181859136	2.8572720903903246				2.9131583655253053				2.746267062611878	2.751274991314858	2.8824501626659185
08 11 15 4 4 59.9990000		-2.009849002584815			-1.8178865667432547	-1.8337282538414001	-2.0178642217069864				-2.088579272851348				-1.9793610065244138	-1.9843311901204288	-2.068887272849679
08 11 15 4 5 29.9990000		0.5510804187506437			0.4768610689789057	0.5451665362343192	0.6002097735181451				0.617662045173347				0.6106408764608204	0.5756356618367136	0.6601477081421763
08 11 15 4 5 59.9990000		-0.9281728649511933			-1.053761299699545	-1.123954176902771	-1.1068101795390248				-1.0238709785044193				-1.101330393459648	-1.0123514686711133	-1.1196697514969856
08 11 15 4 6 29.9990000		2.4576250491663814			2.5705237789079547	2.5847171219065785	2.552505283616483				2.49323423858732				2.583792293909937	2.449477720540017	2.58861148590222
08 11 15 4 6 59.9990000		-2.1520152119919658			-2.2000372763723135	-2.2038372680544853	-2.1739469477906823				-2.1378281638026237				-2.2206352427601814	-2.144025166053325	-2.2311481300275773
08 11 15 4 7 29.9990000		-0.12149903643876314			-0.0333694564178586	-0.01757181156426668	-0.00927348155528307				-0.10488980542868376				0.002743038348853588	-0.038975069765001535	0.010022159665822983
08 11 15 4 7 59.9990000		0.08813587483018637			-0.111080520786345	-0.10746927466243505	-0.1232543382793665				-0.02355490904301405				-0.09562889998778701	-0.09686201112344861	-0.06498361332342029
08 11 15 4 8 29.9990000		1.2425780547782779			1.5308991987258196	1.4990900121629238	1.4676708783954382				1.4494070140644908				1.4526785258203745	1.4753463543020189	1.4455629859585315
08 11 15 4 8 59.9990000		-1.9084068750962615			-2.263775199651718	-2.219257435761392	-2.185554531402886				-2.1832393063232303				-2.167290664743632	-2.13785332813859	-2.1744880080223083
08 11 15 4 9 29.9990000		2.8544787112623453			3.1751689724624157	3.073663929477334	3.145391898229718				3.1985036861151457				3.1184081798419356	3.0169346015900373	3.1183767351321876
08 11 15 4 9 59.9990000		-2.310771773569286			-2.54080961458385	-2.5041120229288936	-2.585220434702933				-2.6108137499541044				-2.515461656730622	-2.3902444285340607	-2.4758260033559054
08 11 15 4 10 29.9990000		1.4792281314730644			1.5851874751970172	1.6526876352727413	1.6658932324498892				1.6510581756010652				1.5735106752254069	1.4872055994346738	1.53147171321325
08 11 15 4 10 59.9990000		-1.9798076935112476			-2.0056841168552637	-2.121703363955021	-2.1012689815834165				-2.063111792318523				-2.0045894137583673	-2.0339009375311434	-2.0225764594506472
08 11 15 4 11 29.9990000		2.277710602618754			2.2489149682223797	2.2881479877978563	2.3667587293311954				2.2384901652112603				2.2443725974299014	2.329205506015569	2.2988433258142322
08 11 15 4 11 59.9990000		-1.3067500852048397			-1.2666299771517515	-1.1887993831187487	-1.380000571720302				-1.1929705599322915				-1.2471581734716892	-1.3018428119830787	-1.2756958538666368
08 11 15 4 12 29.9990000		0.22163885459303856			0.20050612464547157	0.1390331070870161	0.26062651444226503				0.16531216818839312				0.22648321092128754	0.1641923114657402	0.24012920772656798
08 11 15 4 12 59.9990000		0.737072354182601			0.7232376169413328	0.6773923570290208	0.6832936704158783				0.7461571022868156				0.6912459768354893	0.7901526810601354	0.6787953430321068
08 11 15 4 13 29.9990000		-1.6650376077741385			-1.6889196690171957	-1.5925672492012382	-1.6095476746559143				-1.6479628151282668				-1.6772932051680982	-1.7088067028671503	-1.6613256963901222
08 11 15 4 13 59.9990000		1.7729976018890738			1.7876753862947226	1.646257845684886	1.7042706226930022				1.7032010843977332				1.7621764354407787	1.73838245915249	1.8206296060234308
08 11 15 4 14 29.9990000		-1.421177607960999			-1.2654031636193395	-1.2317505925893784	-1.3122235788032413				-1.1989662377163768				-1.2273906697519124	-1.1976513462141156	-1.300873935688287
08 11 15 4 14 59.9990000		0.11635897494852543			-0.07649683579802513	0.026643971912562847	-0.020308563485741615				-0.12994206510484219				-0.11371031869202852	-0.17082341900095344	-0.10847589373588562		-16433.58640965633
08 11 15 4 15 29.9990000		1.1843828447163105			1.1203429335728288	1.0860675117000937	1.285869013518095				1.2119201812893152				1.198488098103553	1.2710465299896896	1.215650972444564		32885.59939531062
08 11 15 4 15 59.9990000		-1.3931117933243513			-1.1772358380258083	-1.3173258788883686	-1.4249964775517583				-1.3359168898314238				-1.308599745389074	-1.4255249560810626	-1.313595099374652		-16452.071772263982
08 11 15 4 16 29.9990000		0.9496893724426627			0.7409730050712824	0.8406032174825668	0.7886490384116769				0.9571572309359908				0.9210887840017676	1.029696793295443	0.9196291831322014		0.8986600313073723
08 11 15 4 16 59.9990000		0.42985192127525806			0.5972339548170567	0.6399901434779167	0.6950585497543216				0.4368919674307108				0.4331171400845051	0.3651891644112766	0.519554347731173		0.47874219484219793
08 11 15 4 17 29.9990000		-1.3069388242438436			-1.4933648519217968	-1.6201171930879354	-1.6109380684792995				-1.4545785235241055				-1.4643427371047437	-1.4665573025122285	-1.6076288111507893		-1.450067609679536
08 11 15 4 17 59.9990000		-0.15858669579029083			-0.02906615659594536	0.17759923078119755	0.14059335738420486				0.17530917190015316				0.17118831537663937	0.22933320701122284	0.2611046531237662		0.1091113199654501
08 11 15 4 18 29.9990000		2.1388284945860505			2.2222961699590087	1.9250286938622594	2.0096476823091507				1.9176488984376192				1.9894397901371121	1.9032605290412903	1.9620408494956791		2.0317429935676046
08 11 15 4 18 59.9990000		-2.2649642769247293			-2.5342791751027107	-2.284561913460493	-2.418436072766781				-2.396875531412661				-2.4347496163100004	-2.3752080374397337	-2.418448662851006		-2.4300562479766086
08 11 15 4 19 29.9990000		0.5823988951742649			0.8327893372625113	0.6536927605047822	0.8402508981525898				0.8431575195863843				0.7613633521832526	0.7667361833155155	0.8217983017675579		0.7428415423200931
08 11 15 4 19 59.9990000		-0.7923357905820012			-0.9275059849023819	-0.86749885417521	-0.980145919136703				-0.9454930275678635				-0.8508329968899488	-0.8949166624806821	-0.9726151465438306		-0.8116377297847066
08 11 15 4 20 29.9990000		1.5375743433833122			1.6069304598495364	1.678740231320262	1.621790697798133				1.6453015599399805				1.6168079245835543	1.6038728593848646	1.7424529800191522		1.5602673367247917
08 11 15 4 20 59.9990000		0.15548505261540413			0.06287601124495268	-0.0899603832513094	0.11068415734916925				0.023573788814246655				-0.01569068944081664	0.02442940976470709	-0.04842471610754728		0.011532091535627842
08 11 15 4 21 29.9990000		-1.5941967284306884			-1.5678484495729208	-1.479863558895886	-1.6525995545089245				-1.5394932199269533				-1.5037141642533243	-1.541714073624462	-1.653492933139205		-1.4957429942442104
08 11 15 4 21 59.9990000		3.0284478152170777			3.0304862232878804	3.1392200626432896	3.078980137594044				3.0206905496306717				3.0824655620381236	3.0348083986900747	3.2435625148937106		3.045170291850809
08 11 15 4 22 29.9990000		-3.768766513094306			-3.645795294083655	-3.8895735079422593	-3.6657452462241054				-3.6348734670318663				-3.753761587664485	-3.626065546646714	-3.7151073762215674		-3.6595042039989494
08 11 15 4 22 59.9990000		2.6551805259659886			2.419732096605003	2.5756764197722077	2.45747406501323				2.475102490745485				2.525131511501968	2.3923897854983807	2.3781838580034673		2.381933518801816
08 11 15 4 23 29.9990000		-0.5406178720295429			-0.42135227005928755	-0.45316146221011877	-0.515496420674026				-0.5313821285963058				-0.5253549944609404	-0.43394760228693485	-0.3951298175379634		-0.4043026431463659
08 11 15 4 23 59.9990000		-0.4380684541538358			-0.263935768045485	-0.41312315315008163	-0.23209510557353497				-0.24960401700809598				-0.26900661969557405	-0.3295233598910272	-0.3131532007828355		-0.3343048033420928
08 11 15 4 24 29.9990000		-0.8790875617414713			-1.1454643905162811	-0.914520587772131	-1.021983578801155				-0.9884065059013665				-0.9682992636226118	-0.980856847949326	-0.9807310188189149		-0.933715573977679
08 11 15 4 24 59.9990000		1.1965063149109483			1.2675359388813376	1.0753721781075	1.118782670237124				1.0683698863722384				1.035881216172129	1.1600415050052106	1.0629341271705925		1.0814496462699026
08 11 15 4 25 29.9990000		0.922737124375999			0.854645574465394	0.9991458766162395	0.9358609290793538				0.9938296577893198				1.0252991211600602	0.9013779074884951	1.007595193106681		0.9429072728380561
08 11 15 4 25 59.9990000		-2.0995011031627655			-1.910464158281684	-1.9381965389475226	-1.9923463985323906				-1.9227197519503534				-1.9219396221451461	-1.9896285315044224	-1.9313137722201645		-1.9612984654959291
08 11 15 4 26 29.9990000		2.1823522225022316			2.069308800622821	2.006640409119427	2.1489576091989875				2.076411759480834				2.034121135715395	2.10790009284392	1.9967126194387674		2.1361798215657473
08 11 15 4 26 59.9990000		-2877465.811584577			-1.5461306236684322	-1.6743236780166626	-1.6816846020519733				-1.6782746650278568				-1.67175680026412	-1.5491127306595445	-1.546633930876851		-1.651108503807336
08 11 15 4 27 29.9990000		8616725.828211837			0.10110869538038969	0.36177923809736967	0.27088775858283043				0.2737691947259009				0.33084454806521535	0.14045495260506868	0.29538635769858956		0.18381510954350233
08 11 15 4 27 59.9990000		-8601063.918604262			-0.2883337279781699	-0.4596982030197978	-0.3024389985948801				-0.3752176179550588				-0.385604674462229	-0.3381677092984319	-0.48834912199527025		-0.25045335525646806
08 11 15 4 28 29.9990000		2861802.7048289673			0.5249963877722621	0.5400579385459423	0.3545504556968808				0.5207559983246028				0.46493891440331936	0.49636433785781264	0.5292304749600589		0.3970109394285828
08 11 15 4 28 59.9990000					-0.07507498282939196	-0.1433804389089346	0.014470153488218784				-0.08643091283738613				-0.05157669074833393	-0.06875843973830342	0.00451092142611742		-0.0570627722190693
08 11 15 4 29 29.9990000					0.45656510069966316	0.7243448961526155	0.5561827402561903				0.6201723106205463				0.5817823335528374	0.6280994415283203	0.5793853206560016		0.6438845011871308
08 11 15 4 29 59.9990000					-1.6867428552359343	-2.022394010797143	-1.8157097538933158				-1.826480587478727				-1.8209567544981837	-1.937246538233012	-1.942279637325555		-1.8205666936701164
08 11 15 4 30 29.9990000					1.9448716845363379	2.129372558556497	1.963953422382474				1.9447269812226295				2.0114973443560302	2.046068453229964	2.0695730298757553		1.8847827604040504
08 11 15 4 30 59.9990000					-2.428697307128459	-2.5469122556969523	-2.4070801455527544				-2.389520913362503				-2.4687356213107705	-2.3722322154790163	-2.4198453398421407		-2.2905387114733458
08 11 15 4 31 29.9990000					3.954575986135751	4.112634213641286	3.967737555503845				3.9802573802880943				3.9993957495316863	3.9356515328399837	4.0182950319722295		3.848264333093539
08 11 15 4 31 59.9990000					-3.500691015738994	-3.595193768851459	-3.496570175513625				-3.579326915089041				-3.5249316915869713	-3.613136767875403	-3.6000569951720536		-3.473304663784802
08 11 15 4 32 29.9990000					1.5359385875053704	1.3785598408430815	1.3818313479423523				1.5403551338240504				1.460523878224194	1.5966755244880915	1.4959317338652909		1.5234313355758786
08 11 15 4 32 59.9990000					-0.2877171700820327	-0.03959791921079159	-0.05093495734035969				-0.12132917251437902	-19629.04889631574			-0.08186337584629655	-0.17450387310236692	-0.11242687562480569		-0.18223597365431488
08 11 15 4 33 29.9990000					0.2579967137426138	0.11383615154772997	0.06286969408392906				0.042768772691488266	39258.159454399676			0.018200948368757963	0.012167519889771938	0.16897375509142876		0.08298953087069094
08 11 15 4 33 59.9990000					-0.32267834059894085	-0.25655600242316723	-0.2370967473834753				-0.19816574035212398	-19628.569606771445			-0.1444185154978186	-0.11506296088919044	-0.31510981544852257		-0.20034884405322373
08 11 15 4 34 29.9990000					-0.744464720133692	-0.8505372870713472	-0.7560408599674702				-0.7827603127807379	-0.7444206772634061			-0.7860507091972977	-0.8170294389128685	-0.79397784313187		-0.7321147471666336
08 11 15 4 34 59.9990000					1.3908217349089682	1.448714948259294	1.4382838625460863				1.431677914224565	1.2022817976103397			1.3555334063712507	1.3902303408831358	1.4276136928237975		1.3588741270359606
08 11 15 4 35 29.9990000					-0.8467813585884869	-0.8063466688618064	-0.9582707956433296				-0.8365515689365566	-0.7618414949974976			-0.8617422399111092	-0.8783451816998422	-0.8382942858152092		-0.9170811790972948
08 11 15 4 35 59.9990000					1.2000420736148953	1.1736119901761413	1.297105386853218				1.1797586679458618	1.3914508665911853			1.3308082988951355	1.3293487043119967	1.276985586155206		1.336476831464097
08 11 15 4 36 29.9990000					-1.1243253704160452	-1.219281087629497	-1.1858361326158047				-1.1882834830321372	-1.424405089695938			-1.297570965019986	-1.3124186149798334	-1.2415714343078434		-1.2657554827164859
08 11 15 4 36 59.9990000					0.11408779909834266	0.17929160688072443	0.15414497815072536				0.15739762131124735	0.2695665520441253			0.17303169169463217	0.1949823028407991	0.15572411566972733		0.21044020890258253
08 11 15 4 37 29.9990000					-0.16329893516376615	-0.1985872546210885	-0.31526709720492363				-0.13687515771016479	-0.11401859199395403			-0.12204009550623596	-0.17754260962828994	-0.10831231391057372		-0.22060077963396907
08 11 15 4 37 59.9990000					0.9896144405938685	1.0610970444977283	1.1951725408434868				1.0135657102800906	0.8833090756088495			0.9736469308845699	1.0456705957185477	0.8673981889151037		1.0375610128976405
08 11 15 4 38 29.9990000					-0.6417076825164258	-0.7216962277889252	-0.6904406826943159				-0.6774993226863444	-0.5881617919076234			-0.5995365970302373	-0.6281057328451425	-0.5360314571298659		-0.6045067852828652
08 11 15 4 38 59.9990000					-0.5603602062910795	-0.43004066310822964	-0.5997630767524242				-0.4924133541062474	-0.46439785888651386			-0.5399195272475481	-0.6629599512089044	-0.5167672676034272		-0.6021034782752395
08 11 15 4 39 29.9990000					0.580561809707433	0.27402085065841675	0.5346410516649485				0.44717837031930685	0.2885161741869524			0.38906493224203587	0.5922700602095574	0.4784276275895536		0.44470585510134697
08 11 15 4 39 59.9990000					0.3710149768739939	0.5836823303252459	0.36064050905406475				0.4505442469380796	0.6213802531128749			0.5364907281473279	0.418653269065544	0.39212883030995727		0.5386360839474946
08 11 15 4 40 29.9990000					-0.762634206097573	-0.7161409463733435	-0.6755112484097481				-0.8010807996615767	-0.7687808822956868			-0.8085360813420266	-0.7895361275877804	-0.7397650582715869		-0.8117635536473244
08 11 15 4 40 59.9990000					0.44923564326018095	0.31064923480153084	0.4441962484270334				0.5612850342877209	0.4224532612133771			0.4702299621421844	0.422050611814484	0.4129092460498214		0.4635611029807478
08 11 15 4 41 29.9990000					-0.7212558323517442	-0.6060859225690365	-0.7908761836588383				-0.8314303942024708	-0.8100837604142725			-0.6214179990347475	-0.5948306487407535	-0.542675151489675		-0.6715980074368417
08 11 15 4 41 59.9990000					0.0433664470911026	0.05983097851276398	0.1751707550138235				0.17308202292770147	0.26400497695431113			-0.08034086250700057	-0.0030701905488967896	-0.11503150407224894		-0.026128081139177084
08 11 15 4 42 29.9990000					1.7300212224945426	1.382378707639873	1.4054743442684412				1.4946168372407556	1.382366120815277			1.61173707828857	1.4973850403912365	1.5941652678884566		1.6072513251565397
08 11 15 4 42 59.9990000					-1.3302672407589853	-0.9508532853797078	-1.0126031283289194				-1.0965426587499678	-1.0414679559180513			-1.0977128511294723	-1.103280717274174	-1.1182416076771915		-1.0982413238380104
08 11 15 4 43 29.9990000					0.015256583224982023	-0.1089917803183198	-0.0605481993407011				-0.07282895222306252	-0.007694352534599602			-0.06105150398798287	0.0323880014475435	0.05743396282196045		-0.1188566624186933
08 11 15 4 43 59.9990000					-0.10003915755078197	-0.13178543653339148	-0.11851691827178001				-0.07643392449244857	-0.2280434762360528			-0.15578074264340103	-0.18587868311442435	-0.2286285711452365		-0.025731722824275494
08 11 15 4 44 29.9990000					0.6185113866813481	0.6805317606776953	0.589514434337616				0.5974478679709136	0.7265846286900342			0.7105793713126332	0.635422604624182	0.6719251545146108		0.5511685055680573
08 11 15 4 44 59.9990000					-1.4246252868324518	-1.549697824753821	-1.466890748590231				-1.4835440209135413	-1.479788065305911			627547.7697681779	-1.4723076208028942	-1.501468138769269		-1.4585295098368078
08 11 15 4 45 29.9990000					2.4697799873538315	2.5299192452803254	2.5272328313440084				2.536789427511394	2.363449457916431			-1900434.3633405252	2.528900041943416	2.5277738850563765		2.544118880527094
08 11 15 4 45 59.9990000					-2.5109318722970784	-2.481884597800672	-2.5296109672635794				-2.4612111346796155	-2.2546967467060313			1918221.383579529	-2.4907868911977857	-2.5087865153327584		-2.510227241553366
08 11 15 4 46 29.9990000					1.9061105195432901	1.8792903954163194	1.9083817061036825				1.8684000191278756	1.7683482796419412			-645334.7361593016	1.8552573358174413	1.9380077915266156		1.8885764584410936
08 11 15 4 46 59.9990000					-1.6390164787881076	-1.5908182645216584	-1.5646901745349169				-1.6493595042265952	-1.6480697687948123				-1.579978214809671	-1.569805059581995		-1.6367956229951233
08 11 15 4 47 29.9990000					2.171159868594259	2.057348898611963	2.047377059236169				2.1702413302846253	2.193066435866058				2.075851825065911	1.9796315329149365		2.149045682977885
08 11 15 4 47 59.9990000					-3.1760686454363167	-3.1254293667152524	-3.0831827707588673			-15037.431487843056	-3.1012579016387463	-3.1354200679343194				-3.169129256857559	-3.0390110360458493		-3.133085967740044
08 11 15 4 48 29.9990000					1.4341441397555172	1.3791889743879437	1.2642958760261536			30083.457893855262	1.168673268519342	1.2650634299498051				1.4603162598796189	1.3330606147646904		1.2982441422063857
08 11 15 4 48 59.9990000					0.8059440362267196	0.7652954636141658	0.9211265277117491			-15045.554043271983	1.1030039004981518	0.9466632248368114				0.8350038966163993	0.9174712430685759		0.9266314874403179
08 11 15 4 49 29.9990000					-0.5843869680538774	-0.34532100334763527	-0.441094595938921			-0.48176205477284384	-0.6237080600112677	-0.5041845159139484				-0.5291990227997303	-0.5672933012247086		-0.5000322095584124
08 11 15 4 49 59.9990000					0.4741180348210037	0.3658245960250497	0.31264359317719936			0.38615202619257616	0.40800196770578623	0.45511178905144334				0.37738814065232873	0.4375273957848549		0.3277366084512323
08 11 15 4 50 29.9990000					-0.7154614771716297	-0.9810141390189528	-0.7998225279152393			-0.858577680264716	-0.7823387929238379	-0.9795859900768846				-0.8089324398897588	-0.8794964998960495		-0.7269746954552829
08 11 15 4 50 59.9990000					1.10848997393623	1.3502360749989748	1.1804633121937513			1.2897759526968002	1.1828414471819997	1.3864618067163974				1.2358337035402656	1.3335450468584895		1.1629795795306563
08 11 15 4 51 29.9990000					-1.5170770431868732	-1.5017890091985464	-1.4114951863884926			-1.5211035268148407	-1.395854827016592	-1.6786018142011017				-1.512339643202722	-1.5767884878441691		-1.4791778055951
08 11 15 4 51 59.9990000					1.3977925721555948	1.2322539100423455	1.2392750717699528			1.3083984231052455	1.1528756245970726	1.512383681256324				1.3443347606807947	1.285472652874887		1.2901156884618104
08 11 15 4 52 29.9990000					-0.9768995735794306	-0.6793049406260252	-0.8167966399341822			-0.8748912159644533	-0.7175753763876855	-0.8911607111804187				-0.7957205532584339	-0.7854215716943145		-0.8339091972447932
08 11 15 4 52 59.9990000					0.3705557049252093	-0.035219124518334866	0.14170691557228565			0.25231560188694857	0.15254068188369274	0.13547217985615134				0.10400272533297539	0.2656281553208828		0.25532916840165854
08 11 15 4 53 29.9990000					0.8188979802653193	1.0622987058013678	1.041927244514227			0.8705690409406088	0.8318078792653978	0.8644412439316511				0.8849385408684611	0.798941733315587		0.7744305380620062
08 11 15 4 53 59.9990000					-1.9361266740597785	-1.9784865071997046	-2.0884597543627024			-1.881460914213676	-1.7023769225925207	-1.7534188483841717				-1.8706020009703934	-1.8691549897193909		-1.7869330011308193
08 11 15 4 54 29.9990000					1.0915221353061497	0.9901680862531066	1.2083529904484749			1.0229776047635823	0.8551677586510777	0.9360811321530491				1.0382530649658293	1.0108855906873941		0.9644678151234984
08 11 15 4 54 59.9990000					0.41949631785973907	0.5658525750041008	0.28137544356286526			0.4400628202711232	0.4941623522900045	0.43302906141616404				0.43446349538862705	0.4523058282211423		0.4825988058000803
08 11 15 4 55 29.9990000					-0.7093085162341595	-0.7537633711472154	-0.6246454603970051			-0.7629299031686969	-0.6850741333328187	-0.6665208698250353				-0.6765493219718337	-0.6996134957298636		-0.7240554937161505
08 11 15 4 55 59.9990000					0.9126205961219966	0.8213201565667987	0.9159046802669764			1.0231160153634846	0.8951620268635452	0.9023341967258602				0.8396469329018146	0.9617058942094445		0.8944196444936097
08 11 15 4 56 29.9990000					-0.4207734647206962	-0.3597974516451359	-0.40561753138899803			-0.48753124638460577	-0.4387542186304927	-0.44617803976871073				-0.2776950104162097	-0.40991454385221004		-0.3817543569020927
08 11 15 4 56 59.9990000					-0.7750659673474729	-0.7637792425230145	-0.8802011422812939			-0.7483024549437687	-0.6922840429469943	-0.7204631178174168				-0.8548594759777188	-0.9281477108597755		-0.8461081725545228
08 11 15 4 57 29.9990000					0.3758278815075755	0.24100370798259974	0.4456747267395258			0.3307627582689747	0.259405973367393	0.31214028550311923				0.2502268636599183	0.3750917911529541		0.42735424218699336
08 11 15 4 57 59.9990000					0.2121703359298408	0.38066595140844584	0.17817174643278122			0.24908812658395618	0.29079994978383183	0.27610958414152265				0.2920519288163632	0.4830706585198641		0.17539724754169583
08 11 15 4 58 29.9990000					0.9887651074677706	1.0003412337973714	1.0527043547481298			1.0816383871715516	0.9414287977851927	0.9715267405845225				1.139519038842991	0.8421634836122394		1.0698923906311393
08 11 15 4 58 59.9990000					-1.6180976605974138	-1.8010697197169065	-1.6790610924363136			-1.8380630081519485	-1.5716736018657684	-1.6654150940012187				-1.8291984623065218	-1.7270391108468175		-1.779408517293632
08 11 15 4 59 29.9990000					0.7088366630487144	0.7798348236829042	0.6996198110282421			0.8270641813287511	0.6372282281517982	0.6585308257490396				0.7411365812877193	0.767818302847445		0.8318707915022969
08 11 15 4 59 59.9990000					0.28980590449646115	0.36034480948001146	0.3183435685932636			0.2898373632924631	0.42572477785870433	0.42805258370935917				0.3969039855292067	0.4093609098345041		0.2928257673047483
08 11 15 5 0 29.9990000					-1.095183718483895	-1.184068269096315	-1.0570642687380314			-1.0192153621464968	-1.2324111964553595	-1.1440299542155117				-1.1800795355811715	-1.2811001520603895		-1.1368263303302228
08 11 15 5 0 59.9990000					-0.019522137008607388	-0.020006570033729076	-0.16166946664452553			-0.1500178414862603	0.026562186423689127	-0.06708493479527533				-0.02241616800893098	0.08529217820614576		-0.08718587784096599
08 11 15 5 1 29.9990000					1.2922421738039702	1.369103896431625	1.4038322921842337			1.3786416267976165	1.3352814707905054	1.3668390084058046				1.393879336421378	1.3522870587185025		1.4087458574213088
08 11 15 5 1 59.9990000					0.751209068344906	0.645797086879611	0.7589285802096128			0.7358518246328458	0.6740705193951726	0.7363740080036223				0.6166491388576105	0.6438404573127627		0.7114224140532315
08 11 15 5 2 29.9990000					-2.689323817845434	-2.703668159432709	-2.7622974645346403			-2.798567258170806	-2.6425474449060857	-2.7705014324747026				-2.7345588062889874	-2.7338290056213737		-2.752344523090869
08 11 15 5 2 59.9990000					1.1410226775333285	1.28571801725775	1.1627782359719276			1.2842395424377173	1.1478425273671746	1.2261449811048806				1.2973444763338193	1.3584588961675763		1.205282783601433
08 11 15 5 3 29.9990000					0.5509797639679164	0.4320476073771715	0.5239331610500813			0.5294506788486615	0.4904064070433378	0.4929732899181545				0.5012212785659358	0.3380670454353094		0.5067639769986272
08 11 15 5 3 59.9990000					0.3997225237544626	0.3210740415379405	0.4448568318039179			0.352398797753267	0.5263049872592092	0.4543756931088865				0.3923679043073207	0.4540296709164977		0.41428705863654613
08 11 15 5 4 29.9990000					-1.294752432499081	-1.1927692359313369	-1.2962560607120395			-1.3163129728054628	-1.37668500514701	-1.3647376829758286				-1.3195593220880255	-1.2866743011400104		-1.272663411218673
08 11 15 5 4 59.9990000					0.41171388584189117	0.4701922098174691	0.437300905585289			0.571376403560862	0.40540992142632604	0.48488257452845573				0.4755147190298885	0.5215549999848008		0.39054340263828635
08 11 15 5 5 29.9990000					0.5063047078438103	0.38633448258042336	0.42197511438280344			0.30872407043352723	0.47906934889033437	0.48371238168329				0.41979200893547386	0.3655981058254838		0.4864050932228565
08 11 15 5 5 59.9990000					-0.6805569275747985	-0.6227140305563807	-0.6343845259398222			-0.5912823128746822	-0.6247083907946944	-0.6615506843663752				-0.6460046948632225	-0.6608271794393659		-0.6604937347583473
08 11 15 5 6 29.9990000					1.0826324245426804	0.9984852857887745	0.9827128108590841			1.0271865347167477	1.0320308930240571	0.9422907195985317				1.0392974317073822	1.0644314819946885		1.0165918595157564
08 11 15 5 6 59.9990000					-1.1391730126924813	-0.9928670842200518	-0.9071030709892511			-1.002266398863867	-1.0097531331703067	-0.9220387819223106				-0.9809071784839034	-0.9854935957118869		-0.9923260239884257
08 11 15 5 7 29.9990000					1.120097563136369	0.9526777779683471	0.9195851618424058			0.9325139229185879	1.0018574581481516	1.0085955210961401				0.9296639277599752	0.9906336441636086		0.9581386912614107
08 11 15 5 7 59.9990000					-1.37533236364834	-1.2470700992271304	-1.4103879183530807			-1.222395325312391	-1.4384348578751087	-1.3670592065900564				-1.3570496275206096	-1.4209762858226895		-1.314658340997994
08 11 15 5 8 29.9990000					0.7784570169169456	0.6642245221883059	0.9630396785214543			0.7335177240893245	0.9198242197744548	0.709987984970212				0.8881534354295582	0.8576025124639273		0.7801431058906019
08 11 15 5 8 59.9990000					-0.2871886936482042	-0.2763549517840147	-0.4519094806164503			-0.35736898402683437	-0.33205249393358827	-0.22794281924143434				-0.362163012730889	-0.34080379270017147		-0.3089505610987544
08 11 15 5 9 29.9990000					0.6844890373758972	0.6924413414672017	0.6932969680055976			0.7798222450073808	0.6521702464669943	0.6476907874457538				0.6453315180842765	0.7704858481884003		0.6503897826187313
08 11 15 5 9 59.9990000					-0.9930935744196177	-0.9211517022922635	-0.8939163461327553			-1.0878794309683144	-0.9677644998300821	-0.884995165746659				-0.9086444438435137	-1.057995405048132		-0.9293619408272207
08 11 15 5 10 29.9990000					0.09430142398923635	0.02254829090088606	0.06699057295918465			0.23163585038855672	0.046782668912783265	0.0037811165675520897				0.050557491136714816	0.10675834957510233		0.0862925024703145
08 11 15 5 10 59.9990000					1.1507428523618728	1.1895291786640882	1.076598989777267			1.0806821004953235	1.2909209807403386	1.1927566546946764				1.213354618055746	1.138669703155756		1.1373610948212445
08 11 15 5 11 29.9990000					-1.3927028509788215	-1.4506715796887875	-1.4006111035123467			-1.466985119972378	-1.5617332260590047	-1.4647328038699925				-1.4579695765860379	-1.34256059397012		-1.4397686258889735
08 11 15 5 11 59.9990000					1.1631809007376432	1.1913348026573658	1.320056339725852			1.2177145429886878	1.2916570720262825	1.2839186834171414				1.160632893908769	1.112390635535121		1.2144241505302489
08 11 15 5 12 29.9990000					-0.32345847180113196	-0.3619931424036622	-0.5220079896971583			-0.31472604419104755	-0.47141274181194603	-0.4888146878220141				-0.37175106824724935	-0.3613136848434806		-0.4037678758613765
08 11 15 5 12 59.9990000					-1.5004803990013897	-1.4630278432741761	-1.3839892828837037			-1.4558871311601251	-1.3790002355817705	-1.3523625545203686				-1.4170504723442718	-1.3718091864138842		-1.4180130525492132
08 11 15 5 13 29.9990000					2.089447486680001	2.1109325299039483	2.0521899526938796			2.0078860975336283	2.143018547911197	2.023841029498726				2.13297122012591	1.981374241411686		2.106012675445527
08 11 15 5 13 59.9990000					-0.0012331095058470964	-0.16542541328817606	-0.0959057193249464			0.053627683548256755	-0.21620940254069865	-0.08500906266272068				-0.21216404539882205	-0.04520982503890991		-0.17739161243662238
08 11 15 5 14 29.9990000					-0.7821185975335538	-0.6200842345133424	-0.6104772966355085			-0.8323426458518952	-0.46788327768445015	-0.6206378727219999				-0.5282553171855398	-0.661481473594904		-0.5705899819731712
08 11 15 5 14 59.9990000					0.4902491201646626	0.40505131985992193	0.31766410917043686			0.48534813802689314	0.04212704487144947	0.32055815402418375				0.26233147087623365	0.3734686095267534		0.2825519531033933
08 11 15 5 15 29.9990000					-2.104420959833078	-1.9767878325656056	-1.9063495937734842			-1.9751835302449763	-1.7367152424994856	-2.000997050665319				-1.9736232694995124	-1.9899430926889181		-1.892955261748284
08 11 15 5 15 59.9990000					1.9476902204332873	1.7533685136586428	1.7181997364386916			1.771940655540675	1.8854181873612106	2.009981133043766				1.97011268222559	1.9054750902578235		1.7555264621041715
08 11 15 5 16 29.9990000					-0.4001503341132775	-0.2363417949527502	-0.16257543489336967			-0.2460934321861714	-0.4133810985367745	-0.4461780400015414				-0.42261054529444664	-0.37401596270501614		-0.24889938812702894
08 11 15 5 16 59.9990000					0.22377792187035084	0.19425878673791885	0.14897347521036863			0.14711122564040124	0.1485582455061376	0.16801746748387814				0.144777125766268	0.16758336313068867		0.11555998120456934
08 11 15 5 17 29.9990000					-0.01289102656301111	-0.12431757152080536	-0.29165556840598583			-0.06831175065599382	0.007757262559607625	-0.09464744990691543				0.03513733038926148	-0.10087591223418713		-0.028676087502390146
08 11 15 5 17 59.9990000					0.6731268132571131	0.712624067440629	0.9868084862828255			0.7534236346837133	0.743835581233725	0.8586657610721886				0.7045270673552295	0.9035798870027065		0.7705235900357366
08 11 15 5 18 29.9990000					-0.8757782989414409	-0.9593277629464865	-1.0606377748772502			-0.9580757787916809	-1.0264001146424562	-1.1274710586294532				-0.9681419789994834	-1.1370339458808303		-1.0791029599495232
08 11 15 5 18 59.9990000					-0.4142681829398498	-0.22785473428666592	-0.1928369402885437			-0.25444208714179695	-0.21770674549043179	-0.08685242990031838				-0.3536633645708207	-0.18145584035664797		-0.1582910013385117
08 11 15 5 19 29.9990000					349386.72761672834	0.1620972789824009	0.09766101371496916			0.11859242361970246	0.14092051144689322	0.03099131165072322				0.33860181242926046	0.13706389535218477		0.11720202723518014
08 11 15 5 19 59.9990000					-1066905.5316615812	-0.18925085198134184	-0.1593290725722909			-0.1934597883373499	-0.17969425721094012	-0.1029709386639297				-0.33142964480794035	-0.18403530213981867		-0.22130540944635868
08 11 15 5 20 29.9990000					1085651.9565938301	2.0522591629996896	2.0395505856722593			2.1607476437930018	2.1114735919982195	2.000890090595931				2.135676511679776	2.0659051574766636		2.1272649383172393
08 11 15 5 20 59.9990000					-368132.09933502256	-2.2901801019906998	-2.238030891865492			-2.3424362684600055	-2.3176608313806355	-2.237194139510393				-2.2829513132746797	-2.241044466383755		-2.3041909937746823
08 11 15 5 21 29.9990000						0.10775867709890008	-0.02539827674627304			0.14481487590819597	0.11871824879199266	0.13045166106894612				0.10334842005977407	0.007392378523945808		0.09811399783939123
08 11 15 5 21 59.9990000						1.4193027806468308	1.5868106363341212			1.3164513825904578	1.308970940997824	1.2962497803382576				1.3756154755828902	1.5039469292387366		1.3755022273398936
08 11 15 5 22 29.9990000						-1.456264610402286	-1.6367893181741238			-1.4130239917431027	-1.3461215102579445	-1.3567476435564458				-1.5022105270181783	-1.4506526924669743		-1.471986759454012
08 11 15 5 22 59.9990000						0.8822521227411926	1.0098034525290132			0.9293430661782622	0.8425912952516228	0.8516382942907512				1.0432547074160539	0.7586895059794188		0.9916905984282494
08 11 15 5 23 29.9990000						-1.0881562526337802	-0.9451281232759356			-1.0467652911320329	-0.907713319407776	-1.0373785616829991				-1.1014499280136079	-0.8777978233993053		-1.181885162834078
08 11 15 5 23 59.9990000						1.0197312571108341	0.7092330204322934			0.9621525874827057	0.7675288983155042	0.9776104940101504				0.8542429229128174	0.9160179272294044		1.0981469564139843
08 11 15 5 24 29.9990000						-0.3289193850941956	-0.08884051814675331			-0.3610494404565543	-0.23272426053881645	-0.38084838911890984				-0.1675393214682117	-0.3616345291957259		-0.4627495161257684
08 11 15 5 24 59.9990000						0.012834401801228523	-0.1292688762769103			0.07311836536973715	0.04222771152853966	0.06672631995752454				-0.06958260940155014	-0.03752176556736231		0.12107122130692005
08 11 15 5 25 29.9990000						-0.7171035236679018	-0.6729255020618439			-0.694995635189116	-0.5858591485302895	-0.6353785642422736				-0.6742340959026478	-0.5781585033982992		-0.7353107654489577
08 11 15 5 25 59.9990000						1.9698736113496125	1.9983735550194979			1.8996429885737598	1.6366446306928992	1.910885681398213				1.9589014520752244	1.9254187503829598		1.9688921561464667
08 11 15 5 26 29.9990000						-1.697576604783535	-1.6844402216374874			-1.6379217812791467	-1.4542199152056128	-1.8065998451784253				-1.784686982166022	-1.692769991233945		-1.7792386510409415
08 11 15 5 26 59.9990000						1.086633742786944	1.0012786565348506			0.9965538308024406	1.0313073841389269	1.2000609440729022				1.2761551261646673	1.0325908325612545		1.177713977638632
08 11 15 5 27 29.9990000						-0.5880108000710607	-0.4641273273155093			-0.44657439552247524	-0.62537527596578	-0.5441662059165537				-0.6342461161548272	-0.5420648902654648		-0.5846386221237481
08 11 15 5 27 59.9990000						-0.4401446096599102	-0.4955842150375247			-0.4728283006697893	-0.2711771435569972	-0.5227377796545625				-0.566110520856455	-0.4079390587285161		-0.44324625516310334
08 11 15 5 28 29.9990000						0.7239422532729805	0.5691807251423597			0.674215221311897	0.5420019703451544	0.6947754332795739				0.8359476026380435	0.6128994794562459		0.6288292398676276
08 11 15 5 28 59.9990000						-0.47810676507651806	-0.16331152711063623			-0.4873425052501261	-0.38545368053019047	-0.36262857262045145				-0.512784825405106	-0.35332362446933985		-0.3950291546061635
08 11 15 5 29 29.9990000						-0.46643626829609275	-0.6644069608300924			-0.3699957737699151	-0.46011343598365784	-0.5394602585583925				-0.4370807077502832	-0.49435110855847597		-0.49084680154919624
08 11 15 5 29 59.9990000						1.5215313448570669	1.4817069293931127			1.3711926396936178	1.4549119712319225	1.440164988860488				-426817.5974585932	1.520304529927671		1.5130820237100124
08 11 15 5 30 29.9990000						-0.5195417664945126	-0.36528982035815716			-0.3657239326275885	-0.5381076135672629	-0.3433580966666341				1264739.209420042	-0.6511824931949377		-0.5431532957591116
08 11 15 5 30 59.9990000						-0.14555725501850247	-0.2913347175344825			-0.21267364686354995	-0.013614533236250281	-0.2634890815243125				-1249035.3156099047	0.034961162135005		-0.08808554103597999
08 11 15 5 31 29.9990000						-0.8565770229324698	-0.7393183652311563			-0.8210873738862574	-0.9338854437228292	-0.8113734908401966				411114.8989468266	-0.9246559860184789		-0.9129603281617165
08 11 15 5 31 59.9990000						0.7804388008080423	0.7213942417874932			0.7684474396519363	0.76869280426763	0.7677805498242378					0.8189986338838935		0.7915556584484875
08 11 15 5 32 29.9990000						0.03596150130033493	-0.001956617459654808			-0.0028059561736881733	0.04064857540652156	0.016477113589644432					-0.05118033476173878		0.03576017823070288
08 11 15 5 32 59.9990000						-0.033149260096251965	0.011991356499493122			-0.12946391571313143	-0.046776375733315945	-0.08246734645217657					-0.05176543444395065		-0.07588656665757298
08 11 15 5 33 29.9990000						-0.4274989371187985	-0.35086369421333075			-0.06358063872903585	-0.27656885143369436	-0.2659867573529482					-0.20360777620226145		-0.2918694796971977
08 11 15 5 33 59.9990000						0.19274885579943657	0.1412602411583066			-0.09884379711002111	0.06411540298722684	0.11340832430869341					0.00707150436937809		0.08522296976298094
08 11 15 5 34 29.9990000						-0.6767443516291678	-0.7959155831485987			-0.6208454831503332	-0.7428415415342897	-0.7611557310447097					-0.7009787252172828		-0.7102522179484367
08 11 15 5 34 59.9990000						1.9729815488681197	2.13699140958488			1.9665454714559019	2.063835298176855	2.0740650733932853					2.0361658167093992		1.9951146030798554
08 11 15 5 35 29.9990000						-1.9393856064416468	-1.9845513831824064			-1.9403167297132313	-1.8476133160293102	-1.9588196678087115					-1.9436133913695812		-1.8739993390627205
08 11 15 5 35 59.9990000						0.9679091982543468	0.9553767684847116			1.0625188979320228	0.857155829668045	0.9348291521891952					1.0603420631960034		0.9138599932193756
08 11 15 5 36 29.9990000						-1.3082537217997015	-1.3839955739676952			-1.4107653889805079	-1.354312879499048	-1.310141135007143					-1.4840410193428397		-1.3451715144328773
08 11 15 5 36 59.9990000						1.806423685979098	1.9314270010218024			1.8510232428088784	1.8648453925270587	1.8391136676073074					1.8715834440663457		1.8434987612999976
08 11 15 5 37 29.9990000						-0.7333478629589081	-0.8442773725837469			-0.810102635063231	-0.7502779472852126	-0.7908132784068584					-0.7333101024851203		-0.8106751516461372
08 11 15 5 37 59.9990000						-0.31122803408652544	-0.20076407864689827			-0.16443138243630528	-0.2507175925420597	-0.20852763019502163					-0.27748739439994097		-0.16441880213096738
08 11 15 5 38 29.9990000						0.4675812926143408	0.43280257657170296			0.33388957288116217	0.4491664395900443	0.348101788200438					0.47020479291677475		0.3387024821713567
08 11 15 5 38 59.9990000						0.222771305590868	0.23322756215929985			0.3717384864576161	0.19538494816515595	0.3016903158277273					0.19166675303131342		0.2919512577354908
08 11 15 5 39 29.9990000						-0.28226884128525853	-0.384824538603425			-0.37583417212590575	-0.2799221568275243	-0.28119930624961853					-0.3098565237596631		-0.33244255324825644
08 11 15 5 39 59.9990000						-0.31692802254110575	-0.23690173029899597			-0.35835673101246357	-0.30559096566867083	-0.3783318465575576					-0.2303649950772524		-0.325320718344301
08 11 15 5 40 29.9990000						0.1370638981461525	0.14889167342334986			0.13617052743211389	0.1337105961283669	0.12952054105699062					0.008789057843387127		0.16098370822146535
08 11 15 5 40 59.9990000						0.45054425206035376	0.5118600055575371			0.630811020731926	0.4553697354858741	0.5432917037978768					0.5867084711790085		0.41645128605887294
08 11 15 5 41 29.9990000						-1.2090009874664247	-1.300861363299191			-1.3233089800924063	-1.1657603642670438	-1.26306277140975					-1.259514419361949		-1.1038972698152065
08 11 15 5 41 59.9990000						1.3368417317979038	1.282993852160871			1.2092903889715672	1.1797083436977118	1.28713986184448					1.2232698099687696		1.1213684207759798
08 11 15 5 42 29.9990000						0.2606139234267175	0.3995778253301978			0.41962843388319016	0.48364317533560097	0.29852575715631247					0.38193051889538765		0.4544700691476464
08 11 15 5 42 59.9990000						-1.9419399020262063	-2.0587267074733973			-1.8915774459019303	-2.057940279133618	-1.818056439049542					-1.8947860477492213		-2.0164297856390476
08 11 15 5 43 29.9990000						1.6340337097644806	1.6977150114253163			1.4962463029660285	1.5919507020153105	1.3750744201242924					1.5054883370175958		1.6088493335992098
08 11 15 5 43 59.9990000						0.28635823354125023	0.3194257039576769			0.33927499037235975	0.3683411437086761	0.4730484979227185					0.3526441538706422		0.27056688722223043
08 11 15 5 44 29.9990000						-1.7430254938080907	-1.8244358906522393			-1.7086620042100549	-1.7720035698730499	-1.7796350065618753					-1.6928769340738654		-1.6349082197993994
08 11 15 5 44 59.9990000						1.7993773403577507	1.8404348529875278			1.7229434233158827	1.7855992317199707	1.7370675653219223					1.6737889032810926		1.6617598067969084
08 11 15 5 45 29.9990000						-2.0010410817340016	-1.9903520308434963			-1.9374038171954453	-1.9995311540551484	-1.9260919354856014					-1.9610971352085471		-1.9559633824974298
08 11 15 5 45 59.9990000						2.1643840558826923	2.123936804011464			2.238943137228489	2.216489227488637	2.1045908322557807					2.181867782957852		2.1832833513617516
08 11 15 5 46 29.9990000						-1.987351048272103	-1.948545852676034			-2.1947021880187094	-2.106440491741523	-1.944349505007267					-1.9917864669114351		-2.063136961311102
08 11 15 5 46 59.9990000						2.034158879891038	2.0224506370723248			2.2385782399214804	2.1695429837564006	1.939668720588088					2.066748204641044		2.0923792738467455
08 11 15 5 47 29.9990000						-1.1502521247603	-1.0896535944193602			-1.2660448816604912	-1.1696547255851328	-1.0642427345737815					-1.2231628727167845		-1.1162094995379448
08 11 15 5 47 59.9990000						0.8466492337174714	0.7435650369152427			0.8816984803415835	0.818187051336281	0.9290977008640766					0.9379622526466846		0.7909516924992204
08 11 15 5 48 29.9990000						-2.0506737427785993	-2.04550851136446			-2.029629087075591	-2.126648388337344	-2.2534762183204293					-2.1690019266679883		-2.114625571295619
08 11 15 5 48 59.9990000						1.0889426739886403	1.1376253329217434			1.0289921537041664	1.149572656431701	1.215732759796083					1.1707179713994265		1.1971669076010585
08 11 15 5 49 29.9990000						1.1397329475730658	1.2040874185040593			1.264289597980678	1.295589183748234	1.1189210740849376					1.137210100889206		1.085186724551022
08 11 15 5 49 59.9990000						-0.29018339281901717	-0.44328399933874607			-0.43524992279708385	-0.6484583325800486	-0.3599106976762414					-0.3515180042013526		-0.36578055284917355
08 11 15 5 50 29.9990000						-1.5221856385469437	-1.3002825528383255			-1.3308460474945605	-1.1246713928994723	-1.359805254265666					-1.4074057964608073		-1.3399811275303364
08 11 15 5 50 59.9990000						1.382208832539618	1.0580268586054444			1.1020601904019713	1.1212300113984384	1.1559584056958556					1.2147764721885324		1.1502521261572838
08 11 15 5 51 29.9990000						0.09433917375281453	0.3407786265015602			0.34163425536826253	0.1401215077494271	0.23051598854362965					0.16503535397350788		0.23819775506854057
08 11 15 5 51 59.9990000						-0.9613410029560328	-1.007721015252173			-0.9984160740859807	-0.9233662619371898	-0.9914074875414371					-0.9066123347729445		-0.9815551899373531
08 11 15 5 52 29.9990000						-0.3864854699932039	-0.3915626183152199			-0.5261980411596596	-0.30735884251771495	-0.34306239802390337					-0.39032949320971966		-0.43211052287369967
08 11 15 5 52 59.9990000						0.869046529289335	0.805761594325304			0.9294122741557658	0.6287977834581397	0.7163359792903066					0.6964174825698137		0.8198479749262333
08 11 15 5 53 29.9990000						0.7729143151082098	0.8159661935642362			0.8601190675981343	0.9952955546905287	0.9001636747270823					0.9698783969506621		0.8697826182469726
08 11 15 5 53 59.9990000						-0.4365396499633789	-0.27207681629806757			-0.4432588373310864	-0.4718216819455847	-0.36957425996661186					-0.506210339255631		-0.4146834099665284
08 11 15 5 54 29.9990000						-1.8649649280123413	-2.11811098549515			-1.918995261657983	-1.850368938932661	-1.9784990809857845					-1.8606616221368313		-1.9546673577278852
08 11 15 5 54 59.9990000						2.938323864946142	3.0336507810279727			2.960450635291636	2.813597353931982	2.835780743509531					2.8904402051120996		2.9216454308480024
08 11 15 5 55 29.9990000						-2.9508374098222703	-2.929843091405928			-3.002539933193475	-252561.9722978784	-2.7785984380170703					-2.8898047851398587		-2.9278864776715636
08 11 15 5 55 59.9990000						1.7686376820784062	1.7454917095601559			1.8370375111699104	743835.3527807689	1.7056736024096608					1.7480711853131652		1.782315137796104
08 11 15 5 56 29.9990000						-0.09764843503944576	-0.08853851910680532			-0.1450853985734284	-730003.507868344	-0.07730212341994047					-0.2036329386755824		-0.13554768171161413
08 11 15 5 56 59.9990000						0.12494671414606273	0.10271927900612354			0.14621784863993526	238728.72242700378	0.05536409933120012					0.27198871970176697		0.12741922307759523
08 11 15 5 57 29.9990000						1.248397575225681	1.3093547224998474			1.278872998431325		1.2846484780311584					1.192177859134972		1.2870454955846071
08 11 15 5 57 59.9990000						-2.3184598344378173	-2.4705727202817798			-2.3893195926211774		-2.401034127920866					-2.3956109695136547		-2.4215943487361073
08 11 15 5 58 29.9990000						-0.5070974214468151	-0.32035681046545506			-0.4281909936107695		-0.3255094652995467					-0.4074420426040888		-0.42009399458765984
08 11 15 5 58 59.9990000						0.8513237233273685	0.7636596942320466			0.7647984377108514		0.6485589947551489					0.7629928207024932		0.8049562880769372
08 11 15 5 59 29.9990000						0.8339972777757794	0.8530224012210965			0.9844806846231222		0.9833671106025577					0.9699224308133125		0.8636107826605439
08 11 15 5 59 59.9990000						-0.207036575069651	-0.24635767191648483			-0.39389041997492313		-0.31153003219515085					-0.3766834978014231		-0.2820046031847596
08 11 15 6 0 29.9990000						-0.21607098868116736	-0.11175999045372009			-0.07620113622397184		-0.17084228619933128					-0.15225128177553415		-0.14767745044082403
08 11 15 6 0 59.9990000						-0.5435307766310871	-0.6141577549278736			-0.5782151287421584		-0.5565413441509008					-0.46145979315042496		-0.5369185386225581
08 11 15 6 1 29.9990000						1.007186254253611	0.965078086592257			1.0186239797621965		1.0633556535467505					0.861717083491385		0.9610893446952105
08 11 15 6 1 59.9990000						-0.591936619952321	-0.554364531300962			-0.6571593144908547		-0.7401865860447288					-0.492897791787982		-0.6274262610822916
08 11 15 6 2 29.9990000						0.20080182538367808	0.2751344218850136			0.2803751449100673		0.36547228042036295					0.22581632900983095		0.27999765146523714
08 11 15 6 2 59.9990000						-0.2767198483925313	-0.39494107849895954			-0.35409747529774904		-0.468493546359241					-0.44730419013649225		-0.38363548181951046
08 11 15 6 3 29.9990000						0.9939743662253022	0.975578386336565			1.0159941827878356		1.0743718463927507					1.0289292428642511		0.9766038889065385
08 11 15 6 3 59.9990000						-1.63510324456729	-1.541695199906826			-1.6402621753513813		-1.6311774225905538					-1.532472038641572		-1.5396442171186209
08 11 15 6 4 29.9990000						0.4191188304685056	0.6544665982946754			1.631655571050942		1.4474252313375473					1.1960722040385008		1.0236507831141353
08 11 15 6 4 59.9990000						2.086742197163403	1.3791826805099845			-1.2162926895543933		-0.8105556173250079					-0.3467680076137185		0.19537236914038658
08 11 15 6 5 29.9990000						-2.4184612445533276	-1.8057379173114896			0.6066835997626185		0.241827885620296					-0.07091009803116322		-0.6389898154884577
08 11 15 6 5 59.9990000						0.1723144759889692	0.06206441204994917			-0.6264385161921382		-0.5498850727453828					-0.5615115212276578		-0.33693459536880255
08 11 15 6 6 29.9980000						1.4248958160169423	1.310065639205277			1.3327271668240428		1.4071226883679628					1.4763089334592223		1.433452082797885
08 11 15 6 6 59.9980000						-0.7010605186223984	-0.6243560742586851			-0.7715868325904012		-0.8832461638376117					-0.861320722848177		-0.8500906098634005
08 11 15 6 7 29.9980000						-0.9627565620467067	-0.9975793221965432			-0.90940569806844		-0.8593137729912996					-0.9249013531953096		-0.9416490029543638
08 11 15 6 7 59.9980000						0.985028029885143	1.0330060562118888			0.9596612015739083		1.0018763365224004					1.0778258126229048		1.1367760058492422
08 11 15 6 8 29.9980000						-0.5147288604639471	-0.5735909687355161			-0.43428104650229216		-0.5242225490510464					-0.6246140180155635		-0.6652814745903015
08 11 15 6 8 59.9980000						1.4171008029952645	1.5237459111958742			1.4543142914772034		1.431992488913238					1.5289237033575773		1.544236914254725
08 11 15 6 9 29.9980000						-1.8063796425703913	-1.9146479284390807			-1.9642742881551385		-1.8565973984077573					-1.9073058841750026		-1.9591027712449431
08 11 15 6 9 59.9980000						1.2644028357462958	1.1900073299184442			1.2743369154632092		1.206975162960589					1.24206845741719		1.2585707250982523
08 11 15 6 10 29.9980000						475263.73273411905	-0.347793510183692			-0.4049380710348487		-0.4263727879151702					-0.4369234247133136		-0.43029860220849514
08 11 15 6 10 59.9980000						-1443716.6602844205	-0.4965656604617834			-0.39326127525418997		-0.4618813106790185					-0.45289722830057144		-0.4376343470066786
08 11 15 6 11 29.9980000						1461626.6595063438	0.4935772540047765			0.3409799439832568		0.5076447771862149					0.4381187930703163		0.4734448501840234
08 11 15 6 11 59.9980000			-18639.828646270784			-493173.59585472266	0.44279956724494696			0.4841779489070177		0.36167228128761053					0.4369548670947552		0.3577087251469493
08 11 15 6 12 29.9980000			37316.25086868879				-0.5196361262351274			-0.5222407663241029		-0.47351406421512365					-0.48215839732438326		-0.4236926669254899
08 11 15 6 12 59.9980000			-18676.418038653523				-0.20221109874546528			-0.08949480764567852		-0.14850790333002806					-0.17432772740721703		-0.26367152854800224
08 11 15 6 13 29.9980000			-0.020767829541000538				0.11097986716777086			-0.03298568353056908		-0.0028688739985227585					0.020874793641269207		0.13841025065630674
08 11 15 6 13 59.9980000			0.698808207467664				0.47879251651465893			0.6623056484386325		0.5816187607124448					0.5738803669810295		0.5005732662975788
08 11 15 6 14 29.9980000			-0.9714512425271096				-0.7221743678674102			-0.940912907011807		-0.858036614023149					-0.824415517039597		-0.8487945888191462
08 11 15 6 14 59.9980000			-0.09299910767003894				-0.31501544639468193			-0.21131470706313848		-0.16976018156856298					-0.28240095265209675		-0.21108822524547577
08 11 15 6 15 29.9980000			1.0821542796038557				1.266894212923944			1.262024692259729		1.0785870645195246					1.2221122067421675		1.2108254916965961
08 11 15 6 15 59.9980000			-0.672529132629279				-0.732391556724906			-0.7826344855129719		-0.6428275359794497					-0.6534410957247019		-0.7328508431091905
08 11 15 6 16 29.9980000			0.6789274612092413				0.5981776500120759			0.7155935931950808		0.7456915201619267					0.5782339992001653		0.6775999832898378
08 11 15 6 16 59.9980000			-0.6662755058496259				-0.556415505707264			-0.563210197724402		-0.7842450747266412					-0.6372030572965741		-0.6812049401924014
08 11 15 6 17 29.9980000			0.4554515235940926				0.4378167986869812			0.2978462837636471		0.46383163519203663					0.4671660577878356		0.48397661931812763
08 11 15 6 17 59.9980000			0.15450988325756043				0.08202065620571375			0.16473337169736624		0.19602037407457829					0.1666333694010973		0.07659120205789804
08 11 15 6 18 29.9980000			-1.6766137384693138				-1.5971914175897837			-1.5457028094679117		-1.6953683281317353					-1.7367341266945004		-1.579896429553628
08 11 15 6 18 59.9980000			0.9373079487704672				0.8953759325668216			0.8435538802295923		0.9065620070323348					0.9892998803406954		0.8515753820538521
08 11 15 6 19 29.9980000			-0.279462885169778				-0.22857194859534502			-0.27773276157677174		-0.23348553013056517					-0.299513503909111		-0.23216432891786098
08 11 15 6 19 59.9980000			1.798773370042909				1.7915005376562476			1.901977094821632		1.8166975108906627					1.802529327571392		1.789720080792904
08 11 15 6 20 29.9980000			-1.0556298416340724				-1.0631794910877943			-1.1936563281342387		-1.1310886070132256					-1.0797069370746613		-1.1047969376668334
08 11 15 6 20 59.9980000			-0.6734728403389454				-0.6862443322315812			-0.5852488819509745		-0.6808903571218252					-0.6305153369903564		-0.6109806085005403
08 11 15 6 21 29.9980000			0.5142129686428234				0.4938603714108467			0.43502342980355024		0.5661734221503139					0.4343817140907049		0.4752819361165166
08 11 15 6 21 59.9980000			0.3312031551031396				0.3687500786036253			0.4339664727449417		0.28288540057837963					0.3318448793143034		0.3017532266676426
08 11 15 6 22 29.9980000			-0.48269317822996527				-0.44391313660889864			-0.4683299632743001		-0.37338682543486357					-0.3564001154154539		-0.40022582840174437
08 11 15 6 22 59.9980000			0.3556011077016592				0.2993876673281193			0.2543602930381894		0.15230160672217607					0.23980205319821835		0.29042874928563833
08 11 15 6 23 29.9980000			-0.5510112205520272				-0.6088604144752026			-0.5156096490100026		-0.4266558950766921					-0.5771644655615091		-0.6413868246600032
08 11 15 6 23 59.9980000			-0.07498061063233763				0.0525329802185297			-0.014174467884004116		-0.06488295737653971					0.028128735721111298		0.1070037093013525
08 11 15 6 24 29.9980000			0.4193327403627336				0.492979577742517			0.39658941328525543		0.353959065862					0.3875738848000765		0.3291207104921341
08 11 15 6 24 59.9980000			0.06967068708036095				-0.19853692315518856			0.007367203012108803		0.10209013894200325					-0.035363832488656044		0.05141940899193287
08 11 15 6 25 29.9980000			-0.6938883506227285				-0.4553634487092495			-0.5784541983157396		-0.6779082594439387					-0.6314716022461653		-0.6944860350340605
08 11 15 6 25 59.9980000			1.866764261503704				1.791506833396852			1.8388871746137738		1.8549553621560335					1.9369634073227644		1.9146353416144848
08 11 15 6 26 29.9980000			-1.4930691584013402				-1.5904973950237036			-1.6358707882463932		-1.5491379098966718					-1.62829595990479		-1.6218913616612554
08 11 15 6 26 59.9980000			0.6970717868534848				0.8602323113009334			0.8640889218077064		0.7250809976831079					0.8028360866010189		0.851663458161056
08 11 15 6 27 29.9980000			-2.2574901166372				-2.315886660479009			-2.3636507829651237		-2.1742174737155437					-2.312426406890154		-2.390565282665193
08 11 15 6 27 59.9980000			2.2686635989230126				2.2765655666589737			2.467930327169597		2.071988915093243					2.287028130143881		2.376655053347349
08 11 15 6 28 29.9980000			0.7538829068653286				0.7330332873389125			0.5653933063149452		0.8974458007141948					0.7603693082928658		0.7073896424844861
08 11 15 6 28 59.9980000			-2.0958583992905915				-2.116519276984036			-2.065395560115576		-2.197684308513999					-2.189360808581114		-2.1817985801026225
08 11 15 6 29 29.9980000			0.47513094637542963				0.5681740995496511			0.5208189086988568		0.5872558364644647					0.5853684060275555		0.6335666431114078
08 11 15 6 29 59.9980000			0.169766467763111				0.04819822125136852			0.1149937603622675		0.12434902600944042					0.056616105139255524		0.01659664884209633
08 11 15 6 30 29.9980000			0.6777069342788309				0.7935248613357544			0.780703037045896		0.6861814241856337					0.7725682780146599		0.7629739437252283
08 11 15 6 30 59.9980000			-0.07701272307895124				-0.05915150884538889			-0.18091478664427996		-0.10748815257102251					-0.10677722096443176		-0.12945133727043867
08 11 15 6 31 29.9980000			-0.46840546536259353				-0.6374106779694557			-0.36376102175563574		-0.5068772193044424					-0.44553001783788204		-0.41860922798514366
08 11 15 6 31 59.9980000			-0.6769456784240901				-0.5116083389148116			-0.8252900121733546		-0.6189517835155129					-0.7536375466734171		-0.7405892331153154
08 11 15 6 32 29.9980000			0.8354254190344363				0.8020496759563684			1.0848595704883337		0.8049059566110373					0.903170945122838		0.907430209685117
08 11 15 6 32 59.9980000			-0.12276360322721303				-0.14442480821162462			-0.37163153290748596		-0.13074106350541115					-0.16944560036063194		-0.15747311804443598
08 11 15 6 33 29.9980000			-0.6192097293678671				-0.5895836465060711			-0.5219199014827609		-0.6636771745979786					-0.6765304524451494		-0.6837403704412282
08 11 15 6 33 59.9980000			1.879611250711605				1.8143130699172616			1.8937353882938623		2.0181787982583046					2.0620359610766172		1.954503788612783
08 11 15 6 34 29.9980000			-1.5398518252186477				-1.4261478018015623			-1.510213159956038		-1.678155138157308					-1.72474904358387		-1.551711074076593
08 11 15 6 34 59.9980000			-0.43059429875575006				-0.5558429975062609			-0.4801137112081051		-0.42946184147149324					-0.36229513585567474		-0.5144960754550993
08 11 15 6 35 29.9980000			1.4567050088662654				1.5479047847911716			1.4612914230674505		1.518329027108848					1.4125773143023252		1.601324850693345
08 11 15 6 35 59.9980000			-0.5113881414290518				-0.4594213804230094			-0.4500786904245615		-0.5106457639485598					-0.44820387102663517		-0.6717364224605262
08 11 15 6 36 29.9980000			-0.9670976093038917				-1.1038972726091743			-1.0377812115475535		-1.0141633823513985					-1.0254186559468508		-0.8369416343048215
08 11 15 6 36 59.9980000			0.48895309772342443				0.5362453600391746			0.5390953570604324		0.44283102452754974					0.5191328283399343		0.4300091932527721
08 11 15 6 37 29.9980000			1.1541527754161507				1.1955563239753246			1.131799523718655		1.1851000506430864					1.0962721221148968		1.0846582539379597
08 11 15 6 37 59.9980000			-1.7815224193036556				-1.729530499316752			-1.763982068747282		-1.6677491925656796					-1.6492588445544243		-1.6293718023225665
08 11 15 6 38 29.9980000			0.7000098607968539				0.5585482902824879			0.6947188153862953		0.5499983131885529					0.5544526167213917		0.5515585676766932
08 11 15 6 38 59.9980000			0.5590201418381184				0.697933703660965			0.5846952432766557		0.5676141614094377					0.5952584557235241		0.6530007072724402
08 11 15 6 39 29.9980000			-0.7814265463966876				-0.8491343222558498			-0.8588167494162917		-0.7205952424556017					-0.868820047006011		-0.8728528120554984
08 11 15 6 39 59.9980000			1.8280848879367113				1.8856635503470898			1.9611097164452076		1.8757420545443892					2.0530015658587217		1.9445634093135595
08 11 15 6 40 29.9980000			-2.5324546720366925				-2.6683609541505575			-2.6726076249033213		-2.7571070939302444					-2.753992872312665		-2.684907276649028
08 11 15 6 40 59.9980000			1.6949719737749547				1.8364461231976748			1.8289153426885605		1.8667516754940152					1.8402524050325155		1.828066018410027
08 11 15 6 41 29.9980000			-1.2889266188722104				-1.3422586070373654			-1.3182003861293197		-1.3166023641824722					-1.4430401381105185		-1.3467884007841349
08 11 15 6 41 59.9980000			1.0717420550063252				1.1498998142778873			0.9642664939165115		1.0845953160896897					1.2137195095419884		1.0753029771149158
08 11 15 6 42 29.9980000			-0.06236640200950205				-0.10499676689505577			0.055879995226860046		-0.09849146753549576					-0.12132286839187145		-0.04760054685175419
08 11 15 6 42 59.9980000			-1.5810288763605058				-1.697236861102283			-1.6588594801723957		-1.6322595439851284					-1.6299757827073336		-1.6574753737077117
08 11 15 6 43 29.9980000			1.6010543229058385				1.749253953807056			1.7035408271476626		1.6989858653396368					1.5709375143051147		1.6516243950463831
08 11 15 6 43 59.9980000			0.5068017290905118				0.4822213249281049			0.5264937290921807		0.4495124649256468					0.7405829392373562		0.5703886556439102
08 11 15 6 44 29.9980000			-1.0396497496403754				-1.005084934644401			-1.1495474902912974		-1.0708549618721008					-1.3157215882092714		-1.140236250590533
08 11 15 6 44 59.9980000			-0.07277233898639679				-0.2562414174899459			-0.13843541592359543		-0.02978967409580946					0.048676369711756706		-0.03907573642209172
08 11 15 6 45 29.9980000			0.5128099955618382				0.7519451603293419			0.6541268574073911		0.4345327140763402					0.4078069441020489		0.4474174380302429
08 11 15 6 45 59.9980000			-1.0569132873788476				-1.1466094171628356			-0.9756853394210339		-0.933721880428493					-0.8946775961667299		-0.8886756147257984
08 11 15 6 46 29.9980000			0.4176214877516031				0.4095622291788459			0.24956627283245325		0.34036970511078835					0.3109386404976249		0.2508874540217221
08 11 15 6 46 59.9980000			1.0606251931749284				1.0303448094055057			1.1398839419707656		1.0882317367941141					1.0611914191395044		1.1426521493121982
08 11 15 6 47 29.9980000			-0.07484849123284221				-0.03935255203396082			-0.07194817066192627		-0.13431456126272678					-0.05738364439457655		-0.1211593090556562
08 11 15 6 47 59.9980000			-0.9638638412579894				-0.912670923396945			-1.0190392034128308		-0.9315135981887579					-1.0174537617713213		-0.9636184759438038
08 11 15 6 48 29.9980000			-0.543706938624382				-0.5816565155982971			-0.46139687579125166		-0.5256569795310497					-0.4647564785555005		-0.48622264014557004
08 11 15 6 48 59.9980000			2.1491148923523724				2.1343993693590164			2.105943478643894		2.0836153887212276					2.1383818071335554		2.0869309338741004
08 11 15 6 49 29.9980000			-2.0210854057222605				-2.0015947269275784			-2.0599598148837686		-2.0338568994775414					-2.1430248403921723		-2.0455903066322207
08 11 15 6 49 59.9980000			1.0786122367717326				1.0854698354378343			1.1610984541475773		1.149805431254208					1.1943420860916376		1.1678994288668036
08 11 15 6 50 29.9980000			-0.3602378540672362				-0.3675484312698245			-0.3717573583126068		-0.3846798352897167					-0.420068833976984		-0.44180552614852786
08 11 15 6 50 59.9980000			-0.8029115879908204				-0.8310214527882636			-0.8224148489534855		-0.7901904368773103					-0.7526246290653944		-0.7817662870511413
08 11 15 6 51 29.9980000			1.865141083020717				1.9505590819753706			1.9283882677555084		1.7964833155274391					1.7727774111554027		1.8686579708009958
08 11 15 6 51 59.9980000			-1.5868546874262393				-1.679847496561706			-1.7294424045830965		-1.5328495344147086					-1.4737735129892826		-1.5387571267783642
08 11 15 6 52 29.9980000			0.7127498956397176				0.7782871387898922			0.8501724023371935		0.6691821310669184					0.6145478151738644		0.5904518533498049
08 11 15 6 52 59.9980000			0.3159654443152249				0.36988883139565587			0.27590825222432613		0.33431109320372343					0.3876745430752635		0.45121742598712444
08 11 15 6 53 29.9980000			-0.9722187924198806				-1.106470450758934			-1.0232670027762651		-0.9739615069702268					-1.0312507599592209		-1.104601904284209
08 11 15 6 53 59.9980000			1.1466157133691013				1.227233394049108			1.2583190761506557		1.1742222709581256					1.0856019463390112		1.256425372324884
08 11 15 6 54 29.9980000			-3.0003002043813467				-2.968453263863921			-3.097627779468894		-3.0777155784890056					-2.8578194240108132		-3.0294103994965553
08 11 15 6 54 59.9980000			4.65721564553678				4.563430117443204			4.733272078447044		4.672837130725384					4.5335146225988865		4.56122185010463
08 11 15 6 55 29.9980000			-3.1234727459959686				-3.051977558527142			-3.1842537131160498		-3.1118966126814485					-3.0202941903844476		-2.9879628247581422
08 11 15 6 55 59.9980000			0.8837243053130805				0.8739034687168896			0.9233977068215609		0.9065116634592414					0.7573997844010592		0.7803884767927229
08 11 15 6 56 29.9980000			0.6981161590665579				0.7961924038827419			0.7052505845203996		0.7144045298919082					0.8140032850205898		0.8054218469187617
08 11 15 6 56 59.9980000			-1.924594586249441				-2.057889946270734			-1.9245882956311107		-2.0058099506422877					-2.1267238818109035		-2.032900607213378
08 11 15 6 57 29.9980000			1.8081349381245673				1.817842524498701			1.803617731668055		1.8607371309772134					2.171631718054414		1.860762292984873
08 11 15 6 57 59.9980000			-0.40993342315778136				-0.39362617721781135			-0.4137963345274329		-0.42702709324657917					-0.7384312869980931		-0.4430197668261826
08 11 15 6 58 29.9980000			0.02149133663624525				0.06820479780435562			0.03519396297633648		-0.04097572900354862					0.0933199655264616		0.04980252496898174
08 11 15 6 58 59.9980000			-1.6167324311099946				-1.6680323025211692			-1.678016722202301		-1.5312640918418765					-1.5900884475558996		-1.6505234073847532
08 11 15 6 59 29.9980000			1.4838585895486176				1.557864031754434			1.5360140828415751		1.4188057594001293					1.4846764504909515		1.5139187802560627
08 11 15 6 59 59.9980000			-0.15579332830384374				-0.1666648192331195			-0.10714210942387581		-0.11962420307099819					-0.16841380670666695		-0.13055232912302017
08 11 15 7 0 29.9980000			0.010141699574887753				-0.07839682837948203			-0.048349229618906975		-0.01793042104691267					0.01241916324943304		-0.08050443651154637
08 11 15 7 0 59.9980000			0.7294346233829856				0.9087576898746192			0.7760474300011992		0.8131099147722125					0.7274528425186872		0.820389034692198
08 11 15 7 1 29.9980000			-1.3236235557124019				-1.5551587399095297			-1.3650962989777327		-1.5095399850979447					-1.4177047768607736		-1.4117783051915467
08 11 15 7 1 59.9980000			0.12282022880390286				0.2911208039149642			0.13997680321335793		0.27563144266605377					0.2624698895961046		0.2374931275844574
08 11 15 7 2 29.9980000			0.7896116273477674				0.7605203040875494			0.7765255654230714		0.7286796560510993					0.7235899176448584		0.657322877086699
08 11 15 7 2 59.9980000			1.0004733512178063				0.9805800328031182			1.0491434391587973		1.0150693440809846					1.0346355391666293		1.120135311037302
08 11 15 7 3 29.9980000			-1.591164275072515				-1.557643841020763			-1.5824318574741483		-1.6298184860497713					-1.6742859361693263		-1.684270340949297
08 11 15 7 3 59.9980000			-0.6077090995386243				-0.623739511705935			-0.6857221415266395		-0.5629900023341179					-0.5213285190984607		-0.5376797975040972
08 11 15 7 4 29.9980000			1.1206763731315732				1.1230985447764397			1.18403051327914		1.1018714495003223					1.0604742132127285		1.0420027230866253
08 11 15 7 4 59.9980000			-0.741463731508702				-0.8016344388015568			-0.8322105258703232		-0.7978344513103366					-0.7849119771271944		-0.6864582374691963
08 11 15 7 5 29.9980000			0.771819616202265				0.8759481618180871			0.8569796746596694		0.8246420016512275					0.8767660483717918		0.7496676845476031
08 11 15 7 5 59.9980000			-0.34492464596405625				-0.3592438097111881			-0.2504911059513688		-0.3005326995626092					-0.39304737187922		-0.28600591653957963
08 11 15 7 6 29.9980000			0.6191782737150788				0.5805114763788879			0.49316202756017447		0.47250743955373764					0.5560065740719438		0.48429747950285673
08 11 15 7 6 59.9980000			-0.8501661135815084				-0.8321035704575479			-0.8593011917546391		-0.6924602100625634					-0.7544302633032203		-0.6818277849815786
08 11 15 7 7 29.9980000			0.6130064367316663				0.5698979268781841			0.6444507334381342		0.5164527017623186					0.543335753493011		0.4965971144847572
08 11 15 7 7 59.9980000			-1.5738881714642048				-1.4800837598741055			-1.4713324643671513		-1.59059177339077					-1.5998275056481361		-1.6114350873976946
08 11 15 7 8 29.9980000			2.2331487955525517				2.2239319253712893			2.051856517791748		2.2463795598596334					2.2923380406573415		2.412754963617772
08 11 15 7 8 59.9980000			-1.2659882721491158				-1.3377036517485976			-1.1597583824768662		-1.144577314145863					-1.2993765929713845		-1.4597311620600522
08 11 15 7 9 29.9980000			0.6127484953030944				0.6684837797656655			0.6013044659048319		0.41429964266717434					0.6301630241796374		0.6925923307426274
08 11 15 7 9 59.9980000			-0.7604573983699083				-0.7867930880747736			-0.7895298320800066		-0.7441061064600945					-0.8027731981128454		-0.7644209619611502
08 11 15 7 10 29.9980000			0.9175781980156898				0.8972004298120737			0.9570880234241486		1.0320560559630394					0.9699476193636656		0.9421523101627827
08 11 15 7 10 59.9980000			-1.3831777088344097				-1.2642455478198826			-1.3450205065310001		-1.4016932249069214					-1.3911992209032178		-1.4016617694869637
08 11 15 7 11 29.9980000			0.9874502113088965				0.9208811628632247			1.0030087754130363		0.9401453593745828					0.9077384816482663		0.9896584823727608
08 11 15 7 11 59.9980000			0.5304761682637036				0.46142833586782217			0.385019576177001		0.5158298527821898					0.605305802077055		0.4930991125293076
08 11 15 7 12 29.9980000			-0.7184687480330467				-0.6040286445058882			-0.6493768701329827		-0.6881443271413445					-0.7574123805388808		-0.697449270170182
08 11 15 7 12 59.9980000			-0.9757671332918108				-1.031955393962562			-0.9001762513071299		-0.9941379418596625					-0.9068765547126532		-0.9255934087559581
08 11 15 7 13 29.9980000			1.776023764628917				1.7761369990184903			1.67907995544374		1.768008547835052					1.6066850926727057		1.6852832539007068
08 11 15 7 13 59.9980000			-0.08904812904074788				-0.05462171556428075			-0.004171181470155716		-0.06269355863332748					0.10569511074572802		0.007964881137013435
08 11 15 7 14 29.9980000			-1.2987222848460078				-1.3918723929673433			-1.3412268180400133		-1.3329033236950636					-1.4705712078139186		-1.3894690843299031
08 11 15 7 14 59.9980000			0.4636617670767009				0.6071428749710321			0.45002835616469383		0.41892379615455866					0.5331185553222895		0.5137096587568521
08 11 15 7 15 29.9980000			0.390027510933578				0.31508464831858873			0.459232646971941		0.48200742062181234					0.45214225724339485		0.4019999993033707
08 11 15 7 15 59.9980000			0.42216386273503304				0.47370909666642547			0.33656339440494776		0.37880369648337364					0.32406873907893896		0.3730848394334316
08 11 15 7 16 29.9980000			-1.7495244913734496				-1.782705198507756			-1.7094861632212996		-1.7023957893252373					-1.7357149152085185		-1.6982560665346682
08 11 15 7 16 59.9980000			1.514824740588665				1.4667775011621416			1.5712520787492394		1.373369449749589					1.5672759171575308		1.4847142086364329
08 11 15 7 17 29.9980000			0.3750666156411171				0.4578296644613147			0.3458431763574481		0.5045179631561041					0.3517759656533599		0.3836040226742625
08 11 15 7 17 59.9980000			-1.4788821013644338				-1.5523339132778347			-1.588886795565486		-1.5631362069398165					-1.5616640262305737		-1.512465470470488
08 11 15 7 18 29.9980000			0.8378413044847548				0.9894823231734335			0.9694505836814642		0.8881534337997437					0.9187546782195568		0.9146149596199393
08 11 15 7 18 59.9980000			0.07737133232876658				-0.2248411662876606			3.774557262659073e-05		0.06078727263957262					0.035087007097899914		-0.038647917564958334
08 11 15 7 19 29.9980000			-0.06917996052652597				0.26907582534477115			-0.002994690090417862		-0.0853991350159049					-0.006454956717789173		0.06232865387573838
08 11 15 7 19 59.9980000			-0.993194236420095				-1.1646719574928284			-1.0361643331125379		-1.0289544072002172					-1.049011311493814		-1.0776874055154622
08 11 15 7 20 29.9980000			1.2818676941096783				1.3688522488810122			1.3237242186442018		1.394420400261879					1.278269024565816		1.3156838384456933
08 11 15 7 20 59.9980000			-0.5066633159294724				-0.5835439246147871			-0.5255059907212853		-0.6301693115383387					-0.5550691578537226		-0.5424423702061176
08 11 15 7 21 29.9980000			-0.15299366414546967				-0.0949557232670486			-0.14506023470312357		-0.06749386992305517					-0.0724703511223197		-0.08594018407166004
08 11 15 7 21 59.9980000			0.4808435160666704				0.3968096128664911			0.4593207184225321		0.40025729034096					0.4316952945664525		0.3827483910135925
08 11 15 7 22 29.9980000			0.6545232143253088				0.7965950542129576			0.6925671612843871		0.7563050836324692					0.6920890118926764		0.7621623571030796
08 11 15 7 22 59.9980000			-2.4006251906976104				-2.5116239292547107			-2.497889849357307		-2.5089752562344074					-2.469201175495982		-2.4606512091122568
08 11 15 7 23 29.9980000			2.137563922442496				2.1729025808162987			2.319611147046089		2.1858250610530376					2.266203662380576		2.137412935961038
08 11 15 7 23 59.9980000			-0.5619833832606673				-0.5934654227457941			-0.7732351692393422		-0.6417076857760549					-0.7318693771958351		-0.5520241355989128
08 11 15 7 24 29.9980000			0.28561585675925016				0.330725010484457			0.4538598069921136		0.40038311667740345					0.3367081107571721		0.27349866181612015
08 11 15 7 24 59.9980000			-0.28985624201595783				-0.27185031957924366			-0.3918708870187402		-0.3125806823372841					-0.17110024951398373		-0.2710576066747308
08 11 15 7 25 29.9980000			0.058534957468509674				0.01696154475212097			0.14307215716689825		-0.03577905520796776					-0.10269410442560911		0.046996570425108075
08 11 15 7 25 59.9980000			-1.2823647148907185				-1.1860626311972737			-1.3456811057403684		-1.1794378096237779					-1.245503555983305		-1.272688575554639
08 11 15 7 26 29.9980000			1.6158327627927065				1.4930628668516874			1.6757706915959716		1.6017274986952543					1.667063440196216		1.6152036238927394
08 11 15 7 26 59.9980000			0.3844470689073205				0.35407859715633094			0.23747424967586994		0.26486689038574696					0.31463166140019894		0.3618610280100256
08 11 15 7 27 29.9980000			-1.68518259935081				-1.4847834198735654			-1.4616814916953444		-1.5613054083660245		252518.08957848142			-1.6297744382172823		-1.6603064951486886
08 11 15 7 27 59.9980000			1.5473134005442262				1.3584526048507541			1.378169777803123		1.5394680500030518		-772498.5884241927			1.5147555200383067		1.5595878681633621
08 11 15 7 28 29.9980000			-2.063508148305118				-1.935837269993499			-1.969137522391975		-2.1814022324979305		787472.347130937			-2.044652891345322		-2.0914795997086912
08 11 15 7 28 59.9980000			0.8660455420613289				0.8244658431503922			0.8056798027828336		1.0750764952972531		-267491.6836210629			0.8204393656924367		0.8855236396193504
08 11 15 7 29 29.9980000			1.1927189091220498				1.183124560629949			1.2270320607349277		0.9758866475895047		1.1534544349415228			1.2834594091400504		1.1718629985116422
08 11 15 7 29 59.9980000			-0.8841835772618651				-0.9346655700355768			-0.8714246656745672		-0.8154691681265831		-0.9872614681371488			-1.0110177034512162		-0.9169238929171115
08 11 15 7 30 29.9980000			1.39197304751724				1.4412030598614365			1.3165268814191222		1.370808863081038		1.5223869673791341			1.4142319448292255		1.486198976635933
08 11 15 7 30 59.9980000			-2.3461544644087553				-2.2714192226994783			-2.234639842994511		-2.2667573150247335		-2.3422789814067073			-2.2405600398778915		-2.369998780079186
08 11 15 7 31 29.9980000			2.044936005026102				1.9337233696132898			1.9094575345516205		1.977901404723525		1.8694758446654305			1.9008635273203254		1.9691626832354814
08 11 15 7 31 59.9980000			-1.9679861953482032				-1.8859718311578035			-1.799383637495339		-1.867638761177659		-1.726806329388637			-1.8304441580548882		-1.8734960313886404
08 11 15 7 32 29.9980000			1.5624126931652427				1.5352654117159545			1.4556480590254068		1.459083148278296		1.523292924859561			1.4447073563933372		1.5261995396576822
08 11 15 7 32 59.9980000			-0.9088017242029309				-0.8759984970092773			-0.8242645161226392		-0.9659840371459723		-0.9646502654650249			-0.7881520250812173		-0.9183709102217108
08 11 15 7 33 29.9980000			1.201388418674469				1.175455373711884			1.0212160218507051		1.254317763261497		1.075604958430631			1.044978548772633		1.175140805542469
08 11 15 7 33 59.9980000			-1.3362629218026996				-1.4039203741122037			-1.1415700325742364		-1.2795965103432536		-1.1868679286853876			-1.2823647214099765		-1.282364712562412
08 11 15 7 34 29.9980000			0.852638621814549				0.9528728141449392			0.7017274051904678		0.9051149860024452		0.8875431715568993			0.923221567645669		0.8376399844419211
08 11 15 7 34 59.9980000			-0.7301140893250704				-0.8494048567954451			-0.6431672787293792		-1.0139494817703962		-0.862050519353943			-0.8066990058869123		-0.7766576858703047
08 11 15 7 35 29.9980000			0.7763431118801236				1.0221974747255445			0.8515187501907349		1.0230971360579133		0.8706822860985994			0.7924364600330591		0.8821703386493027
08 11 15 7 35 59.9980000			-0.711177047342062				-0.9671101931016892			-0.8635730305686593		-0.7520898580551147		-0.7667173109948635			-0.6947062397375703		-0.799382132012397
08 11 15 7 36 29.9980000			0.18399126641452312				0.3206273533869535			0.22607428301125765		0.1910816440358758		0.17744194553233683			0.14197747223079205		0.1885273507796228
08 11 15 7 36 59.9980000			0.5125080049037933				0.4601952207740396			0.6033680308610201		0.47343856655061245		0.6586818163050339			0.5834747077897191		0.5458397085312754
08 11 15 7 37 29.9980000			-1.0989585435017943				-1.0389891555532813			-1.276022988371551		-1.1419663820415735		-1.2734938730136491			-1.2167582400143147		-1.1074078588280827
08 11 15 7 37 59.9980000			2.876907461322844				2.780737501801923			3.051971252076328		2.884161412715912		2.9352159260888584			2.985012149438262		2.8795246738009155
08 11 15 7 38 29.9980000			-3.463181841187179				-3.3313775316346437			-3.5084608560428023		-3.3239851612597704		-3.41962664964376			-3.4415583750233054		-3.4533735872246325
08 11 15 7 38 59.9980000			0.4144317591562867				0.2861317431088537			0.4150545932352543		0.28485459089279175		0.36451598576968536			0.2382229147478938		0.37399079743772745
08 11 15 7 39 29.9980000			2.12068416364491				2.208247525151819			2.044954888522625		2.106503409333527		2.1673032556427643			2.2581884674727917		2.1612320786807686
08 11 15 7 39 59.9980000			-2.0175496516749263				-2.0123781415168196			-1.9460041327401996		-1.9885023748502135		-2.133663272485137			-2.033473130315542		-2.019311237381771
08 11 15 7 40 29.9980000			0.7940722107887268				0.7903540080878884			0.8156642029061913		0.8810693463310599		0.8887259507318959			0.7816845001652837		0.8030751687474549
08 11 15 7 40 59.9980000			-0.21121404692530632				-0.3338832806330174			-0.27281918469816446		-0.3486743029206991		-0.058151181088760495			-0.2472887970507145		-0.2678490069229156
08 11 15 7 41 29.9980000			0.4302105251699686				0.5668654851615429			0.3667053794488311		0.3847993789240718		0.052117751678451896			0.4272409975528717		0.4506323295645416
08 11 15 7 41 59.9980000			0.5180507060140371				0.523788443300873			0.7309445580467582		0.772700410336256		0.8801948457257822			0.6327991019934416		0.5940253547159955
08 11 15 7 42 29.9980000			-1.1854020347818732				-1.270190903218463			-1.3612334039062262		-1.420863046310842		-1.434641157160513			-1.3625042578205466		-1.2676554780919105
08 11 15 7 42 59.9980000			0.14447513781487942				0.21339715574868023			0.18438764289021492		0.25198215804994106		0.29954495397396386			0.27829270251095295		0.1881876145489514
08 11 15 7 43 29.9980000			0.5997253395617008				0.5484883791068569			0.6339629823341966		0.5241218851879239		0.4995100253727287			0.5530496165156364		0.5576863709138706
08 11 15 7 43 59.9980000			0.3404074367135763				0.4599121096543968			0.3405961897224188		0.41673440113663673		0.509299403638579			0.30940354615449905		0.43069496180396527
08 11 15 7 44 29.9980000			-1.8881926871836185				-2.073725340422243			-2.002519551664591		-1.9412163998931646		-2.1524241529405117			-1.8323756121098995		-2.0473707690835
08 11 15 7 44 59.9980000			1.5184171134606004				1.6932355512399226			1.6867994647473097		1.5719252610579133		1.7279576524160802			1.4808639017865062		1.699445138918236
08 11 15 7 45 29.9980000			-0.7001860225573182				-0.727654161513783			-0.7985013322904706		-0.7498123897239566		-0.7032184621784836			-0.6808148855343461		-0.7607342131668702
08 11 15 7 45 59.9980000			1.8465941166505218				1.7251768629066646			1.839767967350781		1.8251593988388777		1.6540277022868395			1.7854734100401402		1.740326494909823
08 11 15 7 46 29.9980000			-2.9328000424429774				-2.8162523137871176			-2.894466685131192		-2.926458330824971		-2.7592839119024575			-2.8828339371830225		-2.8062993579078466
08 11 15 7 46 59.9980000			1.6794888991862535				1.668919387157075			1.679929289035499		1.7150980783626437		1.6898822494549677			1.7173944283276796		1.672857787227258
08 11 15 7 47 29.9980000			0.6094140568748116				0.507374242413789			0.5506777763366699		0.6001028222963214		0.4915577246574685			0.48705310467630625		0.5406807836843655
08 11 15 7 47 59.9980000			-1.3152623130008578				-1.2152168640168384			-1.197009613737464		-1.2911852216348052		-1.289757076301612			-1.2018665671348572		-1.2551796805346385
08 11 15 7 48 29.9980000			0.4482730645686388				0.49925207684282213			0.3130147773772478		0.4160738103091717		0.5832670994568616			0.3868189100176096		0.4153377157635987
08 11 15 7 48 59.9980000			0.025989669375121593				-0.06386374938301742			0.1452993145212531		-0.041900563053786755		-0.14900492737069726			0.10530503839254379		0.06393924570875242
08 11 15 7 49 29.9980000			0.3854159377515316				0.32338297623209655			0.28012977074831724		0.5203156052157283		0.5093874811427668			0.2694973489269614		0.3616282458533533
08 11 15 7 49 59.9980000			-0.40155960619449615				-0.1910816472955048			-0.3875927487388253		-0.5086513962596655		-0.5528231359785423			-0.3493663566187024		-0.4215850514010526
08 11 15 7 50 29.9980000			-0.4596541626378894				-0.5932011837139726			-0.3419551197439432		-0.3813957395032048		-0.23528485000133514			-0.46654321998357773		-0.43323038605740294
08 11 15 7 50 59.9980000			1.5829414585605264				1.555504766642116			1.3780565299093723		1.4967118548229337		1.364253251813352			1.5901450840756297		1.5648914971970953
08 11 15 7 51 29.9980000			-1.854137479327619				-1.7829505619592965			-1.670863414183259		-1.834690822288394		-1.7058120096335188			-1.8899354049935937		-1.7797859993297607
08 11 15 7 51 59.9980000			0.8353750910609961				0.7706934597808868			0.8009235039353371		0.970796937122941		0.7645279109710827			0.9666005978360772		0.741583266411908
08 11 15 7 52 29.9980000			1.1208588229492307				1.1632878549280576			1.0462242495268583		0.8906385246664286		1.1363733526086435			0.9183017034083605		1.1566064143262338
08 11 15 7 52 59.9980000			-2.877448524348438				-2.812351661385037			-2.841789009049535		-2.688380111940205		-2.9285533614456654			-2.7022337252274156		-2.853339970111847
08 11 15 7 53 29.9980000			2.7673305850476027				2.626498147030361			2.7650153525173664		2.681868544779718		2.881707781460136			2.603503178805113		2.7144075318356045
08 11 15 7 53 59.9980000			-0.85270154196769				-0.7475286172120832			-0.8598170839250088		-0.8884302629157901		-0.9511867223773152			-0.8083410579711199		-0.7732351757877041
08 11 15 7 54 29.9980000			-1.0804744753986597				-1.1030982675147243			-1.0481305178254843		-1.0312759233638644		-1.0402411404065788			-0.893054410815239		-1.1341273302241461
08 11 15 7 54 59.9980000			0.8162807589396834				143576.67131691502			0.8519214019179344		0.8595842979848385		0.8283790820278227			0.6113203428685665		0.8219430022727465
08 11 15 7 55 29.9980000			0.11768646445125341				-446369.8813478765			-0.05988759733736515		0.003982439637184143		0.03207971900701523			0.1515655191615224		0.11097985834203428
08 11 15 7 55 59.9980000			1.013081275857985				462008.6152971452			1.176650732755661		1.1281882748007774		1.1169015478808433			1.0179885430261493		1.0420908027917903
08 11 15 7 56 29.9980000			-1.1959841344505548				-159214.4599933538	610637.4601667899		-1.2201744690537453		-1.300112683326006		-1.3062593571376055			-1.1735868323594332		-1.2532356454212277
08 11 15 7 56 59.9980000			0.5243232101202011					-1849765.9968394095		0.522951690480113		0.6617079665884376		0.7010731028858572			0.5724270604550838		0.6577255273332412
08 11 15 7 57 29.9980000			-1.0817516362294555					1867636.7838198016		-1.1301763504743576		-1.1363607663661242		-1.2351227761246264			-1.2177522899582982		-1.243892953312752
08 11 15 7 57 59.9980000			0.0895891860127449					-628508.0684910007		0.0716461855918169		-0.004542374052107334		0.12214704835787416			0.19227071851491928		0.25282520319888135
08 11 15 7 58 29.9980000			0.31966477539390326					-0.01391652226448059		0.35624282248318195		0.295801586471498		0.2918254390824586			0.23098154924809933		0.13289271807298064
08 11 15 7 58 59.9980000			0.46065448597073555					0.7509511250536889		0.4900603834539652		0.642512982711196		0.44219559570774436			0.5725151393562555		0.6109428612835472
08 11 15 7 59 29.9980000			0.10695967171341181					-0.08925573981832713		0.09830273874104023		0.01320559624582529		0.2351149816531688			0.11464773025363684		0.07254584750626236
08 11 15 7 59 59.9980000			-0.18421146366745234					0.02522841445170343		-0.28428208641707897		-0.2519632847979665		-0.3131594902370125			-0.31022141594439745		-0.22026733690290712
08 11 15 8 0 29.9980000			0.010538049042224884					-0.2018461899133399		0.22001568600535393		0.1363341026008129		0.1622923130635172			0.07484848704189062		0.06634255166864023
08 11 15 8 0 59.9980000			-0.14139236230403185					-0.009890042012557387		-0.32251476496458054		-0.2486036941409111		-0.3227978760842234			-0.15753603260964155		-0.199480633251369
08 11 15 8 1 29.9980000			-0.47601173631846905					-0.507437156746164		-0.5293688923120499		-0.4256807351484895		-0.4721299621742219			-0.4760117381811142		-0.4372065356001258
08 11 15 8 1 59.9980000			0.3971178876236081					0.44843034900259227		0.584808487445116		0.44184957444667816		0.6139061017893255			0.47707497887313366		0.36593783751595765
08 11 15 8 2 29.9980000			1.1510825920850039					1.0088031368795782		1.0344404969364405		1.1363418865948915		0.8701663913670927			1.0038581173866987		1.2139522990910336
08 11 15 8 2 59.9980000			-1.7266490515321493					-1.5677226170664653		-1.6852455157786608		-1.843140141107142		-1.513931357767433			-1.6037470307201147		-1.7253530226880684
08 11 15 8 3 29.9980000			-0.21421502530574799					-0.2290878447238356		-0.23391331918537617		-0.16943302657455206		-0.3066730839200318			-0.27989699225872755		-0.3137697536731139
08 11 15 8 3 59.9980000			2.9478930393233895					2.820524158072658		2.9555873908102512		3.0183249888941646		2.8873133964370936			3.035682898014784		3.0442643320420757
08 11 15 8 4 29.9980000			-3.175244467332959					-3.130594584159553		-3.2144774794578552		-3.2017122823745012		-3.1119846960064024			-3.3633125498890877		-3.2306714873411693
08 11 15 8 4 59.9980000			1.3504751389846206					1.4115643939003348		1.3398112524300814		1.4149428578093648		1.442769615445286			1.5273760249838233		1.3679022485157475
08 11 15 8 5 29.9980000			-0.10309047624468803					-0.10473881429061294		0.0045172106474637985		-0.3281329646706581		-0.27956354920752347			-0.1397314416244626		-0.05058894713874906
08 11 15 8 5 59.9980000			-0.5347731783986092					-0.5925846288446337		-0.6609341315925121		-0.2624635864049196		-0.45329987234435976			-0.6054064482450485		-0.6013610974187031
08 11 15 8 6 29.9980000			0.07586140092462301					0.13361622649244964		0.21693920344114304		-0.1389764817431569		0.0957610213663429			0.18373331427574158		0.11825268797110766
08 11 15 8 6 59.9980000			1.1675974437966943					1.1545868826797232		0.9345649033784866		1.2839375594630837		1.1172286963555962			1.0288474624976516		-403866.012690892
08 11 15 8 7 29.9980000			-2.2005657516419888					-2.189285320113413		-1.9533461555838585		-2.1295487117022276		-2.10260904324241			-2.0451687863096595		1193392.0857862472
08 11 15 8 7 59.9980000			2.7973656030371785					2.763448802055791		2.687191028147936		2.646183853968978		2.682315227109939			2.6722049824893475		-1175208.5214968235
08 11 15 8 8 29.9980000
08 11 15 8 8 59.9980000
