# Supplementary material for: PyRINEX: a new multi-purpose Python package for GNSS RINEX data
Source: PeerJ Comput Sci. 2024 Jan 16;10:e1800. doi: 10.7717/peerj-cs.1800 (PMC10803049; doi:10.7717/peerj-cs.1800)
Supplement: Supplemental Information 3 [file peerj-cs-10-1800-s003.zip › 02283200IonIod.csv]

epoch	G02	G03	G04	G06	G07	G08	G11	G13	G16	G17	G19	G20	G21	G23	G25	G27	G28	G31	G32
08 11 15 0 0 0.0000000
08 11 15 0 0 30.0000000		[0.012458076073016855, 0.02491615214603371]		[0.0026482496432436164, 0.005296499286487233]				[-4.0369504858972505e-05, -8.073900971794501e-05]	[-0.013564204810109004, -0.027128409620218008]		[-0.007629865198396146, -0.015259730396792293]		[-0.0243429035290319, -0.0486858070580638]	[-0.007888231197284767, -0.015776462394569535]				[-0.012877920607934357, -0.025755841215868713]
08 11 15 0 1 0.0000000		[0.01465418546285946, 0.004392218779685209]		[0.005587160636423505, 0.005877821986359777]				[-0.0037059342412248952, -0.007331129472731846]	[-0.020927630339883763, -0.014726851059549517]		[0.0031326854732469656, 0.021525101343286224]		[-0.00966449612587894, 0.029356814806305923]	[-0.00043599224682111526, 0.014904477900927303]				[-0.032562165652961994, -0.039368490090055275]
08 11 15 0 1 30.0000000		[0.020402824857228552, 0.011497278788738186]		[0.005336868791346205, -0.000500583690154599]				[-0.005256129190456704, -0.003100389898463618]	[-0.026942709293166445, -0.012030157906565364]		[0.030826270598481642, 0.05538717025046935]		[-0.015041734422993613, -0.010754476594229345]	[-0.008655254518998845, -0.01643852454435546]	[0.017052143299224554, 0.03410428659844911]			[-0.03653454004506784, -0.007944748784211697]
08 11 15 0 2 0.0000000		[0.02436712487542536, 0.007928600036393618]		[0.006442997417252627, 0.0022122572518128436]				[-0.0004036965237901313, 0.009704865333333146]	[-0.03624387839897736, -0.018602338211621827]		[0.02557821489244816, -0.010496111412066966]		[0.03037413019410451, 0.09083172923419625]	[-0.02012831107367674, -0.022946113109355792]	[0.015929866831356776, -0.0022445529357355554]			[-0.03705934552635881, -0.0010496109625819372]
08 11 15 0 2 30.0000000		[0.02818609473615652, 0.007637939721462317]		[0.002026556996497675, -0.008832880841509905]				[-0.009341538312582998, -0.017875683577585733]	[-0.0341930997591362, 0.004101557279682311]		[0.022066054834795068, -0.007024320115306182]		[0.057114991224807454, 0.05348172206140589]	[-0.02747558885403123, -0.014694555560708976]	[0.02631294271486695, 0.020766151767020347]			[-0.053667422612306837, -0.03321615417189605]
08 11 15 0 3 0.0000000		[0.03148025837435853, 0.006588327276404016]		[0.012950586278748233, 0.021848058564501116]				[-0.007080837480316404, 0.004521401664533187]	[-0.043445825281992256, -0.018505451045712107]		[0.034677535588343744, 0.025222961507097352]		[0.03939271173294401, -0.03544455898372689]	[-0.03390243841022311, -0.012853699112383765]	[0.05211722773492511, 0.05160857004011632]			[-0.07134933245197317, -0.035363819679332664]
08 11 15 0 3 30.0000000		[0.027402923033150728, -0.008154670682415599]		[0.007783270173604251, -0.010334632210287964]				[-0.015881422896200093, -0.017601170831767377]	[-0.050050301197870795, -0.013208951831757076]		[0.0774209292139858, 0.08548678725128411]		[0.06939544097713224, 0.06000545848837647]	[-0.03764066867006477, -0.0074764605196833145]	[0.06392131558823166, 0.02360817570661311]			[-0.09021003643920267, -0.037721407974459]
08 11 15 0 4 0.0000000		[0.031447963245227584, 0.008090080424153712]		[0.010213523399215774, 0.004860506451223046]				[-0.004876654013060033, 0.02200953776628012]	[-0.05538716991623005, -0.010673737436718511]		[0.09014544514320733, 0.02544903185844305]		[0.09134846078541159, 0.0439060396165587]	[-0.04186333475900028, -0.008445332177871023]	[0.07209213427813665, 0.01634163737980998]			[-0.09370604878404265, -0.006992024689679965]
08 11 15 0 4 30.0000000		[0.03452413090781192, 0.0061523353251686785]		[0.009987453344365349, -0.0004521401097008493]				[-0.018860703690734226, -0.027968099355348386]	[-0.064785226187837, -0.018796112543213894]		[0.08516382929155952, -0.009963231703295605]		[0.11467404877566878, 0.04665117598051438]	[-0.04939631294018909, -0.01506595636237762]	[0.0782929135584709, 0.01240155856066849]			[-0.12282871975367016, -0.05824534193925501]
08 11 15 0 5 0.0000000		[0.02623220326131559, -0.016583855292992666]		[0.007920526844827691, -0.004133852999075316]				[-0.02141206572377996, -0.0051027240660914686]	[-0.07360195939043024, -0.017633466405186482]		[0.08501042446368956, -0.0003068096557399258]		[0.11473056628892664, 0.00011303502651571762]	[-0.05814845462464291, -0.017504283368907636]	[0.08022258324126597, 0.003859339365590131]			[-0.13579545389256964, -0.025933468277798966]
08 11 15 0 5 30.0000000		[0.034927827433421044, 0.017391248344210908]		[0.0026321016339352354, -0.010576850421784911]				[-0.013330060566659085, 0.01616401031424175]	[-0.08034369216159121, -0.013483465542321937]		[0.0916471965101664, 0.01327354409295367]		[0.14600090306430502, 0.06254067355075676]	[-0.0640182028291747, -0.011739496409063577]	[0.10800498152639193, 0.05556479657025193]			[-0.14044603800084587, -0.009301168216552469]
08 11 15 0 6 0.0000000		[0.03431420901142701, -0.0012272368439880665]		[-0.0025755842707440024, -0.010415371809358476]				[-0.004941245457303012, 0.016777630218712147]	[-0.08291927635718821, -0.005151168391194005]		[0.11691860189603176, 0.05054281077173073]		[0.1771420568029498, 0.06228230747728957]	[-0.07014631680885941, -0.012256227959369426]	[0.13577123187860707, 0.055532500704430277]			[-0.14809205150504567, -0.015292027008399598]
08 11 15 0 6 30.0000000		[0.044568101619006484, 0.020507785215158947]		[0.005353016653316445, 0.015857201848120894]				[-0.023406326998156146, -0.03693016308170627]	[-0.08947530865316367, -0.013112064591950912]		[0.14608164266610402, 0.058326081540144514]		[0.1834558710361307, 0.012627628466361784]	[-0.07807491743551509, -0.01585720125331136]	[0.14879448338251677, 0.02604650300781941]			[-0.18040392516468273, -0.06462374731927412]
08 11 15 0 7 0.0000000		[0.03940885959309526, -0.010318484051822452]		[0.000500583690154599, -0.009704865926323691]				[-0.01146498247544514, 0.023882689045422012]	[-0.09879262561992164, -0.018634633933515943]		[0.17811092860938516, 0.06405857188656228]		[0.1700208492247839, -0.02687004362269363]	[-0.07954437308126217, -0.0029389112914941506]	[0.15966199522517854, 0.02173502368532354]			[-0.1859264942104346, -0.011045138091503759]
08 11 15 0 7 30.0000000		[0.042363918448245386, 0.005910117710300256]		[-0.000500583690154599, -0.002002334760618396]				[-0.02047548978771374, -0.0180210146245372]	[-0.11424613049734944, -0.030907009754855608]		[0.19906278074086003, 0.04190370426294976]		[0.18745246736762056, 0.03486323628567334]	[-0.07733211583126831, 0.004424514499987708]	[0.15568154697575665, -0.007960896498843795]			[-0.20729011694493238, -0.042727245468995534]
08 11 15 0 8 0.0000000		[0.050502441266871756, 0.01627704563725274]		[0.004585993108776165, 0.010173153597861528]				[-0.0037866738421143964, 0.03337763189119869]	[-0.11934885515745464, -0.010205449320210391]		[0.22732961507790606, 0.05653366867409204]		[0.21167426164265635, 0.04844358855007158]	[-0.08562404332951701, -0.016583854996497394]	[0.17153067452272808, 0.03169825509394286]			[-0.2238901200989858, -0.03320000630810682]
08 11 15 0 8 30.0000000		[0.05461207203370577, 0.008219261533668032]		[0.006774028715881286, 0.004376071214210242]				[-0.019764983904678957, -0.03195662012512912]	[-0.12087482824165363, -0.00305194616839799]		[0.2538363319781638, 0.053013433800515486]		[0.2001446875738111, -0.0230591481376905]	[-0.08594700084540818, -0.0006459150317823514]	[0.18036355551157612, 0.017665761977696093]			[-0.23495140634713607, -0.022122572496300563]
08 11 15 0 9 0.0000000		[0.06736081019698759, 0.02549747632656363]		[0.006539884583617095, -0.0004682882645283825]				[-0.029050005447061267, -0.01857004308476462]	[-0.13107220363144734, -0.02039475077958741]		[0.2811342946570221, 0.054595925357716624]		[0.20701560330689972, 0.013741831466177246]	[-0.08782822679677338, -0.0037624519027303904]	[0.201339629582435, 0.04195214814171777]			[-0.25627465957768436, -0.04264650646109658]
08 11 15 0 9 30.0000000		[0.06628697729502164, -0.0021476658039318863]		[0.008857103077389183, 0.004634436987544177]				[-0.02630486819180078, 0.005490274510520976]	[-0.13732950057351445, -0.012514593884134229]		[0.32028478817846917, 0.07830098704289412]		[0.22410004214270884, 0.03416887767161825]	[-0.08773941356139403, 0.0001776264707586961]	[0.1919980908241996, -0.018683077516470803]			[-0.2780662004797705, -0.04358308180417225]
08 11 15 0 10 0.0000000		[0.07149466319970088, 0.010415371809358476]		[0.00692743354193226, -0.003859339070913848]				[-0.03885175794675888, -0.025093779509916203]	[-0.1366593642690077, 0.001340272609013482]		[0.34297253551267204, 0.045375494668405736]		[0.21278039026765327, -0.02263930375011114]	[-0.09102550356601569, -0.006572180009243311]	[0.1985541231206298, 0.013112064592860406]			[-0.2898541404720163, -0.02357587998449162]
08 11 15 0 10 30.0000000		[0.08385585210817226, 0.024722377816942753]		[0.013757979622823768, 0.013661092161783017]				[-0.027394849252232234, 0.022913817389053293]	[-0.14127765310001905, -0.009236577662022682]		[0.3631654381788394, 0.04038580533233471]		[0.23191560789109644, 0.038270435246886336]	[-0.09897832613296487, -0.01590564513389836]	[0.21348282251528872, 0.029857398789317816]			[-0.3088036575463775, -0.03789903414872242]
08 11 15 0 11 0.0000000		[0.09129194341949187, 0.01487218262263923]		[0.01948239678313257, 0.011448834320617607]				[-0.03194854634239164, -0.009107394180318806]	[-0.15007823836742773, -0.017601170534817356]		[0.3878635946475697, 0.04939631293746061]		[0.2186824343416447, -0.026466347098903498]	[-0.10917570152196276, -0.020394750777995796]	[0.22433418642322067, 0.02170272781586391]			[-0.31551309452152054, -0.01341887395028607]
08 11 15 0 11 30.0000000		[0.09300361697933113, 0.0034233471196785104]		[0.022808856736446614, 0.006652919906628085]				[-0.04199251735008147, -0.020087942015379667]	[-0.15228242176067397, -0.004408366786492479]		[0.39940931672572333, 0.02309144415630726]		[0.22782212483798503, 0.01827938099268067]	[-0.10722988427551172, 0.003891634492902085]	[0.23907718541704526, 0.02948599798764917]			[-0.32419257112724154, -0.017358953211441985]
08 11 15 0 12 0.0000000		[0.09946276166374446, 0.012918289368826663]		[0.021024517653131625, -0.0035686781666299794]				[-0.04186333416510024, 0.00025836636996245943]	[-0.15829750071407034, -0.012030157906792738]		[0.4072006603855698, 0.015582687319692923]		[0.22260636500323017, -0.010431519669509726]	[-0.11334185039413569, -0.012223932237247936]	[0.24426872316507797, 0.01038307549606543]			[-0.3386772039020798, -0.028969265549676493]
08 11 15 0 12 30.0000000		[0.1046139299069182, 0.010302336486347485]		[0.020499712320088292, -0.0010496106660866644]				[-0.033514889153593685, 0.01669689002301311]	[-0.1610264895148248, -0.005457977601508901]		[0.4437352004315471, 0.07306908009195467]		[0.23160072460177616, 0.017988719197091996]	[-0.11802473037278105, -0.00936575995729072]	[0.25010617564839777, 0.011674904966639588]			[-0.3635772087818623, -0.049800009759565]
08 11 15 0 13 0.0000000		[0.10850556469813455, 0.007783269582432695]		[0.021040665515101864, 0.001081906390027143]				[-0.04070876195692108, -0.01438774560665479]	[-0.16793777482621408, -0.013822570622778585]		[0.4951015527058189, 0.10273270454854355]		[0.24432524067833583, 0.025449032153119333]	[-0.11632113104042219, 0.0034071986647177255]	[0.25625851141921885, 0.012304671541642165]			[-0.38517497564862424, -0.043195533733523916]
08 11 15 0 13 30.0000000		[0.11474671429823502, 0.012482299200200941]		[0.0224697513585852, 0.0028581716869666707]				[-0.03609854720525618, 0.009220429503329797]	[-0.17949964469050883, -0.0231237397285895]		[0.5046368656476261, 0.01907062588361441]		[0.2546840948261888, 0.02071770829570596]	[-0.11798436086883157, -0.00332645965681877]	[0.2819982052187697, 0.051479387599101756]			[-0.3905845096678604, -0.010819068038472324]
08 11 15 0 14 0.0000000		[0.10812609011372842, -0.013241248369013192]		[0.02231634682721051, -0.00030680906274938025]				[-0.029518293118599104, 0.013160508173314156]	[-0.18304410076677868, -0.007088912152539706]		[0.5160695529939403, 0.022865374692628393]		[0.24378428718773648, -0.02179961527690466]	[-0.11888056715270068, -0.0017924125677382108]	[0.30778634230409807, 0.05157627417065669]			[-0.3886871355589392, 0.0037947482178424252]
08 11 15 0 14 30.0000000		[0.10388727705321799, -0.008477626121020876]		[0.027685511342497193, 0.010738329030573368]				[-0.03376518114600913, -0.008493776054820046]	[-0.18403719429068133, -0.001986187047805288]		[0.5242807410395471, 0.016422376091213664]		[0.2555318576760328, 0.023495140976592666]	[-0.12863387651395897, -0.019506618722516578]	[0.31039422214780643, 0.005215759687416721]			[-0.4167278998429538, -0.05608152856802917]
08 11 15 0 15 0.0000000		[0.1124375698818767, 0.017100585657317424]		[0.031165375827185926, 0.0069597289693774655]				[-0.04129815873602638, -0.015065955180034505]	[-0.19433145684638475, -0.020588525111406852]		[0.5544045793885743, 0.06024767669805442]		[0.2525929465336958, -0.005877822284674039]	[-0.12539623009251954, 0.006475292842878844]	[0.2924055026524002, -0.035977438990812516]			[-0.44542265234758815, -0.05738950500926876]
08 11 15 0 15 30.0000000		[0.11393932065584522, 0.0030035015479370486]		[0.034039695376122836, 0.00574863909787382]				[-0.024455937962557073, 0.033684441546938615]	[-0.20356803450829375, -0.01847315532381799]		[0.552329579995785, -0.004149998785578646]		[0.26174878474284924, 0.018311676418306888]	[-0.13568241871780629, -0.02057237725057348]	[0.3115326461975201, 0.038254287090239814]			[-0.44813549299124134, -0.005425681287306361]
08 11 15 0 16 0.0000000		[0.11726578060915926, 0.006652919906628085]		[0.03269942261795222, -0.002680545516341226]				[-0.034645239717065124, -0.020378603509016102]	[-0.2148473168055034, -0.022558564594419295]		[0.5541300657532702, 0.003600971514970297]		[0.24125714664933184, -0.04098327618703479]	[-0.1429974007751298, -0.01462996411464701]	[0.32729296058096224, 0.03152062876688433]			[-0.47273676259192143, -0.049202539201360196]
08 11 15 0 16 30.0000000		[0.12374914723477559, 0.012966733251232654]		[0.032336095599021064, -0.0007266540378623176]				[-0.04035350901722268, -0.011416538600315107]	[-0.22243681250006375, -0.015178991389120709]		[0.5509489368450886, -0.006362257816363126]		[0.26730364965897024, 0.0520930060192768]	[-0.14976335526444018, -0.013531908978620777]	[0.32385346589762776, -0.006878989366668975]			[-0.48964357510431, -0.03381362502477714]
08 11 15 0 17 0.0000000		[0.12410440076928353, 0.0007105070690158755]		[0.02781469422916416, -0.009042802739713807]				[-0.034128508166759275, 0.012450001700926805]	[-0.22963068530441433, -0.014387745608701152]		[0.5622605147891591, 0.0226231558881409]		[0.2593104572915763, -0.015986384734787862]	[-0.15929866835358553, -0.019070626178290695]	[0.3091023932702228, -0.02950214525480988]			[-0.5309094387112054, -0.08253172721379087]
08 11 15 0 17 30.0000000		[0.11720118975790683, -0.013806422022753395]		[0.0330627493422071, 0.010496110226085875]				[-0.03038220382768486, 0.007492608678148827]	[-0.23389372119390828, -0.008526071778987898]		[0.557335416897331, -0.00985019578365609]		[0.2630406137686805, 0.007460312954208347]	[-0.17421121974075504, -0.029825102774339033]	[0.33268634703563293, 0.04716790753082023]			[-0.5379014634008854, -0.01398404937935993]
08 11 15 0 18 0.0000000		[0.11647453571822552, -0.001453308079362614]		[0.02956673729386239, -0.00699202409668942]				[-0.03454027817679162, -0.00831614869821351]	[-0.24043360577707062, -0.013079769166324695]		[0.5842700525554392, 0.05386927131621633]		[0.2817963566594699, 0.03751148578157881]	[-0.1841098597024029, -0.01979727992329572]	[0.3404130995477317, 0.01545350502419751]			[-0.5557044820498049, -0.035606037297839066]
08 11 15 0 18 30.0000000		[0.12718056843186787, 0.021412065427284688]		[0.02896926614084805, -0.001194942306028679]				[-0.042783762537510484, -0.016486968721437734]	[-0.24328370368334618, -0.005700195812551101]		[0.5869102276774356, 0.005280350243992871]		[0.2840005399793881, 0.0044083666398364585]	[-0.18848593061920837, -0.008752141833610949]	[0.35384004728075524, 0.026853895466047106]			[-0.5783760821159376, -0.04534320013226534]
08 11 15 0 19 0.0000000		[0.127656930775629, 0.0009527246875222773]		[0.027725880550860893, -0.002486771179974312]				[-0.029332592865102924, 0.026902339344815118]	[-0.251147712717966, -0.015728018069239624]		[0.5742180071738403, -0.025384441007190617]		[0.2922763196165761, 0.016551559274375904]	[-0.1992646290036646, -0.02155739676891244]	[0.36268907627891167, 0.017698057996312855]			[-0.6009992383023928, -0.045246312372910324]
08 11 15 0 19 30.0000000		[0.12974807862337912, 0.0041822956955002155]		[0.027709732985385926, -3.229513094993308e-05]				[-0.03068093910769676, -0.0026966924851876684]	[-0.25882602149965805, -0.015356617563384132]		[0.5684047766317235, -0.011626461084233597]		[0.3097160118386455, 0.03487938444413885]	[-0.20849313288363192, -0.01845700775993464]	[0.3741540590526711, 0.022929965547518805]			[-0.6136349408479873, -0.02527140509118908]
08 11 15 0 20 0.0000000		[0.13421296292290208, 0.008929768599045929]		[0.02204990697282483, -0.011319652025122195]				[-0.023252922172105173, 0.014856033871183172]	[-0.26492183990603735, -0.012191636812758588]		[0.5543884321214136, -0.028032689020619728]		[0.3166272970756836, 0.013822570474076201]	[-0.22616696879231313, -0.035347671817362425]	[0.37105366944888374, -0.006200779207574669]			[-0.6380828053243022, -0.048895728952629725]
08 11 15 0 20 30.0000000		[0.13536753483458597, 0.0023091438233677763]		[0.02779854636901291, 0.011497278792376164]				[-0.0344676135428017, -0.022429382741393056]	[-0.2728665883937538, -0.01588949697543285]		[0.5643839589520212, 0.01999105366121512]		[0.32269081961203483, 0.012127045072702458]	[-0.23045422647373925, -0.008574515362852253]	[0.3795716671502305, 0.017035995402693516]			[-0.6513805707618303, -0.026595530875056284]
08 11 15 0 21 0.0000000		[0.14898825778800528, 0.027241445906838635]		[0.027079966112069087, -0.0014371605138876475]				[-0.028178020656923763, 0.012579185771755874]	[-0.2704444090996958, 0.004844358588115938]		[0.5780611986774602, 0.02735447945087799]		[0.3384592077782145, 0.031536776332359295]	[-0.24243594094514265, -0.023963428942806786]	[0.38161437171038415, 0.004085409120307304]			[-0.6746577151698148, -0.0465542888159689]
08 11 15 0 21 30.0000000		[0.1527184139686142, 0.007460312361217803]		[0.024407494674960617, -0.00534494287421694]				[-0.03473405221302528, -0.013112063112203032]	[-0.2665931436649771, 0.007702530869437396]		[0.5995620783796767, 0.04300175940443296]		[0.3412366404581917, 0.0055548653599544195]	[-0.24960559195824317, -0.01433930202620104]	[0.40298606852411467, 0.042743393627461046]			[-0.6890373866999653, -0.028759343060301035]
08 11 15 0 22 0.0000000		[0.1498037249148183, -0.005829378107591765]		[0.028662457079917658, 0.008509924809914082]				[-0.036696017765279976, -0.003923931104509393]	[-0.266819213718577, -0.00045214010719973885]		[0.6073292003966344, 0.015534244033915455]		[0.3390970484351783, -0.004279184046026785]	[-0.2584303990170156, -0.017649614117544843]	[0.39005970418475044, -0.025852728678728454]			[-0.7147124894991066, -0.05135020559828263]
08 11 15 0 22 30.0000000		[0.16050975763027964, 0.021412065430922667]		[0.027346405964635778, -0.00263210223056376]				[-0.03092315761568898, 0.011545720299181994]	[-0.26970160734674664, -0.005764787256339332]		[0.6115760881275492, 0.0084937754618295]		[0.330675937900196, -0.01684222106996458]	[-0.26357349347836134, -0.010286188922691508]	[0.39772186495792994, 0.015324321546358988]			[-0.7293989706840875, -0.029372962369961893]
08 11 15 0 23 0.0000000		[0.1668154986728041, 0.01261148208504892]		[0.02621605540116434, -0.0022607011269428767]				[-0.04543201203341596, -0.02901770883545396]	[-0.2763787485998819, -0.013354282506270465]		[0.6244378613191657, 0.025723546383233042]		[0.3308131947187576, 0.0002745136371231638]	[-0.2769358500627277, -0.026724713168732706]	[0.41376476705590903, 0.03208580419595819]			[-0.7410819491351504, -0.023365956902125617]
08 11 15 0 23 30.0000000		[0.15778076882816094, -0.018069459689286305]		[0.0323037995804043, 0.012175488358479924]				[-0.03636498705964186, 0.018134049947548192]	[-0.27779976051374433, -0.0028420238277249155]		[0.6588085876974219, 0.06874145275651244]		[0.33297700853381684, 0.0043276276301185135]	[-0.28542155204195296, -0.016971403958450537]	[0.4228721615345421, 0.018214788957266137]			[-0.7769544268803656, -0.07174495549043058]
08 11 15 0 24 0.0000000		[0.1565777536306996, -0.002406030394922709]		[0.036090474015509244, 0.007573348870209883]				[-0.04667539703223156, -0.02062081994517939]	[-0.2857445091497084, -0.01588949727192812]		[0.6552237619689549, -0.007169651456933934]		[0.3096514203944025, -0.04665117627882864]	[-0.2976454842801104, -0.024447864476314862]	[0.4112860699533485, -0.023172183162387228]			[-0.8023711633113635, -0.05083347286199569]
08 11 15 0 24 30.0000000		[0.16071160604042234, 0.008267704819445498]		[0.033789403381888405, -0.004602141267241677]				[-0.051527829995393404, -0.009704865926323691]	[-0.2842669797224744, 0.0029550588544680068]		[0.6737372870938998, 0.037027050249889726]		[0.3357059970376213, 0.052109153286437504]	[-0.3065914004446313, -0.01789183232904179]	[0.44887829474282626, 0.07518444957895554]			[-0.8018544314636529, 0.0010334636954212328]
08 11 15 0 25 0.0000000		[0.16318222906556912, 0.004941246050293557]		[0.038133178577481885, 0.00868755039118696]				[-0.06440575134365645, -0.025755842696526088]	[-0.2869636729494687, -0.005393386453988569]		[0.6798088840041601, 0.012143193820520537]		[0.33018342814011703, -0.011045137795008486]	[-0.31955813443528314, -0.025933467981303693]	[0.45077566885265696, 0.0037947482196614146]			[-0.8305734059085808, -0.05743794888985576]
08 11 15 0 25 30.0000000		[0.1661049927897693, 0.005845527448400389]		[0.04093483260476205, 0.00560330805456033]				[-0.06219349350067205, 0.0044245156859687995]	[-0.29144470481401186, -0.008962063729086367]		[0.6987180306859955, 0.03781829336367082]		[0.33434150278571906, 0.008316149291204056]	[-0.3198649437945278, -0.000613618718489306]	[0.44338802142010536, -0.014775294865103206]			[-0.8379691274194556, -0.014791443021749727]
08 11 15 0 26 0.0000000		[0.16743719146870717, 0.002664397357875714]		[0.03890020182552689, -0.004069261558470316]				[-0.051342129741897224, 0.021702727517549647]	[-0.2931886739472702, -0.0034879382665167213]		[0.7161173531076201, 0.03479864484324935]		[0.33938771008070034, 0.010092414589962573]	[-0.33000580167026783, -0.02028171575148008]	[0.4651068970961205, 0.04343775135203032]			[-0.8566441311540984, -0.03735000746928563]
08 11 15 0 26 30.0000000		[0.17350071370856313, 0.012127044479711913]		[0.04263035859912634, 0.0074603135471988935]				[-0.04319553314053337, 0.016293193202727707]	[-0.28940200025272134, 0.007573347389097762]		[0.7232143396340689, 0.01419397305289749]		[0.34478109623796627, 0.010786772314531845]	[-0.33589169773586036, -0.011771792131185066]	[0.46954755975275475, 0.008881325313268462]			[-0.8691748724540957, -0.025061482599994633]
08 11 15 0 27 0.0000000		[0.1755676399134245, 0.004133852409722749]		[0.03855302325791854, -0.008154670682415599]				[-0.04997763534083788, -0.013564204400609015]	[-0.2919856583047249, -0.005167316104007114]		[0.7260159927718632, 0.005603306275588693]		[0.3394280795846498, -0.01070603330663289]	[-0.33579481042215775, 0.00019377462740521878]	[0.45251963783630345, -0.03405584383290261]			[-0.879614465906343, -0.020879186904494418]
08 11 15 0 27 30.0000000		[0.18711336198975914, 0.023091444152669283]		[0.04129815992018848, 0.005490273324539885]				[-0.04595681766295456, 0.00804163535576663]	[-0.295659296972417, -0.007347277335384205]		[0.731304418277432, 0.010576851011137478]		[0.32537136497830943, -0.028113429212680785]	[-0.34647662193765427, -0.02136362303099304]	[0.47934931254894764, 0.05365934942528838]			[-0.9093991985828325, -0.05956946535297902]
08 11 15 0 28 0.0000000		[0.18452163015535916, -0.005183463668799959]		[0.046005261541722575, 0.009414203243068187]				[-0.046715766831766814, -0.0015178983376245014]	[-0.2999788503753962, -0.008639106805958363]		[0.7524096758297674, 0.042210515104670776]		[0.31783031301438314, -0.015082103927852584]	[-0.349560863827719, -0.006168483780129463]	[0.49120184398452693, 0.02370506287115859]			[-0.9215989091781012, -0.024399421190537396]
08 11 15 0 28 30.0000000		[0.19204653396263893, 0.01504980761455954]		[0.05059932902622677, 0.009188134969008388]				[-0.05748639158264268, -0.021541249501751736]	[-0.3039108549668299, -0.007864009182867449]		[0.7682265072817245, 0.03163366290391423]		[0.328665529209502, 0.021670432390237693]	[-0.3553983163101293, -0.011674904964820598]	[0.48127898208258557, -0.01984572380388272]			[-0.9389094191046752, -0.03462101985314803]
08 11 15 0 29 0.0000000		[0.20273641970379686, 0.021379771482315846]		[0.050793103357136715, 0.000387548661819892]				[-0.04878269422260928, 0.017407394720066804]	[-0.31630433974532934, -0.024786969556998883]		[0.7745403218123101, 0.01262762906117132]		[0.3144231134601796, -0.02848483149864478]	[-0.3703996810809258, -0.030002729541593]	[0.4876170179595647, 0.01267607175395824]			[-0.9741844251047951, -0.0705500120002398]
08 11 15 0 29 30.0000000		[0.2014122945129202, -0.0026482503817533143]		[0.053150691059272503, 0.0047151754042715766]				[-0.05189923109355732, -0.006233073741896078]	[-0.32926299980601925, -0.025917320121379817]		[0.781629233075364, 0.014177822526107775]		[0.2958772932061038, -0.03709164050815161]	[-0.36755765710495325, 0.005684047951945104]	[0.5024569042670919, 0.02967977261505439]			[-0.9824359841359183, -0.016503118062246358]
08 11 15 0 30 0.0000000		[0.2116500395550247, 0.020475490084209014]		[0.05311032125973725, -8.073959907051176e-05]				[-0.06456722936127335, -0.02533599653543206]	[-0.3391697138465588, -0.01981342808107911]		[0.7945313760665158, 0.025804285982303554]		[0.3018358544977673, 0.011917122583327]	[-0.3757849933072066, -0.01645467240450671]	[0.5183141058168985, 0.031714403099613264]			[-0.9915191560812673, -0.018166343890698045]
08 11 15 0 30 30.0000000		[0.21334556525289372, 0.0033910513957380317]		[0.0572280264004803, 0.00823541028148611]				[-0.058067715170182055, 0.012999028382182587]	[-0.34095405263224166, -0.003568677571365697]		[0.8006433421869588, 0.012223932240885915]		[0.28128769889099203, -0.04109631121355051]	[-0.3805486127394033, -0.00952723886439344]	[0.5179992226767354, -0.0006297662803262938]			[-1.0066577779662111, -0.030277243769887722]
08 11 15 0 31 0.0000000		[0.22118535279332718, 0.015679575080866925]		[0.06337228853772103, 0.01228852427448146]				[-0.07804262126956019, -0.03994981219875626]	[-0.3557051254091448, -0.029502145553806258]		[0.822216887409013, 0.04314709044410847]		[0.2849855599433795, 0.007395722104774905]	[-0.37970085003780696, 0.0016955254031927325]	[0.5173613817241858, -0.0012756819050991908]			[-1.0371126473173717, -0.06090973870232119]
08 11 15 0 31 30.0000000		[0.22420500368389185, 0.006039301781129325]		[0.06578639390136232, 0.004828210727282567]				[-0.08244291412484017, -0.008800585710559972]	[-0.3606060021035091, -0.009801753388728685]		[0.844048797223877, 0.043663819629728096]		[0.2598433371485953, -0.05028444558956835]	[-0.3880573690548772, -0.01671303803414048]	[0.5303846335245908, 0.026046503600809956]			[-1.0448474742051985, -0.015469653775653567]
08 11 15 0 32 0.0000000		[0.22750724080833606, 0.006604474248888437]		[0.06988795088545885, 0.008203113968193065]				[-0.0866009887704422, -0.008316149291204056]	[-0.3734112573367838, -0.025610510466549385]		[0.8536325549339381, 0.019167515420122072]		[0.25584674081619596, -0.007993192664798698]	[-0.3889212799131201, -0.0017278217164857779]	[0.5244341454217647, -0.011900976205652114]			[-1.0745676160304356, -0.05944028365047416]
08 11 15 0 32 30.0000000		[0.2318267946557171, 0.00863910769476206]		[0.07004135571150982, 0.000306809652101947]				[-0.08846606715633243, -0.0037301567717804573]	[-0.3744285727262877, -0.0020346307790077844]		[0.8571124182326457, 0.006959726597415283]		[0.26326668397086905, 0.014839886309346186]	[-0.406086458127902, -0.034330356429563835]	[0.561396604820402, 0.07392491879727459]			[-1.0946394092943592, -0.04014358652784722]
08 11 15 0 33 0.0000000		[0.2337887602079718, 0.003923931104509393]		[0.07237472206725215, 0.004666732711484656]				[-0.08408999594394118, 0.008752142424782505]	[-0.37498567392981386, -0.0011142024070522893]		[0.8897876189112139, 0.06535040135713643]		[0.24426872301683034, -0.037995921908077435]	[-0.416445312275755, -0.02071770829570596]	[0.5619537061720621, 0.0011142027033201884]			[-1.1216790061980646, -0.054079193807410775]
08 11 15 0 33 30.0000000		[0.2314392459920782, -0.004699028431787156]		[0.07394106458195893, 0.003132685029413551]				[-0.07866431465663482, 0.010851362574612722]	[-0.3820180681244665, -0.01406478838930525]		[0.9071546462037077, 0.03473405458498746]		[0.22616696879231313, -0.036203508449034416]	[-0.41598509816412843, 0.0009204282232531114]	[0.5617922263772925, -0.00032295958953909576]			[-1.1366803705232087, -0.030002728650288187]
08 11 15 0 34 0.0000000		[0.23176220261848357, 0.0006459132528107148]		[0.07293182341891224, -0.0020184823260933626]				[-0.09300361638634058, -0.028678603459411534]	[-0.389680229489727, -0.015324322730521088]		[0.9219299404758203, 0.02955058854422532]		[0.22493165727973974, -0.0024706230251467787]	[-0.4247210919875215, -0.017471987646786147]	[0.5635927139119303, 0.0036009750692755915]			[-1.1587222034186198, -0.044083665790822124]
08 11 15 0 34 30.0000000		[0.23778535564997583, 0.012046306062984513]		[0.07661353631374368, 0.00736342578966287]				[-0.09067025032709353, 0.00466673211849411]	[-0.3911739064815265, -0.0029873539835989504]		[0.9288170045147126, 0.013774128077784553]		[0.2027364195564587, -0.04439047544656205]	[-0.42257342633001826, 0.004295331315006479]	[0.5820093512793392, 0.03683327473481768]			[-1.1755402034377767, -0.033636000038313796]
08 11 15 0 35 0.0000000		[0.23893185466840805, 0.0022929980368644465]		[0.07478882772738871, -0.0036494171727099456]				[-0.0847924277477432, 0.011755645158700645]	[-0.39680143677151136, -0.011255060579969722]		[0.95023714402123, 0.04284027901303489]		[0.20437542759373173, 0.0032780160745460307]	[-0.43256087952704547, -0.019974906394054415]	[0.5745086691149481, -0.015001364328782076]			[-1.1880467225018947, -0.025013038128236076]
08 11 15 0 35 30.0000000		[0.24080500594936893, 0.003746302561921766]		[0.08681898533723142, 0.024060315219685435]				[-0.08458250585135829, 0.0004198437927698251]	[-0.3978106782304849, -0.00201848291794704]		[0.9731751836443436, 0.045876079246227164]		[0.18521598832649033, -0.03831887853448279]	[-0.4395609779994629, -0.014000196944834897]	[0.5867568229969038, 0.024496307763911318]			[-1.2024909860683692, -0.028888527132949093]
08 11 15 0 36 0.0000000		[0.23598486930131912, -0.009640273296099622]		[0.08270935397922585, -0.008219262716011144]				[-0.09482832497269555, -0.020491638242674526]	[-0.39896525058634325, -0.0023091447117167263]		[0.9726423045285628, -0.001065758231561631]		[0.19270859700372966, 0.014985217354478665]	[-0.44596360568993987, -0.012805255380953895]	[0.5922148011923127, 0.010915956390817882]			[-1.2278673529954176, -0.05075273385409673]
08 11 15 0 36 30.0000000		[0.23948895602006814, 0.007008173437498044]		[0.09158260491676629, 0.017746501875080867]				[-0.08924923856284295, 0.011158172819705214]	[-0.39951427771120507, -0.0010980542497236456]		[0.9977199358800135, 0.05015526270290138]		[0.19617231332995289, 0.006927432652446441]	[-0.44882985153162736, -0.005732491683374974]	[0.6028320202258328, 0.021234438067040173]			[-1.2427637560767835, -0.02979280616273172]
08 11 15 0 37 0.0000000		[0.23152805848621938, -0.01592179506769753]		[0.0959263798158645, 0.008687549798196414]				[-0.08526071601227159, 0.007977045101142721]	[-0.4041406404727468, -0.009252725523083427]		[1.01175242854697, 0.028064985333912773]		[0.2216617149879312, 0.05097880331595661]	[-0.4522935680070077, -0.0069274329507607035]	[0.599545930073873, -0.006572180303919595]			[-1.2626579231655342, -0.03978833417750138]
08 11 15 0 37 30.0000000		[0.23600101745796565, 0.008945917943492532]		[0.0945699594940379, -0.0027128406436531805]				[-0.09435196262893442, -0.01818249323332566]	[-0.4104867507240897, -0.012692220502685814]		[1.0107351130100142, -0.0020346310739114415]		[0.2254160931088336, 0.007508756241804805]	[-0.45852664323138015, -0.012466150448744884]	[0.6094203492812085, 0.0197488384146709]			[-1.2846109429738135, -0.0439060396165587]
08 11 15 0 38 0.0000000		[0.23350617160394904, -0.004989691708033206]		[0.09715361784219567, 0.005167316696315538]				[-0.11850109212355164, -0.048298258989234455]	[-0.41760795815412166, -0.014242414860063946]		[1.0231447460937488, 0.024819266167469323]		[0.24446249734864978, 0.03809280847963237]	[-0.4721715873829453, -0.027289888303130283]	[0.6078943762713607, -0.003051946019695606]			[-1.2987080276780034, -0.02819416940837982]
08 11 15 0 38 30.0000000		[0.23430549176009663, 0.0015986403122951742]		[0.09734739187661035, 0.00038754806882934645]				[-0.11112151817724225, 0.014759147892618783]	[-0.4323832530187701, -0.02955058972929692]		[1.0197536941032013, -0.006782103981095133]		[0.23278759268032445, -0.02334980933665065]	[-0.48876351660783257, -0.03318385844977456]	[0.6280469085431832, 0.04030506454364513]			[-1.3279356601879044, -0.05845526501980203]
08 11 15 0 39 0.0000000		[0.23197212510785903, -0.004666733304475201]		[0.09919632240416831, 0.0036978610551159363]				[-0.10523562270282127, 0.011771790948841954]	[-0.43825300107516796, -0.011739496112795678]		[1.0244769435867056, 0.009446498967008665]		[0.23759965584304155, 0.00962412632543419]	[-0.5015849197761781, -0.025642806336691137]	[0.6223224910881981, -0.011448834909970174]			[-1.3464814798489897, -0.03709163932217052]
08 11 15 0 39 30.0000000		[0.23562154228056897, 0.007298834345419891]		[0.10093221731040103, 0.003471789812465431]				[-0.11101655811762612, -0.011561870829609688]	[-0.44265329363486217, -0.008800585119388415]		[1.040431032599372, 0.031908178025332745]		[0.2435420692736443, 0.01188482686120551]	[-0.5140187742072158, -0.024867708862075233]	[0.6313087764592638, 0.01797257074213121]			[-1.3611033701827182, -0.02924378066745703]
08 11 15 0 40 0.0000000		[0.24056278892385308, 0.009882493286568206]		[0.09524816995144647, -0.011368094717909116]				[-0.11415731663146289, -0.006281517027673544]	[-0.45525670075414837, -0.025206814238572406]		[1.0526226691144984, 0.024383273030252894]		[0.23887533715605969, -0.009333464235169231]	[-0.530538038130544, -0.03303852784665651]	[0.634150801175565, 0.005684049432602478]			[-1.3881752628076356, -0.054143785249834764]
08 11 15 0 40 30.0000000		[0.2420241704894579, 0.002922763131209649]		[0.093479979026597, -0.003536381849698955]				[-0.10956325003644451, 0.009188133190036751]	[-0.45775961950130295, -0.005005837494309162]		[1.045953602237205, -0.013338133754587034]		[0.237712690573062, -0.00232529316599539]	[-0.5334608011889941, -0.005845526116900146]	[0.6536897147325362, 0.039077827113942476]			[-1.4114927770160648, -0.046635028416858404]
08 11 15 0 41 0.0000000		[0.2429203772189794, 0.0017924134590430185]		[0.09618474618400796, 0.00540953431482194]				[-0.11101655752463557, -0.002906614976382116]	[-0.46651176148225204, -0.01750428396189818]		[1.0595097331533907, 0.027112261832371587]		[0.24320296419318765, 0.010980547240251326]	[-0.5368760743031089, -0.00683054622822965]	[0.6578881591776735, 0.008396888890274568]			[-1.4269543555283235, -0.030923157024517423]
08 11 15 0 41 30.0000000		[0.24934722647776653, 0.01285369851757423]		[0.09345575738370826, -0.005457977600599406]				[-0.10623679008313047, 0.009559534883010201]	[-0.4761762573117494, -0.01932899165899471]		[1.0582502005909191, -0.002519065124943154]		[0.26141775374162535, 0.036429579096875386]	[-0.5419303553808277, -0.01010856215543754]	[0.6644441913249466, 0.013112064294546144]			[-1.4633112691017232, -0.0727138271467993]
08 11 15 0 42 0.0000000		[0.2510750473065855, 0.003455641657637898]		[0.08837725436569599, -0.01015700603602454]				[-0.10537287967053999, 0.0017278208251809701]	[-0.4841129320171831, -0.015873349410867377]		[1.0733323039239622, 0.030164206666086102]		[0.24753866560513416, -0.027758176272982382]	[-0.5509812325672101, -0.018101754372764844]	[0.6754328120514401, 0.021977241452987073]			[-1.4855468757359631, -0.044471213268479914]
08 11 15 0 42 30.0000000		[0.2598352632176102, 0.01752043182204943]		[0.09509476512357651, 0.013435021515761036]				[-0.11471441798312298, -0.018683076625165995]	[-0.49694240919018284, -0.02565895434599952]		[1.0854432014330087, 0.024221795018092962]		[0.2341843828025958, -0.02670856560507673]	[-0.5557932957299272, -0.00962412632543419]	[0.6788642332485324, 0.006862842394184554]			[-1.5088159466586148, -0.04653814184530347]
08 11 15 0 43 0.0000000		[0.25973030197201297, -0.0002099224911944475]		[0.09540157448282116, 0.000613618718489306]				[-0.12158533386536874, -0.013741831764491508]	[-0.5088110881906687, -0.023737358000971653]		[1.090804291276072, 0.010722179686126765]		[0.25544304429240583, 0.042517322979620076]	[-0.5666285118504675, -0.02167043224108056]	[0.6907409866234957, 0.0237535067499266]			[-1.5277170210383701, -0.0378021487595106]
08 11 15 0 43 30.0000000		[0.2605699907435337, 0.0016793775430414826]		[0.09979379325886839, 0.00878443755209446]				[-0.11507774441088259, 0.013015178908972302]	[-0.5121859917267102, -0.006749807072083058]		[1.0997502068476024, 0.0178918311430607]		[0.23458807932638592, -0.04170992993203981]	[-0.5745974822038988, -0.01593794070686272]	[0.6892473093357694, -0.0029873545754526276]			[-1.552342511689858, -0.04925098130297556]
08 11 15 0 44 0.0000000		[0.27112261892580136, 0.021105256364535308]		[0.09264836374131846, -0.014290859035099857]				[-0.131831152986706, -0.03350681715164683]	[-0.507664589765227, 0.009042803922966414]		[1.1156235574435414, 0.031746701191877946]		[0.232569596409121, -0.004036965834529838]	[-0.5903093528941099, -0.03142374138042214]	[0.6980478944551578, 0.01760117023877683]			[-1.581440960719192, -0.05819689805866801]
08 11 15 0 44 30.0000000		[0.2701779689105024, -0.0018893000305979515]		[0.09205896696403215, -0.0011787935545726214]				[-0.12725323336235306, 0.009155839248705888]	[-0.5176439693282191, -0.019958759125984216]		[1.135307802043826, 0.039368489200569456]		[0.2256179415189763, -0.013903309780289419]	[-0.5909956370960572, -0.0013725684038945474]	[0.6990086926271033, 0.0019215963438909966]			[-1.6052832799641692, -0.04768463848995452]
08 11 15 0 45 0.0000000		[0.2744813746012369, 0.008606811381469015]		[0.09400478435964033, 0.0038916347912163474]				[-0.13702269073291973, -0.01953891474113334]	[-0.5183867709330343, -0.0014856032096304261]		[1.1427923366427422, 0.014969069197832141]		[0.2196109363476353, -0.012014010342682013]	[-0.5907937887595835, 0.0004036966729472624]	[0.7039418645999831, 0.009866343945759581]			[-1.6188959294322558, -0.027225298936173203]
08 11 15 0 45 30.0000000		[0.2752241756134026, 0.001485602024331456]		[0.08769096953437838, -0.012627629650523886]				[-0.14059944238397293, -0.007153503302106401]	[-0.5195978605059963, -0.0024221791459240194]		[1.1617741494374059, 0.03796362558932742]		[0.20633739285040065, -0.026547086994469282]	[-0.5947419413232637, -0.007896305127360392]	[0.7075266897354595, 0.007169650270952843]			[-1.6600164611036234, -0.08224106334273529]
08 11 15 0 46 0.0000000		[0.2761526786562172, 0.0018570060856291093]		[0.08959641801811813, 0.0038108969674794935]				[-0.149731058800171, -0.01826323283239617]	[-0.5282692633302304, -0.01734280564846813]		[1.1759277520995965, 0.028307205324381357]		[0.20324507732584607, -0.006184631049109157]	[-0.6045679158742132, -0.019651949101898936]	[0.7218336963360343, 0.028614013201149646]			[-1.694153043942606, -0.06827316567796515]
08 11 15 0 46 30.0000000		[0.27553905993954686, -0.0012272374333406333]		[0.09370604907962843, 0.008219262123020599]				[-0.157796917579617, -0.016131717558891978]	[-0.5348575911998523, -0.01317665573924387]		[1.1847767799135909, 0.01769805562798865]		[0.20798447496599692, 0.00947879528030171]	[-0.621095253653948, -0.033054675559469615]	[0.7257253311254317, 0.007783269578794716]			[-1.7174221142713577, -0.04653814065750339]
08 11 15 0 47 0.0000000		[0.2794064730878745, 0.007734826296655228]		[0.09133231322084612, -0.004747471717564622]				[-0.15219360833907558, 0.011206618481082842]	[-0.548010025592248, -0.026304868784791324]		[1.2065521741387784, 0.043550788450374966]		[0.22360753268003464, 0.031246115428075427]	[-0.6312603333963125, -0.020330159484728938]	[0.726678055812954, 0.0019054493750445547]			[-1.7398353476728516, -0.04482646680298785]
08 11 15 0 47 30.0000000		[0.2751595847621502, -0.00849377665144857]		[0.08379126096042455, -0.015082104520843131]				[-0.149957129446193, 0.004472957785765175]	[-0.5576906695791877, -0.01936128797387937]		[1.1970733788602956, -0.018957590556965442]		[0.2426297152769621, 0.0380443651938549]	[-0.6364276495369268, -0.01033463228122855]	[0.7304647293585731, 0.007573347091238247]			[-1.7817148314779843, -0.08375896761026524]
08 11 15 0 48 0.0000000		[0.28270871080530924, 0.015098252086318096]		[0.08617307060194435, 0.0047636192830395885]				[-0.15803913460513286, -0.01616401031787973]	[-0.5721107115024324, -0.028840083846489506]		[1.2221510096169368, 0.05015526151328231]		[0.23243233944231179, -0.020394751669300604]	[-0.638631832856845, -0.0044083666398364585]	[0.7351960541054723, 0.00946264949379838]			[-1.808181178279483, -0.05293269360299746]
08 11 15 0 48 30.0000000		[0.279083515275488, -0.007250391059642425]		[0.08176470426042215, -0.008816732683044393]				[-0.17335538266343065, -0.030632496116595572]	[-0.5817994292716548, -0.019377435538444843]		[1.213826786248319, -0.016648446737235645]		[0.22513350568988244, -0.014597667504858691]	[-0.6530034309007533, -0.028743196087816614]	[0.7478075344151875, 0.025222960619430523]			[-1.844190912990598, -0.07201946942223003]
08 11 15 0 49 0.0000000		[0.28172369158164656, 0.005280352612317074]		[0.08595507462814567, 0.008380740735447034]				[-0.17353300883769407, -0.0003552523485268466]	[-0.5865065311897979, -0.009414203836286106]		[1.2270841815898166, 0.026514790682995226]		[0.2156062660860698, -0.019054479207625263]	[-0.6632250281554661, -0.020443194509425666]	[0.7478156090855919, 1.61493408086244e-05]			[-1.869131286782249, -0.049880747583301854]
08 11 15 0 49 30.0000000		[0.27543409928875917, -0.012579184585774783]		[0.08703698190583964, 0.002163814555387944]				[-0.17545460518340406, -0.0038431926914199717]	[-0.5952183029255593, -0.017423543471522862]		[1.2293287339689414, 0.004489104758249596]		[0.21506531289105624, -0.001081906390027143]	[-0.6704431228999965, -0.01443618948906078]	[0.759167556239845, 0.02270389430850628]			[-1.8861430605402347, -0.034023547515971586]
08 11 15 0 50 0.0000000		[0.27910773810435785, 0.0073472776311973576]		[0.08538989949374809, -0.003294164824183099]				[-0.17429195859949687, 0.0023252931678143796]	[-0.6051896084098871, -0.019942610968655572]		[1.2351500391832815, 0.0116426104286802]		[0.2160664805678607, 0.0020023353536089417]	[-0.6804467240135637, -0.020007202227134258]	[0.7537499478457903, -0.010835216788109392]			[-1.9003289583315564, -0.028371795582643244]
08 11 15 0 50 30.0000000		[0.2753937294874049, -0.007428017233905849]		[0.07620983890046773, -0.01836012118656072]				[-0.19417805161174329, -0.03977218602449284]	[-0.6094930138037853, -0.008606810787796348]		[1.2514997497510194, 0.03269942113547586]		[0.1883890434519344, -0.05535487423185259]	[-0.6878828148992397, -0.014872181771352189]	[0.7621468367360649, 0.016793777780549135]			[-1.940157661718331, -0.07965740677354916]
08 11 15 0 51 0.0000000		[0.2813926602830179, 0.011997861591225956]		[0.08945916105039942, 0.026498644299863372]				[-0.19362095085307374, 0.0011142015173390973]	[-0.61475721736997, -0.010528407132369466]		[1.262811328881071, 0.022623158260103082]		[0.18314098789505806, -0.010496111113752704]	[-0.6867443905803157, 0.002276848637848161]	[0.7708182389687863, 0.017342804465442896]			[-1.960172938802316, -0.04003055416796997]
08 11 15 0 51 30.0000000		[0.28286211533486494, 0.00293891010369407]		[0.08487316764512798, -0.009171986810542876]				[-0.21299031231137633, -0.038738722916605184]	[-0.6324229793489167, -0.035331523957893296]		[1.2722901229772106, 0.018957588192279218]		[0.1738155969978834, -0.018650781794349314]	[-0.6991298014745553, -0.024770821788479225]	[0.7616301057787496, -0.018376266380073503]			[-2.0032231414907073, -0.08610040537678287]
08 11 15 0 52 0.0000000		[0.2786798190463742, -0.008364592576981522]		[0.08560789576404204, 0.0014694562378281262]				[-0.20771803555544466, 0.010544553511863342]	[-0.644533876560331, -0.02422179442282868]		[1.2882361390948063, 0.031892032235191436]		[0.16252824084403983, -0.02257471230768715]	[-0.7051771761543932, -0.012094749359675916]	[0.783163280608278, 0.04306634965905687]			[-2.020121879331782, -0.033797475682149525]
08 11 15 0 52 30.0000000		[0.28793254427364445, 0.01850545045454055]		[0.08362170856889861, -0.003972374390286859]	[0.02696693117650284, 0.05393386235300568]			[-0.21985315411438933, -0.024270237117889337]	[-0.6592768754067038, -0.02948599769274551]		[1.2985949923531734, 0.020717706516734324]		[0.16830917581319227, 0.01156186993830488]	[-0.7261290283659037, -0.04190370442302083]	[0.7822105571067368, -0.0019054470030823722]			[-2.032806026349135, -0.025368294034706196]
08 11 15 0 53 0.0000000		[0.29200987990952854, 0.008154671271768166]		[0.0916633442229795, 0.016083271308161784]	[0.04388989158815093, 0.03384592082329618]			[-0.2233168710336031, -0.0069274338384275325]	[-0.6563541119779757, 0.005845526857456207]		[1.3119169803230761, 0.026643975939805387]		[0.17334730873335502, 0.010076265840325505]	[-0.7365766957109372, -0.020895334690067102]	[0.7968728160558385, 0.02932451789820334]			[-2.07263472973591, -0.07965740677354916]
08 11 15 0 53 30.0000000		[0.29497301343690197, 0.005926267054746859]		[0.08904739044737653, -0.00523190755120595]	[0.05233522391426959, 0.01689066465223732]			[-0.21761667522150674, 0.011400391624192707]	[-0.6691270720820057, -0.025545920208060124]		[1.3214119225758623, 0.018989884505572263]		[0.18960820680786128, 0.032521796149012516]	[-0.7479286433817833, -0.02270389534169226]	[0.7907447023717395, -0.01225622736819787]			[-2.103509444064912, -0.061749428658004035]
08 11 15 0 54 0.0000000		[0.298969608878906, 0.007993190884008072]		[0.09061373355507385, 0.003132686215394642]	[0.07865624056012166, 0.05264203329170414]			[-0.23405519887819537, -0.03287704731337726]	[-0.6780729879500313, -0.017891831736051245]		[1.3315447075583506, 0.02026556996497675]		[0.18786423767414817, -0.003487938267426216]	[-0.7558330223100711, -0.01580875785657554]	[0.7829937279202568, -0.015501948902965523]			[-2.1441778362222976, -0.08133678431477165]
08 11 15 0 54 30.0000000		[0.29976085376983974, 0.00158248978186748]		[0.08695624200845486, -0.00731498309323797]	[0.09126772149829776, 0.0252229618763522]			[-0.24083730167149042, -0.013564205586590106]	[-0.6794536305078509, -0.0027612851156391116]		[1.350211636028689, 0.037333856940676924]		[0.2023165750233602, 0.02890467469842406]	[-0.7584812718432659, -0.005296499066389515]	[0.7966790417249285, 0.0273706276093435]			[-2.181075704176692, -0.07379573590878863]
08 11 15 0 55 0.0000000		[0.3044841038463346, 0.009446500152989756]		[0.09163104820436274, 0.009349612391815754]	[0.09340731333668373, 0.004279183676771936]			[-0.25943964047655754, -0.03720467761013424]	[-0.6929290221196425, -0.02695078322358313]		[1.3767990934175032, 0.053174914777628146]		[0.1910776626009465, -0.02247782484482741]	[-0.7741043292699032, -0.03124611485327478]	[0.7936109475467674, -0.006136188356322236]			[-2.227686510949752, -0.09322161354612035]
08 11 15 0 55 30.0000000		[0.3074956806576665, 0.006023153622663813]		[0.09092054261782323, -0.0014210111730790231]	[0.08905546428559319, -0.008703698102181079]			[-0.2660118201874866, -0.013144359421858098]	[-0.6998887507917289, -0.01391945734417277]		[1.3778406305991666, 0.0020830743633268867]		[0.2214598665777885, 0.06076440795368399]	[-0.7777456723642899, -0.0072826861887733685]	[0.8004576417843055, 0.013693388475076063]			[-2.263090700430439, -0.07080837896137382]
08 11 15 0 56 0.0000000		[0.30816581673934706, 0.0013402721633610781]		[0.08995167066314025, -0.001937743909365963]	[0.12122200741941924, 0.0643330862676521]			[-0.27536950725152565, -0.01871537412807811]	[-0.7032717281100531, -0.00676595463664853]		[1.3864312938221701, 0.017181326446007006]		[0.23717981130903354, 0.0314398894624901]	[-0.7892590986639334, -0.02302685259928694]	[0.796646746002807, -0.007621791562996805]			[-2.284284770476006, -0.04238814009113412]
08 11 15 0 56 30.0000000		[0.3048878000736295, -0.006556033331435174]		[0.0821522532205563, -0.01559883488516789]	[0.15822483535794163, 0.07400565587704477]			[-0.27845374899334274, -0.006168483483634191]	[-0.7243769850688295, -0.04221051391755282]		[1.392317189294772, 0.011771790945203975]		[0.25084897725264454, 0.02733833188722201]	[-0.7924483016131489, -0.006378405898431083]	[0.8005060850719019, 0.007718678138189715]			[-2.3193579286580643, -0.0701463163641165]
08 11 15 0 57 0.0000000		[0.3056306022717763, 0.0014856043962936383]		[0.08178085182407813, -0.0007428027929563541]	[0.16615343613284494, 0.015857201549806632]			[-0.2742714521136804, 0.008364593759324634]	[-0.7410980976253541, -0.03344222511304906]		[1.4040082430110488, 0.023382107432553312]		[0.2657938245092737, 0.02988969451325829]	[-0.8011923694230063, -0.01748813561971474]	[0.7974541384592158, -0.006103893225372303]			[-2.3485451907754396, -0.058374524234750425]
08 11 15 0 57 30.0000000		[0.30903780182597984, 0.006814399108407088]		[0.08206343983692932, 0.0005651760257023852]	[0.17303242572234012, 0.013757979178990354]			[-0.276734001652585, -0.004925099077809136]	[-0.746128156762893, -0.010060118275077912]		[1.4162240987989207, 0.024431711575743975]		[0.2759185346731101, 0.02024942032767285]	[-0.8140945118966556, -0.025804284947298584]	[0.8028394517223205, 0.010770626526209526]			[-2.3731464609682007, -0.0492025403855223]
08 11 15 0 58 0.0000000		[0.31719247250657645, 0.01630934136119322]		[0.08233795317755721, 0.000549026681255782]	[0.1749782431179483, 0.0038916347912163474]			[-0.285946357078501, -0.01842471085183206]	[-0.7524984883613115, -0.012740663196836977]		[1.4247017272919038, 0.016955256985966116]		[0.28165909969357017, 0.011481130040920107]	[-0.8328825505459463, -0.03757607729858137]	[0.7995372134137142, -0.00660447661721264]			[-2.4047559028231262, -0.06321888370985107]
08 11 15 0 58 30.0000000		[0.30964334587042686, -0.015098253272299189]		[0.0750633410680166, -0.014549224219081225]	[0.18830023019836517, 0.02664397416083375]			[-0.2840409094842471, 0.0038108951885078564]	[-0.7648919732879449, -0.024786969853266783]		[1.4264295493048849, 0.0034556440259621013]		[0.28748040446316736, 0.011642609539194382]	[-0.8419980191765717, -0.0182309372612508]	[0.8131902314962645, 0.027306036165100522]			[-2.4531187508828225, -0.09672569611939252]
08 11 15 0 59 0.0000000		[0.31145190689312585, 0.0036171220453979913]		[0.07537015072193753, 0.0006136193078418728]	[0.20291404615727515, 0.029227631917819963]			[-0.29973663153396046, -0.031391444099426735]	[-0.7862959658230011, -0.04280798507011241]		[1.4351251743646571, 0.017391250119544566]		[0.288675346175296, 0.0023898834242572775]	[-0.8578713684764807, -0.031746698599818046]	[0.8109295315516647, -0.004521399889199529]			[-2.4885471631914697, -0.07085682461729448]
08 11 15 0 59 30.0000000		[0.3093769060160412, -0.004150001754169352]		[0.07516022852905735, -0.00041984438576037064]	[0.21161774440679437, 0.01740739649903844]			[-0.3156987946258596, -0.03192432618379826]	[-0.7974218432186717, -0.022251754791341227]		[1.4378137939584121, 0.005377239187509986]		[0.28990258375779376, 0.0024544751649955288]	[-0.8660179653370506, -0.016293193721139687]	[0.812148694314601, 0.002438325525872642]			[-2.5348269380747297, -0.09255954976651992]
08 11 15 1 0 0.0000000		[0.3129132884587307, 0.0070727648853790015]		[0.07717871115164598, 0.004036965245177271]	[0.2187550996977734, 0.014274710581958061]			[-0.32136669471583446, -0.011335800179949729]	[-0.8048579339376829, -0.014872181438022379]		[1.449302998076746, 0.022978408236667747]		[0.27635452662252646, -0.0270961142705346]	[-0.875125360000311, -0.018214789326520986]	[0.8156124112338148, 0.0069274338384275325]			[-2.5805496110124295, -0.09144534587539965]
08 11 15 1 0 30.0000000		[0.31579568179040507, 0.0057647866633487865]		[0.07400565632269718, -0.006346109657897614]	[0.2067895332347689, -0.023931132926009013]			[-0.33675560770461743, -0.03077782597756595]	[-0.82161134191972, -0.03350681596407412]		[1.4471068877992366, -0.0043922205550188664]		[0.29576425803134043, 0.03881946281762794]	[-0.8881728333335559, -0.026094946666489705]	[0.8121083239220752, -0.007008174623479135]			[-2.6547974858422094, -0.1484957496595598]
08 11 15 1 1 0.0000000		[0.3165142617526726, 0.0014371599245350808]		[0.07415098677483911, 0.00029066090428386815]	[0.21258661606498208, 0.01159416566042637]			[-0.3419632942022872, -0.010415372995339567]	[-0.8316068690473912, -0.019991054255342533]		[1.4529604881427076, 0.011707200686942087]		[0.30223955117071455, 0.012950586278748233]	[-0.9107394718585056, -0.045133277049899334]	[0.8203679564394406, 0.01651926503473078]			[-2.695514323657335, -0.08143367563025095]
08 11 15 1 1 30.0000000		[0.3167484058849368, 0.0004682882645283825]		[0.08251558023948746, 0.016729186929296702]	[0.2307368141700863, 0.03630039621020842]			[-0.34315823591350636, -0.002389883422438288]	[-0.8398745750508851, -0.016535412006987826]		[1.4618579616144416, 0.01779494694346795]		[0.30845647853402625, 0.012433854726623395]	[-0.9254582489138556, -0.029437554110700148]	[0.8261488912594359, 0.011561869639990618]			[-2.7282298941372574, -0.06543114095984492]
08 11 15 1 2 0.0000000		[0.3116133855019143, -0.010270040766044986]		[0.07569310794133344, -0.01364494459630805]	[0.23940014261916076, 0.01732665689814894]			[-0.3493913114343741, -0.01246615104173543]	[-0.8372828426238357, 0.005183464854098929]		[1.4699318932853203, 0.01614786334175733]		[0.28090822415833827, -0.05509650875137595]	[-0.9353407410881118, -0.01976498434851237]	[0.8267302142558037, 0.0011626459927356336]			[-2.7833021806536635, -0.11014457303281233]
08 11 15 1 2 30.0000000		[0.31493984545522835, 0.006652919906628085]		[0.0793990424790536, 0.007411869075440335]	[0.2451245599268077, 0.01144883461529389]			[-0.35161971565685235, -0.00445680844495655]	[-0.8426843031566023, -0.010802921065533155]		[1.4821719724950526, 0.024480158419464715]		[0.272487113623356, -0.01684222106996458]	[-0.9374561110980721, -0.004230740019920631]	[0.8349494769718149, 0.01643852543202229]			[-2.830171351424724, -0.0937383415421209]
08 11 15 1 3 0.0000000		[0.3123158178987069, -0.005248055113042938]		[0.07763085096303257, -0.0035363830320420675]	[0.25109119514854683, 0.01193327044347825]			[-0.3538804167856142, -0.004521402257523732]	[-0.8566764260232276, -0.027984245733250646]		[1.48721010511872, 0.010076265247334959]		[0.2689588054081469, -0.007056616430418217]	[-0.958335297929807, -0.04175837366346968]	[0.844000354381933, 0.018101754820236238]			[-2.872567566781072, -0.08479243071269593]
08 11 15 1 3 30.0000000		[0.3131232103551156, 0.001614784912817413]		[0.07889038471148524, 0.002519067496905336]	[0.24836220649649476, -0.0054579773041041335]			[-0.3578204954555986, -0.007880157339968719]	[-0.8633131980684539, -0.01327354409045256]		[1.5060708102919307, 0.03772141034642118]		[0.2646957698152619, -0.008526071185769979]	[-0.9818465864691461, -0.047022577078678296]	[0.8418769108120614, -0.004246887139743194]			[-2.9133166973542757, -0.08149826114640746]
08 11 15 1 4 0.0000000		[0.31248536999555654, -0.0012756807191180997]		[0.0759433996390726, -0.005893970144825289]	[0.27269703609363205, 0.04866965919427457]			[-0.3570776938504423, 0.0014856032103125472]	[-0.8703859620636649, -0.014145527990422124]		[1.5193120574749628, 0.026482494366064202]		[0.24791006625946466, -0.03357140711159445]	[-0.9912688645326853, -0.01884455612707825]	[0.8558609590072592, 0.027968096390395658]			[-2.930780611811315, -0.03492782891407842]
08 11 15 1 4 30.0000000		[0.3154565770073532, 0.005942414023593301]		[0.07310137581043818, -0.00568404765726882]	[0.29131552201852173, 0.037236971849779366]			[-0.36547458274253586, -0.016793777784187114]	[-0.8793803221074086, -0.01798872008748731]		[1.52487499691415, 0.011125878878374351]		[0.24827339313105767, 0.0007266537431860343]	[-1.0105251910399602, -0.03851265301454987]	[0.8504514246906183, -0.010819068633281859]			[-2.9978507599198565, -0.13414029621708323]
08 11 15 1 5 0.0000000		[0.3118798253563, -0.007153503302106401]		[0.07260886590302107, -0.0009850198148342315]	[0.31126620647319214, 0.03990136890934082]			[-0.3789903438591864, -0.027031522233301075]	[-0.8842408285565853, -0.009721012898353365]		[1.538180835541425, 0.02661167725455016]		[0.236428935625554, -0.02368891501100734]	[-1.0353767522628914, -0.04970312244586239]	[0.8498781757753022, -0.0011464978306321427]			[-3.063467602318269, -0.1312336847968254]
08 11 15 1 5 30.0000000		[0.31177486411252175, -0.0002099224875564687]		[0.07415098707133438, 0.0030842423366266303]	[0.32149587802996393, 0.020459343113543582]			[-0.3748403432928171, 0.008300001132738544]	[-0.8906676778165092, -0.012853698519847967]		[1.5507196509206551, 0.025077630758460145]		[0.22967912899821386, -0.013499613254680298]	[-1.0371772389089529, -0.0036009732921229443]	[0.8486267172902444, -0.0025029169701156206]			[-3.1279863889849366, -0.12903757333333488]
08 11 15 1 6 0.0000000		[0.31876688939519227, 0.013984050565341022]		[0.0704046824357647, -0.007492609271139372]	[0.3261383885037503, 0.009285020947572775]			[-0.3869593136932963, -0.024237940800958313]	[-0.8973205971300331, -0.013305838627047706]		[1.5662781171904498, 0.03111693253958947]		[0.20198554402122681, -0.05538716995397408]	[-1.0538660552992951, -0.03337763278068451]	[0.8610363485968264, 0.024819262613164028]			[-3.190527061942703, -0.12508134591553244]
08 11 15 1 6 30.0000000		[0.320438192857182, 0.0033426069239794742]		[0.07399758224346442, 0.007185799615399446]	[0.33387321479858656, 0.01546965258967248]			[-0.40146009462478105, -0.029001561862969538]	[-0.9110785770499206, -0.02751595983977495]		[1.5760394992958027, 0.019522764210705645]		[0.21583233658384415, 0.027693585125234677]	[-1.059735803503827, -0.011739496409063577]	[0.8671563899806642, 0.01224008276767563]			[-3.240456255182835, -0.09985838648026402]
08 11 15 1 7 0.0000000		[0.31735395170835545, -0.0061684822976530995]		[0.06868493538968323, -0.010625293707562378]	[0.3229653336748015, -0.021815762247570092]			[-0.42145922355121, -0.03999825785285793]	[-0.9127579545910294, -0.0033587550822176127]		[1.579422477800108, 0.006765957008610712]		[0.1902864171170222, -0.051091838933643885]	[-1.0701269533738014, -0.02078229973994894]	[0.8665024014626397, -0.0013079770360491239]			[-3.306048872975225, -0.13118523558478046]
08 11 15 1 7 30.0000000		[0.3186134848638176, 0.002519066310924245]		[0.0677564332363545, -0.0018570043066574724]	[0.3518942300152048, 0.0578577926808066]			[-0.4483211930946709, -0.053723939086921746]	[-0.9336048460706934, -0.04169378295932802]		[1.5871895992240752, 0.015534242847934367]		[0.18214789429748635, -0.01627704563907173]	[-1.0936140198255089, -0.04697413290341501]	[0.8623443268170377, -0.008316149291204056]			[-3.3552110429682216, -0.09832433998599299]
08 11 15 1 8 0.0000000		[0.3163770047849539, -0.004472960157727357]		[0.07578192073196988, 0.01605097499123076]	[0.36330269483005395, 0.02281692962969828]			[-0.45078374263539445, -0.004925099081447115]	[-0.9457964822905751, -0.02438327243976346]		[1.5957802624470787, 0.017181326446007006]		[0.19505811077488033, 0.025820432954787975]	[-1.1113443735448527, -0.03546070743868768]	[0.8684159225431358, 0.012143191452196334]			[-3.424969810668699, -0.13951753540095524]
08 11 15 1 8 30.0000000		[0.32080151987793215, 0.008849030185956508]		[0.07218902122076543, -0.007185799022408901]	[0.37588995408805204, 0.02517451851599617]			[-0.46120718792917614, -0.020846890587563394]	[-0.959877418837209, -0.028161873093267786]		[1.6097320166991267, 0.027903508504095953]		[0.17953194037545472, -0.03105234079885122]	[-1.1236167493661924, -0.02454475164267933]	[0.8663489963382744, -0.004133852409722749]			[-3.4748909286454364, -0.0998422359534743]
08 11 15 1 9 0.0000000		[0.3282376105962612, 0.014872181436658138]		[0.0730044886458927, 0.0016309348502545618]	[0.39705980278722564, 0.0423396973983472]			[-0.47735505127457145, -0.032295726690790616]	[-0.9736434716501208, -0.027532105625823533]		[1.6198244312890893, 0.020184829179925146]		[0.14626734262219543, -0.06652919550651859]	[-1.136664222662148, -0.02609494659191114]	[0.8790412168418698, 0.025384441007190617]			[-3.536333547056529, -0.1228852368221851]
08 11 15 1 9 30.0000000		[0.3296424747968558, 0.0028097284011892043]		[0.0694035150554555, -0.007201947180874413]	[0.38889705802830576, -0.016325489517839742]			[-0.49464133837136615, -0.03457257419358939]	[-0.9763159436784008, -0.0053449440565600526]		[1.6255165524307813, 0.011384242283384083]		[0.12559807805791934, -0.04133852912855218]	[-1.1375039115810068, -0.001679377837717766]	[0.8787586288290186, -0.0005651760257023852]
08 11 15 1 10 0.0000000		[0.3308777863094292, 0.0024706230251467787]		[0.06274252136790892, -0.013321987375093158]	[0.40414871464327007, 0.030503313229928608]			[-0.49768521090663853, -0.00608774507054477]	[-0.990937832826603, -0.029243778296404344]		[1.636400211318687, 0.021767317775811534]		[0.1305231763953998, 0.009850196674960898]	[-1.1563000241239934, -0.03759222508597304]	[0.8706766230789071, -0.01616401150022284]
08 11 15 1 10 30.0000000		[0.3318062875750911, 0.0018570025313238148]		[0.06408279412426054, 0.0026805455127032474]	[0.41835883378189465, 0.028420238277249155]			[-0.504418869228175, -0.01346731664307299]	[-1.0008283990061955, -0.019781132359184994]		[1.6448939879683167, 0.01698755329925916]		[0.1320491494052476, 0.003051946019695606]	[-1.1691214272186699, -0.025642806189352996]	[0.8753110600682703, 0.009268873978726333]
08 11 15 1 11 0.0000000		[0.3325248681285302, 0.001437161106878193]		[0.0571634352527326, -0.013838717743055895]	[0.43639599685957364, 0.036074326155357994]			[-0.5134132292714639, -0.017988720086577814]	[-1.0265923145965417, -0.051527831180692374]		[1.6498836773062067, 0.009979378675780026]		[0.14375635009218968, 0.023414401373884175]	[-1.1711237622757835, -0.004004670114227338]	[0.877910865980084, 0.005199611823627492]
08 11 15 1 11 30.0000000		[0.3301592057559901, -0.004731324745080201]		[0.06353376714650949, 0.012740663787553785]	[0.43384463452912314, -0.0051027246609010035]			[-0.5188550593084074, -0.010883660073886858]	[-1.036345624105934, -0.019506619018784477]		[1.6521201567920798, 0.004472958971746266]		[0.13801578477523435, -0.011481130633910652]	[-1.1869809638255902, -0.031714403099613264]	[0.8739950101389695, -0.00783171168222907]
08 11 15 1 12 0.0000000		[0.33423654198486474, 0.008154672457749257]		[0.060150789828185225, -0.00676595463664853]	[0.42849969195412996, -0.010689885149986367]			[-0.522657881012492, -0.007605643408169271]	[-1.0414322009052057, -0.01017315359854365]		[1.6697293999222893, 0.03521848626041901]		[0.10333017510856735, -0.06937121933333401]	[-1.2022083983529228, -0.030454869054665323]	[0.8692233161837066, -0.00954338791052578]
08 11 15 1 12 30.0000000		[0.3279873183073505, -0.012498447355028475]		[0.06389709387076437, 0.00749260808515828]	[0.4507514470424212, 0.044503510176582495]			[-0.5351563259973773, -0.024996889969770564]	[-1.062707009959695, -0.04254961810897839]		[1.6705610158005584, 0.0016632317565381527]		[0.08893435527352267, -0.028791639670089353]	[-1.209717154891223, -0.015017513076600151]	[0.878201528070349, 0.01795642377328477]
08 11 15 1 13 0.0000000		[0.31749928156750684, -0.02097607347968733]		[0.06087744386968552, -0.006039300002157688]	[0.454102128638624, 0.006701363192405552]			[-0.5493180021458102, -0.028323352296865778]	[-1.073267712221309, -0.021121404523228193]		[1.6707467160540546, 0.0003714005069923587]		[0.09204281880647613, 0.00621692706590693]	[-1.2334625872672405, -0.04749086475203512]	[0.8761346006813255, -0.0041338547780469526]
08 11 15 1 13 30.0000000		[0.32126173347023723, 0.007524903805460781]		[0.06417968158712029, 0.006604475434869528]	[0.46563170285480737, 0.023059148432366783]			[-0.5594427124578942, -0.020249420624168124]	[-1.0959554598518935, -0.04537549526116891]		[1.6741296933723788, 0.00676595463664853]		[0.10804535110582947, 0.03200506459870667]	[-1.2496508199665186, -0.03237646539855632]	[0.8844911203632364, 0.016713039363821736]
08 11 15 1 14 0.0000000		[0.31715210211223166, -0.008219262716011144]		[0.05893969996031956, -0.010479963253601454]	[0.4709120536899718, 0.010560701670328854]			[-0.5823403822814726, -0.04579533964715665]	[-1.10076752360726, -0.00962412751073316]		[1.6849972052878002, 0.021735023830842692]		[0.09628970668745751, -0.023511288836743915]	[-1.2567074359531034, -0.014113231973169604]	[0.8786213718631188, -0.011739497000235133]
08 11 15 1 14 30.0000000		[0.3173943203237286, 0.0004844364229938947]		[0.06489018746833608, 0.011900975016033044]	[0.4797691567664515, 0.017714206152959378]			[-0.5846091568946576, -0.0045375492263701744]	[-1.110997194570814, -0.020459341927107744]		[1.6861598512787168, 0.0023252919818332884]		[0.07593532555983984, -0.04070876225523534]	[-1.2611158027393685, -0.008816733572530211]	[0.8935500718525873, 0.029857399978936883]
08 11 15 1 15 0.0000000		[0.3147783668464399, -0.0052319069545774255]		[0.05523376512610412, -0.019312844684463926]	[0.48966779672900884, 0.019797279925114708]			[-0.5880082823714474, -0.006798250953579554]	[-1.1260873719836582, -0.030180354825688486]		[1.6858853373450984, -0.0005490278672368731]		[0.046804580808384344, -0.05826148950291099]	[-1.2931208671880086, -0.06401012889728008]	[0.8923228332314466, -0.0024544772422814276]
08 11 15 1 15 30.0000000		[0.3101600774225517, -0.0092365788477764]		[0.05654174216033425, 0.002615954068460269]	[0.5064535001365584, 0.03357140681509918]			[-0.6026543937550741, -0.029292222767253406]	[-1.1284853300790019, -0.0047959161906874215]		[1.6957759035249182, 0.01978113235963974]		[0.022962260970416537, -0.047684639675935614]	[-1.3119734970969148, -0.037705259817812475]	[0.8956573672639934, 0.006669068065093597]
08 11 15 1 16 0.0000000		[0.30470210041312384, -0.0109159540188557]		[0.060037754505174235, 0.006992024689679965]	[0.5196220826865101, 0.02633716509990336]			[-0.6206592602211458, -0.03600973293214338]	[-1.1440599439137031, -0.03114922766940254]		[1.6937089773200569, -0.004133852409722749]		[0.03589669923985639, 0.025868876538879704]	[-1.3219286545718205, -0.019910314949811436]	[0.8927749745253095, -0.005764785477367695]
08 11 15 1 16 30.0000000		[0.31245307427343505, 0.015501947720622411]		[0.06034456416091416, 0.0006136193114798516]	[0.5313373571552802, 0.023430548937540152]			[-0.6268600406128826, -0.012401560783473542]	[-1.142340195979159, 0.003439495869088205]		[1.7006121889244241, 0.013806423208734486]		[0.025594362679839833, -0.020604673120033112]	[-1.3463361496924335, -0.04881499024122604]	[0.8850320741512405, -0.01548580074813799]
08 11 15 1 17 0.0000000		[0.3128648451729532, 0.0008235417990363203]		[0.06789368990575895, 0.015098251489689575]	[0.5494552595382629, 0.03623580476596544]			[-0.6502986630384839, -0.046877244851202704]	[-1.1641398118489406, -0.04359923173956304]		[1.7054969176097075, 0.00976945737056667]		[0.0021880353833694244, -0.04681265459294082]	[-1.3570260346941723, -0.02137977000347746]	[0.8839501665770513, -0.0021638151483784895]
08 11 15 1 17 30.0000000		[0.31143575873466034, -0.0028581728765857406]		[0.0694035150554555, 0.0030196502993931063]	[0.561768004863552, 0.024625490650578286]			[-0.6540772636908514, -0.007557201304734917]	[-1.1833073248982373, -0.038335026098593517]		[1.7164047999194736, 0.021815764619532274]		[-0.013023251579397765, -0.03042257392553438]	[-1.3731093062979198, -0.032166543207495124]	[0.8833769188458973, -0.0011464954623079393]
08 11 15 1 18 0.0000000		[0.3142374136514263, 0.005603309833531966]		[0.07014631695710705, 0.0014856038033030927]	[0.5649329862071681, 0.006329962687232182]			[-0.6769668588440254, -0.04577919030634803]	[-1.1874734736219352, -0.008332297447395831]		[1.718948087280296, 0.005086574721644865]		[-0.048742324496743095, -0.07143814583469066]	[-1.3941257500209758, -0.042032887446112]	[0.8768451065643603, -0.013063624563073972]
08 11 15 1 18 30.0000000		[0.31821786093678384, 0.007960894570715027]		[0.06821664712515485, -0.003859339663904393]	[0.5719734547765256, 0.014080937138714944]			[-0.6851376776812685, -0.016341637674486265]	[-1.1962982803845534, -0.01764961352523642]		[1.7246886528937466, 0.011481131226901198]		[-0.04928327791276388, -0.0010819068320415681]	[-1.4024338252320376, -0.01661615042212361]	[0.8850320729652594, 0.01637393280179822]
08 11 15 1 19 0.0000000		[0.3254359562724858, 0.014436190671403892]		[0.06732851477318036, -0.001776264703948982]	[0.5751707318422632, 0.006394554131475161]			[-0.6860904017758003, -0.0019054481890634636]	[-1.199858884470018, -0.007121208170929094]		[1.7278051903576852, 0.006233074927877169]		[-0.050316741015194566, -0.0020669262048613746]	[-1.4166923885459255, -0.028517126627775724]	[0.8854276968941122, 0.0007912478577054571]
08 11 15 1 19 30.0000000		[0.3208095939571649, -0.009252724630641751]		[0.0657944676840998, -0.003068094178161118]	[0.5755502058336788, 0.0007589479828311596]			[-0.6974907928070024, -0.022800782062404323]	[-1.2193089855309154, -0.03890020212179479]		[1.7306472138898243, 0.005684047064278275]		[-0.08561596962135809, -0.07059845721232705]	[-1.4367480342452836, -0.040111291398716276]	[0.8786375200197654, -0.013580353748693597]
08 11 15 1 20 0.0000000		[0.3227473366805498, 0.0038754854467697437]		[0.06468833905819338, -0.0022122572518128436]	[0.5649652819283801, -0.021169847810597275]			[-0.7153906986222864, -0.035799811630568]	[-1.230031165809578, -0.021444360557325126]		[1.735846826901252, 0.010399226022855146]		[-0.1015135406760237, -0.03179514210933121]	[-1.45250834833314, -0.03152062817571277]	[0.8810597009451158, 0.004844361850700807]
08 11 15 1 20 30.0000000		[0.32741406939021545, 0.009333465419331333]		[0.06881411798167392, 0.008251557846961077]	[0.5898895081554656, 0.04984845245417091]			[-0.7374971229619405, -0.04421284867930808]	[-1.2468007225417068, -0.03353911346425775]		[1.73629089174392, 0.0008881296853360254]		[-0.1181216178347313, -0.0332161543174152]	[-1.4744048507754997, -0.04379300488471927]	[0.8796629102289444, -0.002793581432342762]
08 11 15 1 21 0.0000000		[0.32680045067354513, -0.0012272374333406333]		[0.07170458568907634, 0.005780935414804844]	[0.6139013806823641, 0.04802374505379703]			[-0.7430762105577742, -0.011158175191667397]	[-1.280202576668671, -0.06680370825392856]		[1.7426289285103849, 0.012676073532929877]		[-0.1271644210910381, -0.018085606512613595]	[-1.4916346202116983, -0.03445953887239739]	[0.8789766253976268, -0.0013725696626352146]
08 11 15 1 21 30.0000000		[0.3271557036150625, 0.0007105058830347843]		[0.07100215358877904, -0.0014048642005946022]	[0.6149186962202293, 0.002034631075730431]			[-0.7568341892911121, -0.0275159574666759]	[-1.2821322464994864, -0.003859339661630656]		[1.7423544157627475, -0.0005490254952746909]		[-0.12972385735156422, -0.005118872521052253]	[-1.517600383916033, -0.05193152740866935]	[0.8810031823941245, 0.00405311399299535]
08 11 15 1 22 0.0000000		[0.328229537110019, 0.0021476669899129774]		[0.0576075012813817, -0.026789304614794673]	[0.625552064004296, 0.0212667355681333]			[-0.7636485872153571, -0.013628795848489972]	[-1.2918451859119386, -0.01942587882490443]		[1.7490396296125255, 0.013370427699555876]		[-0.16516841655811731, -0.07088911841310619]	[-1.5299131298343127, -0.024625491836559377]	[0.8757954964894452, -0.010415371809358476]
08 11 15 1 22 30.0000000		[0.32694578112568706, -0.0025675119686638936]		[0.0639132417327346, 0.012611480902705807]	[0.6258992428674901, 0.0006943577263882617]			[-0.7773016052979074, -0.027306036165100522]	[-1.3055789430029563, -0.027467514182035302]		[1.7497662824662257, 0.0014533057074004319]		[-0.1779575240052509, -0.02557821489426715]	[-1.540950194143079, -0.02207412861753255]	[0.8848948171853408, 0.01819864139179117]
08 11 15 1 23 0.0000000		[0.3182905270514311, -0.01731050814851187]		[0.0666987481945398, 0.005571012923610397]	[0.6333676293079407, 0.014936772880901117]			[-0.795023884937109, -0.035444559278403176]	[-1.3237129929500497, -0.03626809989418689]		[1.7597295165396645, 0.019926468146877596]		[-0.20337426036257966, -0.050833472714657546]	[-1.5635572018763924, -0.045214015466626734]	[0.8903689429444057, 0.010948251518129837]
08 11 15 1 23 30.0000000		[0.32765628700872185, 0.01873151991458144]		[0.05715536117349984, -0.019086774042079924]	[0.6381070275410821, 0.009478796466282802]			[-0.8048983035532729, -0.019748837232327787]	[-1.3426463624598455, -0.03786673901959148]		[1.7625715400718036, 0.005684047064278275]		[-0.2339179431710363, -0.0610873656169133]	[-1.5871976736007127, -0.047280943448640755]	[0.8890205955158308, -0.0026966948571498506]
08 11 15 1 24 0.0000000		[0.32400687042900245, -0.0072988331594388]		[0.05572627503352123, -0.0028581722799572162]	[0.6590185095756169, 0.04182296406906971]			[-0.8295883856480941, -0.04938016418964253]	[-1.3483384841936186, -0.011384243467546185]		[1.7650986780899984, 0.005054276036389638]		[-0.25361833600254613, -0.03940078566301963]	[-1.6058403816123246, -0.03728541602322366]	[0.8897795458706241, 0.0015179007095866837]
08 11 15 1 24 30.0000000		[0.3182501566589053, -0.011513427540194243]		[0.04856469795049634, -0.01432315416604979]	[0.6599712336692392, 0.0019054481872444737]			[-0.8432817735301796, -0.027386775764171034]	[-1.3649304135659577, -0.03318385874467822]		[1.7705970284569048, 0.010996700733812759]		[-0.26183759827563335, -0.01643852454617445]	[-1.6116536121553509, -0.011626461086052586]	[0.8896826581112691, -0.00019377551871002652]
08 11 15 1 25 0.0000000		[0.31277603149283095, -0.010948250332148746]		[0.04808833590504946, -0.000952724090893753]	[0.6741571308675702, 0.028371794396662153]			[-0.8530835266228678, -0.019603506185376318]	[-1.3673525933046449, -0.0048443594773743825]		[1.7852027688550152, 0.029211480796220712]		[-0.27579742575380806, -0.027919654956349405]	[-1.62377258314973, -0.024237941988758394]	[0.896916901012446, 0.014468485802353825]
08 11 15 1 25 30.0000000		[0.3098371202031558, -0.0058778225793503225]		[0.044277440714722616, -0.007621790380653693]	[0.6649044056412095, -0.01850545045272156]			[-0.8673663109875633, -0.02856556872939109]	[-1.3751762326869539, -0.015647278764618022]		[1.7811577289394336, -0.008090079831163166]		[-0.2777432432603746, -0.0038916350131330546]	[-1.6528629583963266, -0.058180750493193045]	[0.8922259466598916, -0.009381908705108799]
08 11 15 1 26 0.0000000		[0.3028612442631129, -0.013951751880085794]		[0.03895671948703239, -0.010641442455380457]	[0.6905552865009668, 0.051301761719514616]			[-0.8828844074560038, -0.03103619293688098]	[-1.374917866318583, 0.0005167327367416874]		[1.7861554923547374, 0.00999552683060756]		[-0.3066640658562392, -0.057841645191729185]	[-1.6653129609849202, -0.024900005177187268]	[0.8913862578883709, -0.0016793775430414826]
08 11 15 1 26 30.0000000		[0.29804918050649576, -0.00962412751323427]		[0.036841349699898274, -0.0042307395742682274]	[0.6942854426815757, 0.007460312361217803]			[-0.8931302271703316, -0.020491639428655617]	[-1.3938431617497145, -0.037850590862262834]		[1.7907576342149696, 0.009204283720464446]		[-0.32620298004076176, -0.039077828369045164]	[-1.6646105285881276, 0.0014048647935851477]	[0.8863804215798154, -0.01001167261711089]
08 11 15 1 27 0.0000000		[0.2944805029346753, -0.007137355143640889]		[0.03456450070916617, -0.004553697981464211]	[0.6886982815994998, -0.011174322164151818]			[-0.9070739061571658, -0.02788735797366826]	[-1.3944002631014882, -0.0011142027035475621]		[1.8013587074619863, 0.021202146494033514]		[-0.3294971440873269, -0.006588328093130258]	[-1.7038175397719897, -0.0784140223677241]	[0.8875430675689131, 0.0023252919781953096]
08 11 15 1 27 30.0000000		[0.29043546361390327, -0.008090078641544096]		[0.028210316675540525, -0.012708368067251286]	[0.7119108345641507, 0.046425105929301935]			[-0.925127217096815, -0.03610662187929847]	[-1.4066887867836613, -0.024577047364346072]		[1.8044267992700043, 0.006136183616035851]		[-0.3489795407958809, -0.03896479341710801]	[-1.7181810640331605, -0.028727048522341647]	[0.8847414120609756, -0.005603311015875079]
08 11 15 1 28 0.0000000		[0.2832819597206253, -0.014307007786555914]		[0.02615953833264939, -0.0041015566857822705]	[0.7106513020007696, -0.0025190651267621433]			[-0.9305206032531714, -0.010786772312712856]	[-1.4197201132560622, -0.026062652944801812]		[1.815286238292174, 0.021718878044339363]		[-0.39696291560358077, -0.09596674961539975]	[-1.7249793143919305, -0.013596500717540039]	[0.883925944341172, -0.0016309354396071285]
08 11 15 1 28 30.0000000		[0.2765967446848663, -0.013370430071518058]		[0.02545710623235209, -0.0014048642005946022]	[0.7312317533296664, 0.041160902657793486]			[-0.9563087410806475, -0.05157627565495204]	[-1.425436455447766, -0.011432684383407832]		[1.8230775819520204, 0.015582687319692923]		[-0.42015124683166505, -0.04637666245616856]	[-1.754707529999905, -0.059456431215949124]	[0.8930575625363417, 0.018263236390339443]
08 11 15 1 29 0.0000000		[0.26773964220046764, -0.017714204968797276]		[0.013628796439661528, -0.023656619585381122]	[0.7406782528878466, 0.018892999116360443]			[-0.9773978498815268, -0.04217821760175866]	[-1.434495406935298, -0.01811790297506377]		[1.8213497599390394, -0.0034556440259621013]			[-1.7757239735747135, -0.04203288714961673]	[0.8933159271273325, 0.0005167291819816455]
08 11 15 1 29 30.0000000		[0.25937504903231456, -0.016729186336306157]		[0.01145690898920293, -0.004343774900917197]	[0.7369884659146919, -0.0073795739463093915]			[-0.9885560221100604, -0.022316344457067316]	[-1.4498116549943916, -0.03063249611818719]		[1.8257500522031478, 0.00880058452821686]			[-1.7928568564384477, -0.03426576572746853]	[0.8942525036563893, 0.00187315305811353]
08 11 15 1 30 0.0000000		[0.25383633182900667, -0.011077434406615794]		[0.003528307770466199, -0.01585720243747346]	[0.7559783527894979, 0.03797977374961192]			[-1.0077396839096764, -0.038367323599231895]	[-1.4572477468988154, -0.014872183808847696]		[1.8267754424123268, 0.0020507804183580447]			[-1.7974509236255471, -0.009188134374198853]	[0.8867033776132303, -0.015098252086318096]
08 11 15 1 30 30.0000000		[0.24363088250902365, -0.020410898639966035]		[-0.001622859879716998, -0.010302335300366394]	[0.754775336999046, -0.0024060315809038]			[-1.0292728593321954, -0.04306635084503796]	[-1.4644819886146934, -0.014468483431755885]		[1.8230695078746066, -0.007411869075440335]			[-1.8108940198117125, -0.026886192372330697]	[0.8901913155841612, 0.0069758759418618865]
08 11 15 1 31 0.0000000		[0.23807601833323133, -0.011109728351584636]		[0.0005893970737815835, 0.004424513906997163]	[0.7676128879538737, 0.025675101909655496]			[-1.0446052555489587, -0.030664792433526603]	[-1.4864027127007375, -0.04384144817208835]		[1.8250879907918716, 0.004036965834529838]			[-1.838797526833332, -0.05580701404323918]	[0.886872930894242, -0.00663676937983837]
08 11 15 1 31 30.0000000		[0.23215782595434575, -0.011836384757771157]		[0.0006459147352870787, 0.0001130353230109904]	[0.7713914886071507, 0.007557201306553907]			[-1.066905453626532, -0.04460039615514688]	[-1.500556314769824, -0.028307204138172892]		[1.8218826408337918, -0.006410699916159501]			[-1.853088385276351, -0.02858171688603761]	[0.8854357697873638, -0.002874322213756386]
08 11 15 1 32 0.0000000		[0.232149751875113, -1.6148158465512097e-05]		[-0.0003714008034876315, -0.0020346310775494203]	[0.7836800122895511, 0.02457704736480082]			[-1.0789679078479821, -0.02412490844290005]	[-1.515598048896095, -0.03008346825254193]		[1.828244898650155, 0.012724515632726252]			[-1.869817571614476, -0.03345837267625029]	[0.8841439420939423, -0.00258365538684302]
08 11 15 1 32 30.0000000		[0.23063992702191172, -0.0030196497064025607]		[-0.006580254088476067, -0.012417706569976872]	[0.7825496620216654, -0.0022607005357713206]			[-1.097893202686464, -0.037850589676963864]	[-1.5426134241564569, -0.054030750520723814]		[1.8275505397377856, -0.0013887178247387055]			[-1.8720782721511569, -0.0045214010733616306]	[0.8811000689674984, -0.006087746252887882]
08 11 15 1 33 0.0000000		[0.23409556927072117, 0.006911284497618908]		[-0.0067578805592347635, -0.0003552529415173922]	[0.7892025807423124, 0.013305837441293988]			[-1.101914020957338, -0.008041636541747721]	[-1.5576632323612785, -0.030099616409643204]		[1.8270176600308332, -0.0010657594139047433]			[-1.8944188406221656, -0.044681136942017474]	[0.8847737083760876, 0.007347278817178448]
08 11 15 1 33 30.0000000		[0.23407134762783244, -4.844328577746637e-05]		[-0.007880157043473446, -0.0022445529684773646]	[0.7791586106241084, -0.02008794023640803]			[-1.1260954461740766, -0.04836285043347743]	[-1.5744731577085531, -0.033619850694549314]		[1.829237992544222, 0.004440665026777424]			[-1.9134894670987705, -0.038141252953209914]	[0.8786778904141102, -0.012191635923954891]
08 11 15 1 34 0.0000000		[0.23701025832451705, 0.005877821393369231]		[-0.013887162214814452, -0.012014010342682013]	[0.7878300122629298, 0.017342803277642815]			[-1.150640197814937, -0.04908950328172068]	[-1.6064943704632242, -0.06404242550934214]		[1.8313614361140935, 0.004246887139743194]			[-1.92870075391329, -0.030422573629039107]	[0.8894485145719955, 0.021541248315770645]
08 11 15 1 34 30.0000000		[0.24370354743768985, 0.013386578226345591]		[-0.00783978724393819, 0.012094749941752525]	[0.7902441185160569, 0.004828212506254204]			[-1.1593035265614162, -0.017326657492958475]	[-1.6321613982951249, -0.05133405566380134]		[1.8247085150214843, -0.013305842185218353]			[-1.951485388412948, -0.04556926899931568]	[0.8824887844184559, -0.013919460307079135]
08 11 15 1 35 0.0000000		[0.2535941136175097, 0.01978113235963974]		[-0.011626461086052586, -0.007573347684228793]	[0.7996986927455509, 0.018909148458988057]			[-1.1823142305220244, -0.04602140792121645]	[-1.6531051760514401, -0.04188755551263057]		[1.8307962600902101, 0.012175490137451561]			[-1.963184515318062, -0.023398253810228198]	[0.8749719546904089, -0.015033659456094028]
08 11 15 1 35 30.0000000		[0.25003351012492203, -0.007121206985175377]		[-0.021412066316770506, -0.01957121046143584]	[0.805487701052698, 0.011578016614294029]			[-1.2165234788826638, -0.06841849672127864]	[-1.675284265913092, -0.04435817972330369]		[1.8286082238919334, -0.004376072396553354]			[-2.0010754756849565, -0.07578192073378887]	[0.8676569733743236, -0.014629962632170646]
08 11 15 1 36 0.0000000		[0.25635539873292146, 0.012643777215998853]		[-0.015824905680347, 0.01117432127284701]	[0.8184867306172237, 0.0259980591290514]			[-1.2294821380546637, -0.025917318343999796]	[-1.679030570251598, -0.007492608677011957]		[1.8343407154261513, 0.011464983068435686]			[-2.0194032999634146, -0.036655648556916276]	[0.8635877124088438, -0.008138521930959541]
08 11 15 1 36 30.0000000		[0.25396551471567363, -0.004779768034495646]		[-0.022913817536391434, -0.014177823712088866]	[0.8118984027478291, -0.013176655738789123]			[-1.25836259110838, -0.057760906107432675]	[-1.6911818369673028, -0.024302533431409756]		[1.8377802101094858, 0.006878989366668975]			[-2.0338394897471517, -0.028872379567474127]	[0.8632163119018514, -0.0007428010139847174]
08 11 15 1 37 0.0000000		[0.2489758253796026, -0.009979378672142047]		[-0.0283233515547181, -0.010819068036653334]	[0.8217001552475267, 0.019603504999395227]			[-1.2857009235885926, -0.054676664960425114]	[-1.715791180053543, -0.049218686172480375]		[1.8408967487594055, 0.006233077299839351]			[-2.048542118496698, -0.029405257499092837]	[0.8621424772209139, -0.0021476693618751597]
08 11 15 1 37 30.0000000		[0.24443020147919015, -0.009091247800824931]		[-0.033159636361233424, -0.009672569613030646]	[0.8264557010443241, 0.009511091593594756]			[-1.3040126003033947, -0.03662335342960432]	[-1.722807426979898, -0.014032493852710104]		[1.8411228182194463, 0.00045213892008177936]			[-2.072788135155861, -0.04849203331832541]	[0.8619648510466504, -0.0003552523485268466]
08 11 15 1 38 0.0000000		[0.23910948143566202, -0.010641440087056253]		[-0.03776177747931797, -0.009204282236169092]	[0.8315503522189829, 0.010189302349317586]			[-1.3390292411204427, -0.07003328163409606]	[-1.7452448820243944, -0.04487491008899269]		[1.8507550198100944, 0.019264403181296075]			[-2.1054633358353385, -0.06535040135895542]	[0.869497828931344, 0.015065955769387074]
08 11 15 1 38 30.0000000		[0.23870578402238607, -0.0008073948265518993]		[-0.0408217974290892, -0.006120039899542462]	[0.8406415982426552, 0.018182492047344567]			[-1.3505426677711512, -0.02302685330141685]	[-1.7690872018627033, -0.047684639676617735]		[1.8581184444137762, 0.014726849207363557]			[-2.117186684086846, -0.02344669650301512]	[0.8666800276369031, -0.0056356025888817385]
08 11 15 1 39 0.0000000		[0.23529051098194032, -0.006830546080891509]		[-0.04238814038944838, -0.003132685920718359]	[0.8349252554589839, -0.01143268556734256]			[-1.3767425744226784, -0.05239981330305454]	[-1.7811415814126121, -0.02410875909981769]		[1.8547758374879777, -0.006685213851596927]			[-2.137686396407844, -0.040999424641995574]	[0.8644354752577783, -0.004489104758249596]
08 11 15 1 39 30.0000000		[0.23076103583116492, -0.009058950301550794]		[-0.04551275178346259, -0.006249222788028419]	[0.8494018147475799, 0.028953118577192072]			[-1.4003588247996959, -0.047232500754034845]	[-1.8072042325791244, -0.05212530233302459]		[1.8654092046799633, 0.021266734383971198]			[-2.17275148110366, -0.07013016939163208]	[0.8589855705486116, -0.010899809418333462]
08 11 15 1 40 0.0000000		[0.2243261119001545, -0.012869847862020833]		[-0.056735516345725046, -0.02244552912452491]	[0.8386634857188255, -0.021476658057508757]			[-1.4045572686536616, -0.008396887707931455]	[-1.814801802500483, -0.015195139842717253]		[1.8624218501026917, -0.005974709154543234]			[-2.190812865528642, -0.036122768849963904]	[0.8580247729696566, -0.0019215951579099053]
08 11 15 1 40 30.0000000		[0.21142397009316483, -0.02580428361397935]		[-0.061176178853202146, -0.0088813250149542]	[0.8618356682891317, 0.046344365140612354]			[-1.4311689473888691, -0.05322335747041507]	[-1.8225689239247913, -0.015534242848616486]		[1.8661116376697464, 0.007379575134109473]			[-2.205733490845887, -0.02984125063449028]	[0.8624089194472617, 0.0087682929552102]
08 11 15 1 41 0.0000000		[0.20724167380467406, -0.008364592576981522]		[-0.06628697759151692, -0.01022159747662954]	[0.8778624228234548, 0.032053509068646235]			[-1.4533641851121502, -0.04439047544656205]	[-1.8459106603693272, -0.04668347288907171]		[1.8721590111581463, 0.012094746976799797]			[-2.2142514885463243, -0.017035995400874526]	[0.8580489940195548, -0.008719850855413824]	[0.01680185142595292, 0.03360370285190584]
08 11 15 1 41 30.0000000		[0.19440412225776527, -0.025675103093817597]		[-0.0747080881264992, -0.01684222106996458]	[0.8615207851480591, -0.03268327535079152]			[-1.4554311113170115, -0.004133852409722749]	[-1.8428021963910624, 0.0062169279565296165]		[1.8715857634288113, -0.0011464954586699605]			[-2.241339528735807, -0.05417608037896571]	[0.8616499690924684, 0.007201950145827141]	[0.014492707029148733, -0.004618288793608372]
08 11 15 1 42 0.0000000		[0.1868872919367277, -0.01503366064207512]		[-0.08048094886908075, -0.011545721485163085]	[0.8749961776493365, 0.026950785002554767]			[-1.4768673998696613, -0.04287257710529957]	[-1.86648303702691, -0.04736168127169549]		[1.8731844001831632, 0.0031972735087038018]			[-2.2663364210784493, -0.04999378468528448]	[0.8586141700434382, -0.006071598098060349]	[0.0208226692898279, 0.012659924521358334]
08 11 15 1 42 30.0000000		[0.17383981908460555, -0.02609494570424431]		[-0.08531723397209134, -0.009672570206021192]	[0.876691703348115, 0.003391051397557021]			[-1.4881547555796715, -0.02257471142002032]	[-1.8822191300640725, -0.03147218607432478]		[1.8775604713955545, 0.008752142424782505]			[-2.3126727133267195, -0.09267258449654037]	[0.8567894614570832, -0.0036494171727099456]	[0.006055448578081268, -0.029534441423493263]
08 11 15 1 43 0.0000000		[0.17158719203507644, -0.00450525409905822]		[-0.08871635915056686, -0.00679825035695103]	[0.8732522068858088, -0.006878992924612248]			[-1.4901247946181684, -0.003940078076993814]	[-1.8891061941026237, -0.013774128077102432]		[1.8803701997967437, 0.005619456802378409]			[-2.3364019978416763, -0.04745856902991363]	[0.8572900460367237, 0.0010011691592808347]	[0.03901323697255066, 0.06591557678893878]
08 11 15 1 43 30.0000000		[0.16439331834226323, -0.014387747385626426]		[-0.0989702520546416, -0.020507785808149492]	[0.875714757017704, 0.0049251002637902275]			[-1.5110362775412796, -0.04182296584622236]	[-1.91134180073675, -0.04447121326825254]		[1.880459013476866, 0.00017762736024451442]			[-2.355052779932521, -0.03730156418168917]	[0.8526152386548347, -0.009349614763777936]	[0.04132238135116495, 0.0046182887572285836]
08 11 15 1 44 0.0000000		[0.15744166345211852, -0.013903309780289419]		[-0.10562317166295543, -0.013305839216627646]	[0.8742614495304224, -0.0029066149745631265]			[-1.5079843312250887, 0.006103892632381758]	[-1.9056254573596334, 0.011432686754233146]		[1.8830345971546194, 0.005151167355506914]			[-2.3899079415468805, -0.06971032322871906]	[0.8461157250567339, -0.012999027196201496]	[0.05679203412637435, 0.030939305550418794]
08 11 15 1 44 30.0000000		[0.15062726552787353, -0.013628795848489972]		[-0.10417793795932084, 0.0028904674072691705]	[0.8805752640600986, 0.01262762905935233]			[-1.5165023292211117, -0.017035995992046082]	[-1.9462211851799793, -0.08119145564069186]		[1.8811614440965059, -0.00374630611622706]			[-2.3940094988265628, -0.008203114559364622]	[0.8471007436874061, 0.0019700372613442596]	[0.05908503060709336, 0.0045859929614380235]
08 11 15 1 45 0.0000000		[0.14796286876480735, -0.005328793526132358]		[-0.10702803571621189, -0.0057001955137820914]	[0.8855165095174016, 0.009882490914606024]			[-1.5299534988935193, -0.026902339344815118]	[-1.9489824691099784, -0.005522567859998162]		[1.8790057053975033, -0.004311477398005081]			[-2.4438256561516027, -0.09963231465007993]	[0.845025744589293, -0.004149998196226079]	[0.057074621693573135, -0.004020817827040446]
08 11 15 1 45 30.0000000		[0.1403814470013458, -0.015162843526923098]		[-0.11293007964377466, -0.011804087855125545]	[0.8964082436705212, 0.02178346830623923]			[-1.5704846349744912, -0.08106227216194384]	[-1.9852586436755928, -0.07255234913122877]		[1.8787150433072384, -0.0005813241805299185]			[-2.465140836192404, -0.0426303600816027]	[0.8461318708432373, 0.002212252507888479]	[0.06804709463222025, 0.02194494587729423]
08 11 15 1 46 0.0000000		[0.14073669934987265, 0.0007105046970536932]		[-0.11850109242004692, -0.01114202555254451]	[0.9042238095662469, 0.01563113179145148]			[-1.5837904741929378, -0.02661167843689327]	[-1.9826830599985215, 0.005151167354142672]		[1.877762318619716, -0.0019054493750445547]			[-2.473505428176395, -0.016729183967981953]	[0.8395112484377023, -0.013241244811069919]	[0.07075186156771451, 0.0054095338709885255]
08 11 15 1 46 30.0000000		[0.13909769160818541, -0.0032780154833744746]		[-0.12906179468154733, -0.02112140452300082]	[0.9119505617827599, 0.015453504433025955]			[-1.6039753027798724, -0.0403696571738692]	[-2.0148899718208213, -0.06441382364459969]		[1.8750575520552957, -0.005409533128840849]			[-2.506988023089434, -0.06696518982607813]	[0.8355953914106067, -0.007831714054191252]	[0.08212803117885414, 0.02275233922227926]
08 11 15 1 47 0.0000000		[0.13766053168546932, -0.0028743198454321828]		[-0.13107220366873662, -0.004020817974378588]	[0.9132504647395763, 0.0025998059136327356]			[-1.6165141181591025, -0.025077630758460145]	[-2.021639779485554, -0.013499615329465087]		[1.881766990512915, 0.013418876915238798]			[-2.5299987276439424, -0.04602140910901653]	[0.8366207816197857, 0.0020507804183580447]
08 11 15 1 47 30.0000000		[0.13843562960573763, 0.0015501958405366167]		[-0.14892366619642416, -0.03570292505537509]	[0.9105295494246093, -0.005441830629933975]			[-1.638063441740087, -0.043098647161968984]	[-2.059062450698434, -0.07484534242576046]		[1.889509889701003, 0.015485798376175806]			[-2.5389688648583615, -0.017940274428838165]	[0.8287002550714533, -0.015841053096664837]
08 11 15 1 48 0.0000000		[0.13978397525534092, 0.0026966912992065772]		[-0.15337240248845774, -0.008897472584067145]	[0.9205896688854409, 0.020120238921663258]			[-1.6567303710980923, -0.03733385871601058]	[-2.0667972781789103, -0.015469654960952539]		[1.886821270107248, -0.005377239187509986]			[-2.569649804263463, -0.06136187881020306]	[0.8188581309932488, -0.019684248156409012]
08 11 15 1 48 30.0000000		[0.1385244420998788, -0.002519066310924245]		[-0.16374740434912383, -0.020750003721332178]	[0.9110947254475832, -0.018989886875715456]			[-1.6781989550781873, -0.04293716796018998]	[-2.0813868710124552, -0.02917918566708977]		[1.8930543462211062, 0.01246615222771652]			[-2.5937343423129278, -0.04816907609892951]	[0.8193506414936564, 0.0009850210008153226]
08 11 15 1 49 0.0000000		[0.13642522017289593, -0.004198443853965728]		[-0.1671707513196452, -0.0068466939410427585]	[0.9120716699990226, 0.0019538891028787475]			[-1.7052062556667806, -0.054014601177186705]	[-2.0848021446455505, -0.006830547266190479]		[1.895783335021406, 0.005457977600599406]			[-2.6186585691320943, -0.04984845363833301]	[0.8227982114422048, 0.006895139897096669]
08 11 15 1 49 30.0000000		[0.1338657834676269, -0.005118873410538072]		[-0.17238651115440007, -0.010431519669509726]	[0.9083576613829791, -0.00742801723208686]			[-1.7174705577053828, -0.024528604077204363]	[-2.0989073028353005, -0.0282103163795]		[1.8942977329988935, -0.0029712040450249333]			[-2.6570016699024563, -0.07668620154072414]	[0.8206182481353608, -0.004359926613688003]
08 11 15 1 50 0.0000000		[0.14120498761440103, 0.014678408293548275]		[-0.17946734908036888, -0.014161675851937616]	[0.9123138888026006, 0.007912454839242855]			[-1.7340463389209617, -0.0331515624311578]	[-2.107627148946108, -0.017439692221614678]		[1.8957994831798715, 0.0030035003619559575]			[-2.6902339713406036, -0.06646460287629452]	[0.8239366351954232, 0.006636774120124755]
08 11 15 1 50 30.0000000		[0.13460858566577372, -0.013192803897254635]		[-0.18366579337816802, -0.008396888595598284]	[0.9206300380928951, 0.016632298580589122]			[-1.7468112246497185, -0.02552977145751356]	[-2.1227576961595105, -0.030261094426805357]		[1.8977210795237625, 0.0038431926877819933]			[-2.728924251566241, -0.0773805604512745]	[0.8209250571981102, -0.006023155994625995]
08 11 15 1 51 0.0000000		[0.13154049208060314, -0.006136187170341145]		[-0.1898907945233077, -0.012450002290279372]	[0.9272022183977242, 0.013144360609658179]			[-1.7604561689495313, -0.027289888599625556]	[-2.1348040028161677, -0.02409261331331436]		[1.8989402428796893, 0.0024383267118537333]			[-2.767517643440442, -0.07718678374840238]	[0.8216355654512881, 0.0014210165063559543]
08 11 15 1 51 30.0000000		[0.13284846852366172, 0.0026159528861171566]		[-0.19754488158832828, -0.015308174130041154]	[0.9212678772682921, -0.011868682258864283]			[-1.768417065299218, -0.015921792699373327]	[-2.150418986451541, -0.03122996727074678]		[1.9055447183145588, 0.013208950869739056]			[-2.7840530554476572, -0.0330708240144304]	[0.8214094936192851, -0.0004521436640061438]
08 11 15 1 52 0.0000000		[0.12986111453938065, -0.005974707968562143]		[-0.2013880730173696, -0.007686382858082652]	[0.9296970636596598, 0.016858372782735387]			[-1.7832811732514529, -0.02972821590446983]	[-2.16307891004692, -0.025319847190758082]		[1.911236841826394, 0.011384247023670468]			[-2.8134179437383864, -0.05872977658145828]	[0.8205213615619869, -0.0017762641145964153]
08 11 15 1 52 30.0000000		[0.12023698762095592, -0.01924825383684947]		[-0.20475490247554262, -0.00673365891634603]	[0.9527239151848335, 0.046053703050347394]			[-1.808536430775348, -0.05051051504779025]	[-2.188737864985569, -0.05131790987729801]		[1.9049068779531808, -0.012659927746426547]			[-2.815719015261493, -0.004602143046213314]	[0.8171060879303695, -0.006830547263234621]
08 11 15 1 53 0.0000000		[0.1205034274753416, 0.000532879708771361]		[-0.21617951544794778, -0.022849225944810314]	[0.9452393817718985, -0.01496906682586996]			[-1.8338805019811844, -0.05068814241167274]	[-2.2160196789146767, -0.054563627858215114]		[1.9109300315776636, 0.012046307248965604]			[-2.846626024719626, -0.06181401891626592]	[0.8185109527239547, 0.0028097295871702954]
08 11 15 1 53 30.0000000		[0.11083893135037215, -0.019328992249938892]		[-0.22472980901875417, -0.017100587141612777]	[0.9429625330785711, -0.004553697386654676]			[-1.8488011270019342, -0.029841250041499734]	[-2.233273671476013, -0.034507985122672835]		[1.916032754459593, 0.010205445763858734]			[-2.8680623123836995, -0.04287257532814692]	[0.8157981120803015, -0.005425681287306361]
08 11 15 1 53 59.9990000		[0.10538095374795375, -0.010915955204836791]		[-0.23071259224889218, -0.011965566460276023]	[0.9438264440850617, 0.0017278220129810506]			[-1.8678717534785392, -0.038141252953209914]	[-2.2521182267131508, -0.03768911047427537]		[1.911010769994391, -0.010043968930403935]			[-2.8881986982769376, -0.04027277178647637]	[0.8133113420826703, -0.004973539995262399]
08 11 15 1 54 29.9990000		[0.10221597240524716, -0.006329962685413193]		[-0.24160432573444268, -0.021783466971101006]	[0.9557758612054386, 0.023898834240753786]			[-1.8944430615247256, -0.05314261609237292]	[-2.271043523329695, -0.03785059323308815]		[1.9144260436278273, 0.0068305472668726]			[-2.9037813850045495, -0.03116537345522374]	[0.8153298238157731, 0.004036963466205634]
08 11 15 1 54 59.9990000		[0.10106140049356327, -0.0023091438233677763]		[-0.24330792528962775, -0.0034071991103701293]	[0.943366228713785, -0.02481926498330722]			[-1.9156532797278487, -0.042420436406246154]	[-2.287037980364289, -0.03198891406918847]		[1.913053473963373, -0.002745139328908408]			[-2.9293273046205286, -0.05109183923195815]	[0.8072801143789547, -0.01609941887363675]
08 11 15 1 55 29.9990000		[0.09251918055633723, -0.017084439874452073]		[-0.25334382214350626, -0.020071793707757024]	[0.9450859754624616, 0.0034394934973533964]			[-1.9378485174493107, -0.04439047544292407]	[-2.3060843846044463, -0.03809280848031449]		[1.91663829969184, 0.007169651456933934]			[-2.9491003629009356, -0.03954611656081397]	[0.8100494723876182, 0.005538716017326806]
08 11 15 1 55 59.9990000		[0.08283046219548851, -0.01937743672169745]		[-0.2620232984536415, -0.01735895262027043]	[0.9577297538644416, 0.025287556803959887]			[-1.953907567411079, -0.03211809992353665]	[-2.314998006232372, -0.0178272432558515]		[1.915136549510862, -0.0030035003619559575]			[-3.010373429216088, -0.12254613263030478]	[0.7969131858571927, -0.026272573060850846]
08 11 15 1 56 29.9990000		[0.0722293907256244, -0.02120214293972822]		[-0.26555160652060295, -0.007056616133922944]	[0.955824304491216, -0.00381089874645113]			[-1.9686021223769785, -0.029389109931798885]	[-2.329886334642083, -0.029776656819421987]		[1.9180350904061925, 0.005797081790660741]			[-3.0324798535548325, -0.04421284867748909]	[0.8039375062689942, 0.01404864082360291]
08 11 15 1 56 59.9990000		[0.06141032328014262, -0.021638134890963556]		[-0.2796083212015219, -0.028113429361837916]	[0.9617182764141035, 0.011787943845774862]			[-1.9773219687849632, -0.017439692815969465]	[-2.3548024879760305, -0.049832306667894954]		[1.9151123249030206, -0.005845531006343663]			[-3.062434139512334, -0.05990857191500255]	[0.7993192174380965, -0.009236577661795309]
08 11 15 1 57 29.9990000		[0.05451518516383658, -0.013790276232612086]		[-0.2857122135392274, -0.012207784675410949]	[0.9638982361639137, 0.004359919499620446]			[-2.007284328525202, -0.05992471948047751]	[-2.362747235574602, -0.015889495197143333]		[1.9200616474026901, 0.009898644999339012]			[-3.0909674137037655, -0.0570665483828634]	[0.7965175643003022, -0.005603306275588693]
08 11 15 1 57 59.9990000		[0.0474343473870249, -0.014161675553623354]		[-0.3003098816370766, -0.029195336195698474]	[0.9644311158717755, 0.0010657594157237327]			[-2.04523988033543, -0.07591110362045583]	[-2.382972434554972, -0.04045039796073979]		[1.911325651950392, -0.01747199090459617]			[-3.127824910671734, -0.07371499393593695]	[0.7964529716700781, -0.00012918526044813916]
08 11 15 1 58 29.9990000		[0.040563431504779146, -0.013741831764491508]		[-0.31278410571940185, -0.024948448164650472]	[0.9710517394632916, 0.013241247183032101]			[-2.054355349187972, -0.018230937705084216]	[-2.4105610587316733, -0.05517724835340232]		[1.9138689404971956, 0.005086577093607048]			[-3.144376469650524, -0.03310311795758025]	[0.7894609475733887, -0.01398404819337884]
08 11 15 1 58 59.9990000		[0.03238453977428435, -0.016357783460989594]		[-0.31936435991883627, -0.013160508398868842]	[0.9673215838747637, -0.007460311177055701]			[-2.071052239210985, -0.03339378004602622]	[-2.4056117386026017, 0.009898640258143132]		[1.9151123272731638, 0.002486773551936494]			[-3.173878615501053, -0.05900429170105781]	[0.7880722309364501, -0.00277743327387725]
08 11 15 1 59 29.9990000		[0.03160944066985394, -0.0015501982088608202]		[-0.32508877733744157, -0.011448834837210597]	[0.9703170113443775, 0.0059908549392275745]			[-2.092496601251696, -0.04288872408142197]	[-2.4346052263874753, -0.0579869755697473]		[1.9161215669555531, 0.0020184793647786137]			[-3.205165100729573, -0.06257297045704036]	[0.7842209653535974, -0.007702531165705296]	[-1150.3609368932425, -2300.721873786485]
08 11 15 1 59 59.9990000		[0.026361386742792092, -0.010496107854123693]		[-0.33711893524377956, -0.02406031581267598]	[0.9781325772410128, 0.01563113179327047]			[-2.10463979418455, -0.024286385865707416]	[-2.4516735175103577, -0.03413658224576466]		[1.9134248756545276, -0.005393382602051133]			[-3.2277478868190883, -0.04516557217903028]	[0.7825981051773852, -0.0032457203524245415]	[-1150.360299052662, 0.0012756811611325247]
08 11 15 2 0 29.9990000		[0.020879187497484963, -0.010964398490614258]		[-0.3494962722361379, -0.024754673984716646]	[0.975871877890313, -0.004521398701399448]			[-2.130936589483099, -0.05259359059709823]	[-2.476880332341807, -0.05041362966289853]		[1.9186083393233275, 0.010366927337599918]			[-3.2520504202502707, -0.048605066862364765]	[0.782347813481465, -0.0005005833918403368]	[-1150.3388708384837, 0.042856428356571996]
08 11 15 2 0 59.9990000		[0.0050219856511830585, -0.03171440369260381]		[-0.35866825837911165, -0.01834397228594753]	[0.9783667219662675, 0.004989688151908922]			[-2.1364107146491733, -0.010948250332148746]	[-2.4891607819453156, -0.024560899207017428]		[1.9176233206926554, -0.0019700372613442596]			[-3.3138159964737497, -0.123531152446958]	[0.7740478111627453, -0.01660000463743927]	[-1150.348947104972, -0.02015253297668096]
08 11 15 2 1 29.9990000		[0.0027209153140574927, -0.004602140674251132]		[-0.3790791571864247, -0.04082179761462612]	[0.9766227517957304, -0.003487940341074136]			[-2.144460424382487, -0.016099419466627296]	[-2.5176456116651025, -0.05696965943957366]		[1.9179139815969393, 0.0005813218085677363]			[-3.330771251680744, -0.03391051041398896]	[0.7719243675928738, -0.004246887139743194]	[-1150.3421569285993, 0.01358035274552094]
08 11 15 2 1 59.9990000		[0.0022041837637516437, -0.0010334631006116979]		[-0.3912627198096743, -0.0243671252464992]	[0.9837278129944025, 0.014210122397344094]			[-2.171572686511354, -0.05422452425773372]	[-2.5295708077344443, -0.023850392138683674]		[1.9177121343727777, -0.0004036944483232219]			[-3.347726508665801, -0.03391051397011324]	[0.7714318570924661, -0.0009850210008153226]	[-1150.3236514776277, 0.03701090194317658]
08 11 15 2 2 29.9990000		[0.0018650783858902287, -0.0006782107557228301]		[-0.39758460815937724, -0.012643776699405862]	[0.9802802430467636, -0.00689513989527768]			[-2.1832556651115738, -0.02336595720043988]	[-2.557660016490331, -0.05617841751177366]		[1.909412130868077, -0.016600007009401452]			[-3.369154722251551, -0.0428564271715004]	[0.7739832197185024, 0.00510272525207256]	[-1150.3309341638155, -0.014565372375727748]
08 11 15 2 2 59.9990000		[-0.00894591557153035, -0.021621987914841156]		[-0.415516809991459, -0.03586440366416355]	[0.9885802453654833, 0.01660000463743927]			[-2.205531642286587, -0.04455195435002679]	[-2.5649346285995307, -0.014549224218399104]		[1.9062552241975936, -0.00631381334096659]			[-3.3990767124869308, -0.05984398047075957]	[0.7695021866693423, -0.008962066098320065]	[-1150.3261947660644, 0.009478795502218418]
08 11 15 2 3 29.9990000		[-0.006047374676199979, 0.005797081790660741]		[-0.42173373724472185, -0.012433854506525677]	[0.9923426984532853, 0.007524906175603974]			[-2.2044981790368183, 0.002066926499537658]	[-2.579427335452692, -0.028985413706323016]		[1.9093556146890478, 0.006200780982908327]			[-3.4525019171833264, -0.10685040939279133]	[0.7648112346869311, -0.009381903964822413]	[-1150.3163768654445, 0.019635801239928696]
08 11 15 2 3 59.9990000		[-0.012829476876504486, -0.013564204400609015]		[-0.4397063087199058, -0.03594514295036788]	[0.9750483360912767, -0.034588724724017084]			[-2.224319680899498, -0.03964300372535945]	[-2.5982153739173555, -0.03757607692932652]		[1.9037119356489711, -0.011287358080153354]			[-3.4790812993087457, -0.05315876425083843]	[0.7597165835122723, -0.010189302349317586]	[-1150.309449432124, 0.0138548666409406]
08 11 15 2 4 29.9990000		[-0.01251459373634134, 0.0006297662803262938]		[-0.4465207068969903, -0.013628796354169026]	[0.9781406525053171, 0.006184632828080794]			[-2.2455218250233884, -0.04240428824778064]	[-2.631802929482774, -0.06717511113083674]		[1.903203278176079, -0.0010173149457841646]			[-3.5304799481946247, -0.10279729777175817]	[0.7596035475962708, -0.0002260718320030719]	[-1150.304338633533, 0.010221597181953257]
08 11 15 2 4 59.9990000		[-0.02101644387221313, -0.017003700271743583]		[-0.4558218759702868, -0.018602338146592956]	[0.9765823837733478, -0.0031165374639385846]			[-2.27514507968408, -0.0592465093213832]	[-2.651656726178885, -0.03970759339222241]		[1.8983831409350387, -0.009640274482080713]			[-3.5793353073468097, -0.09771071830436995]	[0.7482273782079574, -0.022752338776626857]	[-1150.2995588660924, 0.009559534881191212]
08 11 15 2 5 29.9990000		[-0.02442364283342613, -0.0068143979224259965]		[-0.4633064104582445, -0.014969068975915434]	[0.9848743108268536, 0.016583854107011575]			[-2.2955317566811573, -0.040773353994154604]	[-2.663040970239308, -0.022768488120846087]		[1.9085966643342545, 0.020427046798431547]			[-3.6116229587705675, -0.06457530284751556]	[0.7490105496126489, 0.001566342809383059]	[-1150.290080070442, 0.01895759130093211]
08 11 15 2 5 59.9990000		[-0.027104188347948366, -0.0053610910290444735]		[-0.47235728765554086, -0.018101754394592717]	[0.9989471738881548, 0.028145726122602355]			[-2.310734969563782, -0.030406425765249875]	[-2.683225798233593, -0.04036965598857023]		[1.9033405351437978, -0.010512258380913408]			[-3.646833373919435, -0.07042083029773494]	[0.7426967350838822, -0.01262762905753334]	[-1150.2932854212154, -0.006410701546883502]
08 11 15 2 6 29.9990000		[-0.03550915072628413, -0.016809924756671535]		[-0.47230884405325924, 9.688720456324518e-05]	[1.0003924078891941, 0.0028904680020787055]			[-2.3413755394649343, -0.061281139802304097]	[-2.7075687020583246, -0.04868580764946273]		[1.9074905368943291, 0.008300003501062747]				[0.7425352570662653, -0.00032295603523380123]	[-1150.289070829057, 0.008429184316810279]
08 11 15 2 6 59.9990000		[-0.033264598347159335, 0.004489104758249596]		[-0.4850333600752492, -0.02544903204397997]	[0.9992378347924387, -0.002309146193510969]			[-2.358863675270186, -0.03497627161050332]	[-2.729610534953622, -0.04408366579059475]		[1.9097431621667056, 0.004505250544752926]				[0.7389746523876966, -0.007121209357137559]	[-1150.2771214105292, 0.023898837055639888]
08 11 15 2 7 29.9990000		[-0.042073256359799416, -0.01761731602528016]		[-0.49975213720426837, -0.029437554258038286]	[0.9833079680165611, -0.0318597335517552]			[-2.372540914995625, -0.02735447945087799]	[-2.7421574255967016, -0.025093781286159356]		[1.9101549330662237, 0.0008235417990363203]				[0.7423737778644863, 0.006798250953579554]	[-1150.2778561382775, -0.0014694554965899442]
08 11 15 2 7 59.9990000		[-0.05283580762443307, -0.021525102529267315]		[-0.5028040833167324, -0.006103892224928131]	[0.9821856900489365, -0.002244555935249082]			[-2.404190726503657, -0.06329962301606429]	[-2.778118715243295, -0.07192257929318657]		[1.9169854791471153, 0.013661092161783017]				[0.7404925519131211, -0.0037624519027303904]	[-1150.280181430628, -0.00465058470126678]
08 11 15 2 8 29.9990000		[-0.0560653798183921, -0.006459144387918059]		[-0.5152783074736362, -0.024948448313807603]	[0.987740556594872, 0.011109733091871021]			[-2.432820887415801, -0.05726032182428753]	[-2.7902619078803355, -0.024286385274081113]		[1.9218136904673884, 0.009656422640546225]				[0.7273320443309785, -0.0263210151642852]	[-1150.28068201417, -0.0010011670838139253]
08 11 15 2 8 59.9990000		[-0.061604097614690545, -0.011077435592596885]		[-0.5209058377258771, -0.011255060504481662]	[0.9776885112123637, -0.020104090765016736]			[-2.459367974115594, -0.053094173399586]	[-2.819037401468563, -0.05755098717645524]		[1.9230328526373341, 0.002438324339891551]				[0.7293828223773744, 0.004101556092791725]	[-1150.2723093472187, 0.016745333902690618]
08 11 15 2 9 29.9990000		[-0.07000098591197457, -0.016793776594568044]		[-0.5272277260392002, -0.012643776626646286]	[0.9886771331239288, 0.021977243823130266]			[-2.493625665318177, -0.06851538240516675]	[-2.8461577361952095, -0.05424066945329287]		[1.922758341073859, -0.0005490231269504875]				[0.7298511106419028, 0.000936576529056765]	[-1150.2584867764476, 0.027645141542052443]
08 11 15 2 9 59.9990000		[-0.07088104448303056, -0.0017601171421119943]		[-0.5321608981957979, -0.009866344313195441]	[0.992383067661649, 0.007411869075440335]			[-2.5252754769753665, -0.06329962331437855]	[-2.85625822367831, -0.020200974966201102]		[1.9184468613057106, -0.008622959536296548]				[0.7226976073416154, -0.014307006600574823]	[-1150.2666495213548, -0.016325489814335015]
08 11 15 2 10 29.9990000		[-0.07573347744619241, -0.009704865926323691]		[-0.5424147911726322, -0.020507785953668645]	[0.9883138055110976, -0.008138524301102734]			[-2.5447901693314634, -0.03902938471219386]	[-2.868708227748357, -0.024900008140093632]		[1.9137155377447925, -0.009462647121836198]				[0.7191773742433725, -0.007040466196485795]	[-1150.2592295783488, 0.014839886011941415]
08 11 15 2 10 59.9990000		[-0.08373474359723332, -0.016002532302081818]		[-0.5453698500641622, -0.005910117783059832]	[0.9786493087922281, -0.019328993437738973]		[0.05031674102428951, 0.10063348204857903]	[-2.5657016519580793, -0.041822965253231814]	[-2.892179145302407, -0.04694183510810035]		[1.9188101889194513, 0.010189302349317586]				[0.7127989670843817, -0.01275681431798148]	[-1150.257711679269, 0.003035798159544356]
08 11 15 2 11 29.9990000		[-0.09358494056868949, -0.019700393942912342]		[-0.5651509822018852, -0.03956226427544607]	[0.9781325772410128, -0.0010334631024306873]		[0.09070254632024444, 0.08077161059190985]	[-2.6020262696620193, -0.07264923540788004]	[-2.9035956838993116, -0.022833077193809004]		[1.9185841170874482, -0.0004521436640061438]				[0.7173445903918036, 0.00909124661484384]	[-1150.2613691700758, -0.00731498161349009]
08 11 15 2 11 59.9990000		[-0.09899447429052088, -0.010819067443662789]		[-0.5774072102358332, -0.024512456067895982]	[0.9825328695042117, 0.00880058452639787]		[0.16067123662105587, 0.13993738060162286]	[-2.6594077008903696, -0.11476286245670053]	[-2.924741313029699, -0.042291258260775066]		[1.9198920953076595, 0.002615956440422451]				[0.7078173506397434, -0.019054479504120536]	[-1150.2389074929433, 0.0449233542649381]
08 11 15 2 12 29.9990000		[-0.10007638127171958, -0.0021638139623973984]		[-0.5978746265373047, -0.04093483260294306]	[0.9764209057557309, -0.01222392749696155]		[0.23109206699155038, 0.14084166074098903]	[-2.6728346487707313, -0.02685389576072339]	[-2.9477035719258993, -0.045924517792400366]		[1.9146036698020907, -0.010576851011137478]				[0.7047331106768979, -0.006168479925690917]	[-1150.2602953373212, -0.042775688755682495]
08 11 15 2 12 59.9990000		[-0.1081987562301947, -0.01624474991695024]		[-0.605052351629638, -0.014355450184666552]	[0.983614778264382, 0.014387745017302223]		[0.34280298305748147, 0.22342183213186217]	[-2.7021672419323295, -0.058665186323196394]	[-2.9885011481565016, -0.08159515246120463]		[1.9104940384422662, -0.008219262719649123]				[0.6985727000846964, -0.01232082118440303]	[-1150.245633077483, 0.029324519676265478]
08 11 15 2 13 29.9990000		[-0.11376169507639133, -0.01112587769239326]		[-0.6046244332392234, 0.0008558367808291223]	[0.97438627468091, -0.018457007166944095]		[0.4256576680818398, 0.16570937004871666]	[-2.7370304780706647, -0.06972647227667039]	[-3.0005716764565022, -0.02414105660000132]		[1.9170742916412564, 0.013160506397980498]				[0.6895218238605594, -0.018101752448274055]	[-1150.2435015598348, 0.004263035296389717]
08 11 15 2 13 59.9990000		[-0.12635702782063163, -0.02519066548848059]		[-0.6230733667707682, -0.03689786706308951]	[0.9740875396973934, -0.0005974699670332484]		[0.50265875261357, 0.15400216906346031]	[-2.759871630305497, -0.045682304469664814]	[-3.026012634827339, -0.050881916741673194]		[1.910816995661662, -0.012514591959188692]				[0.687067347807897, -0.004908952105324715]	[-1150.2295578801063, 0.027887359457054117]
08 11 15 2 14 29.9990000		[-0.139897011766152, -0.027079967891040724]		[-0.6412639343070623, -0.03638113507258822]	[0.9829284934321549, 0.01768190746952314]		[0.5191780163895601, 0.033038527551980224]	[-2.7864994563096843, -0.053255652008374454]	[-3.0197230413484704, 0.012579186957736965]		[1.9102195245104667, -0.0011949423023907002]				[0.6803740586947242, -0.013386578226345591]	[-1150.231519845363, -0.003923930513337837]
08 11 15 2 14 59.9990000		[-0.14016345102754713, -0.0005328785227902699]		[-0.6524786251593468, -0.022429381704569096]	[0.9838650687752306, 0.0018731506861513483]		[0.5800554598154122, 0.1217548868517042]	[-2.804399362346885, -0.035799812074401416]	[-3.039883648292175, -0.04032121388740961]		[1.9067638828546478, -0.006911283311637817]				[0.6751421505523467, -0.010463816284755012]	[-1150.236113912254, -0.009188133782117802]
08 11 15 2 15 29.9990000		[-0.14772064996213885, -0.015114397869183449]		[-0.6726634538954386, -0.04036965747218346]	[0.984462539928245, 0.001194942306028679]		[0.6610127708045184, 0.16191462197821238]	[-2.8276119154597836, -0.04642510622579721]	[-3.060221881410257, -0.04067646623616383]		[1.898754541442031, -0.016018682825233554]				[0.6710244463010895, -0.008235408502514474]	[-1150.236654865893, -0.001081907277693972]
08 11 15 2 15 59.9990000		[-0.1559076169578475, -0.01637393399141729]		[-0.6754005166258139, -0.005474125460750656]	[0.988507578656936, 0.008090077457381994]		[0.723916771077711, 0.1258080005463853]	[-2.8499363359223935, -0.0446488409252197]	[-3.0825301541597128, -0.044616545498911364]		[1.8963162147301773, -0.004876653423707467]				[0.6668260024489427, -0.008396887704293476]	[-1150.2243501944981, 0.02460934278951754]
08 11 15 2 16 29.9990000		[-0.1629238632904162, -0.014032492665137397]		[-0.6856624836073024, -0.020523933962977026]	[0.9912688649583288, 0.005522572602785658]		[0.789533612143714, 0.13123368213200592]	[-2.871065814671965, -0.042258957499143435]	[-3.0813917304056986, 0.002276847508028368]		[1.8932804156829661, -0.00607159809442237]				[0.6612146197239781, -0.011222765449929284]	[-1150.2244955249507, -0.00029066090519336285]
08 11 15 2 16 59.9990000		[-0.17395285381644499, -0.022057981052057585]		[-0.6918713368922909, -0.012417706569976872]	[0.9955076792039108, 0.008477628491164069]		[0.8577664072781772, 0.13646559026892646]	[-2.880932158912401, -0.01973268848087173]	[-3.092404572181863, -0.0220256835523287]		[1.8895341119368823, -0.007492607492167736]				[0.6586551830187091, -0.005118873410538072]	[-1150.2051746070738, 0.038641835753878695]
08 11 15 2 17 29.9990000		[-0.1812193924397434, -0.014533077246596804]		[-0.6891423480919912, 0.005457977600599406]	[0.9868201282224618, -0.017375101962898043]		[0.9062584397070168, 0.09698406485767919]	[-2.9171598895991337, -0.07245546137346537]	[-3.1217936838943388, -0.05877822342495165]		[1.8938052213125047, 0.008542218751244945]				[0.6539561545851029, -0.00939805686721229]	[-1150.2157353096318, -0.021121405115991365]
08 11 15 2 17 59.9990000		[-0.18261618256292422, -0.002793580246361671]		[-0.6999937119999231, -0.02170272781586391]	[0.987740556594872, 0.0018408567448204849]		[0.942881792987464, 0.07324670656089438]	[-2.9424958865020017, -0.05067199380573584]	[-3.139176857565303, -0.03476634734192885]		[1.8938698127567477, 0.00012918288848595694]				[0.6533263894889387, -0.0012595301923283841]	[-1150.2080166309015, 0.015437357460541536]
08 11 15 2 18 29.9990000		[-0.19857027098260005, -0.031908176839351654]		[-0.710352565998619, -0.0207177079973917]	[0.9887740185113216, 0.0020669238328991923]		[0.9802640957332187, 0.07476460549150943]	[-2.970835386066028, -0.056678999128052965]	[-3.1545334766104816, -0.030713238090356754]		[1.8928524989969446, -0.002034627519606147]				[0.6447276521885215, -0.01719747460083454]	[-1150.2012183805427, 0.013596500717540039]
08 11 15 2 18 59.9990000		[-0.20195324830092432, -0.00676595463664853]		[-0.7184507193142053, -0.016196306631172774]	[0.9885560231286945, -0.00043599076525424607]		[1.0334067128642346, 0.10628523426203174]	[-2.9746382078064926, -0.007605643480928847]	[-3.1852224889084937, -0.061378024596024254]		[1.8909712718595983, -0.0037624542746925727]				[0.6422489550841419, -0.0049573942087590694]	[-1150.2077663392042, -0.013095917322971218]
08 11 15 2 19 29.9990000		[-0.20580451388377696, -0.007702531165705296]		[-0.7087054840321798, 0.019490470564051066]	[0.984922752928469, -0.007266540400451049]		[1.049263914264884, 0.031714402801299]	[-2.9942094177149556, -0.03914241981692612]	[-3.1974544940400165, -0.024464010263045566]		[1.8896632936393871, -0.002615956440422451]				[0.6306467150479875, -0.023204480072308797]	[-1150.19736711496, 0.020798448488676513]
08 11 15 2 19 59.9990000		[-0.21201336776175594, -0.012417707755957963]		[-0.7163434233098087, -0.015275878555257805]	[0.9796989188662337, -0.01044766812447051]		[1.0833439789967088, 0.06816012946364935]	[-3.0331176935815165, -0.07781655173312174]	[-3.2200534300651498, -0.045197872050266596]		[1.8846736054874782, -0.009979376303817844]				[0.6253179215200362, -0.010657587055902695]	[-1150.2063130314204, -0.01789183292112284]
08 11 15 2 20 29.9990000		[-0.2203214423807367, -0.01661614923796151]		[-0.7268153124841774, -0.020943778348737396]	[0.9804659444853314, 0.0015340512381953886]		[1.1066534192759718, 0.04661888055852614]	[-3.0589865700549126, -0.05173775294679217]	[-3.2294111165361983, -0.01871537294209702]		[1.8888155319746147, 0.008283852974273032]				[0.6245428218226152, -0.0015501993948419113]	[-1150.197867698946, 0.016890664948732592]
08 11 15 2 20 59.9990000		[-0.2214114228481776, -0.0021799609348818194]		[-0.7412757236143079, -0.028920822260261048]	[0.9820968775547954, 0.0032618661389278714]		[1.1342016736507503, 0.05509650874955696]	[-3.093591440398086, -0.06920974068634678]	[-3.2339567398445297, -0.00909124661666283]		[1.8848754527116398, -0.00788015852594981]				[0.6291691847327456, 0.009252725820260821]	[-1150.2019288867218, -0.008122375551465666]
08 11 15 2 21 29.9990000		[-0.23054304045035678, -0.018263235204358352]		[-0.756801894014643, -0.03105234080067021]	[0.986634426783894, 0.009075098458197317]		[1.1552342650884384, 0.042065182875376195]	[-3.117159246414303, -0.04713561203243444]	[-3.2523007122806575, -0.036687944872255684]		[1.8800310944207013, -0.009688716581877088]				[0.6176638336419273, -0.02301070218163659]	[-1150.1840532022538, 0.03575136893596209]
08 11 15 2 21 59.9990000		[-0.24028020150581142, -0.01947432211090927]		[-0.7584489759829012, -0.00329416393651627]	[0.9847935712259641, -0.003681711115859798]		[1.192212871308584, 0.07395721244029119]	[-3.134332498690128, -0.03434650455164956]	[-3.2738177395460752, -0.04303405453083542]		[1.880006873370803, -4.844209979637526e-05]				[0.6138610101588711, -0.007605646966112545]	[-1150.182712929497, 0.002680545513612742]
08 11 15 2 22 29.9990000		[-0.24392961808553082, -0.0072988331594388]		[-0.7632933348668303, -0.00968871776785818]	[0.978560496298087, -0.012466149855754338]		[1.217258206641418, 0.05009067066566786]	[-3.161719274288771, -0.054773551197286]	[-3.2832319433823614, -0.01882840767257221]		[1.8696157237973239, -0.020782299146958394]				[0.6117052714598685, -0.004311477398005081]	[-1150.1758420139122, 0.013741831169681973]
08 11 15 2 22 59.9990000		[-0.24781317939050496, -0.007767122609948274]		[-0.7689773825222801, -0.011368095310899662]	[0.984543280714206, 0.011965568832238205]		[1.229264142608372, 0.02401187193390797]	[-3.1919561476934177, -0.06047374680929351]	[-3.3224712508809944, -0.07847861499726605]		[1.8753643634881882, 0.011497279381728731]				[0.6082173323047755, -0.00697587831018609]	[-1150.171441721056, 0.008800585712378961]
08 11 15 2 23 29.9990000		[-0.2567752437116724, -0.017924128642334836]		[-0.7933122122685745, -0.048669659492588835]	[0.9845997968941447, 0.00011303235987725202]		[1.2376852534398495, 0.016842221662955126]	[-3.2282161740095034, -0.07252005263217143]	[-3.3460309821149394, -0.047119462467890116]		[1.8713758409394359, -0.007977045097504742]				[0.6041803676544077, -0.008073929300735472]	[-1150.1705858844243, 0.0017116732633439824]
08 11 15 2 23 59.9990000		[-0.26161960259742045, -0.009688717771496158]		[-0.8129318655719544, -0.03923930660675978]	[0.9780760586900215, -0.013047476408246439]		[1.2507327268831432, 0.026094946886587422]	[-3.2645165699577774, -0.07260079189654789]	[-3.3607336114571353, -0.029405258684391814]		[1.87066533387042, -0.001421014138031751]				[0.6045598422388139, 0.0007589491688122507]	[-1150.1684139966792, 0.004343775490269763]
08 11 15 2 24 29.9990000		[-0.2777674653480062, -0.032295725501171546]		[-0.8279816737776855, -0.03009961641146219]	[0.9890404595507789, 0.0219288017215149]		[1.2886236872509471, 0.07578192073560786]	[-3.296182529289581, -0.06333191866360721]	[-3.376413186536297, -0.031359150158323246]		[1.8686064829307725, -0.004117701879295055]				[0.6007408717850922, -0.007637940907443409]	[-1150.1714901649352, -0.006152336512059264]
08 11 15 2 24 59.9990000		[-0.28973303181010124, -0.023931132924190024]		[-0.8478435452925623, -0.03972374302975368]	[0.9920035918912617, 0.005926264680965687]	[0.008348445150659245, 0.01669689030131849]	[1.299814156089269, 0.022380937676643953]	[-3.3446018964186806, -0.09683873425819911]	[-3.4042117332020325, -0.055597093331471115]		[1.8702858592860139, 0.003358752710482804]				[0.6033568270413525, 0.005231910512520699]	[-1150.166936467548, 0.009107394774218847]
08 11 15 2 25 29.9990000		[-0.297306379496149, -0.015146695372095564]		[-0.8556914066157333, -0.015695722646341892]	[0.9848743108268536, -0.014258562128816266]	[0.014371597997524077, 0.012046305693729664]	[1.3145733027977258, 0.029518293416913366]	[-3.378819218080025, -0.06843464332268923]	[-3.4110261299398417, -0.013628793475618295]		[1.8693008406553417, -0.0019700372613442596]				[0.5968653863365034, -0.012982881409698166]	[-1150.1654508640422, 0.0029712070117966505]
08 11 15 2 25 59.9990000		[-0.30966756870111567, -0.0247223784099333]		[-0.8767482202874817, -0.04211362734349677]	[0.9868604986158971, 0.00397237557808694]	[0.03552529853914166, 0.04230740108323516]	[1.3295100765681127, 0.029873547540773874]	[-3.3843902308199176, -0.011142025479784934]	[-3.4419412140696295, -0.06183016825957566]		[1.8666283692200523, -0.0053449428705789614]				[0.5928041970801132, -0.008122378512780415]	[-1150.1604934701309, 0.009914787822708604]
08 11 15 2 26 29.9990000		[-0.3221417920431122, -0.024948446683993097]		[-0.896012620502006, -0.038528800429048715]	[0.9938686696859804, 0.014016342140166671]	[0.04741819962782756, 0.023785802177371806]	[1.351196656225511, 0.043373159314796794]	[-3.42904714586075, -0.08931383008166449]	[-3.45851699528464, -0.03315156243002093]		[1.8708591070171678, 0.00846147559423116]				[0.585997873235101, -0.01361264769002446]	[-1150.1615430810944, -0.002099221926982864]
08 11 15 2 26 59.9990000		[-0.32751903063581267, -0.010754477185400901]		[-0.9152770210148446, -0.03852880102567724]	[0.9877567047515186, -0.012223929868923733]	[0.04966275248807506, 0.00448910572049499]	[1.3720193254685, 0.041645338485977845]	[-3.45635318209861, -0.0546120724757202]	[-3.468859701571432, -0.020685412573584472]		[1.8734346942510456, 0.005151174467755482]				[0.583503029160056, -0.004989688150089933]	[-1150.1503929817586, 0.02230019867147348]
08 11 15 2 27 29.9990000		[-0.3383138776225678, -0.021589693973510293]		[-0.9360512469720561, -0.04154845191442291]	[0.9830496022414081, -0.009414205020220834]	[0.07632287436263141, 0.053320243749112706]	[1.3818049304045417, 0.019571209872083273]	[-3.5084784838400083, -0.10425060348279658]	[-3.4872924888728676, -0.036865574602870765]		[1.8721670864233602, -0.0025352156553708483]				[0.5780773466867686, -0.010851364946574904]	[-1150.1538566983818, -0.006927433246346482]
08 11 15 2 27 59.9990000		[-0.3468722445322783, -0.017116733819420915]		[-0.938747939753739, -0.005393385563365882]	[0.9913011589014786, 0.016503113320140983]	[0.08177277803315519, 0.010899807341047563]	[1.401779836798596, 0.03994981278810883]	[-3.5234959963963774, -0.030035025112738367]	[-3.5102628242185574, -0.04594067069137964]		[1.8657806051851367, -0.012772962476446992]				[0.5699307518643764, -0.016293189644784434]	[-1150.1522742080065, 0.0031649807506255456]
08 11 15 2 28 29.9990000		[-0.35684355031298765, -0.019942611561418744]		[-0.9498657436633948, -0.022235607819311554]	[0.994861764765119, 0.007121211727280752]	[0.09444885060111119, 0.025352145135911996]	[1.4199219611200533, 0.03628424864291446]	[-3.5614596222112596, -0.07592725162976421]	[-3.5265317951859743, -0.032537941934833725]		[1.8676860533723811, 0.0038108963744889475]				[0.5615015666571708, -0.016858370414411183]	[-1150.1470988175274, 0.010350780958106043]
08 11 15 2 28 59.9990000		[-0.3688333384179714, -0.02397957620996749]		[-0.9552833517609542, -0.010835216195118846]	[0.9909216843170725, -0.007880160896093003]	[0.10327365758621454, 0.0176496139702067]	[1.4318471580791083, 0.023850393918110058]	[-3.6115502931734227, -0.10018134192432626]	[-3.575871590167708, -0.09867958996346715]		[1.8652154303472344, -0.004941246050293557]				[0.5512315235228016, -0.020540086268738378]	[-1150.142181793713, 0.009834047628828557]
08 11 15 2 29 29.9990000		[-0.3818565896272048, -0.026046502418466844]		[-0.9457399647399143, 0.019086774042079924]	[0.9905502849960612, -0.0007427986420225352]	[0.12418514021373994, 0.041822965255050804]	[1.4635373389428423, 0.06338036172746797]	[-3.6351988384576543, -0.04729709056846332]	[-3.580231512037699, -0.008719843739982025]		[1.8665960729049402, 0.002761285115411738]				[0.5531773421025719, 0.0038916371595405512]	[-1150.1425128247147, -0.0006620620033572777]
08 11 15 2 29 59.9990000		[-0.3861196261095756, -0.008526072964741616]		[-0.9639628283675847, -0.0364457272553409]	[0.9884995057636843, -0.004101558464753907]	[0.13761208824234927, 0.026853896057218662]	[1.486766039768554, 0.046457401651423424]	[-3.689697876057835, -0.1089980752003612]	[-3.600061088868756, -0.03965915366211448]		[1.8672016181371873, 0.0012110904644941911]				[0.5461691686632548, -0.014016346878634067]	[-1150.1318148657833, 0.021395917862719216]
08 11 15 2 30 29.9990000		[-0.3980125270481949, -0.023785801877238555]		[-0.9851811197604547, -0.04243658278574003]	[0.9912123464073375, 0.005425681287306361]	[0.15111977572450996, 0.02701537496432138]	[1.512691433672444, 0.05185078780777985]	[-3.7252877660866943, -0.07117978005771874]	[-3.636377633234815, -0.07263308873211827]		[1.8662408193722513, -0.0019215975298720878]				[0.5391448482514534, -0.01404864082360291]	[-1150.1245967710393, 0.014436189488151285]
08 11 15 2 30 59.9990000		[-0.40689385117730126, -0.01776264825821272]		[-0.9875710034812073, -0.004779767441505101]	[0.9889112766632024, -0.004602139488270041]	[0.15438971786807087, 0.006539884287121822]	[1.5215323885913676, 0.017681909837847343]	[-3.7230755088367005, 0.004424514499987708]	[-3.6599696607835313, -0.047184055097432065]		[1.8624218501026917, -0.0076379385391192045]				[0.5368841477138631, -0.00452140107518062]	[-1150.12139949427, 0.006394553538484615]
08 11 15 2 31 29.9990000		[-0.4133045528724324, -0.012821403390262276]		[-0.9878939609970985, -0.0006459150317823514]	[0.987675965150629, -0.0024706230251467787]	[0.17051335897576791, 0.03224728221539408]	[1.539642216896027, 0.03621965660931892]	[-3.730632708660778, -0.015114399648155087]	[-3.6957210303119155, -0.0715027390567684]		[1.858061928232928, -0.008719843739527278]				[0.5336868718350161, -0.006394551757693989]	[-1150.1142621382382, 0.01427471206352493]
08 11 15 2 31 59.9990000		[-0.41773714144983387, -0.00886517715480295]		[-1.0012078739982826, -0.026627826002368238]	[0.9923588442397886, 0.009365758178319084]	[0.17312931304604717, 0.005231908140558517]	[1.5528027253658365, 0.026321016939618858]	[-3.758939912502683, -0.056614407683809986]	[-3.718239224364993, -0.045036388106154845]		[1.85149782082226, -0.01312821482133586]				[0.5244906633797655, -0.018392416910501197]	[-1150.1133174885194, 0.001889299437607406]
08 11 15 2 32 29.9990000		[-0.42672342682271847, -0.01797257074576919]		[-1.0114213973974984, -0.020427046798431547]	[0.9911558290423272, -0.002406030394922709]	[0.18147775805755373, 0.01669689002301311]	[1.568514596167006, 0.03142374160233885]	[-3.78060227066635, -0.04332471632733359]	[-3.738197981712915, -0.03991751469584415]		[1.8521033660526882, 0.0012110904608562123]				[0.5214629395959491, -0.006055447567632655]	[-1150.1124455037307, 0.0017439695775465225]
08 11 15 2 32 59.9990000		[-0.4286450225754379, -0.0038431915054388814]		[-1.0160719819505175, -0.009301169106038287]	[0.9957014523506587, 0.00909124661666283]	[0.19149750697670243, 0.020039497838297393]	[1.583184929788331, 0.029340667242649946]	[-3.8312419689009403, -0.10127939646918094]	[-3.7710508103449456, -0.0657056572640613]		[1.8462416916299844, -0.0117233488454076]				[0.5223349246807629, 0.0017439701696275733]	[-1150.1166600957408, -0.008429184020315006]
08 11 15 2 33 29.9990000		[-0.45082411302973924, -0.04435818090860266]		[-1.0246061272155202, -0.01706829053000547]	[0.9893795649277308, -0.01264377484585566]	[0.2089856424854588, 0.03497627101751277]	[1.5931885306981712, 0.02000720181968063]	[-3.878514837826515, -0.09454573785114917]	[-3.788813459785956, -0.03552529888202116]		[1.847218638553386, 0.001953893846803112]				[0.5158273346351052, -0.013015180091315415]	[-1150.1242092220796, -0.015098252677489654]
08 11 15 2 33 59.9990000		[-0.45515173977037193, -0.00865525348126539]		[-1.0390988346607628, -0.028985414890485117]	[0.994635694119097, 0.010512258382732398]	[0.21941716230321617, 0.020863039635514724]	[1.598945244171773, 0.011513426947203698]	[-3.8783775810079533, 0.0002745136371231638]	[-3.824920080477682, -0.07221324138345153]		[1.8441020987174852, -0.0062330796718015336]				[0.5040555425039202, -0.023543584262370132]	[-1150.1179680730725, 0.01248229801421985]
08 11 15 2 34 29.9990000		[-0.46012528213395854, -0.009947084727173205]		[-1.0628442670367804, -0.04749086475203512]	[0.9980025220947937, 0.0067336559513933025]	[0.23400675632274215, 0.02917918803905195]	[1.6246284201606613, 0.0513663519777765]	[-3.930551326035129, -0.10434749005435151]	[-3.846009189871893, -0.04217821878842187]		[1.84411017398088, 1.6150526789715514e-05]				[0.49979250602154934, -0.008526072964741616]	[-1150.116538987228, 0.00285817168878566]
08 11 15 2 34 59.9990000		[-0.46887742337457894, -0.017504282481240807]		[-1.0714510775287636, -0.017213620983966393]	[0.9945630297816024, -0.006878984626382589]	[0.2527786470745923, 0.0375437815037003]	[1.6451039102448703, 0.04095098016841803]	[-3.987141511926893, -0.11318037178352824]	[-3.87837758089654, -0.06473678204929456]		[1.8399763192010141, -0.008267709559731884]				[0.49524688271230843, -0.009091246618481819]	[-1150.1123082470608, 0.008461480334517546]
08 11 15 2 35 29.9990000		[-0.48124668665877834, -0.02473852656839881]		[-1.086290964134605, -0.02967977321168291]	[0.9946760633265512, 0.00022606708989769686]	[0.26174071080367867, 0.017924127458172734]	[1.6303124672231206, -0.029582886043499453]	[-4.010781983502966, -0.04728094315214548]	[-3.9205235033703048, -0.08429184494752917]		[1.8322657151420572, -0.015421208117913919]				[0.4854855017929367, -0.019522761838743463]	[-1150.1040001718493, 0.016616150423033105]
08 11 15 2 35 59.9990000		[-0.48826293299134704, -0.014032492665137397]		[-1.1043765707945568, -0.03617121331990347]	[0.9972112766108694, 0.0050704265686363215]	[0.28480793316703057, 0.046134444726703805]	[1.6322179160033556, 0.0038108975604700386]	[-4.040219537611847, -0.05887510821776231]	[-3.944333527486606, -0.04762004823260213]		[1.8381031685148628, 0.011674906745611224]				[0.4773792726209649, -0.01621245834394358]	[-1150.107673810665, -0.0073472776311973576]
08 11 15 2 36 29.9990000		[-0.507414298475851, -0.038302730969007825]		[-1.1241657766386197, -0.039578411688125925]	[1.0009010641761051, 0.007379575130471494]	[0.2829428553723119, -0.003730155589437345]	[1.654316266263777, 0.04419670052084257]	[-4.074808260113059, -0.06917744500242407]	[-3.976395109449186, -0.06412316392516004]		[1.833549471128208, -0.009107394773309352]				[0.4697655551335629, -0.015227434974804055]	[-1150.1168377222116, -0.01832782309338654]
08 11 15 2 36 59.9990000		[-0.5145920237155224, -0.014355450479342835]		[-1.130253521114355, -0.01217548895147047]	[0.9983658508926965, -0.005070426566817332]	[0.29193721482351975, 0.017988718902415712]	[1.6672507043858786, 0.02586887624420342]		[-4.004710387665909, -0.056630556433447055]		[1.8312241779622127, -0.00465058633199078]				[0.4674806323619123, -0.004569845543301199]	[-1150.110523908275, 0.012627627873371239]
08 11 15 2 37 29.9990000		[-0.5165701365367568, -0.00395622564246878]		[-1.149437182026304, -0.03836732182389824]	[1.0040337497975997, 0.011335797809806536]	[0.3068659139235024, 0.029857398199965246]	[1.6648285246465093, -0.004844359478738625]		[-4.035827319020655, -0.062233862709490495]		[1.8319023887161165, 0.0013564215078076813]				[0.46453364817898546, -0.005893968365853652]	[-1150.0991477382931, 0.022752339963517443]
08 11 15 2 37 59.9990000		[-0.5330974741700629, -0.03305467526661232]		[-1.1732391323603224, -0.04760390066803666]	[0.997946005914855, -0.012175487765489379]	[0.3155373164509001, 0.017342805054795463]	[1.6672830001080001, 0.004908950922981603]		[-4.063714678180872, -0.05577471832043557]		[1.8257984978608874, -0.012207781710458221]				[0.4535853966608556, -0.021896503036259674]	[-1150.1115492972986, -0.0248031180108228]
08 11 15 2 38 29.9990000		[-0.5439003946412413, -0.021605840942356735]		[-1.1831862159051525, -0.019894167089660186]	[1.0018457147843947, 0.007799417739079217]	[0.3296586225014835, 0.028242612101166742]	[1.6711746348973975, 0.007783269578794716]		[-4.10216274138088, -0.07689612640001542]		[1.8193393511010072, -0.012918293519760482]				[0.44666603808582295, -0.01383871715006535]	[-1150.1027083429713, 0.017681908654594736]
08 11 15 2 38 59.9990000		[-0.5506098319128796, -0.013418874543276615]		[-1.205809371498617, -0.04524631118692923]	[0.9966783980871696, -0.010334633394450066]	[0.3640616446018612, 0.06880604420075542]	[1.6697616972105607, -0.0028258753736736253]		[-4.118431712348297, -0.032537941934833725]		[1.8171270938510133, -0.004424514499987708]				[0.4373729442449985, -0.01858618768164888]	[-1150.1059782843736, -0.006539882804645458]
08 11 15 2 39 29.9990000		[-0.5659745235552691, -0.03072938328477903]		[-1.2380324323676177, -0.06444612173800124]	[1.0012078732388545, 0.009058950303369784]	[0.3770848961066804, 0.0260465030096384]	[1.6658458395922935, -0.007831715236534365]		[-4.130679865637148, -0.024496306577702853]		[1.8188791380998737, 0.0035040884977206588]				[0.43126097694039345, -0.012223934609210119]	[-1150.0991638870432, 0.013628794660689891]
08 11 15 2 39 59.9990000		[-0.5703505944711651, -0.00875214183179196]		[-1.2497234854890849, -0.023382106242934242]	[0.9989794678313046, -0.004456810815099743]	[0.3997807178157018, 0.045391643418042804]	[1.6816142283514637, 0.031536777518340386]		[-4.161554580559027, -0.06174942984375776]		[1.8193716462301381, 0.000985016260528937]				[0.42594832919894543, -0.010625295482896036]	[-1150.090129156606, 0.0180694608743579]
08 11 15 2 40 29.9990000		[-0.5823080868558463, -0.02391498476936249]		[-1.267938274444532, -0.036429577910894295]	[0.9982366691901916, -0.001485597282226081]	[0.39049569657072425, -0.018570042489955085]	[1.6765841692122194, -0.010060118278488517]		[-4.197007212733183, -0.0709052643483119]		[1.824272524258049, 0.009801756055821897]				[0.4210232324912795, -0.009850193415331887]	[-1150.0971534776113, -0.014048642010493495]
08 11 15 2 40 59.9990000		[-0.588702640394331, -0.01278910707696923]		[-1.2902546215700568, -0.04463269425104954]	[1.0016519404525752, 0.006830542524767225]	[0.411100369839005, 0.0412093465365615]	[1.6774803753487504, 0.0017924122730619274]		[-4.196668107356345, 0.000678210753676467]		[1.8215193132200511, -0.005506422075995943]				[0.41664716009290714, -0.008752144796744687]	[-1150.0921072703163, 0.010092414589962573]
08 11 15 2 41 29.9990000		[-0.5995136349447421, -0.021621989100822248]		[-1.300145187156886, -0.01978113117365865]	[1.0075620581610565, 0.011820235416962532]	[0.43022751308762963, 0.03825428649724927]	[1.6860952602146426, 0.017229769731784472]		[-4.224620059145877, -0.05590390357906472]		[1.8267512201764475, 0.01046381391279283]				[0.41296544779106625, -0.0073634246036817785]	[-1150.0824912174771, 0.01923210567838396]
08 11 15 2 41 59.9990000		[-0.6082415545424738, -0.01745583919546334]		[-1.3182873114783433, -0.03628424864291446]	[1.0001824854007282, -0.014759145520656602]	[0.43009833020005317, -0.00025836577515292447]	[1.6967770718783868, 0.021363623327488312]		[-4.262099248316645, -0.07495837834153463]		[1.8247327372573636, -0.004036965838167816]				[0.41290893042605603, -0.00011303473002044484]	[-1150.0875374253646, -0.01009241577503417]
08 11 15 2 42 29.9990000		[-0.6239049817595514, -0.03132685443415539]		[-1.3370995718833, -0.03762452080991352]	[1.004615072793058, 0.008865174784659757]	[0.44732809993274714, 0.034459539465387934]	[1.7110921525581944, 0.02863016135961516]		[-4.258926193487241, 0.006346109658807109]		[1.8234489824590128, -0.0025675095967017114]				[0.4067727420697338, -0.012272376712644473]	[-1150.0845904405887, 0.0058939695518347435]
08 11 15 2 42 59.9990000		[-0.6292741465713334, -0.010738329623563914]		[-1.3549268124716036, -0.03565448117660708]	[0.998809915736274, -0.011610314113568165]	[0.4779605960511617, 0.06126499223682914]	[1.719004605027294, 0.015824904938199325]		[-4.289978534583497, -0.062104682192511966]		[1.828236823384941, 0.009575681851856643]				[0.39871495855550165, -0.016115567028464284]	[-1150.0845742924316, 3.229631420254009e-05]
08 11 15 2 43 29.9990000		[-0.648441659324817, -0.03833502550696721]		[-1.3711554145265836, -0.03245720410996]	[0.9880554397350352, -0.0215089520024776]	[0.49993783779882506, 0.04395448349532671]	[1.7198927376775828, 0.0017762653005775064]		[-4.325390797549744, -0.070824525932494]		[1.8304652299775626, 0.004456813185242936]				[0.40098373317050573, 0.004537549230008153]	[-1150.0862375224083, -0.0033264599533140427]
08 11 15 2 43 59.9990000		[-0.6612146191309876, -0.025545919612341095]		[-1.3826688408826158, -0.023026852712064283]	[0.9937314139042428, 0.011351948338415241]	[0.5203083669348416, 0.040741058272033115]	[1.7388745504740655, 0.0379636255929654]		[-4.3351279597909524, -0.019474324482416705]		[1.8248619213318307, -0.011206617291463772]				[0.40067692410775635, -0.0006136181254987605]	[-1150.0866654402794, -0.0008558357421861729]
08 11 15 2 44 29.9990000		[-0.6654453595965606, -0.00846148093114607]		[-1.3997855758843798, -0.034233470003528055]	[0.9923184750323344, -0.002825877743816818]	[0.5323385248420891, 0.02406031581449497]	[1.7467466337348014, 0.015744166521471925]		[-4.377806761973147, -0.08535760436438977]		[1.8225608492157335, -0.004602144232194405]				[0.3956872347716853, -0.009979378672142047]	[-1150.0797380076256, 0.013854865307621367]
08 11 15 2 44 59.9990000		[-0.6721870922920061, -0.01348346539089107]		[-1.415497446389054, -0.031423741009348305]	[0.9944015505798234, 0.004166151094977977]	[0.5506663491205472, 0.036655648556916276]	[1.741272508568727, -0.010948250332148746]		[-4.4117980131737795, -0.06798250240126436]		[1.8197591972639202, -0.005603303903626511]				[0.3995788695629017, 0.007783269582432695]	[-1150.0828706926545, -0.0062653700579176075]
08 11 15 2 45 29.9990000		[-0.6773382605351799, -0.010302336486347485]		[-1.4235552304962766, -0.016115568214445375]	[0.986699018228137, -0.015405064703372773]	[0.5466697530855527, -0.007993192069989163]	[1.7576222197294555, 0.03269942232145695]		[-4.45844111448389, -0.09328620262022014]		[1.8216323491360527, 0.0037463037442648788]				[0.39536427636630833, -0.008429186393186683]	[-1150.0779859639692, 0.00976945737056667]
08 11 15 2 45 59.9990000		[-0.692347699236052, -0.030018877401744245]		[-1.448342199460967, -0.04957393792938092]	[0.9856817044683339, -0.002034627519606147]	[0.5524991317852255, 0.011658757399345632]	[1.7679084080591565, 0.020572376659401925]		[-4.487701043308562, -0.058519857649343976]		[1.8164165903381218, -0.010431517595861806]				[0.3919086347104894, -0.006911283311637817]	[-1150.0814173851668, -0.006862842395094049]
08 11 15 2 46 29.9990000		[-0.6956822326756082, -0.006669066879112506]		[-1.4683251799342543, -0.03996596094657434]	[0.9835744078709467, -0.004214593194774352]	[0.563342421465677, 0.021686579360903124]	[1.7854288392882154, 0.03504086245811777]		[-4.502766999078062, -0.03013191153900152]		[1.8168202836022829, 0.0008073865283222403]				[0.3956387891139457, 0.007460308806912507]	[-1150.087375946755, -0.011917123176317546]
08 11 15 2 46 59.9990000		[-0.7081564569070906, -0.024948448462964734]		[-1.479273431452384, -0.021896503036259674]	[0.9832918210449861, -0.0005651736519212136]	[0.5799504989954585, 0.03321615505956288]	[1.802513278569677, 0.034168878562923055]		[-4.535046576422815, -0.0645591546895048]		[1.8129447981555131, -0.0077509708935394874]				[0.3917471566946915, -0.00778326483850833]	[-1150.0823943309038, 0.00996323170238611]
08 11 15 2 47 29.9990000		[-0.6995738677633199, 0.017165178287541494]		[-1.4901086479421792, -0.02167043297959026]	[0.9827347191003355, -0.0011142038893012796]	[0.589913730104854, 0.01992646221879113]	[1.8212690207183186, 0.03751148429728346]		[-4.574075962617826, -0.07805877239002257]		[1.8172159087152977, 0.008542221119569149]				[0.3892846077469585, -0.004925097895466024]	[-1150.0793181626477, 0.006152336512059264]
08 11 15 2 47 59.9990000		[-0.7146559716893535, -0.030164207852067193]		[-1.5150490217347397, -0.049880747585120844]	[0.9764451268065386, -0.012579184587593772]	[0.6128840654509986, 0.04594067069228913]	[1.8400893549060129, 0.037640668375388486]		[-4.6273073912049085, -0.10646285717416504]		[1.8105306936813577, -0.01337043006788008]				[0.38879209606056975, -0.0009850233727775048]	[-1150.074804835061, 0.009026655173329345]
08 11 15 2 48 29.9990000		[-0.7147770810915972, -0.0002422188044874929]		[-1.5223640036438155, -0.014629963818151737]	[0.9692512531137254, -0.014387747385626426]	[0.6093880528096633, -0.006992025282670511]	[1.874783038503665, 0.06938736719530425]		[-4.639030740049407, -0.02344669768899621]		[1.8113219379793009, 0.0015824885958863888]				[0.38289005124534015, -0.011804089630459202]	[-1150.0738198158383, 0.0019700384455063613]
08 11 15 2 48 59.9990000		[-0.7309087959820317, -0.032263429780869046]		[-1.5251818049400754, -0.005635602592519717]	[0.9652546564848308, -0.007993193257789244]	[0.627748172810243, 0.036720240001159254]	[1.8832848892325273, 0.017003701457724674]		[-4.654516541982389, -0.030971603865964425]		[1.8032722285424825, -0.01609941887363675]				[0.3818242930137785, -0.002131516463123262]	[-1150.0723019163138, 0.0030357990490301745]
08 11 15 2 49 29.9990000		[-0.7406540314113954, -0.01949047085872735]		[-1.5437034047354246, -0.03704319959069835]	[0.951714674318282, -0.02707996433309745]	[0.6437103359003231, 0.03192432618016028]	[1.9142403419773473, 0.061910905489639845]		[-4.708046707923813, -0.10706033188284891]		[1.8055006315789797, 0.004456806072994368]				[0.3763743894905929, -0.01089980704637128]	[-1150.0714622275432, 0.0016793775412224932]
08 11 15 2 49 59.9990000		[-0.7399354514509469, 0.001437159920897102]		[-1.554788912033473, -0.02217101459609694]	[0.9538623401240329, 0.0042953316115017515]	[0.6636125770692161, 0.039804482337785885]	[1.9389546463080478, 0.049428608661401086]		[-4.703638339210897, 0.008816737425831889]		[1.7998004363598739, -0.011400390438211616]				[0.3682843108472298, -0.01618015728672617]	[-1150.0652291526153, 0.012466149855754338]
08 11 15 2 50 29.9990000		[-0.7492043245383684, -0.01853774617484305]		[-1.5650024360256793, -0.02042704798441264]	[0.9401366565189164, -0.027451367210233002]	[0.665291954017448, 0.003358753896463895]	[1.9612629190578446, 0.044616545499593485]		[-4.736806049798361, -0.06633542117492652]		[1.7944958650678018, -0.010609142584144138]				[0.36880104358351673, 0.00103346547257388]	[-1150.0723422861147, -0.014226266998775827]
08 11 15 2 50 59.9990000		[-0.7537660960042558, -0.009123542931774864]		[-1.593438822459575, -0.056872772867791355]	[0.9321999818139375, -0.015873349409957882]	[0.6735112173273592, 0.01643852661982237]	[1.9829494990117382, 0.04337315990778734]		[-4.784652168677212, -0.09569223775770297]		[1.7907253378998575, -0.007541054335888475]				[0.3676949137734482, -0.002212259620137047]	[-1150.0769525008668, -0.009220429504239291]
08 11 15 2 51 29.9990000		[-0.7604916805430548, -0.013451169077598024]		[-1.6011736487544113, -0.01546965258967248]	[0.9493813070739634, 0.03436265052005183]	[0.7187413809506324, 0.09046032724654651]	[2.0118541737083433, 0.05780934939321014]		[-4.815599547936358, -0.0618947585182923]		[1.7905315635689476, -0.000387548661819892]				[0.35753790774106164, -0.020314012064773124]	[-1150.0797622298614, -0.005619457989268994]
08 11 15 2 51 59.9990000		[-0.7745726176835888, -0.028161874281067867]		[-1.624822193667569, -0.04729708982631564]	[0.9500595166427956, 0.0013564191376644885]	[0.714163461327189, -0.009155839246886899]	[2.021179565050261, 0.018650782683835132]		[-4.853748874967437, -0.07629865406215686]		[1.7812303944629093, -0.018602338212076575]				[0.3495447144832724, -0.015986386515578488]	[-1150.0740135901697, 0.01149727938354772]
08 11 15 2 52 29.9990000		[-0.78217018671603, -0.015195138064882485]		[-1.6334532272849174, -0.017262067234696588]	[0.9321919077347047, -0.03573521781618183]	[0.7337508193540998, 0.03917471605382161]	[2.0412755805500638, 0.04019203099960578]		[-4.87518516381715, -0.042872577699426984]		[1.7791069508930377, -0.004246887139743194]				[0.35040055259742076, 0.0017116762282967102]	[-1150.0762581431413, -0.004489105943321192]
08 11 15 2 52 59.9990000		[-0.7942164924825192, -0.02409261153297848]		[-1.6466218089444737, -0.026337163319112733]	[0.9342103894678075, 0.004036963466205634]	[0.7322732902239295, -0.002955058260340593]	[2.0705032124678837, 0.058455263835639926]		[-4.872924462095398, 0.004521403443504823]		[1.7764587016936275, -0.005296498398820404]				[0.33719967580691446, -0.0264017535810126]	[-1150.0706144652868, 0.011287355709100666]
08 11 15 2 53 29.9990000		[-0.795742465492367, -0.003051946019695606]		[-1.6524188919229346, -0.011594165956921643]	[0.9354618503230085, 0.0025029217104020063]	[0.7496887602092102, 0.0348309399705613]	[2.094393974999548, 0.047781525063328445]		[-4.871010939829262, 0.003827044532272339]		[1.771452865385072, -0.01001167261711089]				[0.3336309958649508, -0.0071373598839272745]	[-1150.072552208011, -0.003875485448588734]
08 11 15 2 53 59.9990000		[-0.8081278766367177, -0.02477082228870131]		[-1.6762450636051653, -0.04765234336446156]	[0.9317962849927426, -0.007331130660531926]	[0.7420508210798289, -0.015275878258762532]	[2.1067147944031603, 0.024641638807224808]		[-4.901619213711456, -0.06121654776438846]		[1.7672786425828235, -0.008348445604497101]				[0.31989723936749215, -0.027467512994917342]	[-1150.0801013346459, -0.015098253269570703]
08 11 15 2 54 29.9990000		[-0.8211592019251839, -0.026062650576932356]		[-1.7045118979422114, -0.05653366867409204]	[0.9371170056283518, 0.010641441271218355]	[0.7440531564334378, 0.004004670707217883]	[2.1338028351874527, 0.05417608156858478]		[-4.940446751496211, -0.07765507556950979]		[1.7670444978575688, -0.0004682894505094737]				[0.32359510101196065, 0.007395723288937006]	[-1150.0888454018072, -0.017488134322775295]
08 11 15 2 54 59.9990000		[-0.8377107617925503, -0.0331031197347329]		[-1.7191580099188286, -0.029292223953234497]	[0.9395876298385701, 0.00494124842043675]	[0.7627766034538581, 0.03744689404084056]	[2.147819180288934, 0.02803269020296284]		[-4.967349090840685, -0.053804678688948115]		[1.7658818518666521, -0.0023252919818332884]				[0.30395122443405853, -0.03928775315580424]	[-1150.0956840219665, -0.01367724031842954]
08 11 15 2 55 29.9990000		[-0.8572173799220764, -0.039013236259052064]		[-1.7439449791800143, -0.049573938522371463]	[0.9306740093961707, -0.017827240884798812]	[0.7777053022573455, 0.0298573976069747]	[2.160398364876528, 0.025158369175187545]		[-4.975180804894308, -0.015663428107245636]		[1.7638875911852665, -0.00398852136277128]				[0.3063411078583158, 0.004779766848514555]	[-1150.0983968626097, -0.005425681286396866]
08 11 15 2 55 59.9990000		[-0.8756340178806568, -0.03683327591716079]		[-1.7669879794557346, -0.04608600055144052]	[0.9231329550621012, -0.015082108668138972]	[0.7755495629653524, -0.0043114785839861725]	[2.1853548874187254, 0.04991304508439498]		[-4.993880030864489, -0.037398451940362065]		[1.7613927459242404, -0.004989690522052115]				[0.29535248713182227, -0.021977241452987073]	[-1150.100802894784, -0.004812064348698186]
08 11 15 2 56 29.9990000		[-0.8990161235324194, -0.04676421130352537]		[-1.792364346974864, -0.050752735038258834]	[0.9363499811943257, 0.026434052264448837]	[0.7843178523626193, 0.017536578794533852]	[2.1931462316715624, 0.015582688505674014]		[-5.023793945835905, -0.05982782994283298]		[1.7508078208338702, -0.021169850180740468]				[0.2845091986364423, -0.02168657699075993]	[-1150.1021593151054, -0.0027128406427436857]
08 11 15 2 56 59.9990000		[-0.9125318847982271, -0.027031522531615337]		[-1.8192666869126697, -0.05380467987561133]	[0.9280015367758097, -0.01669688883703202]	[0.7737329284582302, -0.021169847808778286]	[2.1969974966614245, 0.007702529979724204]		[-5.0486616552904025, -0.04973541890899469]		[1.7454063617824431, -0.010802918102854164]				[0.28085977909358917, -0.007298839085706277]	[-1150.1181860690476, -0.032053507884484134]
08 11 15 2 57 29.9990000		[-0.927436362253502, -0.0298089549105498]		[-1.845014454345801, -0.05149553486626246]	[0.9301572754748122, 0.004311477398005081]	[0.7831471328872794, 0.018828408858098555]	[2.2148005159033346, 0.03560603848382016]		[-5.064187825245881, -0.031052339910957016]		[1.7497178415505914, 0.008622959536296548]				[0.2741019009063166, -0.013515756374545163]	[-1150.1102655424993, 0.015841053096664837]
08 11 15 2 57 59.9990000		[-0.9407583493339189, -0.02664397416083375]		[-1.867137026249111, -0.044245143806620035]	[0.9219622361788424, -0.016390078591939528]	[0.7936190214686576, 0.020943777162756305]	[2.231239040151195, 0.03287704849572037]		[-5.096265555365676, -0.06415546023958996]		[1.7397707568215992, -0.01989416945798439]				[0.26659314407152124, -0.015017513669590697]	[-1150.1124777997488, -0.004424514499078214]
08 11 15 2 58 29.9990000		[-0.9588601034120074, -0.03620350815617712]		[-1.8919562912305992, -0.04963852996297646]	[0.916140933335555, -0.011642605686574825]	[0.8135535583587625, 0.039869073780209874]	[2.2440362218985683, 0.025594363494747085]		[-5.128246396541613, -0.0639616823518736]		[1.7371063606497046, -0.005328792343789246]				[0.2634927535800671, -0.006200780982908327]	[-1150.1146658347625, -0.004376070027319656]
08 11 15 2 58 59.9990000		[-0.979650477082032, -0.04158074734004913]		[-1.9167836308861297, -0.049654679311061045]	[0.9128306191687443, -0.0066206283336214256]	[0.8188662055081295, 0.010625294298733934]	[2.2486706577019504, 0.00926887160676415]		[-5.177392419562466, -0.09829204604170627]		[1.739488169994729, 0.004763618690049043]				[0.2587614312033111, -0.009462644753511995]	[-1150.1267121408264, -0.024092612127788016]
08 11 15 2 59 29.9990000		[-1.0025481470529485, -0.045795339941832935]		[-1.952623812316233, -0.07168036286020651]	[0.9171017285443668, 0.008542218751244945]	[0.8288375106958483, 0.019942610375437653]	[2.260975329541907, 0.024609343679912854]		[-5.196592227741007, -0.03839961635708278]		[1.7332712420393364, -0.012433855910785496]				[0.2500415839076595, -0.017439694591303123]	[-1150.1378864618055, -0.022348641958160442]
08 11 15 2 59 59.9990000		[-1.0247676064191182, -0.044438918732339516]		[-1.9791466776678135, -0.0530457307031611]	[0.9055156378517495, -0.02317218138523458]	[0.8462772029179177, 0.03487938444413885]	[2.263534766247176, 0.005118873410538072]		[-5.224221219940205, -0.05525798439839491]		[1.7349183232654468, 0.0032941624522209167]				[0.24954907340725185, -0.0009850210008153226]	[-1150.1408495947385, -0.0059262658660372836]
08 11 15 3 0 29.9990000		[-1.0330191642642603, -0.016503115690284176]		[-1.9993960971060005, -0.040498838876374066]	[0.8956008494360503, -0.0198295768313983]	[0.8442425724351779, -0.004069260965479771]	[2.2692107392304024, 0.011351945966453059]				[1.7257786345471686, -0.018279377436556388]				[0.22982446078458452, -0.039449225245334674]	[-1150.143740062149, -0.005780934820904804]
08 11 15 3 0 59.9990000		[-1.0546815224279271, -0.04332471632733359]		[-2.0323861815195414, -0.0659801688270818]	[0.8978615511578028, 0.004521403443504823]	[0.8418446143396068, -0.004795916191142169]	[2.2846077286685613, 0.030793978876317848]				[1.7169457513355155, -0.017665766423306195]				[0.2314876901673415, 0.003326458765513962]	[-1150.1422463848608, 0.0029873545763621223]
08 11 15 3 1 29.9990000		[-1.07827355027257, -0.04718405568928574]		[-2.0647626478075836, -0.06475293257608428]	[0.8850320748742888, -0.025658952567027882]	[0.8692879074715165, 0.05488658626381948]	[2.2905824378212856, 0.01194941830544849]				[1.717922698257098, 0.001953893843165133]				[0.2290816574004566, -0.004812065533769783]	[-1150.1452498875942, -0.006007005466926785]
08 11 15 3 1 59.9990000		[-1.0926693701076147, -0.028791639670089353]		[-2.0784641085847397, -0.027402921554312343]	[0.8848867426431752, -0.0002906644622271415]	[0.8656465649701204, -0.007282685002792277]	[2.3044050079988665, 0.027645140355161857]				[1.7094935142376926, -0.016858368038811022]				[0.2175359371012746, -0.023091440598363988]	[-1150.1502557250888, -0.010011674989073072]
08 11 15 3 2 29.9990000		[-1.102761784401082, -0.0201848285869346]		[-2.1011518559189426, -0.045375494668405736]	[0.8738658267884603, -0.02204183170942997]	[0.8731795428548139, 0.015065955769387074]	[2.3114777716982644, 0.01414552739879582]				[1.7050447763158445, -0.008897475843696157]				[0.2133374908771657, -0.00839689244821784]	[-1150.152387242737, -0.004263035296389717]
08 11 15 3 2 59.9990000		[-1.1127896073994634, -0.020055645996762905]		[-2.1293218036826147, -0.0563398955273442]	[0.8694090171602511, -0.008913619256418315]	[0.8834576576973632, 0.020556229685098515]	[2.3260350699947594, 0.029114596592989983]				[1.697963939723195, -0.01416167318529915]				[0.20606287995360617, -0.014549221847119043]	[-1150.1525567954254, -0.00033910537695192033]
08 11 15 3 3 29.9990000		[-1.1258855242776917, -0.026191833756456617]		[-2.152461690531709, -0.046279773698188365]	[0.8667607667748598, -0.005296500770782586]	[0.8712821693388833, -0.02435097671695985]	[2.3362324452373286, 0.020394750485138502]				[1.6879361177634564, -0.020055643919477006]				[0.19791628275925177, -0.016293194388708798]	[-1150.1609052404374, -0.016696890023922606]
08 11 15 3 3 59.9990000		[-1.1394578030558478, -0.027144557556312066]		[-2.1687468114341755, -0.032570241804933175]	[0.8616984131003846, -0.010124707348950324]	[0.8830701084416432, 0.023575878205519984]	[2.3539062821837433, 0.035347673892829334]				[1.6871690933294303, -0.0015340488680521958]				[0.19381472548047896, -0.008203114557545632]	[-1150.168349405235, -0.01488832959512365]
08 11 15 3 4 29.9990000		[-1.1594569313892862, -0.03999825666687684]		[-2.1811968125402927, -0.02490000221223454]	[0.8562081379986921, -0.010980550203385064]	[0.901858146313316, 0.03757607574334543]	[2.3668164980681468, 0.025820431768806884]				[1.6803062509352458, -0.013725684788369108]				[0.18025859515546472, -0.027112260650028475]	[-1150.1801534930883, -0.02360817570661311]
08 11 15 3 4 59.9990000		[-1.1708008050572971, -0.022687747336021857]		[-2.188011211650519, -0.013628798220452154]	[0.8513153352350855, -0.009785605527213193]	[0.9094880125494456, 0.0152597324722592]	[2.39499451931988, 0.0563560425034666]				[1.6769636440094473, -0.006685213851596927]				[0.1764234765450965, -0.007670237220736453]	[-1150.1779654574816, 0.004376071213300747]
08 11 15 3 5 29.9990000		[-1.1860040180890792, -0.03040642606356414]		[-2.210795846149267, -0.04556926899749669]	[0.8458573588195577, -0.01091595283105562]	[0.9156645701123125, 0.012353115125733893]	[2.4168345049893105, 0.04367997133886092]				[1.6713361131278361, -0.01125506176322233]				[0.17375907918722078, -0.005328794715751428]	[-1150.1809608867293, -0.0059908584953518584]
08 11 15 3 5 59.9990000		[-1.1916638441016403, -0.011319652025122195]		[-2.2369796055318147, -0.052367518765095156]	[0.8471007432253828, 0.0024867688116501085]	[0.9279127239942682, 0.024496307763911318]	[2.438569526451829, 0.04347004292503698]				[1.6623417542687093, -0.01798871771825361]				[0.17176481850583514, -0.00398852136277128]	[-1150.1861847201985, -0.01044766693848942]
08 11 15 3 6 29.9990000		[-1.1957492534456833, -0.008170818688086001]		[-2.2446659885408735, -0.015372766018117543]	[0.8431202947540442, -0.00796089694267721]	[0.9296243972576121, 0.003423346526687965]	[2.4476769224111194, 0.018214791918580886]				[1.6548087751980347, -0.015065958141349258]				[0.17088476171375078, -0.001760113584168721]	[-1150.1867014511572, -0.0010334619173590909]
08 11 15 3 6 59.9990000		[-1.1999315498815122, -0.008364592871657806]		[-2.26586005858735, -0.04238814009295311]	[0.836023310004748, -0.014193969498592196]	[0.9467734279814977, 0.03429806144777103]	[2.46690902571936, 0.03846420661648153]				[1.6526934045214148, -0.004230741353239864]				[0.1556008070056123, -0.03056790941627696]	[-1150.1990949372694, -0.02478697222431947]
08 11 15 3 7 29.9990000		[-1.219300911638129, -0.03873872351323371]		[-2.28007017742857, -0.02842023768243962]	[0.8227336183499574, -0.026579383309581317]	[0.9506085454067943, 0.0076702348505932605]	[2.4867466766281723, 0.03967530181762413]				[1.641688638010237, -0.022009533022355754]				[0.14548417017977044, -0.020233273651683703]	[-1150.197552816102, 0.003084242334807641]
08 11 15 3 7 59.9990000		[-1.231952762193032, -0.025303701109805843]		[-2.2911476118333667, -0.02215486880959361]	[0.8201176654647497, -0.005231905770415324]	[0.9462163272219186, -0.008784436369751347]	[2.50348393704553, 0.033474520834715804]				[1.6429158754435775, 0.0024544748666812666]				[0.13981627127395768, -0.011335797811625525]	[-1150.1873958094752, 0.0203140132534827]
08 11 15 3 8 29.9990000		[-1.2422308770346717, -0.020556229683279525]		[-2.3138272856831463, -0.045359347699559294]	[0.8143932480088552, -0.011448834911789163]	[0.9541933711352613, 0.01595408782668528]	[2.519349211192093, 0.03173054829312605]				[1.6412849411899515, -0.0032618685072520748]				[0.13153241829786566, -0.016567705952184042]	[-1150.1917718800955, -0.008752141240620404]
08 11 15 3 8 59.9990000		[-1.2607444019376999, -0.03702704980605631]		[-2.3269393499776925, -0.026224128589092288]	[0.8017091015844926, -0.025368292848725105]	[0.9599177885911558, 0.011448834911789163]	[2.5372329694437212, 0.03576751650325605]				[1.6335824112084083, -0.015405059963086387]				[0.12477453774044989, -0.013515761114831548]	[-1150.1922724640817, -0.001001167972390249]
08 11 15 3 9 29.9990000		[-1.272330493593472, -0.02317218331154436]		[-2.34696270054701, -0.0400467011386354]	[0.7902683395659551, -0.022881524037074996]	[0.9540641876546943, -0.011707201872923179]	[2.5621249011346663, 0.049783863381890114]				[1.6326700557310687, -0.0018247109546791762]				[0.12303056875498442, -0.0034879379709309433]	[-1150.1976012599812, -0.010657591798917565]
08 11 15 3 9 59.9990000		[-1.2759072452427063, -0.007153503298468422]		[-2.3642247665957257, -0.03452413209743099]	[0.785827678095302, -0.00888132294130628]	[0.9708579654379719, 0.03358755556655524]	[2.569585213495884, 0.014920624722435607]				[1.6299249187723035, -0.0054902739175304305]				[0.11536033271841006, -0.015340472073148705]	[-1150.186580342348, 0.02204183526646375]
08 11 15 3 10 29.9990000		[-1.282527869056139, -0.013241247626865515]		[-2.379678270435761, -0.03090700768007082]	[0.7777214501084018, -0.016212455973800388]	[0.963785201738574, -0.01414552739879582]	[2.591409049822687, 0.043647672653605696]				[1.6293516710411495, -0.0011464954623079393]				[0.11008805655546894, -0.01054455232588225]	[-1150.1968342367331, -0.020507788770373736]
08 11 15 3 10 59.9990000		[-1.2885913915924903, -0.012127045072702458]		[-2.4100685483426787, -0.06078055581383523]	[0.779877191178457, 0.004311482140110456]	[0.9809907492353886, 0.034411094993629376]	[2.6032938766857114, 0.023769653726049]				[1.625524625324033, -0.0076540914342331234]				[0.10108562243294728, -0.018004868245043326]	[-1150.2028654626583, -0.012062451850397338]
08 11 15 3 11 29.9990000		[-1.314419898442793, -0.0516570137006056]		[-2.4284448170928954, -0.03675253750043339]	[0.7718517016073747, -0.01605097914216458]	[0.9797069944361283, -0.002567509598520701]	[2.615719657333102, 0.024851561294781277]				[1.6227229721862386, -0.005603306275588693]				[0.09047647629267885, -0.021218292280536843]	[-1150.2025748011606, 0.0005813229954583221]
08 11 15 3 11 59.9990000		[-1.318368050895515, -0.007896304905443685]		[-2.435218845215786, -0.013548056245781481]	[0.7662160978316024, -0.011271207551544649]	[0.9890243116997226, 0.01863463452718861]	[2.63462880579209, 0.03781829691797611]				[1.6093525421147206, -0.026740860143036116]				[0.07572540366345493, -0.029502145258447854]	[-1150.2049889062282, -0.004828210135201516]
08 11 15 3 12 29.9990000		[-1.340393736039914, -0.04405137028879835]		[-2.464389959768596, -0.05834222910561948]	[0.7544846772798337, -0.023462841103537357]	[0.9807485316168822, -0.016551560165680712]	[2.636130557159049, 0.0030035027339181397]				[1.610741257565678, 0.002777430901915068]				[0.06961343635884987, -0.012223934609210119]	[-1150.2111008723473, -0.012223932238157431]
08 11 15 3 12 59.9990000		[-1.3667712701626442, -0.05275506824546028]		[-2.4865206057511386, -0.04426129196508555]	[0.7444407036055054, -0.0200879473486566]	[0.9947648761271921, 0.028032689020619728]	[2.656484938435824, 0.040708762553549604]				[1.6058000115153845, -0.009882492100587115]				[0.06860419549229846, -0.002018481733102817]	[-1150.2155576825685, -0.008913620442399406]
08 11 15 3 13 29.9990000		[-1.3805373233826685, -0.027532106440048665]		[-2.508417108192589, -0.04379300488290028]	[0.7562690142867723, 0.02365662136253377]	[1.003008361079992, 0.016486969905599835]	[2.6671586748343543, 0.021347472797060618]				[1.5981297778489534, -0.015340467332862318]				[0.05594426893367199, -0.025319853117252933]	[-1150.2163489280524, -0.001582490967848571]
08 11 15 3 13 59.9990000		[-1.3924786680545367, -0.023882689343736274]		[-2.5404544679204264, -0.06407471945567522]	[0.7444326307122537, -0.0236727671490371]	[0.9996415319192238, -0.006733658321536495]	[2.669387081426976, 0.004456813185242936]				[1.5939717020191893, -0.00831615165952826]				[0.049630456775048515, -0.012627624317246955]	[-1150.2169706214409, -0.0012433867768777418]
08 11 15 3 14 29.9990000		[-1.4056068806548865, -0.026256425200699596]		[-2.5556738294053503, -0.030438722969847735]	[0.7425917739683427, -0.003681713487821981]	[1.0021444500735015, 0.005005836308555445]	[2.6787366926346294, 0.018699222415307304]				[1.5917675188484282, -0.004408366341522196]				[0.03608239934510493, -0.027096114859887166]	[-1150.2233893960292, -0.012837549176765606]
08 11 15 3 14 59.9990000		[-1.4175562992477353, -0.02389883718569763]		[-2.575503404459596, -0.0396591501084913]	[0.7364555867989111, -0.012272374338863301]	[1.013916241611696, 0.02354358307638904]	[2.6883688942234585, 0.019264403177658096]				[1.5834594424504758, -0.01661615279590478]				[0.02624027763704362, -0.019684243416122627]	[-1150.2273536963426, -0.00792860062665568]
08 11 15 3 15 29.9990000		[-1.4243949192223226, -0.013677239949174691]		[-2.6049571076146094, -0.058907406310027007]	[0.725248971876681, -0.022413229844460147]	[1.0082079723133575, -0.011416538596677128]	[2.6993332927122538, 0.021928796977590537]				[1.5759264657517633, -0.015065953397424892]				[0.016123640811201767, -0.020233273651683703]	[-1150.2380274339275, -0.021347475169932295]
08 11 15 3 15 59.9990000		[-1.4314353874706285, -0.014080936496611685]		[-2.62156518455231, -0.03321615387540078]	[0.7223100594010248, -0.005877824951312505]	[1.0244930920307525, 0.03257023943478998]	[2.705945842226356, 0.013225099028204568]				[1.5702827878976677, -0.011287355708191171]				[0.006338036468150676, -0.01957120868610218]	[-1150.240352727093, -0.004650586331081286]
08 11 15 3 16 29.9990000		[-1.4534933682916744, -0.04411596164209186]		[-2.644963438362538, -0.046796507620456396]	[0.7183699801380499, -0.00788015852594981]	[1.0194630328933272, -0.010060118274850538]	[2.701238740901317, -0.009414202650077641]				[1.5640174154686974, -0.01253074485794059]				[-0.012482298310715123, -0.0376406695577316]	[-1150.256201853675, -0.031698253163995105]
08 11 15 3 16 59.9990000		[-1.4722006675492594, -0.03741459851516993]		[-2.6786075101063034, -0.06728814348753076]	[0.718030875947079, -0.0006782083819416584]	[1.019454958815004, -1.6148156646522693e-05]	[2.7073749280698394, 0.012272374337044312]				[1.562402629371718, -0.0032295721939590294]				[-0.023091445636964636, -0.021218294652499026]	[-1150.253561677962, 0.005280351426335983]
08 11 15 3 17 29.9990000		[-1.494008356516133, -0.04361537793374737]		[-2.7184604357298667, -0.0797058512471267]	[0.7137920605155159, -0.008477630863126251]	[1.030072179034505, 0.021234440439002356]	[2.712663353575408, 0.010576851011137478]				[1.5580427063159732, -0.00871984611148946]				[-0.023252921282619354, -0.0003229512913094368]	[-1150.2635249102564, -0.019926464588934323]
08 11 15 3 17 59.9990000		[-1.5063453238180955, -0.024673934603924863]		[-2.753339819581015, -0.06975876770229661]	[0.7065174495919564, -0.014549221847119043]	[1.0314770438280902, 0.0028097295871702954]	[2.7195342700506444, 0.013741832950472599]				[1.5442685794241697, -0.027548253783606924]				[-0.02671663820365211, -0.006927433842065511]	[-1150.262596407213, 0.0018570060865386038]
08 11 15 3 18 29.9990000		[-1.5129578737196425, -0.013225099803094054]		[-2.778651595062911, -0.050623550963791786]	[0.7055889471412229, -0.0018570049014670078]	[1.041335313692798, 0.019716539729415672]	[2.722586214884359, 0.00610388966742903]				[1.542080543225893, -0.004376072396553354]				[-0.04310672034989693, -0.032780164292489644]	[-1150.2654949487023, -0.005797082978460821]
08 11 15 3 18 59.9990000		[-1.551309048290932, -0.0767023491425789]		[-2.80971201023749, -0.062120830349158496]	[0.6931308689927391, -0.02491615629696753]	[1.0373790868652577, -0.007912453655080753]	[2.730167637240811, 0.015162844712904189]				[1.531334140117906, -0.02149280621597427]				[-0.04799145022116136, -0.009769459742528852]	[-1150.2775977721317, -0.024205646858717955]
08 11 15 3 19 29.9990000		[-1.5724546748278954, -0.04229125307392678]		[-2.8325289398671885, -0.04563385925939656]	[0.6889243534315028, -0.008413031122472603]	[1.0391472780866025, 0.0035363824426895007]	[2.7430051876035577, 0.025675100725493394]				[1.5262071961860784, -0.010253887863655109]				[-0.059860128925720346, -0.023737357409117976]	[-1150.2846140190582, -0.014032493852937478]
08 11 15 3 19 59.9990000		[-1.5976453410585236, -0.050381332461256534]		[-2.864291786254398, -0.06352569277441944]	[0.6713312560859777, -0.03518619469105033]	[1.0460504896900602, 0.013806423206915497]	[2.745080189071814, 0.004150002936512465]				[1.5202890032123832, -0.011836385947390227]				[-0.07640361501034931, -0.03308697216925793]	[-1150.28842491484, -0.0076217915639062985]
08 11 15 3 20 29.9990000		[-1.6127920365397586, -0.030293390962469857]		[-2.90165794128734, -0.07473231006588321]	[0.6679886456049644, -0.006685220962026506]	[1.0504750041891384, 0.008849028998156427]	[2.743223184172166, -0.003714009799296036]				[1.513547269625633, -0.013483467173500685]				[-0.08828844068739272, -0.023769651354086818]	[-1150.2908793897082, -0.004908949736091017]
08 11 15 3 20 59.9990000		[-1.6182823099752568, -0.010980546870996477]		[-2.924071174687924, -0.04482646680116886]	[0.6667210401483317, -0.002535210913265473]	[1.0547218919209627, 0.00849377546364849]	[2.749811512634551, 0.013176656924770214]				[1.503850478964523, -0.01939358132221969]				[-0.09694369416865811, -0.01731050696253078]	[-1150.3033374660786, -0.024916152740843245]
08 11 15 3 21 29.9990000		[-1.6404048822478217, -0.04424514454512973]		[-2.9645619406710466, -0.0809815319662448]	[0.6582111165262177, -0.017019847244228004]	[1.0652664460258165, 0.021089108209707774]	[2.7551403073484835, 0.010657589427864878]				[1.5076936692821619, 0.0076863806352776]				[-0.10838445737135771, -0.0228815264053992]	[-1150.3112660672982, -0.01585720243929245]
08 11 15 3 21 59.9990000		[-1.6741458419746778, -0.06748191945371218]		[-2.987911750602507, -0.04669961986292037]	[0.6603507094396264, 0.004279185826817411]	[1.0641199481933654, -0.0022929956649022643]	[2.764376885010279, 0.018473155323590618]				[1.49345125412583, -0.02848483031266369]				[-0.12517823396956373, -0.033587553196412046]	[-1150.3110965140172, 0.00033910656202351674]
08 11 15 3 22 29.9990000		[-1.6972938034941762, -0.04629592303899699]		[-3.0247369530334254, -0.07365040486183716]	[0.6447599468547196, -0.03118152516981354]	[1.0676078861633869, 0.006975875940042897]	[2.7778442016533518, 0.02693463328614598]				[1.489995612470011, -0.006911283311637817]				[-0.13912191295639786, -0.02788735797366826]	[-1150.3141403865516, -0.006087745068725781]
08 11 15 3 22 59.9990000		[-1.7164209471884533, -0.038254287388554076]		[-3.0490475605438405, -0.04862121502083028]	[0.6475454542060106, 0.005571014702582033]	[1.0615847337239757, -0.012046304878822411]	[2.7852802929646714, 0.01487218262263923]				[1.477682866552641, -0.024625491834740387]				[-0.14912551386623818, -0.02000720181968063]	[-1150.3251774505634, -0.02207412802363251]
08 11 15 3 23 29.9990000		[-1.7383255233398813, -0.04380915230285609]		[-3.084653598432851, -0.07121207577802124]	[0.6428867961667493, -0.009317316078522708]	[1.0731143070515827, 0.023059146655214136]	[2.7895917739206197, 0.00862296191189671]				[1.4787809199133335, 0.0021961067213851493]				[-0.15761929051586776, -0.01698755329925916]	[-1150.3293193770514, -0.008283852976092021]
08 11 15 3 23 59.9990000		[-1.7570731922260165, -0.03749533777227043]		[-3.122310414964886, -0.07531363306407002]	[0.6320031360928624, -0.021767320147773717]	[1.0701350277386155, -0.005958558625934529]	[2.79617202593181, 0.013160504022380337]				[1.4768028073885944, -0.003956225049478235]				[-0.16910042055678787, -0.022962260081840213]	[-1150.3248221982149, 0.008994357673145714]
08 11 15 3 24 29.9990000		[-1.7801565623758506, -0.04616674029966816]		[-3.1597088657199492, -0.07479690151012619]	[0.63233416620551, 0.0006620602252951358]	[1.0770947567070834, 0.013919457936935942]	[2.8046012111390155, 0.016858370414411183]				[1.4699561143370374, -0.01369338610311388]				[-0.17360567584364617, -0.009010510573716601]	[-1150.3206237537693, 0.008396888891184062]
08 11 15 3 24 59.9990000		[-1.805040419098077, -0.049767713444452966]		[-3.190454397161375, -0.06149106288285111]	[0.6255762868331658, -0.013515758744688355]	[1.09140983620091, 0.028630158987652976]	[2.814241484435115, 0.019280546592199244]				[1.4582650618067419, -0.02338210506059113]				[-0.184230968956399, -0.021250586225505685]	[-1150.322391943805, -0.0035363800716368132]
08 11 15 3 25 29.9990000		[-1.839120483979059, -0.06816012976196362]		[-3.228498761762239, -0.07608872920172871]	[0.6200375672597147, -0.01107743914690218]	[1.0846035123558977, -0.01361264769002446]	[2.817963567131301, 0.00744416539237136]				[1.457554555923707, -0.0014210117660695687]				[-0.2012750372505252, -0.03408813658825238]	[-1150.3229651933138, -0.0011464990175227285]
08 11 15 3 25 59.9990000		[-1.8660874151373719, -0.05393386231662589]		[-3.264161315832098, -0.07132510813971749]	[0.6120120812447567, -0.01605097202991601]	[1.100428418480078, 0.03164981224836083]	[2.8220974207251857, 0.008267707187769702]				[1.4462349039004039, -0.022639304046606412]				[-0.20928437747897988, -0.01601868045690935]	[-1150.329408191324, -0.012885996020486346]
08 11 15 3 26 29.9990000		[-1.8751221445381816, -0.018069458801619476]		[-3.2829009121960553, -0.03747919272791478]	[0.6049393163611967, -0.014145529767120024]	[1.0991527365740694, -0.002551363812017371]	[2.8374621126640704, 0.030729383877769575]				[1.4455566931465, -0.0013564215078076813]				[-0.22143564419457107, -0.024302533431182383]	[-1150.331870739678, -0.0049250967076659435]
08 11 15 3 26 59.9990000		[-1.896623024089422, -0.04300175910248072]		[-3.3176107445433445, -0.06941966469457839]	[0.5983025457971962, -0.013273541128000943]	[1.101276180143941, 0.004246887139743194]	[2.829921060700144, -0.015082103927852584]				[1.4404458949993568, -0.010221596294286428]				[-0.22346220237704983, -0.004053116364957532]	[-1150.3303770623897, 0.0029873545763621223]
08 11 15 3 27 29.9990000		[-1.9120038634446246, -0.03076167871040525]		[-3.3354702805572742, -0.03571907202785951]	[0.5837371722363969, -0.029130747121598688]	[1.1036902869900587, 0.004828213692235295]	[2.8391495642845257, 0.018457007168763084]				[1.4304422952754976, -0.02000719944771845]				[-0.24191920835801284, -0.03691401196192601]	[-1150.3346885421583, -0.008622959537206043]
08 11 15 3 27 59.9990000		[-1.939213012739856, -0.054418298590462655]		[-3.3612826382486674, -0.051624715382786235]	[0.5706493289908394, -0.026175686491114902]	[1.1118449582627363, 0.01630934254535532]	[2.8445994678058923, 0.0108998070427333]				[1.417758147665154, -0.025368295220687287]				[-0.23604946104205737, 0.01173949463191093]	[-1150.3365051760734, -0.003633267830082332]
08 11 15 3 28 29.9990000		[-1.9612871413573885, -0.0441482572350651]		[-3.37393449072988, -0.0253037049624254]	[0.5700680071813622, -0.001162643618954462]	[1.112846125050055, 0.002002333574637305]	[2.8533031657607353, 0.017407395909685874]				[1.4102009475445811, -0.015114400241145633]				[-0.2516967398059933, -0.0312945575278718]	[-1150.3429239524403, -0.012837552733799384]
08 11 15 3 28 59.9990000		[-1.9800913276831125, -0.03760837265144801]		[-3.388774375853245, -0.029679770246730186]	[0.5572223815552206, -0.02569125125228311]	[1.1191841606305388, 0.012676071160967695]	[2.8552086139479798, 0.0038108963744889475]				[1.4064223486711853, -0.007557197746791645]				[-0.27511114236585854, -0.04682880511973053]	[-1150.3427705467234, 0.00030681143380206777]
08 11 15 3 29 29.9990000		[-2.002601448843052, -0.04502024231987889]		[-3.4128589139018004, -0.04816907609711052]	[0.5507632371654836, -0.012918288779474096]	[1.1269755054763664, 0.015582689691655103]	[2.8629192180069367, 0.015421208117913919]				[1.3912675768497138, -0.030309543642943026]				[-0.2738677567740524, 0.0024867711836122908]	[-1150.3464038163315, -0.0072665392162889475]
08 11 15 3 29 59.9990000		[-2.007042111203191, -0.008881324720277917]		[-3.429450843274026, -0.033183858744450845]	[0.5438519514837026, -0.01382257136356202]	[1.1097780296877318, -0.03439495157726924]	[2.872947039966675, 0.020055643919477006]				[1.3782281792628055, -0.026078795173816616]				[-0.28861075532586256, -0.029485997103620324]	[-1150.3558745381256, -0.018941443588119]
08 11 15 3 30 29.9990000		[-2.0343239257254027, -0.05456362904442358]		[-3.4503946216227632, -0.04188755669747479]	[0.5350190694571211, -0.017665764053163002]	[1.1172625642857383, 0.01496906919601315]	[2.8752238910310552, 0.004553702128760051]				[1.3684748700488854, -0.019506618427840294]				[-0.2911298216367868, -0.00503813262184849]	[-1150.3667824198428, -0.021815763434460678]
08 11 15 3 30 59.9990000		[-2.0510773334117403, -0.03350681537267519]		[-3.475746766314842, -0.050704289384157164]	[0.5305380364070515, -0.008962066100139054]	[1.1258047854071265, 0.017084442242776277]	[2.881053267954485, 0.011658753846859327]				[1.3647527873545187, -0.007444165388733381]				[-0.29842058071699284, -0.014581518160412088]	[-1150.374161992011, -0.0147591443364945]
08 11 15 3 31 29.9990000		[-2.071496306130939, -0.04083794543839758]		[-3.50243111027703, -0.05336868792437599]	[0.5270258785722035, -0.00702431566969608]	[1.1311900974860691, 0.010770624157885322]	[2.890806578352567, 0.019506620796164498]				[1.3605301200805116, -0.008445334548014216]				[-0.3165223367213912, -0.03620351200879668]	[-1150.3809198743475, -0.013515764672774822]
08 11 15 3 31 59.9990000		[-2.099827731763071, -0.056662851264263736]		[-3.523318370074776, -0.041774519595492166]	[0.5231907599609258, -0.007670237222555443]	[1.1246582863896037, -0.01306362219293078]	[2.893366013871855, 0.0051188710385758895]				[1.3438090090057813, -0.033442222149460576]				[-0.3326701988789864, -0.032295724315190455]	[-1150.3893329108032, -0.016826072911499068]
08 11 15 3 32 29.9990000		[-2.110331916512223, -0.02100836949830409]		[-3.550317597177127, -0.053998454204702284]	[0.5187420244110399, -0.008897471099771792]	[1.1284934026298288, 0.007670232480450067]	[2.8896681522273866, -0.007395723288937006]				[1.333708521522567, -0.020200974966428475]				[-0.3488826536668057, -0.032424909575638594]	[-1150.388606257356, 0.0014533068942910177]
08 11 15 3 32 59.9990000		[-2.135853614039661, -0.05104339505487587]		[-3.5588759652709996, -0.01711673618774512]	[0.5179346307695596, -0.0016147872829606058]	[1.122873947010703, -0.011238911238251603]	[2.895933523470376, 0.012530742485978408]				[1.3224615350209206, -0.022493973003292922]				[-0.357319911765444, -0.016874516197276535]	[-1150.3976006162143, -0.01798871771643462]
08 11 15 3 33 29.9990000		[-2.158089221415139, -0.04447121475095628]		[-3.585519938840662, -0.05328794713932439]	[0.5170384246339381, -0.001792412271242938]	[1.1201853286038386, -0.005377236813728814]	[2.9111044410765317, 0.030341835212311707]				[1.3150092955529544, -0.014904478935932275]				[-0.36490133293773397, -0.015162842344579984]	[-1150.4083550928076, -0.0215089531866397]
08 11 15 3 33 59.9990000		[-2.17606179275208, -0.03594514267388149]		[-3.6324052577692783, -0.09377063785723294]	[0.5259843413914496, 0.01789183351502288]	[1.1055472907055446, -0.029276075796587975]	[2.9110398496322887, -0.00012918288848595694]				[1.3101407162102987, -0.009737158685311442]				[-0.37509063528523257, -0.020378604694997193]	[-1150.417422118374, -0.01813405113261979]
08 11 15 3 34 29.9990000		[-2.1958671467546083, -0.03961070800505695]		[-3.646042128879344, -0.02727374222013168]	[0.517474416584264, -0.017019849614371196]	[1.1154459309636877, 0.019797280516286264]	[2.9145035665533214, 0.006927433842065511]				[1.30571620052433, -0.008849031371937599]				[-0.38677361492227647, -0.0233659592740878]	[-1150.420627468925, -0.006410701102140592]
08 11 15 3 34 59.9990000		[-2.223100517396233, -0.054466741283249576]		[-3.6759076017497136, -0.05973094574073911]	[0.510563130902483, -0.01382257136356202]	[1.1149291982264913, -0.0010334654743928695]	[2.9220203974655306, 0.01503366182441823]				[1.2998787471533433, -0.011674906741973246]				[-0.3950170986900048, -0.016486967535456643]	[-1150.437170954418, -0.033086970986005326]
08 11 15 3 35 29.9990000		[-2.2559694930005207, -0.0657379512085754]		[-3.7084132485560986, -0.0650112936127698]	[0.5095700381934876, -0.0019861854179907823]	[1.1224137328254074, 0.014969069197832141]	[2.9285764284286415, 0.01311206192622194]				[1.295373493052466, -0.00901050820175442]				[-0.4121419065850205, -0.034249615790031385]	[-1150.4425158972895, -0.010689885742976912]
08 11 15 3 35 59.9990000		[-2.286876502459563, -0.06181401891808491]		[-3.7479593663010746, -0.07909223548995215]	[0.4998974685813664, -0.019345139224242303]	[1.1226640257073086, 0.0005005857638025191]	[2.926259209341879, -0.004634438173525268]				[1.2925637646512769, -0.005619456802378409]				[-0.4219840294790629, -0.01968424578808481]	[-1150.4547963463, -0.02456089802126371]
08 11 15 3 36 29.9990000		[-2.3156519942695013, -0.057550983619876206]		[-3.777469584452774, -0.05902043630339904]	[0.49892052165887435, -0.0019538938449841226]	[1.1248520607214232, 0.004376070028229151]	[2.9320724416629673, 0.01162646464217687]				[1.2861449906540656, -0.012837547994422494]				[-0.43130941963499936, -0.01865078031187295]	[-1150.4647111347158, -0.0198295768313983]
08 11 15 3 36 59.9990000		[-2.3366845857053704, -0.042065182871738216]		[-3.8342777682464657, -0.11361636758738314]	[0.49083044301551126, -0.01618015728672617]	[1.1254818293737117, 0.001259537304576952]	[2.930481875429905, -0.0031811324661248364]				[1.2849096791414922, -0.0024706230251467787]				[-0.45219668061872653, -0.04177452196745435]	[-1150.4674320494378, -0.005441829443952884]
08 11 15 3 37 29.9990000		[-2.351282254099715, -0.02919533678868902]		[-3.861656468747242, -0.05475740100155235]	[0.4849849167503635, -0.011691052530295565]	[1.1318763811332246, 0.012789103519025957]	[2.927542965326211, -0.00587782020738814]				[1.28702504863395, 0.004230738984915661]				[-0.46905504984533763, -0.033716738453222206]	[-1150.4746582182602, -0.014452337644797808]
08 11 15 3 37 59.9990000		[-2.381236540057216, -0.05990857191500255]		[-3.8932174673172995, -0.06312199714011513]	[0.46962829889071145, -0.030713235719304063]	[1.1325949622805638, 0.0014371622946782736]	[2.9250884916436917, -0.00490894736503833]				[1.2798553971751971, -0.014339302917505847]				[-0.48516254398055025, -0.03221498827042524]	[-1150.4843630847795, -0.019409733038628474]
08 11 15 3 38 29.9990000		[-2.4006059015173378, -0.03873872292024316]		[-3.9548700082159485, -0.12330508179729804]	[0.45527284900344966, -0.02871089977452357]	[1.140426675148774, 0.015663425736420322]	[2.9299167017779837, 0.009656420268584043]				[1.272887595314387, -0.013935603721620282]				[-0.4924855993776873, -0.014646110794274136]	[-1150.488093239775, -0.00746030999107461]
08 11 15 3 38 59.9990000		[-2.439223515923004, -0.07723522881133249]		[-4.002934122478109, -0.09612822852432146]	[0.45574113726797805, 0.000936576529056765]	[1.133588053803578, -0.013677242690391722]	[2.9393066845641442, 0.01877996557232109]				[1.2604618146651774, -0.024851561298419256]				[-0.5081893955066334, -0.03140759225789225]	[-1150.4917022877398, -0.007218095929601986]
08 11 15 3 39 29.9990000		[-2.455670114250097, -0.032893196654185886]		[-4.052588801785532, -0.09930935861484613]	[0.4490236259180165, -0.013435022699923138]	[1.1427681152854348, 0.018360122963713366]	[2.9355119351603207, -0.007589498807647033]				[1.2514593805426557, -0.018004868245043326]				[-0.5101836561880191, -0.00398852136277128]	[-1150.495149857095, -0.0068951387102060835]
08 11 15 3 39 59.9990000		[-2.4889831555865385, -0.06662608267288306]		[-4.100669063018358, -0.09616052246565232]	[0.43518490876795113, -0.0276774343001307]	[1.1269109128470518, -0.03171440487676591]	[2.944433630866115, 0.017843391411588527]				[1.2489483883109642, -0.005021984463382978]				[-0.5271227650173387, -0.03387821765863919]	[-1150.5023275814456, -0.014355448701280693]
08 11 15 3 40 29.9990000		[-2.5115417200322554, -0.04511712889143382]		[-4.122993483924802, -0.04464884181288653]	[0.4202319853584413, -0.029905846819019644]	[1.1439792045621289, 0.03413658343015413]	[2.9495686500631564, 0.010270038394082803]				[1.2315652146389766, -0.03476634734397521]				[-0.5343408597600501, -0.014436189485422801]	[-1150.5070427574424, -0.00943035199361475]
08 11 15 3 40 59.9990000		[-2.5401557335299003, -0.05722802699528984]		[-4.161780650130822, -0.07757433241204126]	[0.41098733480339433, -0.018489301110093947]	[1.1404670443562281, -0.007024320411801455]	[2.9636495883878524, 0.02816187664939207]				[1.2307416716557782, -0.001647085966396844]				[-0.5431656665223272, -0.017649613524554297]	[-1150.5129528757438, -0.011820236602943623]
08 11 15 3 41 29.9990000		[-2.5767064208430384, -0.07310137462627608]		[-4.178388727661513, -0.03321615506138187]	[0.39723742896148906, -0.02749981168381055]	[1.1300193774177387, -0.02089533387697884]	[2.965805325900874, 0.004311475026042899]				[1.2227888499783148, -0.015905643354926724]				[-0.5616549700043834, -0.03697860696411226]	[-1150.5240060879132, -0.022106424338744546]
08 11 15 3 41 59.9990000		[-2.606563819634175, -0.059714797582273604]		[-4.216279687731003, -0.07578192013897933]	[0.39412896557678323, -0.006216926769411657]	[1.1362847474756563, 0.012530740115835215]	[2.9770846099036135, 0.022558568005479174]				[1.2183724083715788, -0.008832883213472087]				[-0.5756874626713397, -0.028064985333912773]	[-1150.5256450962465, -0.0032780166666270816]
08 11 15 3 42 29.9990000		[-2.6308098359968426, -0.048492032725334866]		[-4.278400515710018, -0.1242416559580306]	[0.3855060072237393, -0.017245916706087883]	[1.136979105201135, 0.001388715450957534]	[2.984270408333032, 0.01437159685883671]				[1.2121554816003481, -0.012433853542461293]				[-0.5791511784063914, -0.006927431470103329]	[-1150.5302553115916, -0.009220430690220383]
08 11 15 3 42 59.9990000		[-2.655354587936017, -0.049089503878349205]		[-4.311277566577701, -0.06575410173536511]	[0.3738230275876049, -0.02336595927226881]	[1.1440437960063718, 0.014129381610473501]	[2.9955739133838506, 0.02260701010163757]				[1.207747115258826, -0.008816732683044393]				[-0.5892516682597488, -0.02020097970671486]	[-1150.5309981126038, -0.001485602024331456]
08 11 15 3 43 29.9990000		[-2.6662140257740248, -0.02171887567601516]		[-4.34142562627494, -0.06029611939447932]	[0.3720629104454929, -0.0035202342842239887]	[1.1335396105168911, -0.021008370978961466]	[3.0010722590086516, 0.010996691249602009]				[1.2047113173957769, -0.006071595726098167]				[-0.618487373661992, -0.05847141080448637]	[-1150.5325402331787, -0.0030842411497360445]
08 11 15 3 43 59.9990000		[-2.6886514814104885, -0.04487491127292742]		[-4.374625631991876, -0.06640001143387053]	[0.35080424776970176, -0.04251732535158226]	[1.1435593595842874, 0.020039498134792666]	[3.010187729047175, 0.018230940077046398]				[1.2019177383372153, -0.005587158117123181]				[-0.6228150004044437, -0.008655253484903369]	[-1150.5384099804942, -0.011739494631001435]
08 11 15 3 44 29.9990000		[-2.7035317372228747, -0.029760511624772334]		[-4.396514060948903, -0.043776857914053835]	[0.3540499693071979, 0.006491443074992276]	[1.1287517684049817, -0.02961518235861149]	[3.0168567959244683, 0.013338133754587034]				[1.189443512030266, -0.024948452613898553]				[-0.63762259158284, -0.029615182356792502]	[-1150.5448610519898, -0.012902142991151777]
08 11 15 3 44 59.9990000		[-2.7272771690059017, -0.04749086356605403]		[-4.396764351458842, -0.0005005810198781546]	[0.33703819614220265, -0.034023546329990495]	[1.1381336771119095, 0.018763817413855577]	[3.0191497915893706, 0.0045859913298045285]				[1.1767997360002482, -0.025287552060035523]				[-0.6487565421684849, -0.02226790117128985]	[-1150.5365449027, 0.016632298579679627]
08 11 15 3 45 29.9990000		[-2.7400097593108512, -0.025465180609899107]		[-4.428656381325709, -0.06378405973373447]	[0.3286978246160288, -0.01668074305234768]	[1.1342501175849975, -0.00776711905382399]	[3.025536272827594, 0.012772962476446992]				[1.1641559587842494, -0.025287554431997705]				[-0.660431447726296, -0.023349811115622288]	[-1150.5404123158473, -0.00773482629483624]	[0.048984542318066815, 0.09796908463613363]
08 11 15 3 45 59.9990000		[-2.7747922562903113, -0.06956499395892024]		[-4.48619121797492, -0.11506967329842155]	[0.317539650609433, -0.0223163480131916]	[1.1317633464032042, -0.004973542363586603]	[3.025851154783595, 0.0006297639120020904]				[1.163049830158343, -0.0022122572518128436]				[-0.6744881626291317, -0.02811342980567133]	[-1150.5446914998943, -0.00855836809387256]	[0.06632734717004496, 0.03468560970395629]
08 11 15 3 46 29.9990000		[-2.795009380302872, -0.04043424802512163]		[-4.489388496225729, -0.006394556501618354]	[0.30103653610240144, -0.03300622901406314]	[1.1275729754433996, -0.008380741919609136]	[3.0376229480989423, 0.023543586630694335]				[1.1655204543694708, 0.00494124842225574]				[-0.6847339823434595, -0.020491639428655617]	[-1150.547291305807, -0.005199611825446482]	[0.08670595023704664, 0.040757206134003354]
08 11 15 3 46 59.9990000		[-2.819053548551892, -0.04808833649804001]		[-4.5304444358607725, -0.08211187927008723]	[0.2872543339462936, -0.02756440431221563]	[1.1388199631301177, 0.022493975373436115]	[3.0412400701425213, 0.007234244087158004]				[1.1533530394972331, -0.024334829744475428]				[-0.7066466299802414, -0.043825295273563825]	[-1150.5511829411907, -0.007783270767504291]	[0.10101295683762146, 0.028614013201149646]
08 11 15 3 47 29.9990000		[-2.8384794276735192, -0.03885175824325415]		[-4.5543109773425385, -0.04773308296353207]	[0.292938382194734, 0.011368096496880753]	[1.1243918477202897, -0.028856230819656048]	[3.030332187832755, -0.021815764619532274]				[1.1496874741660577, -0.007331130662350915]				[-0.718628344598983, -0.02396342923748307]	[-1150.5498103727118, 0.0027451369578557205]	[0.12701101618949906, 0.0519961187037552]
08 11 15 3 47 59.9990000		[-2.8695882858391997, -0.062217716331360855]		[-4.592775187513325, -0.07692842034157366]	[0.27998779591598577, -0.025901172557496466]	[1.1240850374733782, -0.0006136204938229639]	[3.035685204782567, 0.010706033899623435]				[1.1454567339987989, -0.008461480334517546]				[-0.7461039340450952, -0.05495117889222456]	[-1150.5565278828763, -0.01343502032887045]	[0.13930761391384294, 0.024593195448687766]
08 11 15 3 48 29.9990000		[-2.8989208787043026, -0.05866518573020584]		[-4.617376455929843, -0.04920253683303599]	[0.26824829891393165, -0.023478994004108245]	[1.1228416506965004, -0.0024867735537554836]	[3.031034619636557, -0.009301170292019378]				[1.129107023429242, -0.03269942113911384]				[-0.7560106483833806, -0.019813428676570766]	[-1150.5566247706352, -0.00019377551780053182]	[0.16780051800833462, 0.056985808188983356]
08 11 15 3 48 59.9990000		[-2.9194044428677444, -0.04096712832688354]		[-4.644101170284557, -0.05344942870942759]	[0.25729197331747855, -0.021912651192906196]	[1.1173190828358202, -0.011045135721360566]	[3.03427226709573, 0.006475294918345753]				[1.1265960300115694, -0.00502198683534516]				[-0.7659254356130987, -0.019829574459436117]	[-1150.5745731197362, -0.035896698202122934]	[0.17354915732994414, 0.011497278643219033]
08 11 15 3 49 29.9990000		[-2.958853672262194, -0.078898458788899]		[-4.661710414602567, -0.035218488636019174]	[0.25288360697595635, -0.008816732683044393]	[1.1255787147611045, 0.016519263850568677]	[3.031236466862538, -0.006071600466384552]				[1.1326837750802952, 0.012175490137451561]				[-0.77910209372385, -0.02635331622150261]	[-1150.5830911180296, -0.017035996586855617]	[0.20169488241390354, 0.05629145016791881]
08 11 15 3 49 59.9990000		[-2.9781180730697088, -0.038528801615029806]		[-4.702071997697203, -0.08072316618927289]	[0.24340481288072624, -0.01895758819046023]	[1.111594665380835, -0.02796809876053885]	[3.0373565082445566, 0.012240082764037652]				[1.1274599422031315, -0.010447665754327318]				[-0.7885405186098069, -0.01887684977191384]	[-1150.5860300299119, -0.005877823764421919]	[0.2307287401472422, 0.05806771546667733]
08 11 15 3 50 29.9990000		[-3.035087733695036, -0.11393932125065476]		[-4.742498172236083, -0.08085234907775884]	[0.23226278703168646, -0.022284051698079566]	[1.1034803656857548, -0.016228599390160525]	[3.041659913935291, 0.008606811381469015]				[1.1106338681056513, -0.03365214819496032]				[-0.8084427585927187, -0.0398044799658237]	[-1150.6061583405412, -0.04025662125877716]	[0.24817650600289198, 0.034895531711299554]
08 11 15 3 50 59.9990000		[-3.048829564568223, -0.0274836617463734]		[-4.760333487200114, -0.035670629928063136]	[0.2249558797930149, -0.014613814477343112]	[1.1181749209499685, 0.029389110528427406]	[3.035911275428589, -0.011497277013404528]				[1.1064434971467563, -0.008380741917790147]				[-0.8135777813458844, -0.010270045506331371]	[-1150.6126336330876, -0.012950585092767142]	[0.28011697900819854, 0.06388094601061312]
08 11 15 3 51 29.9990000		[-3.0744481497058587, -0.05123717027527164]		[-4.793614234888082, -0.06656149537593592]	[0.2180607422687899, -0.013790275048449985]	[1.125449531873528, 0.014549221847119043]	[3.0445261597033095, 0.01722976854944136]				[1.1013811422872095, -0.010124709719093516]				[-0.8407627075157507, -0.05436985233973246]	[-1150.623331592316, -0.021395918456619256]	[0.30542068019076396, 0.05060740236513084]
08 11 15 3 51 59.9990000		[-3.089594844781459, -0.030293390151200583]		[-4.834032332977586, -0.08083619617900695]	[0.21060042872068152, -0.014920627096216778]	[1.1258532286938134, 0.0008073936405708082]	[3.046052133306148, 0.003051947205676697]				[1.0954629504994955, -0.011836383575428044]				[-0.8485217560464662, -0.015518097061431035]	[-1150.6297019242106, -0.012740663789372775]	[0.30542068041268067, 4.43833414465189e-10]
08 11 15 3 52 29.9990000		[-3.133565476136937, -0.08794126271095593]			[0.20731433916171227, -0.006572179117938504]	[1.129131244175369, 0.00655603096311097]	[3.043904466314416, -0.004295333983463934]				[1.086743103203844, -0.017439694591303123]				[-0.8585334310355393, -0.020023349978146143]	[-1150.6376870427953, -0.015970237169312895]	[0.33143488755194994, 0.05202841427853855]
08 11 15 3 52 59.9990000		[-3.155106725045698, -0.04308249781752238]			[0.19684244880136248, -0.02094378072069958]	[1.1184817288267368, -0.021299030697264243]	[3.0489103038089524, 0.010011674989073072]				[1.0791132399299386, -0.015259726547810715]				[-0.872905027894376, -0.02874319371767342]	[-1150.6435164214954, -0.011658757400255126]	[0.35287924959084194, 0.04288872407778399]
08 11 15 3 53 29.9990000		[-3.2052216179472452, -0.10022978580309427]			[0.1963741617219057, -0.0009365741589135722]	[1.107436590735233, -0.022090276183007518]	[3.058106512262384, 0.018392416906863218]				[1.064063431133036, -0.030099617593805306]				[-0.8927911220907845, -0.03977218839281704]	[-1150.6535765403632, -0.020120237735682167]	[0.38014491610374535, 0.054531333025806816]
08 11 15 3 53 59.9990000		[-3.217534363271625, -0.024625490648759296]			[0.18306832190955902, -0.026611679624693352]	[1.1079533211013768, 0.0010334607322874945]	[3.064670617302909, 0.013128210081049474]				[1.058750785761731, -0.01062529074260965]				[-0.9047163193463348, -0.023850394511100603]	[-1150.6602375331627, -0.013321985598850006]	[0.40585231418026524, 0.05141479615303979]
08 11 15 3 54 29.9990000		[-3.253358397138072, -0.07164806773289456]			[0.18448125959639583, 0.0028258753736736253]	[1.1110052683070535, 0.006103894411353394]	[3.066648731013629, 0.003956227421440417]				[1.048698738009989, -0.020104095503484132]				[-0.9146230324968201, -0.019813426300970605]	[-1150.6662687602734, -0.012062454221450025]	[0.42143500179736293, 0.03116537523419538]
08 11 15 3 54 59.9990000		[-3.2681013956880633, -0.029485997099982342]			[0.17479254182762816, -0.019377435537535348]	[1.1070005987858167, -0.008009339042473584]	[3.071258945765294, 0.009220429503329797]				[1.044322669167741, -0.00875213768449612]				[-0.9392081539408537, -0.04917024288806715]	[-1150.6706125351716, -0.008687549796377425]	[0.42869346619409043, 0.014516928793455008]
08 11 15 3 55 29.9990000		[-3.3012529587103927, -0.06630312604465871]			[0.15991228749589936, -0.029760508663457585]	[1.110698459244304, 0.007395720916974824]	[3.0822717887276667, 0.02202568592474563]				[1.0443226679817599, -2.371962182223797e-09]				[-0.9533779035737098, -0.02833949926571222]	[-1150.6798329652688, -0.018440860194459674]	[0.45120358720578224, 0.045020242023383616]
08 11 15 3 55 59.9990000		[-3.327121834952777, -0.05173775248476886]			[0.16025139287285128, 0.0006782107539038407]	[1.1161645109250458, 0.010932103361483314]	[3.086550973366684, 0.008558369278034661]				[1.0389292830095656, -0.010786769944388652]				[-0.986900867696022, -0.06704592824462452]	[-1150.6956497961291, -0.03163366172066162]	[0.46503423205558647, 0.02766128969960846]
08 11 15 3 56 29.9990000		[-3.366474177182681, -0.07870468445980805]			[0.15443008884449227, -0.011642608056718018]	[1.0929358086177672, -0.04645740461455716]	[3.0821183847892826, -0.00886517715480295]				[1.0230559324136266, -0.031746701191877946]				[-0.9977441573755641, -0.021686579359084135]	[-1150.7028840402158, -0.014468488173406513]	[0.4860829712042687, 0.04209747829736443]
08 11 15 3 56 59.9990000		[-3.388241496144474, -0.04353463792358525]			[0.14632386085759208, -0.016212455973800388]	[1.0904894090144808, -0.004892799206572818]	[3.087640953834125, 0.01104513808968477]				[1.011687837102727, -0.022736190621799324]				[-1.017710989986881, -0.03993366522263386]	[-1150.7007848176968, 0.004198445038127829]	[0.5109345323535308, 0.04970312229852425]
08 11 15 3 57 29.9990000		[-3.42057759203999, -0.06467219179103267]			[0.15338855166373833, 0.014129381612292491]	[1.0994756937943748, 0.0179725695597881]	[3.08994202357826, 0.004602139488270041]				[1.0050187714095955, -0.01333813138626283]				[-1.049481911046314, -0.06354184211886604]	[-1150.7130814148645, -0.02459319433546625]	[0.5490354149123959, 0.07620176511773025]
08 11 15 3 57 59.9990000		[-3.4508871315319993, -0.06061907898401842]			[0.11269593608449213, -0.08138523115849239]	[1.0963430093579518, -0.006265368872846011]	[3.095577627354942, 0.011271207553363638]				[0.9969125422376237, -0.01621245834394358]				[-1.0579110950657196, -0.016858368038811022]	[-1150.7204206184178, -0.014678407106657689]	[0.5748639217990785, 0.05165701377336518]
08 11 15 3 58 29.9990000		[-3.5045061099681334, -0.10723795687226811]			[0.0996646102048544, -0.026062651759275468]	[1.1042312395911722, 0.015776460466440767]	[3.0886098266782938, -0.013935601353296079]				[0.9921408482841798, -0.009543387906887801]				[-1.063780842381675, -0.01173949463191093]	[-1150.734428889442, -0.028016542048135307]	[0.565603122493485, -0.018521598611187073]
08 11 15 3 58 59.9990000		[-3.5137992044019484, -0.01858618886762997]			[0.10143280142619915, 0.0035363824426895007]	[1.100896705559535, -0.006669068063274608]	[3.090361868557011, 0.003504083757434273]				[0.9903322878544714, -0.0036171208594169]				[-1.0843451449600252, -0.04112860515670036]	[-1150.743931906958, -0.01900603503236198]	[0.6028158726994661, 0.07442550041196228]
08 11 15 3 59 29.9990000		[-3.5226159388639644, -0.01763346892403206]			[0.08720653442651383, -0.028452533999370644]	[1.107807992427297, 0.013822573735524202]	[3.0873906609522237, -0.005942415209574392]				[0.984712832236255, -0.011238911236432614]				[-1.1091563382360619, -0.049622386552073294]	[-1150.7545975704643, -0.021331327012376278]	[0.6307920455392377, 0.055952345679543214]
08 11 15 3 59 59.9990000		[-3.5716812205046153, -0.09813056328130187]			[0.07977851719351747, -0.014856034465992707]	[1.109802251923611, 0.003988518992628087]	[3.0936479593019612, 0.012514596699475078]				[0.9816447368739318, -0.00613619072464644]				[-1.1191599391459022, -0.02000720181968063]	[-1150.7658526310443, -0.022510121159939445]	[0.6377275522718264, 0.013871013465177384]
08 11 15 4 0 29.9990000		[-3.5932224694133765, -0.04308249781752238]			[0.06258104377593554, -0.034394946835163864]	[1.1069683036566857, -0.0056678965338505805]	[3.091960507681506, -0.0033749032409104984]				[0.9682097165441519, -0.02687004065955989]				[-1.1398211306677695, -0.04132238304373459]	[-1150.7748550645738, -0.018004867059062235]	[0.6617313507194922, 0.04800759689533152]
08 11 15 4 0 59.9990000		[-3.6191963063083676, -0.05194767378998222]			[0.04393833635640476, -0.03728541483906156]	[1.1074850352069916, 0.0010334631006116979]	[3.0994288917518134, 0.014936768140614731]				[0.9546535862191377, -0.027112260650028475]				[-1.1637441895145457, -0.047846117693552515]	[-1150.7811365833813, -0.012563037615109351]	[0.7016165723607628, 0.07977044328254124]
08 11 15 4 1 29.9990000		[-3.645937167635566, -0.053481722654396435]			[0.03211002567513788, -0.02365662136253377]	[1.1041505011753543, -0.006669068063274608]	[3.0924610910751653, -0.013935601353296079]				[0.9453685640855838, -0.018570044267107733]				[-1.1805783365052775, -0.03366829398146365]	[-1150.8008854194254, -0.03949767208814592]	[0.7234888525672432, 0.04374456041296071]
08 11 15 4 1 59.9990000		[-3.6650562373979483, -0.03823813952476485]			[0.02028979025726585, -0.023640470835744054]	[1.1070005987858167, 0.0057001952209247975]	[3.092848637368661, 0.0007750925869913772]				[0.9327490091054642, -0.025239109960239148]				[-1.208651395918423, -0.05614611882629106]	[-1150.8095810444856, -0.01739125012045406]	[0.7464753357744485, 0.04597296641441062]
08 11 15 4 2 29.9990000		[-3.7046265761946415, -0.0791406775933865]			[0.001219162595589296, -0.03814125532335311]	[1.1066211230154295, -0.0007589515407744329]	[3.0900469842308667, -0.005603306275588693]				[0.9218976453466894, -0.021702727517549647]				[-1.2323080149108137, -0.047313237984781154]	[-1150.819189022061, -0.01921595515068475]	[0.7493335074623246, 0.005716343375752331]
08 11 15 4 2 59.9990000		[-3.7232854317717283, -0.037317711154173594]			[-0.031512553670836496, -0.06546343253285158]	[1.109261299321588, 0.005280352612317074]	[3.0942454280830134, 0.008396887704293476]				[0.910682955160155, -0.022429380373068852]				[-1.254438661486347, -0.04426129315106664]	[-1150.825268693051, -0.012159341979895544]	[0.78587612129013, 0.07308522765561065]
08 11 15 4 3 29.9990000		[-3.765980380925612, -0.085389898307767]			[-0.04650584628871002, -0.029986585235747043]	[1.0999762783731057, -0.01857004189696454]	[3.0861472753604176, -0.016196305445191683]				[0.8926215695501014, -0.0361227712201071]				[-1.2760848704547243, -0.043292417936754646]	[-1150.839293112825, -0.028048839548318938]	[0.8035176613293515, 0.03528308007844316]
08 11 15 4 3 59.9990000		[-3.7820394311820564, -0.032118100512889214]			[-0.06606090681634669, -0.03911012105527334]	[1.1009855204247287, 0.00201848410324601]	[3.0887632282465347, 0.005231905772234313]				[0.8914104802734073, -0.002422178553388221]				[-1.2804851639029948, -0.008800586896541063]	[-1150.8499749227103, -0.021363619770454534]	[0.8227336182580984, 0.03843191385749378]
08 11 15 4 4 29.9990000		[-3.8108068489145808, -0.05753483546504867]			[-0.08405769979708566, -0.03599358596147795]	[1.09511577073863, -0.011739499372197315]	[3.085695136438517, -0.006136183616035851]				[0.8820043493306002, -0.018812261885614134]				[-1.3118604616265657, -0.06275059544714168]	[-1150.865161987882, -0.030374130343261637]	[0.8379772010903253, 0.03048716566445364]
08 11 15 4 4 59.9990000		[-3.824217648785634, -0.026821599742106628]			[-0.09848581639107579, -0.02885623318798025]	[1.0995645086595687, 0.008897475841877167]	[3.088948932056155, 0.006507591235276777]				[0.8682302224387968, -0.027548253783606924]				[-1.3258768061350565, -0.02803268901698175]	[-1150.8660501217169, -0.0017762676698112045]	[0.8687873239759938, 0.06162024577133707]
08 11 15 4 5 29.9990000		[-3.8656611394544598, -0.08288698133765138]			[-0.1147144181513795, -0.032457203520607436]	[1.1063304609251645, 0.013531904531191685]	[3.0918474717655045, 0.005797079418698559]				[0.8599705905144219, -0.016519263848749688]				[-1.3381491834388726, -0.024544754607632058]	[-1150.8753351426653, -0.01857004189696454]	[0.8887945260921697, 0.04001440423235181]
08 11 15 4 5 59.9990000		[-3.878773203750825, -0.026224128592730267]			[-0.13563397426423762, -0.041839112225716235]	[1.1030120762361548, -0.00663676937801938]	[3.0950205265962722, 0.006346109661535593]				[0.8587675741309795, -0.0024060327668848913]				[-1.3592059953334683, -0.04211362378919148]	[-1150.8825936072103, -0.014516929089950281]	[0.9131777994216463, 0.0487665466589533]
08 11 15 4 6 29.9990000		[-3.893766494589727, -0.02998658167780377]			[-0.14394205066128052, -0.016616152794085792]	[1.103423845949692, 0.0008235394270741381]	[3.0946894964836247, -0.0006620602252951358]				[0.8571527892181621, -0.003229569825634826]				[-1.3816273039974476, -0.04484261732795858]	[-1150.8839984708184, -0.002809727216117608]	[0.9319254677884601, 0.03749533673362748]
08 11 15 4 6 59.9990000		[-3.9130147478335857, -0.03849650648771785]			[-0.16117989447229775, -0.03447568762203446]	[1.1042393124844239, 0.0016309330694639357]	[3.102416247513247, 0.015453502059244784]				[0.8541008420124854, -0.006103894411353394]				[-1.408456977820606, -0.053659347646316746]	[-1150.893671041023, -0.0193451404093139]	[0.9435115596670585, 0.023172183757196763]
08 11 15 4 7 29.9990000		[-3.9285328437108546, -0.031036191754537867]			[-0.1643610233804793, -0.006362257816363126]	[1.0971584758926838, -0.014161673183480161]	[3.1146805489606777, 0.02452860289486125]				[0.8492645577989606, -0.009672568427049555]				[-1.4267363588114677, -0.036558761981723364]	[-1150.9059837851628, -0.024625488279525598]	[0.9739583552354816, 0.060893591136846226]
08 11 15 4 7 59.9990000		[-3.94657000708321, -0.03607432674471056]			[-0.16542678279711254, -0.0021315188332664547]	[1.0915632413243657, -0.011190469136636239]	[3.1189758805721794, 0.008590663223003503]				[0.8468343039821775, -0.004860507633566158]				[-1.4531138931197347, -0.05275506861653412]	[-1150.9037311587053, 0.0045052529148961185]	[0.9950393905510282, 0.04216207063109323]
08 11 15 4 8 29.9990000		[-3.977420499177242, -0.061700984188064474]			[-0.1892287328346356, -0.04760390007504611]	[1.094397190777272, 0.005667898905812763]	[3.1220681958002388, 0.006184630456118612]				[0.8384535632485495, -0.01676148146725609]				[-1.4835283932625316, -0.0608290002855938]	[-1150.9151799942097, -0.022897671008649922]	[1.0032102087961903, 0.016341636490324163]
08 11 15 4 8 59.9990000		[-3.989095403549072, -0.023349808743660105]			[-0.20474682871190453, -0.031036191754537867]	[1.0894882398561094, -0.009817901842325227]	[3.128268975598985, 0.01240155959749245]				[0.8331166956413654, -0.010673735214368207]				[-1.4999669175122108, -0.03287704849935835]	[-1150.9238029531548, -0.017245917890249984]	[1.0252520419880966, 0.04408366638381267]
08 11 15 4 9 29.9990000		[-4.0303128241648665, -0.08243484123158851]			[-0.22378515887339745, -0.038076660322985845]	[1.0867834732907795, -0.005409533130659838]	[3.1377316239068023, 0.01892529661563458]				[0.8257774909034197, -0.014678409475891385]				[-1.524035307995291, -0.048136780966160586]	[-1150.9476049031923, -0.04760390007504611]	[1.0554566196424275, 0.06040915530866186]
08 11 15 4 9 59.9990000		[-4.0576995999326755, -0.054773551535618026]			[-0.22814508192823268, -0.00871984610967047]	[1.0833036093999908, -0.006959727781577385]	[3.1395482584139245, 0.0036332690142444335]				[0.8276183464604401, 0.003681711114040809]				[-1.545205156398879, -0.04233969680717564]	[-1150.954128639618, -0.01304747285121266]	[1.0832551663079357, 0.05559709333101637]
08 11 15 4 10 29.9990000		[-4.085796882174691, -0.05619456448403071]			[-0.2547648332611061, -0.05323950266574684]	[1.0896174239287575, 0.01262762905753334]	[3.143601373592901, 0.008106230357952882]				[0.8195201949238253, -0.0161963030732295]				[-1.5823694618356967, -0.07432861087363563]	[-1150.9654482922347, -0.022639305233496998]	[1.0982403827729286, 0.02997043292998569]
08 11 15 4 10 59.9990000		[-4.120450195377998, -0.06930662640661467]			[-0.2558951841219823, -0.0022607017217524117]	[1.0800255939184353, -0.01918366002064431]	[3.143528708071244, -0.00014533104331349023]				[0.8199723338457261, 0.0009042778438015375]				[-1.6195741388528404, -0.07440935403428739]	[-1150.9774703754697, -0.024044166470048367]	[1.12667676950241, 0.05687277345896291]
08 11 15 4 11 29.9990000		[-4.133465372507999, -0.02603035426000133]			[-0.2801977187391458, -0.04860506923432695]	[1.0676240343200334, -0.02480311919680389]	[3.145458377308387, 0.003859338474285323]				[0.8119710676965042, -0.01600253229844384]				[-1.6519425298774877, -0.06473678204929456]	[-1150.985818820482, -0.0166968900248321]	[1.1571639348712779, 0.06097433073773572]
08 11 15 4 11 59.9990000		[-4.150808177562794, -0.034685610109590925]			[-0.29984966821029957, -0.03930389894230757]	[1.0718386263306456, 0.0084291840212245]	[3.146249622792311, 0.001582490967848571]				[0.8038729149739083, -0.016196305445191683]				[-1.678408877864058, -0.05293269597314065]	[-1151.0084258288075, -0.045214016650788835]	[1.1656254149102097, 0.016922960077863536]
08 11 15 4 12 29.9990000		[-4.16503444456248, -0.028452533999370644]			[-0.31342194550597924, -0.027144554591359338]	[1.073881332669771, 0.004085412678250577]	[3.1414052621294104, -0.009688721325801453]				[0.7913825428804557, -0.024980744186905213]				[-1.6950411758516566, -0.03326459597519715]	[-1151.0228943140173, -0.028936970419636054]	[1.1919383577742337, 0.05262588572804816]
08 11 15 4 12 59.9990000		[-4.191904488778164, -0.05374008843136835]			[-0.3216977267738912, -0.016551562535823905]	[1.0642491310809419, -0.019264403177658096]	[3.1409208268942166, -0.0009688704703876283]				[0.7861021914541197, -0.010560702852671966]				[-1.726368030287631, -0.06265370887194877]	[-1151.0330836151802, -0.020378602325763495]	[1.2122685171098055, 0.040660318671143614]
08 11 15 4 13 29.9990000		[-4.193414314222537, -0.003019650888745673]			[-0.33740959698207007, -0.03142374041635776]	[1.0596712114574984, -0.009155839246886899]	[3.150278513365265, 0.01871537294209702]				[0.7732000496471301, -0.02580428361397935]				[-1.7593904098303028, -0.06604475908534369]	[-1151.0535268101357, -0.040886389911065635]	[1.2427395343220269, 0.06094203442444269]
08 11 15 4 13 59.9990000		[-4.231216461206714, -0.07560429396835389]			[-0.3506669923226582, -0.026514790681176237]	[1.0600103168344504, 0.0006782107539038407]	[3.1461123646404303, -0.008332297449669568]				[0.753233215849832, -0.039933667594596045]				[-1.773317942437643, -0.027855065214680508]	[-1151.074866211227, -0.04267880218230857]	[1.2640062701866555, 0.042533471729257144]
08 11 15 4 14 29.9990000		[-4.26282590306073, -0.06321888370803208]			[-0.36526466101349797, -0.029195337381679565]	[1.0577253940618903, -0.004569845545120188]	[3.145296898106608, -0.0016309330676449463]				[0.7453369103532168, -0.015792610993230483]				[-1.7985005344417004, -0.05036518400811474]	[-1151.0905134899913, -0.0312945575287813]	[1.2761898326243681, 0.02436712487542536]
08 11 15 4 14 59.9990000		[-4.278771917401173, -0.03189202868088614]			[-0.3848843153555208, -0.03923930868404568]	[1.0484968904793277, -0.018457007165125106]	[3.150060516796657, 0.009527237380098086]				[0.7306988748259755, -0.0292760710544826]				[-1.8453939286337118, -0.09378678838402266]	[-1151.1074445247405, -0.033862069498354685]	[1.298812988514328, 0.04524631177991978]
08 11 15 4 15 29.9990000		[-4.285933494780693, -0.014323154759040335]			[-0.392732176381287, -0.015695722051532357]	[1.0449282129075073, -0.007137355143640889]	[3.148914020150187, -0.002292993292940082]				[0.7093433243917389, -0.042711100868473295]				[-1.8779964643836138, -0.06520507149980403]	[-1151.1210894687442, -0.027289888007544505]	[1.3132653261600353, 0.028904675291414605]
08 11 15 4 15 59.9990000		[-4.283406354390536, 0.005054280780314002]			[-0.41065630383855023, -0.03584825491452648]	[1.0363859929711907, -0.017084439872633084]	[3.1472911587879935, -0.0032457227243867237]				[0.6968448782208725, -0.024996892341732746]				[-1.8973819728144008, -0.038771016861574026]	[-1151.1391831488909, -0.03618736029329739]	[1.3377697080013604, 0.04900876368265017]
08 11 15 4 16 29.9990000		[-4.333174068427979, -0.09953542807488702]			[-0.41639686826692923, -0.011481128856758005]	[1.0375890093546332, 0.0024060327668848913]	[3.1446025380100764, -0.005377241555834189]				[0.6810764894617023, -0.031536777518340386]				[-1.940044627432144, -0.0853253092354862]	[-1151.1501233263298, -0.02188035487779416]	[1.3570583298605925, 0.03857724371846416]
08 11 15 4 16 59.9990000		[-4.383288960736536, -0.10022978461711318]			[-0.4394075716345469, -0.04602140673523536]	[1.0366120636172127, -0.0019538914748409297]	[3.1473799712821346, 0.005554866544116521]				[0.6689817401111213, -0.024189498701161938]				[-1.9749240118762827, -0.0697587688882777]	[-1151.1668525120758, -0.03345837149208819]	[1.375935182597459, 0.037753705473733135]		[0.07159962443574841, 0.14319924887149682]
08 11 15 4 17 29.9990000		[-4.359543528064023, 0.04749086534502567]			[-0.446286562187197, -0.013757981105300132]	[1.039292609131735, 0.0053610910290444735]	[3.149842522600011, 0.00492510263575241]				[0.6509930223946867, -0.03597743543286924]				[-2.001390358676872, -0.05293269360117847]	[-1151.1927213883182, -0.05173775248476886]	[1.391905419174691, 0.03194047315446369]		[0.15156384186411742, 0.15992843485673802]
08 11 15 4 17 59.9990000		[-4.380519602134882, -0.04195214814171777]			[-0.4664956136030014, -0.04041810283160885]	[1.027835701326694, -0.022913815610081656]	[3.142575984569703, -0.014533076060615713]				[0.63863183318972, -0.0247223784099333]				[-2.0157619573146803, -0.028743197275616694]	[-1151.1999960010203, -0.014549225404152821]	[1.4068583396201575, 0.029905840890933177]		[0.226393038855349, 0.14965839398246317]
08 11 15 4 18 29.9990000		[-4.3979592949508515, -0.03487938563193893]			[-0.48118209360291075, -0.029372959999818704]	[1.0278841434283095, 9.688420323072933e-05]	[3.140492909022214, -0.004166151094977977]				[0.6196338710506097, -0.03799592427822063]				[-2.037973342305122, -0.04442276998088346]	[-1151.2133099149114, -0.02662782778224937]	[1.4403328598627922, 0.0669490404852695]		[0.29434324627573005, 0.1359004148407621]
08 11 15 4 18 59.9990000		[-4.415907644051913, -0.035896698202122934]			[-0.49703122077698936, -0.03169825434815721]	[1.0280456226300885, 0.00032295840355800465]	[3.1401538036461716, -0.0006782107520848513]				[0.6015159692597081, -0.03623580358180334]				[-2.0619609925961413, -0.04797530058203847]	[-1151.2200274250758, -0.01343502032887045]	[1.454115060832919, 0.027564401940253447]		[0.3784897602149613, 0.16829302787846245]
08 11 15 4 19 29.9990000		[-4.453136542710126, -0.07445779731642688]			[-0.5092309331503202, -0.02439942474666168]	[1.0206176053970921, -0.014856034465992707]	[3.141421411473857, 0.0025352156553708483]				[0.5911248196880479, -0.020782299143320415]				[-2.083800977672581, -0.04367997015287983]	[-1151.2235557328468, -0.007056615541841893]	[1.4761649672145722, 0.044099812763306545]		[0.44397741850343664, 0.13097531657695072]
08 11 15 4 19 59.9990000		[-4.45872370260804, -0.011174319795827614]			[-0.5215113827543973, -0.024560899208154297]	[1.0178643955459847, -0.005506419702214771]	[3.135438627055919, -0.011965568835876184]				[0.5714082799568132, -0.03943307946246932]				[-2.127650499331139, -0.08769904331711587]	[-1151.2427070989243, -0.03830273215498892]	[1.482381894577884, 0.012433854726623395]		[0.4953195488756137, 0.1026842607443541]
08 11 15 4 20 29.9990000		[-4.505108439327159, -0.09276947343823849]			[-0.5505290927749229, -0.05803542004105111]	[1.010396007919553, -0.014936775252863299]	[3.1372391145923757, 0.0036009750729135703]				[0.5506017585739755, -0.041613042765675345]				[-2.165509164271498, -0.07571732988071744]	[-1151.2507568083602, -0.01609941887181776]	[1.491101740688464, 0.01743969222115993]		[0.5671533173040189, 0.14366753685681033]
08 11 15 4 20 59.9990000		[-4.539535683070426, -0.06885448748653289]			[-0.567896118288445, -0.03473405102704419]	[1.0036946459122191, -0.01340272401466791]	[3.144295730133308, 0.014113231081864797]				[0.5437308421005582, -0.01374183294683462]				[-2.206766954095656, -0.0825155796483159]	[-1151.2649184845077, -0.02832335229504679]	[1.5075079698081026, 0.032812458239277476]		[0.6107606213440704, 0.08721460808010306]
08 11 15 4 21 29.9990000		[-4.546083641140285, -0.01309591613971861]			[-0.5848190789592991, -0.03384592134170816]	[0.9981720756813957, -0.011045140461646952]	[3.151715673287981, 0.014839886309346186]				[0.5417446554984053, -0.003972373204305768]				[-2.2294708489953337, -0.04540778979935567]	[-1151.2730166372303, -0.016196305445191683]	[1.5306478572492779, 0.046279774882350466]		[0.6668502233237632, 0.11217920395938563]
08 11 15 4 21 59.9990000		[-4.538994729875412, 0.014177822529745754]			[-0.5971237519843271, -0.024609346050056047]	[0.9903968813641768, -0.015550388634437693]	[3.146677541850295, -0.010076262875372777]				[0.534526560753875, -0.01443618948906078]				[-2.2815073376477812, -0.10407297730489518]	[-1151.2886316214585, -0.0312299684565005]	[1.5458187748563432, 0.030341835214130693]		[0.682481354671836, 0.031262262696145626]
08 11 15 4 22 29.9990000		[-4.575763413757159, -0.07353736776349251]			[-0.6101873718071147, -0.026127239645575173]	[0.9876436691420167, -0.005506424444320146]	[3.146895537231103, 0.00043599076161626726]				[0.5228920255885896, -0.023269070330570685]				[-2.3268909069884103, -0.09076713868125807]	[-1151.2978924201707, -0.018521597424296488]	[1.5666333697245136, 0.04162918973634078]		[0.6967722134850192, 0.0285817176263663]
08 11 15 4 22 59.9990000		[-4.580712733293694, -0.009898639073071536]			[-0.6382927287204438, -0.05621071382665832]	[0.9801833567798894, -0.014920624724254594]	[3.147315382209854, 0.0008396899575018324]				[0.503619550701842, -0.03854494977349532]				[-2.360833714308683, -0.0678856146405451]	[-1151.3086711195929, -0.02155739884437935]	[1.5733185853532632, 0.013370431257499149]		[0.7326689127253303, 0.07179339848062227]
08 11 15 4 23 29.9990000		[-4.604918380744493, -0.04841129490159801]			[-0.651501680774345, -0.026417904107802315]	[0.978261760435089, -0.0038431926896009823]	[3.1502381441569014, 0.005845523894095095]				[0.4932606950733316, -0.02071771125702071]				[-2.3891812882484373, -0.05669514787950902]	[-1151.320765868351, -0.02418949751609034]	[1.6031921317089655, 0.05974709271140455]		[0.7551951816717519, 0.04505253789284325]
08 11 15 4 23 59.9990000		[-4.633516246380168, -0.05719573127134936]			[-0.6663577128701945, -0.029712064191699028]	[0.9668290736808558, -0.02286537350846629]	[3.1582313362268906, 0.015986384139978327]				[0.47143685993069084, -0.04364767028528149]				[-2.416358141525052, -0.05435370655322913]	[-1151.3339828938906, -0.02643405107937724]	[1.6108219973521045, 0.015259731286278113]		[0.7846973272999094, 0.05900429125631489]
08 11 15 4 24 29.9990000		[-4.656656133229262, -0.046279773698188365]			[-0.6881896244613017, -0.0436638231822144]	[0.9599339361557213, -0.013790275050268974]	[3.1605808516287652, 0.004699030803749338]				[0.47618433046409336, 0.00949494106680504]				[-2.443607660325142, -0.0544990376001806]	[-1151.348096126752, -0.02822646572258236]	[1.6256861053043394, 0.02972821590446983]		[0.7853674636780852, 0.0013402727563516237]
08 11 15 4 24 59.9990000		[-4.720294860731883, -0.1272774550052418]			[-0.7075266907922924, -0.038674132661981275]	[0.9586905505648247, -0.0024867711817933014]	[3.1578195653291914, -0.005522572599147679]				[0.45441701268646284, -0.04353463555526105]				[-2.4902426887420006, -0.09327005683371681]	[-1151.3588344551877, -0.021476656871527666]	[1.6376355230167974, 0.023898835424915887]		[0.7783915867007636, -0.013951753954643209]
08 11 15 4 25 29.9990000		[-4.729055077235898, -0.017520433008030523]			[-0.7257979977057403, -0.03654261382689583]	[0.9467815014668304, -0.02381809819598857]	[3.159240577093442, 0.0028420235285011586]				[0.4365494014091382, -0.035735222554649226]				[-2.5352225612605253, -0.08995974503704929]	[-1151.3790354319322, -0.040401953488981235]	[1.6714410745571513, 0.06761110308070784]		[0.7992546257451068, 0.041726078088686336]
08 11 15 4 25 59.9990000		[-4.759283877127018, -0.06045759978223941]			[-0.7535238776627011, -0.055451759913921705]	[0.947370898540612, 0.001178794147563167]	[3.160556629392886, 0.0026321045988879632]				[0.4246887955978309, -0.023721211622614646]				[-2.576423833719673, -0.08240254491829546]	[-1151.3931244425576, -0.028178021250823804]	[1.66745255260048, -0.00797704391334264]		[0.8194394543320414, 0.0403696571738692]
08 11 15 4 26 29.9990000		[-4.761140880249513, -0.003714006244990742]			[-0.7691146402476079, -0.03118152516981354]	[0.943769924654589, -0.007201947772045969]	[3.1589095469807944, -0.003294164824183099]				[0.4112618493472837, -0.02685389250109438]				[-2.6332077934985136, -0.11356791955768131]	[-1151.4076413716466, -0.029033858178081573]	[1.687863451834346, 0.04082179846773215]		[0.8388572598191786, 0.03883561097427446]
08 11 15 4 26 59.9990000		[-4.791870264125464, -0.06145876775190118]			[-0.7901391570130727, -0.04204903353092959]	[0.923326730885492, -0.04088638753819396]	[3.159200206700916, 0.0005813194402435329]				[0.4014439475049585, -0.019635803684650455]				[-2.668708870145565, -0.07100215329410275]	[-1151.4159817419873, -0.016680740681294992]	[1.6999824222348252, 0.024237940800958313]		[0.8382840106064577, -0.0011464984254416777]
08 11 15 4 27 29.9990000		[-4.832877761660711, -0.08201499507049448]			[-0.8025730117396961, -0.02486770945324679]	[0.9189748819080705, -0.008703697954842937]	[3.1572463175980374, -0.003907778205757495]				[0.3905037700660614, -0.02188035487779416]				[-2.6808439892956812, -0.02427023830023245]	[-1151.4305874847564, -0.029211485538326087]	[1.7087426375537689, 0.01752043063788733]		[0.8404881939254665, 0.004408366638017469]
08 11 15 4 27 59.9990000		[-4.887522129120043, -0.10928873491866398]			[-0.8338998655835894, -0.06265370768778666]	[0.9164154463887826, -0.0051188710385758895]	[3.1560271542421106, -0.0024383267118537333]				[0.37620483754471934, -0.028597865042684134]				[-2.7127037228492554, -0.06371946710714838]	[-1151.4499326245727, -0.03869027963264671]	[1.7238166685874603, 0.030148062067382853]		[0.8665750664390544, 0.052173745027175755]
08 11 15 4 28 29.9990000		[-4.89282670396824, -0.010609149696392706]			[-0.8233149416792003, 0.021169847808778286]	[0.9070012425527239, -0.018828407672117464]	[3.1532416457048384, -0.005571017074544216]				[0.3630120324614836, -0.02638561016647145]				[-2.764247701594286, -0.10308795749006094]	[-1151.4784739722504, -0.05708269535534782]	[1.741151399564842, 0.03466946195476339]		[0.8772568778063032, 0.021363622734497767]
08 11 15 4 28 59.9990000					[-0.8657838213721334, -0.08493775938586623]	[0.9035940418125392, -0.00681440148036927]	[3.152014411827622, -0.0024544677544326987]				[0.35081232364609605, -0.024399417630775133]				[-2.791828251691186, -0.05516110019379994]	[-1151.496648391998, -0.03634883949507639]	[1.7584538348201022, 0.034604870510520414]		[0.8823353808229513, 0.010157006033296057]
08 11 15 4 29 29.9990000					[-0.8833769187176586, -0.03518619469105033]	[0.8911117437983194, -0.0249645960284397]	[3.1546788079995167, 0.005328792343789246]				[0.32580735722513054, -0.050009932841931004]				[-2.8293962545430986, -0.0751360057038255]	[-1151.5015331206832, -0.00976945737056667]	[1.7642589912838957, 0.011610312927587074]		[0.9151316906081775, 0.06559261957045237]
08 11 15 4 29 59.9990000					[-0.9093588296900634, -0.05196382194480975]	[0.8894888848080882, -0.0032457179804623593]	[3.142672869957096, -0.024011876084841788]				[0.30923157600955165, -0.0331515624311578]				[-2.884775350714335, -0.1107581923424732]	[-1151.5171319561614, -0.03119767095631687]	[1.7785337015693585, 0.028549420570925577]		[0.9021407346772321, -0.025981911861890694]
08 11 15 4 30 29.9990000					[-0.9293175882230571, -0.03991751706598734]	[0.8794772086339435, -0.020023352348289336]	[3.1387489388525864, -0.007847862209018786]				[0.2948680508579855, -0.028727050303132273]				[-2.93766767629495, -0.1057846511612297]	[-1151.5299695071167, -0.02567510191056499]	[1.7958199892600533, 0.03457257538138947]		[0.922075271567337, 0.039869073780209874]
08 11 15 4 30 59.9990000					[-0.9521829605464518, -0.04573074464678939]	[0.8679880045147002, -0.022978408238486736]	[3.135559735865172, -0.006378405974828638]				[0.28282982005839585, -0.02407646159917931]				[-2.9875080552628788, -0.0996807579358574]	[-1151.5440181473482, -0.028097280463043717]	[1.8098121127195554, 0.027984246919004363]		[0.9627194428226176, 0.08128834251056105]
08 11 15 4 31 29.9990000					[-0.9772525195967319, -0.050139118100560154]	[0.8501930599441039, -0.03558988914119254]	[3.134921894319632, -0.0012756830910802819]				[0.2782357534633775, -0.009188133190036751]				[-3.023792302721631, -0.07256849491750472]	[-1151.571299962463, -0.054563630229495175]	[1.8177487874245344, 0.015873349409957882]		[1.0207467881928096, 0.1160546907403841]
08 11 15 4 31 59.9990000					[-1.0126324874336206, -0.07075993567377736]	[0.8440649456679239, -0.012256228552359971]	[3.1269367763270566, -0.015970235985150794]				[0.2684097775418195, -0.019651951843115967]				[-3.0710570980136254, -0.09452959058398847]	[-1151.5902091103294, -0.03781829573290452]	[1.8274455786795443, 0.01939358251001977]		[1.0339557400989179, 0.026417903812216537]
08 11 15 4 32 29.9990000					[-1.0449201388573783, -0.06457530284751556]	[0.8415862485644539, -0.00495739420694008]	[3.1322171289411926, 0.010560705228272127]				[0.23766424669338448, -0.06149106169687001]				[-3.119831718157002, -0.09754924028675305]	[-1151.6036360577655, -0.026853894872147066]	[1.842430796034023, 0.02997043470895733]		[1.084748843012676, 0.1015862058275161]
08 11 15 4 32 59.9990000					[-1.056046016548862, -0.02225175538296753]	[0.830387706534566, -0.022397084059775807]	[3.124143199638638, -0.016147858605108922]				[0.21419332914047118, -0.04694183510582661]				[-3.156479293227676, -0.07329515014134813]	[-1151.6291496816593, -0.05102724778771517]	[1.8535001551754249, 0.022138718282803893]		[1.0890683965635617, 0.008639107101771515]
08 11 15 4 33 29.9990000					[-1.077595339536856, -0.04309864597598789]	[0.8262942221481353, -0.008186968772861292]	[3.116335706636164, -0.015614986004948152]				[0.20506978620869631, -0.018247085863549728]				[-3.1993195740196825, -0.08568056158401305]	[-1151.6476470586263, -0.036994753933868196]	[1.8548081322105645, 0.0026159540702792583]		[1.1340482687865006, 0.08995974444587773]
08 11 15 4 33 59.9990000					[-1.101897873561029, -0.048605068048345856]	[0.8228385804923164, -0.006911283311637817]	[3.1094405691110296, -0.013790275050268974]				[0.2021631712323142, -0.005813229952764232]				[-3.2529950698208268, -0.10735099160228856]	[-1151.6565849013045, -0.01787568535655737]	[1.8672823567385421, 0.02494844905595528]		[1.1721652995029217, 0.07623406143284228]
08 11 15 4 34 29.9990000					[-1.1367691839250256, -0.0697426207279932]	[0.8018382835925877, -0.04200059379945742]	[3.112072668967812, 0.005264199713565176]				[0.1952680325230176, -0.013790277418593178]				[-3.3171666776252096, -0.1283432156087656]	[-1151.680556404031, -0.04794300545290753]	[1.8660389717397265, -0.0024867699976311997]		[1.1785598530409516, 0.012789107076059736]
08 11 15 4 34 59.9990000					[-1.1411452551383263, -0.008752142426601495]	[0.7971634773966798, -0.009349612391815754]	[3.113937746762531, 0.003730155589437345]				[0.1843924465283635, -0.021751171989308205]	[0.0041257790062445565, 0.008251558012489113]			[-3.368242368698702, -0.10215138214698527]	[-1151.7015244034305, -0.04193599879909016]	[1.8953957865442135, 0.05871362960897386]		[1.1909452641853022, 0.02477082228870131]
08 11 15 4 35 29.9990000					[-1.165407418769064, -0.048524327261475264]	[0.7874586114703561, -0.019409731852647383]	[3.1168443652950373, 0.0058132370650128]				[0.17244302822291502, -0.02389883661089698]	[0.02986547260206862, 0.05147938719164813]			[-3.4035173746997316, -0.07055001200205879]	[-1151.714596098518, -0.026143390175093373]	[1.882469422502254, -0.02585272808391892]		[1.2053168619327153, 0.028743195494826068]
08 11 15 4 35 59.9990000					[-1.1851320331697934, -0.03944922880145896]	[0.7705518001421297, -0.033813622656452935]	[3.112557106576787, -0.008574517436500173]				[0.16463553640460304, -0.015614983636623947]	[0.0635176190180573, 0.06730429283197736]			[-3.444129250379774, -0.08122375136008486]	[-1151.7375502857062, -0.0459083743762676]	[1.9041560012701666, 0.04337315753582516]		[1.2326632678987153, 0.05469281193200004]
08 11 15 4 36 29.9990000					[-1.2043560635847825, -0.0384480608299782]	[0.7588768933992469, -0.02334981348576548]	[3.1147855096114654, 0.004456806069356389]				[0.14720391826267587, -0.03486323628385435]	[0.08509923787551088, 0.043163237714907154]			[-3.5056606821744936, -0.12306286358943908]	[-1151.7604237332935, -0.0457468951744886]	[1.9055285697495492, 0.0027451369587652152]		[1.253663563909413, 0.04200059202139528]
08 11 15 4 36 59.9990000					[-1.2098221164505958, -0.010932105731626507]	[0.7513762118287559, -0.015001363140981994]	[3.1114671261075273, -0.0066367670078761876]				[0.11969603368743265, -0.05501576915048645]	[0.12538815604148112, 0.08057783633194049]			[-3.577486376376328, -0.14365138840366853]	[-1151.7932200427822, -0.06559261897746183]	[1.8961708844644818, -0.018715370570134837]		[1.2330346687008387, -0.0412577904171485]
08 11 15 4 37 29.9990000					[-1.2484881732543727, -0.07733211360755377]	[0.7364555859194297, -0.029841251818652385]	[3.1095778248927672, -0.003778602429520106]				[0.10425867741105321, -0.03087471255275886]	[0.18209945074249845, 0.11342258940203465]			[-3.6199956258697057, -0.08501849898675573]	[-1151.8106112917171, -0.03478249786985543]	[1.91709044057734, 0.041839112225716235]		[1.2593799069900342, 0.0526904765783911]
08 11 15 4 37 59.9990000					[-1.2652254336717306, -0.033474520834715804]	[0.7375051971785069, 0.00209922251815442]	[3.115988527180889, 0.012821404576243367]				[0.09180060044855054, -0.024916153925005347]	[0.21906190917707136, 0.07392491686914582]			[-3.686484451576689, -0.13297765141396667]	[-1151.8389104217767, -0.056598260119244514]	[1.9313812990203587, 0.02858171688603761]		[1.2792579265146742, 0.039756039049279934]
08 11 15 4 38 29.9990000					[-1.2828266039105074, -0.03520234047755366]	[0.7219305827511562, -0.031149228854701505]	[3.1167636245081667, 0.0015501946545555256]				[0.08246713621338131, -0.018666928470338462]	[0.27134061544893484, 0.10455741254372697]			[-3.7422510961150692, -0.11153328907676041]	[-1151.8609280324358, -0.04403522131815407]	[1.9458578583080453, 0.028953118575373082]		[1.3127485943218744, 0.06698133561440045]
08 11 15 4 38 59.9990000					[-1.317043925757389, -0.06843464369376306]	[0.7047169623619993, -0.03442724077831372]	[3.1177002010372235, 0.00187315305811353]				[0.06602053670030728, -0.03289319902614807]	[0.30957068111820263, 0.07646013133853558]			[-3.787158303110118, -0.08981441399009782]	[-1151.8747183074847, -0.027580550097809464]	[1.9415302309753315, -0.008655254665427492]		[1.3270071573388122, 0.028517126033875684]
08 11 15 4 39 29.9990000					[-1.3365747664192895, -0.03906168132380117]	[0.7004054825929416, -0.008622959538115538]	[3.1226333741942653, 0.009866346314083785]				[0.05456362889526645, -0.022913815610081656]	[0.3295132918647141, 0.03988522149302298]			[-3.8250411896951846, -0.07576577317013289]	[-1151.89933572465, -0.04923483433049114]	[1.9561924899235237, 0.029324517896384347]		[1.3478782704619334, 0.04174222624624235]
08 11 15 4 39 59.9990000					[-1.366359499095779, -0.05956946535297902]	[0.6893441975298629, -0.02212257012615737]	[3.1195168367303268, -0.006233074927877169]				[0.0369059401054983, -0.03531537757953629]	[0.3576993866745397, 0.05637218961965118]			[-3.868995672894016, -0.08790896639766288]	[-1151.923759368076, -0.048847286851923855]	[1.9727279025237294, 0.03307082520041149]		[1.3766295403320328, 0.0575025397401987]
08 11 15 4 40 29.9990000					[-1.4130994887573252, -0.09347997932309227]	[0.6758688032505233, -0.02695078855867905]	[3.1139458220259257, -0.011142029408802046]				[0.03610662054416025, -0.0015986391226761043]	[0.38926038487352344, 0.06312199639796745]			[-3.9084287547248096, -0.07886616366158705]	[-1151.945518613256, -0.043518490359929274]	[1.9752308206780071, 0.005005836308555445]		[1.374320395916584, -0.004618288830897654]
08 11 15 4 40 59.9990000					[-1.4393962828708027, -0.052593588226955035]	[0.6511141308974402, -0.0495093447061663]	[3.120534151674292, 0.013176659296732396]				[0.026224129627735238, -0.019764981832850026]	[0.4084924896624216, 0.03846420957779628]			[-3.9796650521493575, -0.1424725948490959]	[-1151.9634346669318, -0.035832107351779996]	[1.9881087420262702, 0.025755842696526088]		[1.3788175759386831, 0.008994360044198402]
08 11 15 4 41 29.9990000					[-1.459209712136726, -0.039626858531846665]	[0.6547958443852622, 0.007363426975643962]	[3.1132918370658444, -0.014484629216894973]				[0.007662160624022363, -0.03712393800742575]	[0.42816058669814083, 0.03933619407143851]			[-4.04116418792546, -0.12299827155220557]	[-1151.9927511122323, -0.0586328906010749]	[2.0015599111065967, 0.026902338160653017]		[1.3991719569175984, 0.040708761957830575]
08 11 15 4 41 59.9990000					[-1.4782561151914706, -0.038092806109489175]	[0.6538350456194166, -0.001921597531691077]	[3.1175710181487375, 0.008558362165786093]				[-0.006208853434145567, -0.02774202811633586]	[0.4753284945272753, 0.09433581565826898]			[-4.100677136801096, -0.11902589775127126]	[-1152.0136222253554, -0.04174222624624235]	[2.0068321890476, 0.010544555882006534]		[1.4332923915985702, 0.06824086936194362]
08 11 15 4 42 29.9990000					[-1.5020419182574187, -0.04757160613189626]	[0.6296778420482951, -0.048314407142243]	[3.1169896939682076, -0.001162648361059837]				[-0.01464611212577438, -0.016874517383257626]	[0.5306672210463148, 0.11067745303807897]			[-4.142798837630835, -0.08424340165947797]	[-1152.039410362589, -0.05157627446715196]	[2.0125646799888273, 0.011464981882454595]		[1.4483260519427859, 0.030067320688431206]
08 11 15 4 42 59.9990000					[-1.5347413405806947, -0.06539884464655188]	[0.622855371231708, -0.013644941633174312]	[3.113259538380589, -0.007460311175236711]				[-0.027742028263674, -0.026191832275799243]	[0.557295047050502, 0.053255652008374454]			[-4.191323165485301, -0.09704865570893162]	[-1152.053983808747, -0.029146892316020967]	[2.02524882641319, 0.025368292848725105]		[1.470957282208019, 0.04526246053046634]
08 11 15 4 43 29.9990000					[-1.5604002943337036, -0.051317907506017946]	[0.6228150008382727, -8.074078687059227e-05]	[3.1118788958228834, -0.002761285115411738]				[-0.04079757578620047, -0.026111095045052934]	[0.5948065326838332, 0.07502297126666235]			[-4.27111783041255, -0.15958932985449792]	[-1152.086699378931, -0.06543114036776387]	[2.0296814143985102, 0.008865175970640848]		[1.469035686159259, -0.003843192097519932]
08 11 15 4 43 59.9990000					[-1.5815217000426856, -0.04224281141796382]	[0.6050846477119194, -0.035460706252706586]	[3.105330937753024, -0.01309591613971861]				[-0.044899133066792274, -0.008203114561183611]	[0.5924247227458181, -0.004763619876030134]			[-4.315476010135171, -0.08871635944524314]	[-1152.1066985072648, -0.039998256667786336]	[2.0333792754508977, 0.007395722104774905]		[1.500766237119933, 0.06346110192134802]
08 11 15 4 44 29.9990000					[-1.6170066279382809, -0.07096985579119064]	[0.5870474843377451, -0.03607432674834854]	[3.1033931944366486, -0.003875486632750835]				[-0.048766546806291444, -0.007734827478998341]	[0.6208530356934716, 0.056856625895306934]			[-4.390490907619096, -0.15002979496784974]	[-1152.1303874225719, -0.04737783061409573]	[2.0311993145151064, -0.004359921871582628]		[1.5211932836218693, 0.04085409300387255]
08 11 15 4 44 59.9990000					[-1.6319756971352035, -0.029938138393845293]	[0.5825664524736567, -0.008962063728176872]	[3.10276342578436, -0.001259537304576952]				[-0.05692929038013972, -0.01632548714769655]	[0.639834848638202, 0.03796362588946067]			[-4.467758431857874, -0.1545350484775554]	[-1152.1410207900599, -0.02126673497605225]	[2.046329860543665, 0.03026109205711691]		[1.5205554429653603, -0.00127568131301814]
08 11 15 4 45 29.9990000					[-1.6715218142880985, -0.07909223430579004]	[0.5806690783647355, -0.0037947482178424252]	[3.1020771421372046, -0.0013725672943110112]				[-0.0755719989847421, -0.03728541720920475]	[0.6722436096115416, 0.06481752194667934]			[-4.528643949510297, -0.121771035304846]	[-1152.1488686513817, -0.015695722643613408]	[2.044036866063834, -0.004585988959661336]		[1.5544659551574114, 0.0678210243841022]
08 11 15 4 45 59.9990000					[-1.7078060623398414, -0.07256849610348581]	[0.577132695922046, -0.0070727648853790015]	[3.102731129469248, 0.0013079746640869416]				[-0.09061373311124044, -0.030083468252996678]	[0.6805839808412202, 0.016680742459357134]			[-4.584087637125776, -0.11088737523095915]	[-1152.1793073731683, -0.06087744357319025]	[2.0589897859172197, 0.029905839706771076]		[1.5548131343161913, 0.0006943583175598178]
08 11 15 4 46 29.9990000					[-1.727813264159522, -0.04001440363936126]	[0.5617114866190605, -0.030842418605971034]	[3.096118581141127, -0.013225096656242386]				[-0.11323688900120032, -0.04524631177991978]	[0.6959244505433162, 0.030680939404192028]			[-4.647887843239005, -0.12760041222645668]	[-1152.1988462873164, -0.03907782829628559]	[2.0512711065939584, -0.015437358646522624]		[1.5646148871123842, 0.019603505592385773]
08 11 15 4 46 59.9990000					[-1.7581873945027837, -0.060748260686523274]	[0.546322573629368, -0.030777825979384946]	[3.099194749398521, 0.0061523365147877485]				[-0.14269059156504227, -0.05890740512768389]	[0.7052498414404909, 0.018650781794349314]				[-1152.2250704167964, -0.0524482589598847]	[2.0484290830627288, -0.005684047062459285]		[1.5813279249973675, 0.0334260757699667]
08 11 15 4 47 29.9990000					[-1.8007450872828485, -0.08511538556012965]	[0.5398069118755302, -0.013031323507675552]	[3.089207297831308, -0.019974903134425404]				[-0.14372405466747296, -0.0020669262048613746]	[0.7409850619224017, 0.0714704409638216]				[-1152.241234427705, -0.032328021817193076]	[2.055590661626411, 0.014323157127364539]		[1.607600498653028, 0.05254514731132076]
08 11 15 4 47 59.9990000					[-1.8497699997160453, -0.09804982486639346]	[0.5172806425580347, -0.045052538634990924]	[3.0889085604758293, -0.0005974747109576128]				[-0.1557542119808204, -0.02406031462669489]	[0.7482758221894983, 0.01458152053419326]				[-1152.266893382347, -0.05131790928408009]	[2.067152530083149, 0.023123736913476023]		[1.6135913553703176, 0.011981713434579433]
08 11 15 4 48 29.9990000					[-1.874686152457798, -0.04983230548350548]	[0.510668093044842, -0.013225099026385578]	[3.083563615235107, -0.010689890481444309]				[-0.18200256399359205, -0.052496704025543295]	[0.7293908965584706, -0.037769851262055454]				[-1152.2878936777652, -0.04200059083632368]	[2.0780442642362686, 0.02178346830623923]		[1.6260171360190725, 0.02485156129750976]
08 11 15 4 48 59.9990000					[-1.8953473427945937, -0.0413223806735914]	[0.5013749968329648, -0.018586192423754255]	[3.086801265064423, 0.006475299658632139]				[-0.1876300936910411, -0.011255059394898126]	[0.7617108445929262, 0.06463989606891118]				[-1152.321158275222, -0.06652919491352804]	[2.079554089681551, 0.0030196508905646624]		[1.651668016286294, 0.05130176053444302]
08 11 15 4 49 29.9990000					[-1.9117132015207972, -0.03273171745240688]	[0.4995018449599229, -0.003746303746083868]	[3.0805843382931926, -0.012433853542461293]				[-0.20978496131647262, -0.044309735250863014]	[0.8080229154938934, 0.09262414180193446]				[-1152.3499741368323, -0.05763172322076571]	[2.09147928575112, 0.02385039213913842]		[1.6799994423640783, 0.056662852155568544]
08 11 15 4 49 59.9990000					[-1.9446306204117718, -0.06583483778194932]	[0.48513832099433785, -0.02872704793117009]	[3.0710813219629927, -0.019006032660399796]			[0.02251012099259242, 0.04502024198518484]	[-0.22819352638180135, -0.03681713013065746]	[0.8037679536837459, -0.008509923620295012]				[-1152.3651854236468, -0.030422573629039107]	[2.101684736256175, 0.020410901010109228]		[1.6827526522151857, 0.005506419702214771]
08 11 15 4 50 29.9990000					[-1.963071480013241, -0.03688171920293826]	[0.4694991163087252, -0.03127840937122528]	[3.0698137141353072, -0.0025352156553708483]			[0.06144261863300926, 0.07786499528083368]	[-0.24371162166607974, -0.031036190568556776]	[0.8157173716926991, 0.023898836017906433]				[-1152.3927417521018, -0.05511265690984146]	[2.1186319179778366, 0.03389436344332353]		[1.7027114119341604, 0.03991751943794952]
08 11 15 4 50 59.9990000					[-2.0100536872932935, -0.09396441456010507]	[0.47142878554677736, 0.0038593384761043126]	[3.070265855427351, 0.0009042825840879232]			[0.101352061936268, 0.07981888660651748]	[-0.2497751439059357, -0.012127044479711913]	[0.840205606265954, 0.04897646914650977]				[-1152.4278714279453, -0.07025935168712749]	[2.115886781019981, -0.005490273915711441]		[1.7351847636105049, 0.06494670335268893]
08 11 15 4 51 29.9990000					[-2.0533864773997266, -0.08666558021286619]	[0.450436563911353, -0.041984443270848715]	[3.070613032512483, 0.0006943541702639777]			[0.1257514829030697, 0.0487988419336034]	[-0.26595530356462405, -0.03236031931737671]	[0.8492807056145466, 0.01815019869718526]				[-1152.4513988640501, -0.04705487220962823]	[2.1331892162743316, 0.034604870508701424]		[1.763160937043267, 0.055952346865524305]
08 11 15 4 51 59.9990000					[-2.0707535040992298, -0.03473405339900637]	[0.44393704912818066, -0.012999029566344689]	[3.068731804190975, -0.0037624566430167765]			[0.16352133438704186, 0.07553970296794432]	[-0.2870847815738671, -0.04225895601848606]	[0.8636845993805764, 0.028807787532059592]				[-1152.4874570423444, -0.0721163565885945]	[2.1390670388545914, 0.011755645160519634]		[1.8030784541101639, 0.07983503413379367]
08 11 15 4 52 29.9990000					[-2.112931722887879, -0.0843564375772985]	[0.42831399141414295, -0.031246115428075427]	[3.0603349164848623, -0.01679377541222493]			[0.17924935297560296, 0.0314560371771222]	[-0.3054206805245485, -0.03667179790136288]	[0.9069043544604938, 0.08643951015983475]				[-1152.5109844787457, -0.047054872802618775]	[2.145857215727119, 0.013580353745055618]		[1.8266462600154227, 0.04713561181051773]
08 11 15 4 52 59.9990000					[-2.1332780300845116, -0.0406926143932651]	[0.4192711880841671, -0.018085606659951736]	[3.063895522347593, 0.007121211725461762]			[0.20433505807159236, 0.050171410191978794]	[-0.3150609544136387, -0.019280547778180335]	[0.9112562034370058, 0.008703697953023948]				[-1152.5424728114954, -0.06297666549926362]	[2.1672046897110704, 0.04269494796790241]		[1.8423985000245011, 0.031504480018156755]
08 11 15 4 53 29.9990000					[-2.17155653881764, -0.0765570174662571]	[0.4055455044790506, -0.027451367210233002]	[3.0651227585967717, 0.002454472498357063]			[0.2217424543487141, 0.03481479255424347]	[-0.3316448102996219, -0.033167711771966424]	[0.937900177006668, 0.05328794713932439]				[-1152.580977390579, -0.0770091581671295]	[2.177603913362873, 0.020798447303604917]		[1.8642384845093147, 0.043679968969627225]
08 11 15 4 53 59.9990000					[-2.1915152973515433, -0.03991751706780633]	[0.38103304974447383, -0.0490249094691535]	[3.058364879223518, -0.013515758746507345]			[0.24430909287366376, 0.045133277049899334]	[-0.3480591123134218, -0.032828604027599795]	[0.9735223630541441, 0.07124437209495227]				[-1152.6059742826246, -0.04999378409138444]	[2.184079205910166, 0.012950585094586131]		[1.8726595956368328, 0.016842222255036177]
08 11 15 4 54 29.9990000					[-2.2115467220000937, -0.04006284929710091]	[0.3483336262361263, -0.06539884701669507]	[3.059374116533945, 0.0020184746208542492]			[0.2571627917641308, 0.025707397780934116]	[-0.3666291548015579, -0.03714008497627219]	[1.0170570015716294, 0.08706927703497058]				[-1152.6259168932975, -0.03988522134568484]	[2.185637474642135, 0.0031165374639385846]		[1.9040106711236149, 0.06270215097356413]
08 11 15 4 54 59.9990000					[-2.2501320403880527, -0.07717063677591796]	[0.3323230198584497, -0.03202121275535319]	[3.0611261619687866, 0.003504090869682841]			[0.28274908066123317, 0.0511725777942047]	[-0.3908105788323155, -0.04836284806151525]	[1.0477217934121654, 0.061329583681072115]				[-1152.6440993868273, -0.03636498705964186]	[2.19918553325806, 0.027096117231849348]		[1.916363785656813, 0.02470622906639619]
08 11 15 4 55 29.9990000					[-2.2935778652254157, -0.08689164967472607]	[0.3163770049250161, -0.03189202986686723]	[3.063063905285162, 0.003875486632750835]			[0.30594548583758296, 0.0463928103526996]	[-0.40186379218721413, -0.022106426709797233]	[1.0855804583525241, 0.07571732988071744]				[-1152.6774124284598, -0.06662608326496411]	[2.2139043083871, 0.02943755025808059]		[1.9280709869367456, 0.023414402559865266]
08 11 15 4 55 59.9990000					[-2.329627969737885, -0.07210020902493852]	[0.2866972323081427, -0.05935954523374676]	[3.0668021361379942, 0.007476461705664405]			[0.31950969076024194, 0.027128409845317947]	[-0.422088990573684, -0.04045039677293971]	[1.1094147038156734, 0.047668490926298546]				[-1152.7220370477407, -0.08924923856193345]	[2.2216310629737563, 0.01545350917331234]		[1.924074390901751, -0.007993192069989163]
08 11 15 4 56 29.9990000					[-2.37767593584158, -0.09609593220739043]	[0.2801412025310128, -0.013112059554259758]	[3.0661400711705937, -0.0013241299348010216]			[0.3613972473103786, 0.0837751131002733]	[-0.41829424235766055, 0.007589496432046872]	[1.1246017689873042, 0.030374130343261637]				[-1152.759128688841, -0.07418328220046533]	[2.2272908878003363, 0.011319649653160013]		[1.9556596111137878, 0.0631704404240736]
08 11 15 4 56 59.9990000					[-2.4165196200056016, -0.0776873683280428]	[0.2644374040301045, -0.03140759700181661]	[3.065332679900166, -0.0016147825408552308]			[0.37505833939576405, 0.027322184170770925]	[-0.4321410341781302, -0.027693583640939323]	[1.136962958192271, 0.0247223784099333]				[-1152.7830436744985, -0.047829971314968134]	[2.2333382636606984, 0.012094751720724162]		[1.9700392832364741, 0.02875934424537263]
08 11 15 4 57 29.9990000					[-2.453651630906279, -0.07426402180135483]	[0.23992494811045617, -0.04902491183929669]	[3.0700559293818515, 0.009446498963370686]			[0.40774968808545964, 0.06538269737939117]	[-0.43098646285943687, 0.0023091426373866852]	[1.1763233742030934, 0.07872083202164504]				[-1152.8234617746625, -0.08083620032812178]	[2.239248380184108, 0.01182023304681934]		[1.9752065993402539, 0.01033463220755948]
08 11 15 4 57 59.9990000					[-2.4679990078993796, -0.02869475398620125]	[0.21789119047934946, -0.04406751526221342]	[3.0734146844642964, 0.006717510164889973]			[0.44702129056531703, 0.07854320495971479]	[-0.4611991151850816, -0.06042530465128948]	[1.2004886512613666, 0.04833055411654641]				[-1152.8324561350023, -0.01798872067956836]	[2.2442461436003214, 0.009995526832426549]		[1.9721950225280125, -0.006023153624482802]
08 11 15 4 58 29.9990000					[-2.5205441540247193, -0.10509029225067934]	[0.20139614767958847, -0.03299008559952199]	[3.07338239289129, -6.458314601331949e-05]			[0.46976555570836354, 0.04548853028609301]	[-0.4630076750217995, -0.003617119673435809]	[1.2229503285416286, 0.044923354560523876]				[-1152.858534933141, -0.05215759627753869]	[2.2535473127063597, 0.018602338212076575]		[1.9743023185333186, 0.00421459201061225]
08 11 15 4 58 59.9990000					[-2.566339492485895, -0.09159067692235112]	[0.18117902218546078, -0.04043425098825537]	[3.0765473724568437, 0.006329959131107898]			[0.5090856020669889, 0.07864009271725081]	[-0.4841452282944374, -0.042275106545275776]	[1.2440555852044781, 0.04221051332569914]				[-1152.906857413474, -0.09664496066579886]	[2.2493165725381914, -0.008461480336336535]		[1.9808260555514607, 0.013047474036284257]
08 11 15 4 59 29.9990000					[-2.6212341528280376, -0.10978932068428549]	[0.1619307695345924, -0.03849650530173676]	[3.078517409718188, 0.003940074522688519]			[0.5491403762498521, 0.08010954836572637]	[-0.49938073616067413, -0.03047101573247346]	[1.2709498507665558, 0.05378853112415527]				[-1152.9468395222812, -0.07996421761436068]	[2.2603778587863417, 0.022122572496300563]		[1.9864374376843443, 0.011222764265767182]
08 11 15 4 59 59.9990000					[-2.66439739083944, -0.08632647602280485]	[0.14131802248357417, -0.041225494102036464]	[3.082328306092677, 0.007621792748977895]			[0.5762930077344208, 0.0543052629691374]	[-0.5217697479183698, -0.044778023515391396]	[1.2857170721454168, 0.029534442757721994]				[-1152.973515791572, -0.05335253858174838]	[2.2718186196198076, 0.022881521666931803]		[2.006267013922752, 0.03965915247681551]
08 11 15 5 0 29.9990000					[-2.67813114852288, -0.027467515366879525]	[0.11988173481950071, -0.04287257532814692]	[3.082554375554537, 0.00045213892371975817]			[0.5856668422147777, 0.01874766896071378]	[-0.5309094395997818, -0.018279383362823864]	[1.3082352664941936, 0.045036388697553775]				[-1152.9995380729379, -0.052044562731680344]	[2.2732396325709487, 0.00284202590228233]		[2.004886371365046, -0.002761285115411738]
08 11 15 5 0 59.9990000					[-2.7280522659066264, -0.09984223476749321]	[0.10966013734196167, -0.02044319495507807]	[3.0814563245639874, -0.0021961019810987636]			[0.6072000174899586, 0.043066350550361676]	[-0.5511507855517266, -0.040482691903889645]	[1.3238502504264034, 0.03122996786441945]				[-1153.0245511125486, -0.05002607922142488]	[2.2788913845033676, 0.011303503864837694]		[2.041469354992387, 0.07316596725468116]
08 11 15 5 1 29.9990000					[-2.779790019576467, -0.10347550733968092]	[0.09477988064008969, -0.02976051340374397]	[3.082069940317524, 0.0012272315070731565]			[0.6249949625052977, 0.03558989003067836]	[-0.5788443697874754, -0.055387168471497716]	[1.3478056049943916, 0.047910709135976504]				[-1153.0571940176542, -0.06528581021120772]	[2.2917693052595496, 0.025755841512363986]		[2.0625180945862667, 0.042097479187759745]
08 11 15 5 1 59.9990000					[-2.8274746598463025, -0.09536928053967131]	[0.06387287296001887, -0.06181401536014164]	[3.083385990245006, 0.0026320998549635988]			[0.6400447707092098, 0.030099616407824215]	[-0.5894050720489759, -0.02112140452300082]	[1.3717044421982791, 0.04779767440777505]				[-1153.0856546263235, -0.05692121733864042]	[2.2960000442417368, 0.008461477964374353]		[2.0750811316083855, 0.025126074044237612]
08 11 15 5 2 29.9990000					[-2.8670449968649336, -0.07914067403726222]	[0.042339696351518796, -0.04306635321700014]	[3.0784124502515624, -0.00994707998688682]			[0.6627486663492164, 0.04540779128001304]	[-0.6023233631985931, -0.02583658229923458]	[1.4056149537973397, 0.06782102319812111]				[-1153.1049028786774, -0.03849650470783672]	[2.3096288412734793, 0.027257594063485158]		[2.100643199381011, 0.05112413554525119]
08 11 15 5 2 59.9990000					[-2.9183871271998214, -0.10268426066977554]	[0.03211809887397976, -0.02044319495507807]	[3.081650095338773, 0.006475290174421389]			[0.6669471104978584, 0.008396888297284022]	[-0.6162751168576506, -0.027903507318114862]	[1.4387745908989018, 0.06631927420312422]				[-1153.135357748325, -0.060909739295311745]	[2.310831858842903, 0.0024060351388470735]		[2.130654001518451, 0.06002160427487979]
08 11 15 5 3 29.9990000					[-2.9524268225759442, -0.06807939075224567]	[0.02678123008172406, -0.0106737375845114]	[3.079647761764136, -0.00400466714927461]			[0.6801318406123755, 0.026369460229034303]	[-0.63524885498191, -0.0379474762485188]	[1.4557863646568876, 0.034023547515971586]				[-1153.1795383014296, -0.08836110620904947]	[2.313100632271926, 0.004537546858045971]		[2.1559334812795896, 0.05055895952227729]
08 11 15 5 3 59.9990000					[-2.980402995415716, -0.055952345679543214]	[-0.0019377437702132738, -0.05743794770387467]	[3.07832363657144, -0.002648250385391293]			[0.691895558813485, 0.023527436402218882]	[-0.6244540091811359, 0.02158969160154811]	[1.4836656503312042, 0.05575857134863327]				[-1153.222887239694, -0.08669787652888772]	[2.3166370135286343, 0.007072762513416819]		[2.1887540135967356, 0.06564106463429198]
08 11 15 5 4 29.9990000					[-3.011519927066729, -0.06223386330202629]	[-0.01903833061533078, -0.03420117369023501]	[3.0782590463131783, -0.0001291805165237747]			[0.7007849574638385, 0.017778797300707083]	[-0.6319385431870614, -0.01496906801185105]	[1.5036970743867641, 0.04006284811111982]				[-1153.2526638988843, -0.0595533183804946]	[2.327399564793268, 0.021525102529267315]		[2.2090034330349226, 0.040498838876374066]
08 11 15 5 4 59.9990000					[-3.054077620143289, -0.0851153861531202]	[-0.04295331656885537, -0.047829971907049185]	[3.0745692599321046, -0.007379572762147291]			[0.7374002366650529, 0.07323055840242887]	[-0.6496366011833743, -0.03539611599262571]	[1.5365176061113743, 0.06564106344922038]				[-1153.28357898257, -0.06183016737122671]	[2.3304272885779937, 0.006055447569451644]		[2.230165206766287, 0.04232354746272904]
08 11 15 5 5 29.9990000					[-3.089554474850047, -0.07095370941351575]	[-0.0674899935402209, -0.049073353942731046]	[3.068860991819747, -0.011416536224714946]			[0.7297703713193187, -0.015259730691468576]	[-0.6695146207093785, -0.03975603905200842]	[1.5684177082785027, 0.0638002043342567]				[-1153.3209209158113, -0.07468386648270098]	[2.3353443135774796, 0.00983404999897175]		[2.2512866118827333, 0.042242810232892225]
08 11 15 5 5 59.9990000					[-3.1450466063442946, -0.11098426298849517]	[-0.08810273940525803, -0.04122549173007428]	[3.0750456199057226, 0.012369256171950838]			[0.7429228058590525, 0.026304869079467608]	[-0.6806404983999528, -0.02225175538114854]	[1.5914041917822033, 0.045972967007401166]				[-1153.3586665455773, -0.07549125953210023]	[2.3470918834727854, 0.023495139790611574]		[2.275459963018875, 0.04834670227228344]
08 11 15 5 6 29.9990000					[-3.2069171432194707, -0.12374107375035237]	[-0.09897832540082163, -0.021751171991127194]	[3.072833365025872, -0.004424509759701323]			[0.7830502454144153, 0.0802548791107256]	[-0.6966753264205181, -0.032069656041130656]	[1.599284349122172, 0.015760314679937437]				[-1153.4029116899774, -0.08849028880013066]	[2.364192470317903, 0.03420117369023501]		[2.298535259016262, 0.046150591994774004]
08 11 15 5 6 59.9990000					[-3.277378343316741, -0.1409224001945404]	[-0.12027735728406697, -0.04259806376649067]	[3.0688771376062505, -0.007912454839242855]			[0.7699704761016619, -0.026159538625506684]	[-0.7198232879418356, -0.04629592304263497]	[1.6218832833692431, 0.04519786849414231]				[-1153.4512422439448, -0.09666110793477856]	[2.359848695419714, -0.008687549796377425]		[2.3087407089292356, 0.020410899825947126]
08 11 15 5 7 29.9990000					[-3.324998391252848, -0.09524009587221371]	[-0.1343017770577717, -0.028048839547409443]	[3.069361570471301, 0.0009688657301012427]			[0.792940811446897, 0.04594067069047014]	[-0.729261713420783, -0.01887685095789493]	[1.6461131518708498, 0.04845973700321338]				[-1153.4890282432148, -0.07557199853999919]	[2.3704982095832747, 0.02129902832712105]		[2.3422313767364358, 0.06698133561440045]
08 11 15 5 7 59.9990000					[-3.378722331230165, -0.10744787995463412]	[-0.15927444479348196, -0.04994533547142055]	[3.07160612640655, 0.004489111870498164]			[0.8184302131048753, 0.05097880331595661]	[-0.737117649117863, -0.01571187139415997]	[1.6715702578057972, 0.05091421186989464]				[-1153.5198868092384, -0.06171713204730622]	[2.379823602110264, 0.018650785053978325]		[2.3596064769212717, 0.0347502003696718]
08 11 15 5 8 29.9990000					[-3.4497164110362064, -0.1419881596120831]	[-0.18084799060943624, -0.04314709163190855]	[3.0653488280568126, -0.012514596699475078]			[0.831429242669401, 0.0259980591290514]	[-0.7418408991925389, -0.009446500149351778]	[1.6925947751642525, 0.04204903471691068]				[-1153.5598285485412, -0.07988347860555223]	[2.3913693235945175, 0.02309144296850718]		[2.3662109529482223, 0.013208952053901157]
08 11 15 5 8 59.9990000					[-3.483521961687984, -0.06761110130355519]	[-0.21114138135089888, -0.060586781482925296]	[3.0719371553332167, 0.013176654552808031]			[0.8303877054877375, -0.0020830743633268867]	[-0.7568341900332598, -0.02998658168144175]	[1.7026952632395478, 0.020200976150590577]				[-1153.6105409120019, -0.10142472692132287]	[2.393888389906351, 0.0050381326236674795]		[2.377013873420765, 0.02160584094508522]
08 11 15 5 9 29.9990000					[-3.521316035480595, -0.07558814758522203]	[-0.22101580174421542, -0.01974884078663308]	[3.070580736197371, -0.0027128382716909982]			[0.8490465613613196, 0.03731771174716414]	[-0.7785126959079207, -0.04335701174932183]	[1.7210150140326732, 0.036639501586250844]				[-1153.6553512318324, -0.08962063966100686]	[2.395309401672421, 0.0028420235321391374]		[2.396625452498938, 0.03922315815634647]
08 11 15 5 9 59.9990000					[-3.5762510653266872, -0.10987005969218444]	[-0.26081220881587797, -0.07959281414332509]	[3.071089392484282, 0.0010173125738219824]			[0.8655900465582818, 0.033086970393924275]	[-0.781031762220664, -0.005038132625486469]	[1.7356530525230482, 0.029276076980750076]				[-1153.6802996801475, -0.04989689663034369]	[2.4017685472472294, 0.01291829114961729]		[2.4116591131391942, 0.03006732128051226]
08 11 15 5 10 29.9990000					[-3.620367026839631, -0.08823192302588723]	[-0.2772991775364062, -0.03297393744105648]	[3.067036280863249, -0.008106223242066335]			[0.8858879107647226, 0.040595728412881726]	[-0.7892268027007958, -0.01639008096026373]	[1.7510015951193054, 0.03069708519251435]				[-1153.7207177812006, -0.08083620210618392]	[2.4116510393478165, 0.01976498420117423]		[2.4420493916391024, 0.060780556999816326]
08 11 15 5 10 59.9990000					[-3.6679547784606257, -0.09517550324198965]	[-0.2942625062296429, -0.03392665738647338]	[3.0660351140741113, -0.002002333578275284]			[0.9029562015912234, 0.034136581653001485]	[-0.7972361429292505, -0.01601868045690935]	[1.7698380774627367, 0.03767296468686254]				[-1153.7623631198362, -0.08329067727117945]	[2.4173673839104595, 0.011432689125285833]		[2.4552502696146803, 0.026401755951155792]
08 11 15 5 11 29.9990000					[-3.7342498304278706, -0.1325901039344899]	[-0.3206965596800728, -0.05286810690085986]	[3.0727849193681323, 0.013499610588041833]			[0.9051119417727023, 0.004311480362957809]	[-0.8349817725465982, -0.07549125923469546]	[1.7865914860376506, 0.03350681714982784]				[-1153.8001571931109, -0.07558814654930757]	[2.424512813131514, 0.014290858442109311]		[2.480198718077645, 0.04989689692592947]
08 11 15 5 11 59.9990000					[-3.7816034382130965, -0.09470721557045181]	[-0.33874179476242716, -0.03609047016470868]	[3.073043283959123, 0.0005167291819816455]			[0.9335886977096379, 0.05695351187387132]	[-0.8591631971685274, -0.048362849243858363]	[1.8103207705526074, 0.04745856902991363]				[-1153.8403169283147, -0.08031947040763043]	[2.4204435509809628, -0.008138524301102734]		[2.49688753461578, 0.033377633076270286]
08 11 15 5 12 29.9990000					[-3.865935652961525, -0.16866442949685734]	[-0.35137749790010275, -0.025271406275351183]	[3.068852915370371, -0.008380737177503761]			[0.9596513488759228, 0.052125302332569845]	[-0.8759489008734818, -0.033571407409908716]	[1.8416637719610662, 0.06268600281691761]				[-1153.8695284125188, -0.05842296840819472]	[2.428864662108026, 0.016842222254126682]		[2.5086674002327527, 0.023559731233945058]
08 11 15 5 12 59.9990000					[-3.912538385359767, -0.09320546479648328]	[-0.3747515312516043, -0.04674806670300313]	[3.0689740241796244, 0.00024221761850640178]			[0.9786896790374158, 0.038076660322985845]	[-0.8873815876268054, -0.022865373506647302]	[1.846790718856937, 0.010253893791741575]				[-1153.9046338665712, -0.07021090810485475]	[2.433757463686561, 0.00978560315707]		[2.523943279084051, 0.03055175770259666]
08 11 15 5 13 29.9990000					[-3.9571145610589156, -0.08915235139829747]	[-0.40296992052481073, -0.056436778546412825]	[3.072219743346068, 0.006491438332886901]			[0.9883057318766078, 0.01923210567838396]	[-0.9064845098255319, -0.03820584439745289]	[1.8699790495857087, 0.04637666145754338]				[-1153.9409504104187, -0.07263308769506693]	[2.4360908309308797, 0.004666734488637303]		[2.5517579721285983, 0.05562938608909462]
08 11 15 5 13 59.9990000					[-4.012663209918173, -0.11109729771851562]	[-0.41776136354656046, -0.029582886043499453]	[3.0658251892145927, -0.012789108262950322]			[1.0268022371783445, 0.07699301060347352]	[-0.9367859746453178, -0.06060292963957181]	[1.8931270116981977, 0.04629592422497808]				[-1153.9986063552092, -0.11531188958088023]	[2.446344722352478, 0.020507782843196765]		[2.5723707191796166, 0.041225494102036464]
08 11 15 5 14 29.9990000					[-4.063730826320352, -0.10213523280435766]	[-0.4295977459360074, -0.023672764778893907]	[3.070613032512483, 0.009575686595781008]			[1.0537853161240491, 0.05396615789140924]	[-0.9607251816487405, -0.04787841400684556]	[1.9234365500042259, 0.06061907661205624]				[-1154.0549301011729, -0.11264749192741874]	[2.452658538067226, 0.012627631429495523]		[2.581025974439399, 0.01731051051956456]
08 11 15 5 14 59.9990000					[-4.11019630204828, -0.09293095145585539]	[-0.4604643867796767, -0.0617332816873386]	[3.0656960063279257, -0.009834052369114943]			[1.0541647907084553, 0.0007589491688122507]	[-0.9639709020011651, -0.006491440704849083]	[1.9404402502759694, 0.034007400543487165]				[-1154.0917472287847, -0.07363425522362377]	[2.459125756535286, 0.012934436936120619]		[2.6048440720414874, 0.047636195204177056]
08 11 15 5 15 29.9990000					[-4.124083464263094, -0.027774324429628905]	[-0.491298731308234, -0.06166868905711454]	[3.0611100161822833, -0.009171980291284854]			[1.0897869767559314, 0.07124437209495227]	[-0.9815962950688117, -0.03525078613529331]	[1.958033347028504, 0.03518619350506924]				[-1154.1365898442632, -0.0896852309570022]	[2.470719922492208, 0.023188331913843285]		[2.630462656587042, 0.051237169091109536]
08 11 15 5 15 59.9990000					[-4.190717621310796, -0.13326831409540318]	[-0.5195494180807145, -0.0565013735449611]	[3.064379957584606, 0.006539882804645458]			[1.1065969018072792, 0.033619850102695636]	[-1.0053659487912228, -0.04753930744482204]	[1.9872044615804043, 0.05834222910380049]				[-1154.161853175904, -0.05052666328174382]	[2.4797465776646277, 0.0180533103448397]		[2.664639608633479, 0.06835390409287356]
08 11 15 5 16 29.9990000					[-4.244344673825253, -0.10725410502891464]	[-0.5409211131154734, -0.04274339006951777]	[3.066131999463323, 0.003504083757434273]			[1.140483192355532, 0.06777258109650575]	[-1.0390342427726864, -0.0673365879629273]	[2.009004076857309, 0.04359923055380932]				[-1154.2305058153138, -0.13730527881944]	[2.485753581946483, 0.012014008563710377]		[2.6942224940844426, 0.059165770901927324]
08 11 15 5 16 59.9990000					[-4.3333759164124785, -0.17806248517445056]	[-0.5644566244845919, -0.047071022738236934]	[3.0653488292427937, -0.0015663404410588555]			[1.1754594636695401, 0.06995254262801609]	[-1.0654763685233775, -0.052884251501382096]	[2.0331451310867124, 0.04828210845880676]				[-1154.2856588413015, -0.11030605197538534]	[2.4830891857754978, -0.0053287923419702565]		[2.71802444352943, 0.047603898889974516]
08 11 15 5 17 29.9990000					[-4.402860170773238, -0.13896850872151845]	[-0.5897683987823257, -0.05062354859546758]	[3.0634998984205595, -0.003697861644468503]			[1.188224349398297, 0.02552977145751356]	[-1.0752458258939441, -0.01953891474113334]	[2.0609759728813515, 0.055661683589278255]				[-1154.3166627382407, -0.06200779387836519]	[2.4962577674359636, 0.026337163320931722]		[2.726881546606819, 0.017714206154778367]
08 11 15 5 17 59.9990000					[-4.480014659837252, -0.15430897812802868]	[-0.6139659715618109, -0.0483951455589704]	[3.0692000936396653, 0.011400390438211616]			[1.2326955635544437, 0.08894242831229349]	[-1.0805019556792104, -0.010512259570532478]	[2.0761307429238514, 0.03030954008499975]				[-1154.3717915424181, -0.11025760835491383]	[2.496378876245217, 0.00024221761850640178]		[2.7478737682422434, 0.041984443270848715]
08 11 15 5 18 29.9990000					[-4.565792107994639, -0.17155489631477394]	[-0.6266420439078502, -0.025352144692078582]	[3.0726799575313635, 0.0069597277833963744]			[1.2516047111257649, 0.037818295142642455]	[-1.095180362191968, -0.02935681302551529]	[2.0991252999128847, 0.0459891139780666]				[-1154.4266619808018, -0.1097408767673187]	[2.5011021269128833, 0.009446501335332869]		[2.7585555799059875, 0.021363623327488312]
08 11 15 5 18 59.9990000					[-4.629479279525185, -0.12737434306109208]	[-0.6612146192883301, -0.06914515076095995]	[3.071735306923074, -0.0018893012165790422]			[1.2647571458146558, 0.02630486937778187]	[-1.111804587286315, -0.03324845018869382]	[2.105051564592941, 0.011852529360112385]				[-1154.483470162746, -0.11361636388846819]	[2.5031125357527344, 0.004020817679702304]		[2.773064434916705, 0.02901771002143505]
08 11 15 5 19 29.9990000					[-4.71221285574029, -0.16546715243021026]	[-0.6905229914000302, -0.05861674422340001]	[3.082546302661285, 0.02162199147642241]			[1.2872511188161297, 0.044987946002947865]	[-1.1140491402584303, -0.004489105944230687]	[2.1145626567804356, 0.019022184374989592]				[-1154.5380337917313, -0.10912725797061285]	[2.5039037800506776, 0.0015824885958863888]		[2.8107696941410723, 0.07541051844873436]
08 11 15 5 19 59.9990000					[-4.748981539621127, -0.07353736776167352]	[-0.7108692985966627, -0.0406926143932651]	[3.0891023359945393, 0.013112066666508326]			[1.3077750524844305, 0.041047867336601485]	[-1.1375765769553254, -0.04705487339379033]	[2.12533328034624, 0.021541247131608543]				[-1154.5934774792536, -0.11088737504451274]	[2.5042348113493063, 0.000662062597257318]		[2.815783606306468, 0.01002782433079119]
08 11 15 5 20 29.9990000					[-4.842994397763505, -0.18802571628475562]	[-0.7241024717013715, -0.02646634620941768]	[3.0991140097976313, 0.02002334760618396]			[1.3409427630722348, 0.06633542117560864]	[-1.1548144207663427, -0.03447568762203446]	[2.143782214619023, 0.03689786854556587]				[-1154.654298405128, -0.12164185174879094]	[2.516822071200295, 0.02517451970197726]		[2.831794211498618, 0.0320212103843005]
08 11 15 5 20 59.9990000					[-4.920076221748786, -0.15416364797056303]	[-0.7457406089606593, -0.04327627451857552]	[3.0984680953588395, -0.0012918288775836118]			[1.356896851786587, 0.03190817742870422]	[-1.1720199688552384, -0.03441109617779148]	[2.161100798031839, 0.03463716682563245]				[-1154.682209986302, -0.05582316234813334]	[2.5128739178589967, -0.007896306682596332]		[2.849782930993115, 0.035977438988993526]
08 11 15 5 21 29.9990000						[-0.7746372078017885, -0.057793197682258324]	[3.0999375504106865, 0.00293891010369407]			[1.3905893680039298, 0.06738503243468585]	[-1.1871585907410918, -0.030277243771706708]	[2.16068902654024, -0.000823542983198422]				[-1154.7452835390968, -0.12614710558955267]	[2.525566139546754, 0.02538444337551482]		[2.848539545994754, -0.002486769996721705]
08 11 15 5 21 59.9990000						[-0.7903652273535045, -0.031456039103431976]	[3.10760778526128, 0.015340469701186521]			[1.410104060509184, 0.03902938501050812]	[-1.2175327204913629, -0.0607482595005422]	[2.172993698379287, 0.024609343678093865]				[-1154.7982404556774, -0.10591383316113934]	[2.528876451342512, 0.0066206235915160505]		[2.8679573513336436, 0.038835610677779187]
08 11 15 5 22 29.9990000						[-0.8222330349844924, -0.06373561526197591]	[3.109295238065897, 0.003374905609234702]			[1.422134218415522, 0.02406031581267598]	[-1.2221106395209063, -0.009155838059086818]	[2.1990805717823605, 0.05217374680614739]				[-1154.8490981501463, -0.10171538893791876]	[2.536457871328821, 0.015162839972617803]		[2.8893694173543736, 0.04282413204145996]
08 11 15 5 22 59.9990000						[-0.8343681535425276, -0.024270237116070348]	[3.1087785065155913, -0.0010334631006116979]			[1.4536144767898804, 0.06296051674871705]	[-1.2449840877015959, -0.045746896361379186]	[2.22607979769964, 0.05399845183455909]				[-1154.891147185343, -0.08409807039333828]	[2.543086571369713, 0.013257400081783999]		[2.9037006461908277, 0.028662457672908204]
08 11 15 5 23 29.9990000						[-0.8793641748115988, -0.08999204253814241]	[3.113743972431621, 0.009930931832059287]			[1.4728708038164768, 0.03851265405319282]	[-1.2719106486892997, -0.0538531219754077]	[2.231553924050786, 0.010948252702291938]				[-1154.9465424291898, -0.11079048769352084]	[2.5486010651511606, 0.011028987562895054]		[2.9016902367584407, -0.004020818864773901]
08 11 15 5 23 59.9990000						[-0.8918141759177161, -0.02490000221223454]	[3.119734830926973, 0.011981716990703717]			[1.4961802436500875, 0.046618879667221336]	[-1.2713131775362854, 0.001194942306028679]	[2.2482750363114974, 0.03344222452142276]				[-1155.0142181229735, -0.13535138756742526]	[2.557135211009154, 0.01706829171598656]		[2.918169130807655, 0.032957788098428864]
08 11 15 5 24 29.9990000						[-0.930819339284426, -0.07801032673341979]	[3.118967807678928, -0.0015340464960900135]			[1.516155150044142, 0.03994981278810883]	[-1.282156467808818, -0.021686580545065226]	[2.256914142821188, 0.017278213019380928]				[-1155.0476119036143, -0.06678756128167151]	[2.5694479557414525, 0.024625489464597194]		[2.937304349320584, 0.03827043702585797]
08 11 15 5 24 59.9990000						[-0.9740794638692023, -0.0865202491695527]	[3.1197832742127503, 0.0016309330676449463]			[1.543356225853131, 0.054402151617978234]	[-1.3007345840815105, -0.03715623254538514]	[2.2703007210493524, 0.02677315645632916]				[-1155.0826931358752, -0.07016246452167252]	[2.57660145904174, 0.014307006600574823]		[2.949415245643195, 0.024221792645221285]
08 11 15 5 25 29.9990000						[-0.9998272318944146, -0.05149553605042456]	[3.1144383325281524, -0.01068988336919574]			[1.5657129424816958, 0.04471343325712951]	[-1.3411849811527645, -0.08090079414250795]	[2.2807241657519626, 0.02084688940522028]				[-1155.1619629952452, -0.15853971874003037]	[2.5824631334644437, 0.0117233488454076]		[2.9689057165046506, 0.038980941722911666]
08 11 15 5 25 59.9990000						[-1.0260109918699527, -0.05236751995107625]	[3.112726658671818, -0.003423347712669056]			[1.6024493294553395, 0.07347277394728735]	[-1.3463119277530495, -0.010253893200570019]	[2.2928915818101814, 0.02433483211643761]				[-1155.2304783778736, -0.1370307652568954]	[2.5950665402870072, 0.025206813645127113]		[2.9704397635932764, 0.0030680941772516235]
08 11 15 5 26 29.9990000						[-1.0469224739044876, -0.04182296406906971]	[3.1099815217130526, -0.0054902739175304305]			[1.6330898996529868, 0.06128114039529464]	[-1.371752885826936, -0.050881916147773154]	[2.307238958211201, 0.028694752802039147]				[-1155.3177817991145, -0.1746068424818077]	[2.5996929043822092, 0.009252728190404014]		[2.9796924894126278, 0.018505451638702652]
08 11 15 5 26 59.9990000						[-1.077990962565309, -0.06213697732164291]	[3.1104094395850552, 0.0008558357440051623]			[1.650247004456105, 0.034314209606236545]	[-1.3935121310078102, -0.04351849036174826]	[2.320237987182736, 0.025998057943070307]				[-1155.3889615790258, -0.1423595598225802]	[2.6020504926773356, 0.004715176590252668]		[2.9896718686791246, 0.01995875853299367]
08 11 15 5 27 29.9990000						[-1.121356048394773, -0.08673017165892816]	[3.110772768382958, 0.000726657595805591]			[1.6992557687317458, 0.09801752855128143]	[-1.417144528357312, -0.04726479469900369]	[2.34808497654285, 0.05569397872022819]				[-1155.4469889246188, -0.11605469118603651]	[2.6069836634633248, 0.00986634157197841]		[3.010962825891056, 0.042581914423863054]
08 11 15 5 27 59.9990000						[-1.1355177245422965, -0.02832335229504679]	[3.113937747948512, 0.006329959131107898]			[1.7280797038274613, 0.05764787019143114]	[-1.450594826363158, -0.06690059601169196]	[2.3572165935529483, 0.01826323402019625]				[-1155.5183705529403, -0.1427632566428656]	[2.6114566224341615, 0.008945917941673542]		[3.027950377412708, 0.033975103043303534]
08 11 15 5 28 29.9990000						[-1.1658434110058806, -0.060651372927168275]	[3.1158108998206444, 0.0037463037442648788]			[1.7396335005778383, 0.023107593500753865]	[-1.4776828668491362, -0.05417608097195625]	[2.3826252556091276, 0.05081732411235862]				[-1155.5661197836162, -0.09549846135178086]	[2.627967811020426, 0.03302237717252865]		[3.041304661104732, 0.026708567384048365]
08 11 15 5 28 59.9990000						[-1.2126641408613068, -0.09364145971085236]	[3.1252251048426842, 0.018828410044079646]			[1.7691356458344671, 0.05900429051325773]	[-1.4971329679101473, -0.038900202122022165]	[2.404344131285143, 0.04343775135203032]				[-1155.6222739771138, -0.11230838699520973]	[2.636954098170463, 0.017972574300074484]		[3.0598666295154544, 0.03712393682144466]
08 11 15 5 29 29.9990000						[-1.247785742330052, -0.07024320293749042]	[3.1206148889050382, -0.009220431875291979]			[1.801899659601986, 0.06552802753503784]	[-1.5138217844487372, -0.03337763307717978]	[2.414194328256599, 0.019700393942912342]				[-1155.7198151436196, -0.1950823330116691]	[2.6466105208110093, 0.01931284528109245]		[3.0678113777071303, 0.015889496383351798]
08 11 15 5 29 59.9990000						[-1.289091976032978, -0.08261246740585193]	[3.126896408304674, 0.012563038799271453]			[1.832556377954461, 0.06131343670494971]	[-1.5244632260146318, -0.021282883131789276]	[2.430011160302456, 0.03163366409171431]				[-1155.7698331492065, -0.10003601117387007]	[2.655960133202825, 0.018699224783631507]		[3.074472371099091, 0.013321986783921602]
08 11 15 5 30 29.9990000						[-1.3191592967204997, -0.06013464137504343]	[3.1373117801140324, 0.02083074361871695]			[1.862623698050811, 0.060134640192700324]	[-1.512683359806033, 0.023559732417197665]	[2.437641024759614, 0.015259728914315929]				[-1155.832890554011, -0.12611480960913468]	[2.6596983640556573, 0.007476461705664405]		[3.088706712176645, 0.028468682155107672]
08 11 15 5 30 59.9990000						[-1.361159888149814, -0.08400118285862845]	[3.1401538036461716, 0.005684047064278275]			[1.8920531783787737, 0.05885896065592534]	[-1.5264897827146342, -0.02761284581720247]	[2.4475719601477977, 0.01986187077636714]				[-1155.9141708222942, -0.16256053656616132]	[2.670299434932531, 0.021202141753747128]		[3.1002201385322223, 0.02302685271115479]
08 11 15 5 31 29.9990000						[-1.3930922860390638, -0.06386479577849968]	[3.1404767596795864, 0.0006459120668296237]			[1.8939505524867855, 0.003794748216023436]	[-1.527418284869782, -0.0018570043102954514]	[2.4693150580587826, 0.043486195821969886]				[-1155.9913172377242, -0.15429283085995849]	[2.6719788112877723, 0.003358752710482804]		[3.121414208578244, 0.042388140092043614]
08 11 15 5 31 59.9990000						[-1.437991418956699, -0.08979826583527029]	[3.1544850312966446, 0.028016543234116398]			[1.9286523101636703, 0.06940351535376976]	[-1.536743675618709, -0.01865078149785404]	[2.4857051390208653, 0.03278016192416544]					[2.6764517702595185, 0.008945917943492532]		[3.127614988377445, 0.012401559598401946]
08 11 15 5 32 29.9990000						[-1.4655477474116196, -0.05511265690984146]	[3.1587722888289136, 0.00857451506453799]			[1.962126829812405, 0.06694903929746943]	[-1.5429040853214246, -0.012320819405431394]	[2.484703971048475, -0.002002335944780498]					[2.6860274521122847, 0.019151363705532276]		[3.1459508861421455, 0.0366717955294007]
08 11 15 5 32 59.9990000						[-1.5028331634357528, -0.07457083204826631]	[3.167532505332929, 0.017520433008030523]			[1.9871721654417343, 0.050090671258658404]	[-1.5595525323551556, -0.033296894067461835]	[2.495531113756442, 0.021654285415934282]					[2.695893797241297, 0.019732690258024377]		[3.1690423302966337, 0.046182888308976544]
08 11 15 5 33 29.9990000						[-1.5335625467196223, -0.06145876656773907]	[3.168679005537342, 0.0022930004088266287]			[2.016908455423618, 0.05947257996376721]	[-1.5688133316598396, -0.018521598609368084]	[2.5116143844716134, 0.03216654143034248]					[2.695942240527984, 9.688657337392215e-05]		[3.185949142809932, 0.03381362502659613]
08 11 15 5 33 59.9990000						[-1.5741179041469877, -0.08111071485473076]	[3.175525696218756, 0.013693381362827495]			[2.0396284978869517, 0.04544008492666762]	[-1.5695803552043799, -0.001534047089080559]	[2.5283516437029903, 0.03347451846275362]					[2.710580278426278, 0.029276075796587975]		[3.2071512869347316, 0.04240428824959963]
08 11 15 5 34 29.9990000						[-1.6035796813821435, -0.058923554470311494]	[3.17232842033809, -0.006394551761331968]			[2.0488731502209703, 0.01848930466803722]	[-1.6048149919970456, -0.0704692735853314]	[2.5412699348526075, 0.02583658229923458]					[2.7184442887946716, 0.015728020736787585]		[3.2193348493724443, 0.02436712487542536]
08 11 15 5 34 59.9990000						[-1.6457821200356193, -0.08440487730695168]	[3.1731115917446004, 0.0015663428130210377]			[2.096582010946804, 0.0954177214516676]	[-1.5949970913388825, 0.01963580131632625]	[2.555100581480474, 0.027661293255732744]					[2.725759268926595, 0.014629960263846442]		[3.244533590717765, 0.05039748269064148]
08 11 15 5 35 29.9990000						[-1.6880410778321675, -0.0845179155930964]	[3.1752269624212204, 0.004230741353239864]			[2.1143850295957236, 0.035606037297839066]	[-1.5943108071005554, 0.0013725684766541235]	[2.5694883253108856, 0.028775487660823273]					[2.7296509049028828, 0.0077832719525758876]		[3.266478535854276, 0.04388989027302159]
08 11 15 5 35 59.9990000						[-1.7214025627508818, -0.06672296983742854]	[3.178117430423299, 0.005780936004157411]			[2.139349626217154, 0.04992919324286049]	[-1.6111611022479337, -0.033700590294756694]	[2.5847157614680327, 0.030454872314294338]					[2.7318954596521507, 0.004489109498535981]		[3.2908860311231365, 0.048814990537721314]
08 11 15 5 36 29.9990000						[-1.7415147270012312, -0.0402243285006989]	[3.1829698627952894, 0.009704864743980579]			[2.1573221975540946, 0.03594514267388149]	[-1.6117504993217153, -0.001178794147563167]	[2.609809540384049, 0.050187557832032326]					[2.7394930266100346, 0.015195133915767656]		[3.3245381763540536, 0.06730429046183417]
08 11 15 5 36 59.9990000						[-1.7738266006608683, -0.06462374731927412]	[3.184713832964917, 0.0034879403392551467]			[2.1791379603964742, 0.043631525684759254]	[-1.60600993400476, 0.011481130633910652]	[2.6176654754881383, 0.01571187020817888]					[2.744361608323743, 0.009737163427416817]		[3.356228358403314, 0.06338036409852066]
08 11 15 5 37 29.9990000						[-1.8129044283641633, -0.07815565540659009]	[3.181064415792207, -0.007298834345419891]			[2.21545450476151, 0.0726330887300719]	[-1.626663050856223, -0.041306233702925965]	[2.6512772509186107, 0.06722355086094467]					[2.746178242830865, 0.0036332690142444335]		[3.3822506391766183, 0.05204456154660875]
08 11 15 5 37 59.9990000						[-1.8456038512795203, -0.06539884583071398]	[3.1868049802196765, 0.011481128854939016]			[2.2334997404359456, 0.03609047134887078]	[-1.651708386189057, -0.05009067066566786]	[2.6735451556451153, 0.04453580945300928]					[2.7492786321381573, 0.006200778614584124]		[3.406932648378188, 0.0493640184031392]
08 11 15 5 38 29.9990000						[-1.8829377099982594, -0.07466771743747813]	[3.1960173356455925, 0.01842471085183206]			[2.250527662352397, 0.03405584383290261]	[-1.6804677301370248, -0.05751868789593573]	[2.701537476642443, 0.05598464199465525]					[2.756020366909979, 0.013483469543643878]		[3.4449204962070326, 0.07597569565768936]
08 11 15 5 38 59.9990000						[-1.923953282203911, -0.0820311444113031]	[3.195976966437229, -8.073841672739945e-05]			[2.2589729951214395, 0.01689066553808516]	[-1.6905843660751998, -0.020233271876350045]	[2.72549283061835, 0.0479107079518144]					[2.761478343325507, 0.01091595283105562]		[3.4708539633002147, 0.05186693418636423]
08 11 15 5 39 29.9990000						[-1.9608753706152129, -0.07384417682260391]	[3.195492528830073, -0.0009688752143119927]			[2.2967509204627277, 0.07555585068257642]	[-1.701153142414114, -0.021137552677828353]	[2.7550030499551212, 0.05902043867354224]					[2.7731290254623673, 0.023301364273720537]		[3.4985879173364083, 0.05546790807238722]
08 11 15 5 39 59.9990000						[-1.9926624386453113, -0.0635741360601969]	[3.1946043967727746, -0.0017762641145964153]			[2.319067267289938, 0.04463269365442102]	[-1.7267152098920633, -0.051124134955898626]	[2.784246829436597, 0.05848755896295188]					[2.7797092798455196, 0.013160508766304702]		[3.5300762515680617, 0.06297666846330685]
08 11 15 5 40 29.9990000						[-2.032111668039761, -0.078898458788899]	[3.1979308567260887, 0.006652919906628085]			[2.3401725236562925, 0.042210512732708594]	[-1.7374293166849384, -0.0214282135857502]	[2.79509012030303, 0.021686581732865307]					[2.7771821394553626, -0.005054280780314002]		[3.5572773258959387, 0.05440214865575399]
08 11 15 5 40 59.9990000						[-2.064964494893502, -0.06570565370748227]	[3.203001285664868, 0.010140857877559029]			[2.354729822545778, 0.029114597778971074]	[-1.7469404082785331, -0.019022183187189512]	[2.8269417797764618, 0.06370331894686387]					[2.779620466166307, 0.004876653421888477]		[3.581797855302284, 0.04904105881269061]
08 11 15 5 41 29.9990000						[-2.094095240237948, -0.05826149068889208]	[3.204608000054577, 0.0032134287794178817]			[2.3827948084726813, 0.05612997185380664]	[-1.7619982902651827, -0.03011576397329918]	[2.8470377952762647, 0.04019203099960578]					[2.783956168171244, 0.008671404009874095]		[3.603363327039915, 0.04313094347526203]
08 11 15 5 41 59.9990000						[-2.1253655761238406, -0.06254067177178513]	[3.2131905880141858, 0.01716517591921729]			[2.4015424771369, 0.03749533732843702]	[-1.77779090007607, -0.03158521962177474]	[2.876879044724774, 0.05968249889701838]					[2.7879285425624403, 0.007944748782392708]		[3.625639304660126, 0.0445519552404221]
08 11 15 5 42 29.9990000						[-2.159082314577063, -0.06743347690644441]	[3.2189957438840793, 0.011610311739786994]			[2.424633921291388, 0.046182888308976544]	[-1.7937853585917765, -0.03198891703141271]	[2.897338387837408, 0.040918686225268175]					[2.793919398687649, 0.011981712250417331]		[3.6454042876762287, 0.039529966032205266]
08 11 15 5 42 59.9990000						[-2.201389715660298, -0.08461480216647033]	[3.2176473976414854, -0.0026966924851876684]			[2.447886844056484, 0.046505845530191436]	[-1.8135180470726482, -0.03946537696174346]	[2.9206236075096967, 0.04657043934457761]					[2.799555004834474, 0.011271212293650024]		[3.676214411154433, 0.061620246956408664]
08 11 15 5 43 29.9990000						[-2.2304316473246217, -0.05808386332864757]	[3.2232830026023294, 0.011271209921687841]			[2.4524001716436032, 0.00902665517423884]	[-1.8245066675008275, -0.02197724085635855]	[2.954065830844229, 0.06688444666906435]					[2.795501890840569, -0.008106227987809689]		[3.6987245323143725, 0.04502024231987889]
08 11 15 5 43 59.9990000						[-2.2873932338707164, -0.11392317309218924]	[3.2296129641053994, 0.012659923006140161]			[2.477921869021884, 0.05104339475656161]	[-1.8278734972554957, -0.006733659509336576]	[2.9799347070866133, 0.05173775248476886]					[2.803664635007408, 0.01632548833367764]		[3.7168343612106582, 0.036219657792571525]
08 11 15 5 44 29.9990000						[-2.3312023863209106, -0.08761830490038847]	[3.235426195240507, 0.011626462270214688]			[2.50209522015939, 0.04834670227501192]	[-1.8622119277624734, -0.0686768610139552]	[2.9996916172094643, 0.039513820245701936]					[2.8095747515308176, 0.01182023304681934]		[3.725901385591442, 0.0181340487615671]
08 11 15 5 44 59.9990000						[-2.3728235025719187, -0.08324223250201612]	[3.242232520269681, 0.013612650058348663]			[2.5383875422885467, 0.07258464425831335]	[-1.8816378068841004, -0.03885175824325415]	[3.016663021166096, 0.033942807913263096]					[2.8116659023417014, 0.004182301621767692]		[3.741782807895561, 0.03176284460823808]
08 11 15 5 45 29.9990000						[-2.41347574835072, -0.08130449155760289]	[3.252308785517016, 0.020152530494669918]			[2.5382664334792935, -0.00024221761850640178]	[-1.9044385895413143, -0.04560156531442772]	[3.0589139042922397, 0.08450176625228778]					[2.8179635687138216, 0.012595332744240295]		[3.7566549905191096, 0.02974436524709745]
08 11 15 5 45 59.9990000						[-2.459650561988383, -0.09234962727532547]	[3.260851006638404, 0.017084442242776277]			[2.5622944529786764, 0.04805603899876587]	[-1.925285480576349, -0.041693782070069574]	[3.0868497079236477, 0.055871607262815814]					[2.831116002217641, 0.026304867007638677]		[3.780295461353944, 0.04728094166966912]
08 11 15 5 46 29.9990000						[-2.4960074761556825, -0.07271382833459938]	[3.262263943141079, 0.002825873005349422]			[2.575471109310456, 0.026353312663559336]	[-1.9376143740591942, -0.02465778696569032]	[3.103199419678276, 0.03269942350925703]					[2.83156006824629, 0.0008881320572982077]		[3.7994468262459122, 0.03830272978393623]
08 11 15 5 46 59.9990000						[-2.5463161427960586, -0.10061733328075206]	[3.2689572322542517, 0.013386578226345591]			[2.5991680986953725, 0.047393978769832756]	[-1.9230732234755123, 0.029082301167363767]	[3.126565376580402, 0.046731913804251235]					[2.833949952855619, 0.004779769218657748]		[3.8185255268008405, 0.03815740110985644]
08 11 15 5 47 29.9990000						[-2.589673155138371, -0.08671402468462475]	[3.2787266908107995, 0.019538917113095522]			[2.630664504635206, 0.06299281187966699]	[-1.9339488091736712, -0.02175117139631766]	[3.1560190797372343, 0.05890740631366498]					[2.8371553028136987, 0.006410699916159501]		[3.8327517949855974, 0.028452536369513837]
08 11 15 5 47 59.9990000						[-2.637115576011638, -0.09488484174653422]	[3.287373870212832, 0.01729435880406527]			[2.651341843722548, 0.04135467817468452]	[-1.9566284825777984, -0.045359346808254486]	[3.1781900943342407, 0.044342029194012866]					[2.8504530673626505, 0.026595529097903636]		[3.840720764820162, 0.015937939669129264]
08 11 15 5 48 29.9990000						[-2.6938510930967823, -0.11347103417028848]	[3.296553930509617, 0.018360120593570173]			[2.6533118821698736, 0.003940076894650701]	[-1.9751743034230458, -0.037091641690494725]	[3.200902063904323, 0.04542393914016429]					[2.844542948468188, -0.011820237788924715]		[3.865741878213157, 0.05004222678599035]
08 11 15 5 48 59.9990000						[-2.7351815484435065, -0.08266091069344839]	[3.302891966090101, 0.012676071160967695]			[2.665414706190859, 0.024205648041970562]	[-1.9890130219082494, -0.027677436970407143]	[3.2335368971544085, 0.0652696665001713]					[2.8541105586136837, 0.01913522029099113]		[3.890843732392568, 0.05020370835882204]
08 11 15 5 49 29.9990000						[-2.7757046101487504, -0.08104612341048778]	[3.300558600030854, -0.00466673211849411]			[2.6845579981891206, 0.038286583996523404]	[-1.9898688586872595, -0.0017116735580202658]	[3.274705871520382, 0.08233794873194711]					[2.863936532164189, 0.01965194710101059]		[3.9111900395892008, 0.0406926143932651]
08 11 15 5 49 59.9990000						[-2.817535649481215, -0.08366207866492914]	[3.3077121045171225, 0.014307008972537005]			[2.7009561526374455, 0.03279630889664986]	[-2.00788987375563, -0.03604203013674123]	[3.2953024704138443, 0.04119319778692443]					[2.8656885764130493, 0.0035040884977206588]		[3.929316015457516, 0.03625195173663087]
08 11 15 5 50 29.9990000						[-2.8607957740659913, -0.0865202491695527]	[3.321268236026299, 0.027112263018352678]			[2.7238699694335082, 0.045827633592125494]	[-2.042632000935555, -0.06948425435984973]	[3.3154550044646385, 0.040305068101588404]					[2.86488118395755, -0.0016147849109984236]		[3.9406841095824348, 0.02273618824983714]
08 11 15 5 50 59.9990000						[-2.917337516819316, -0.1130834855066496]	[3.325838080385438, 0.009139688718278194]			[2.7502152086108254, 0.05269047835463425]	[-2.0607579769530275, -0.036251952034945134]	[3.3381427517988413, 0.045375494668405736]					[2.86290307024683, -0.003956227421440417]		[3.9595125184405333, 0.03765681771619711]
08 11 15 5 51 29.9990000						[-2.9599436528869774, -0.08521227213532256]	[3.325926892879579, 0.0001776249882823322]			[2.7656606389646186, 0.0308908607075864]	[-2.080757105435623, -0.039998256965191104]	[3.363220382556392, 0.0501552615151013]					[2.8626850748651123, -0.00043599076343525667]		[3.9690882014792805, 0.01915136607749446]
08 11 15 5 51 59.9990000						[-3.0074910355970133, -0.09509476542007178]	[3.3268150249368773, 0.0017762641145964153]			[2.7813402140436665, 0.03135915015809587]	[-2.0695101187848195, 0.022493973301607184]	[3.3843821562877565, 0.04232354746272904]					[2.8540701894062295, -0.017229770917765563]		[3.9909927774078824, 0.04380915185720369]
08 11 15 5 52 29.9990000						[-3.049039486917536, -0.08309690264104574]	[3.3375533551516128, 0.02147666042947094]			[2.801694595911613, 0.04070876373589272]	[-2.0822184868538898, -0.02541673613814055]	[3.399028269450355, 0.02929222632519668]					[2.865753166671311, 0.023365954530163435]		[4.006268655666645, 0.030551756517525064]
08 11 15 5 52 59.9990000						[-3.1039099250237996, -0.10974087621252693]	[3.3368024800602143, -0.0015017501827969681]			[2.8307365275759366, 0.05808386332864757]	[-2.1211509846962144, -0.07786499568464933]	[3.4191000627142785, 0.04014358652784722]					[2.8682318649607623, 0.004957396578902262]		[4.016449882750749, 0.020362454168207478]
08 11 15 5 53 29.9990000						[-3.1665878549474655, -0.12535585984733189]	[3.3368186270326987, 3.229394496884197e-05]			[2.8507598769610922, 0.040046698770311195]	[-2.144807603837762, -0.047313238283095416]	[3.440439463804978, 0.04267880218139908]					[2.872349569212929, 0.008235408504333463]		[4.023466129084682, 0.014032492667865881]
08 11 15 5 53 59.9990000						[-3.2087176292634467, -0.08425954863196239]	[3.337512984757268, 0.0013887154491385445]			[2.862459004161792, 0.023398254401399754]	[-2.1551503099763067, -0.0206854122770892]	[3.4663729303056243, 0.05186693300129264]					[2.8802620216820287, 0.015824904938199325]		[4.026146675784275, 0.005361093399187666]
08 11 15 5 54 29.9990000						[-3.243314426287725, -0.0691935940485564]	[3.346216683896273, 0.017407398278010078]			[2.8825711678200605, 0.0402243273165368]	[-2.1813502177392365, -0.052399815525859594]	[3.476974002368479, 0.02120214412570931]					[2.88321708112926, 0.005910118894462357]		[4.039541326905692, 0.02678930224283249]
08 11 15 5 54 59.9990000						[-3.2952621012609598, -0.10389534994646965]	[3.3413319552109897, -0.00976945737056667]			[2.9027317735781253, 0.04032121151612955]	[-2.204425513958995, -0.04615059243951691]	[3.5010908367321463, 0.04823366872733459]					[2.8857199992835376, 0.005005836308555445]		[4.060105631855549, 0.04112860989971523]
08 11 15 5 55 29.9990000						[-3.343277771643443, -0.09603134076496644]	[3.34515899618782, 0.007654081953660352]			[2.9089487021265086, 0.012433857096766587]	[-2.239966960331003, -0.07108289274401614]	[3.5226320862329885, 0.04308249900168448]					[2.8870279763186772, 0.0026159540702792583]		[4.077795615773994, 0.03537996783688868]
08 11 15 5 55 59.9990000						[-3.396468832800565, -0.10638212231424404]	[3.346079425744392, 0.0018408591131446883]			[2.9167965631531843, 0.015695722053351346]	[-2.23322522755916, 0.01348346554368618]	[3.5390221683810523, 0.03278016429612762]					[2.894908133658646, 0.015760314679937437]		[4.085756511530235, 0.01592179151248274]
08 11 15 5 56 29.9990000						[-3.4437417021708825, -0.09454573874063499]	[3.343051701960576, -0.006055447567632655]			[2.9369571695042396, 0.04032121270211064]	[-2.2586500377728953, -0.050849620427470654]	[3.5549197388427274, 0.03179514092335012]					[2.8963937392391017, 0.00297121116091148]		[4.1027844328523315, 0.034055842644193035]
08 11 15 5 56 59.9990000						[-3.4993872376026047, -0.11129107086344447]	[3.345708025239219, 0.005312646557285916]			[2.949940052096281, 0.025965765184082557]	[-2.2874416774448036, -0.057583279343816685]	[3.578390657581622, 0.046941837477788795]					[2.893446752685122, -0.005893973107959027]		[4.117478989301162, 0.029389112897661107]
08 11 15 5 57 29.9990000						[-3.5307625350296803, -0.06275059485415113]	[3.35127903875582, 0.011142027033201884]			[2.969931105759315, 0.03998210732606822]		[3.6067301556640814, 0.056678996164919226]					[2.894932358265578, 0.00297121116091148]		[4.135096306511969, 0.03523463442161301]
08 11 15 5 57 59.9990000						[-3.587102429076367, -0.11267978809337365]	[3.354920380665135, 0.007282683818630176]			[2.978303773006701, 0.01674533449477167]		[3.632728215979114, 0.05199612063006498]					[2.8877223364152087, -0.01442004370073846]		[4.157404580446837, 0.04461654786973668]
08 11 15 5 58 29.9990000						[-3.654915379382146, -0.13562590061155788]	[3.3631557915396115, 0.016470821748953313]			[2.996994924305909, 0.03738230259841657]		[3.6539465070754886, 0.042436582192749484]					[2.896014263469624, 0.016583854108830565]		[4.157121991249824, -0.0005651783940265886]
08 11 15 5 58 59.9990000						[-3.7008399019159697, -0.09184904506764724]	[3.3672169807960017, 0.008122378512780415]			[3.005512922007256, 0.017035995402693516]		[3.677054100573514, 0.04621518699605076]					[2.8959577461037043, -0.00011303473183943424]		[4.181997774782758, 0.049751567065868585]
08 11 15 5 59 29.9990000						[-3.7386420491957324, -0.07560429455952544]	[3.3728445093092887, 0.011255057026573922]			[3.0151693440529925, 0.01931284409147338]		[3.7103267706270344, 0.06654534010704083]					[2.9003903346820152, 0.00886517715662194]		[4.212565678271858, 0.06113580697819998]
08 11 15 5 59 59.9990000						[-3.812930292639976, -0.14857648688848712]	[3.3754200941712043, 0.005151169723831117]			[3.02942790736779, 0.028517126629594713]		[3.74026490901997, 0.0598762767858716]					[2.8995910151197677, -0.0015986391244950937]		[4.227655858648177, 0.03018036075263808]
08 11 15 6 0 29.9990000						[-3.874663572844838, -0.12346656040972448]	[3.3839542400291975, 0.01706829171598656]			[3.0486680859394255, 0.03848035714327125]		[3.7482177306974336, 0.015905643354926724]					[2.9073823599646857, 0.015582689689836116]		[4.26207502772013, 0.06883833814390528]
08 11 15 6 0 59.9990000						[-3.939279246381375, -0.12923134707307327]	[3.3864410100250097, 0.0049735399916244205]			[3.0669878367316414, 0.036639501584431855]		[3.779092445619426, 0.061749429843985126]					[2.9057594974183303, -0.003245725092710927]		[4.284165305087299, 0.04418055473433924]
08 11 15 6 1 29.9990000						[-3.9961035765545603, -0.11364866034637089]	[3.388217274139606, 0.0035525282291928306]			[3.090870525185892, 0.04776537690850091]		[3.791413265616029, 0.0246416399932059]					[2.912452787717484, 0.013386580598307773]		[4.312004220960716, 0.05567783174683427]
08 11 15 6 1 59.9990000						[-4.0645543675163935, -0.13690158192366653]	[3.394813675495243, 0.013192802711273544]			[3.1035788938461337, 0.025416737320483662]		[3.823967358079244, 0.06510818492643011]					[2.9108702967496356, -0.003164981935697142]		[4.329177472142874, 0.0343465023643148]
08 11 15 6 2 29.9990000						[-4.1128203301877875, -0.09653192534278787]	[3.397752586784918, 0.0058778225793503225]			[3.1211073991544254, 0.035057010616583284]		[3.8600013132481763, 0.0720679103378643]					[2.91578732056405, 0.009834047628828557]		[4.365356759542465, 0.07235857479918195]
08 11 15 6 2 59.9990000						[-4.150687068318803, -0.07573347626203031]	[3.4012243789693457, 0.006943584368855227]			[3.12201167936837, 0.0018085604278894607]		[3.886411144462727, 0.0528196624291013]					[2.917216405223371, 0.0028581693186424673]		[4.386130984610645, 0.04154845013636077]
08 11 15 6 3 29.9990000						[-4.213889804464088, -0.1264054722905712]	[3.4123906258682837, 0.02233249379787594]			[3.151005167153926, 0.05798697557111154]		[3.910786342231404, 0.04875039553735405]					[2.922609792566618, 0.010786774686494027]		[4.40361104722524, 0.03496012522919045]
08 11 15 6 3 59.9990000						[-4.288129604029564, -0.1484795991309511]	[3.4127781733477605, 0.0007750949589535594]			[3.156083670170119, 0.010157006032386562]		[3.9365502578220912, 0.051527831181374495]					[2.9285118361958666, 0.01180408725849702]		[4.427760175532967, 0.04829825661545328]
08 11 15 6 4 29.9990000						[-4.34476015987093, -0.11326111168273201]	[3.4184379993585026, 0.011319652021484217]			[3.1641010844778066, 0.016034828615374863]		[3.96161981568639, 0.05013911572859797]					[2.9259281784406994, -0.005167315510334447]		[4.454000452281434, 0.05248055349693459]
08 11 15 6 4 59.9990000						[-4.379526508991148, -0.06953269824043673]	[3.4142153344546387, -0.00844532980772783]			[3.1711334777828597, 0.014064786610106239]		[3.9788818793631435, 0.03452412735350663]					[2.923602888831738, -0.004650579217923223]		[4.472118355256498, 0.03623580595012754]
08 11 15 6 5 29.9990000						[-4.448776618923148, -0.13850021986399952]	[3.4135694188316847, -0.0012918312459078152]			[3.1829456414925517, 0.023624327419383917]		[3.997250074035037, 0.03673638934378687]					[2.9211726338289736, -0.00486051000552834]		[4.498512037128421, 0.05278736374384607]
08 11 15 6 5 59.9990000						[-4.525955330371289, -0.15435742289628251]	[3.4126166965161246, -0.00190544463112019]			[3.215217144759663, 0.06454300653422251]		[4.030619633032984, 0.06673911799589405]					[2.9227228272966386, 0.0031003869353298796]		[4.528232178953658, 0.05944028365047416]
08 11 15 6 6 29.9980000						[-4.580898434295705, -0.10988620784883096]	[3.4133514234490576, 0.001469453865865944]			[3.223953137841818, 0.017471986164309783]		[4.061147168499701, 0.061055070933434756]					[2.9209304162104672, -0.003584822172342683]		[4.553721580611182, 0.050978803315047116]
08 11 15 6 6 59.9980000						[-4.623213908865182, -0.08463094913895475]	[3.4134886804149573, 0.00027451393179944716]			[3.228046621043177, 0.008186966402718099]		[4.087129080657178, 0.051963824314952944]					[2.9236028876457567, 0.0053449428705789614]		[4.584757772364355, 0.06207238350634726]
08 11 15 6 7 29.9980000						[-4.690057987808359, -0.13368815788635402]	[3.402976422032225, -0.021024516765464796]			[3.238510437324294, 0.020927632562234066]		[4.114128305389386, 0.0539984494644159]					[2.9227631988751455, -0.0016793775412224932]		[4.599751063797157, 0.029986582865603847]
08 11 15 6 7 59.9980000						[-4.771112185890161, -0.16210839616360317]	[3.4027422784929513, -0.00046828707854729146]			[3.2566283391133766, 0.03623580357816536]		[4.132246209550431, 0.036235808322089724]					[2.925403375181304, 0.005280352612317074]		[4.625878307000221, 0.0522544864061274]
08 11 15 6 8 29.9980000						[-4.835962003558961, -0.12969963533760165]	[3.4059960717386275, 0.006507586491352413]			[3.2706689058595657, 0.028081133492378285]		[4.15431226349574, 0.0441321078906185]					[2.9228277879483358, -0.005151174465936492]		[4.64617616972464, 0.04059572544883849]
08 11 15 6 8 59.9980000						[-4.895531470097012, -0.11913893307610125]	[3.399997141536005, -0.011997860405244865]			[3.284168520003732, 0.026999228288332233]		[4.1779527355165555, 0.0472809440416313]					[2.9192752585340713, -0.007105058828528854]		[4.652223544399931, 0.012094749350580969]
08 11 15 6 9 29.9980000						[-4.968479441081399, -0.14589594196877442]	[3.398115914398659, -0.0037624542746925727]			[3.2928157005917456, 0.01729436117602745]		[4.206348752149097, 0.056792033265082864]					[2.9244345035231163, 0.010318489978089929]		[4.67928736294698, 0.054127637094097736]
08 11 15 6 9 59.9980000						[-5.008388884662054, -0.07981888716130925]	[3.386618636199273, -0.022994556398771238]			[3.3126533503163955, 0.03967529944929993]		[4.234252259466302, 0.055807014634410734]					[2.919783917192035, -0.009301172662162571]		[4.6906150890495155, 0.022655452205071924]
08 11 15 6 10 29.9980000						[-5.097363609587774, -0.17794944985143957]	[3.3866347855437198, 3.229868889320642e-05]			[3.327808119765905, 0.030309538899018666]		[4.257295259149942, 0.04608599936727842]					[2.9148103760126105, -0.009947082358849002]		[4.7093385360703905, 0.037446894041750056]
08 11 15 6 10 59.9980000						[-5.1614060339115895, -0.1280848486476316]	[3.388160755588615, 0.0030519400897901505]			[3.340435748825257, 0.02525525811870466]		[4.2870396243961295, 0.05948873049237591]					[2.9166350845989655, 0.0036494171727099456]		[4.7316306606621765, 0.044584249183571956]
08 11 15 6 11 29.9980000						[-5.210325985101008, -0.097839902378837]	[3.376348594250885, -0.023624322675459553]			[3.340573004605176, 0.00027451155983726494]		[4.300724937607811, 0.02737062642336241]					[2.9126223409994054, -0.008025487199120107]		[4.753712863951023, 0.044164406577692716]
08 11 15 6 11 59.9980000						[-5.286051388172382, -0.15145080614274775]	[3.381314063723039, 0.009930938944307854]			[3.359724369498508, 0.03830272978666471]		[4.317995076547959, 0.034540277880296344]					[2.9167400464357343, 0.008235410872657667]		[4.770918411447383, 0.03441109499271988]
08 11 15 6 12 29.9980000							[3.3750890628725756, -0.012450001700926805]			[3.3654487893236364, 0.01144883965025656]		[4.338938854897606, 0.04188755669929378]					[2.915391701378212, -0.0026966901150444755]		[4.780534463694039, 0.019232104493312363]
08 11 15 6 12 59.9980000							[3.381564354232978, 0.01295058272080496]			[3.3825332268261263, 0.03416887500497978]		[4.354933314302798, 0.03198891881038435]					[2.916602790654906, 0.002422178553388221]		[4.794510438995985, 0.027951950603892328]
08 11 15 6 13 29.9980000							[3.366724467925451, -0.02967977261505439]			[3.3800222334084538, -0.00502198683534516]		[4.372808998474284, 0.035751368342971546]					[2.913252107280641, -0.006701366748529836]		[4.8063145274418275, 0.023608176891684707]
08 11 15 6 13 59.9980000			[0.06821664714516373, 0.13643329429032747]				[3.3714800160942104, 0.00951109633751912]			[3.3841964562107023, 0.008348445604497101]		[4.390119506622796, 0.03462101629702374]					[2.9147619327259235, 0.0030196508905646624]		[4.834872022091531, 0.05711498929940717]
08 11 15 6 14 29.9980000			[0.12090712401914061, 0.10538095374795375]				[3.3727153252348216, 0.0024706182812224142]			[3.4048495724691747, 0.041306232516944874]		[4.409537312554676, 0.03883561186376028]					[2.9179430604490335, 0.006362255446219933]		[4.843172025595322, 0.016600007007582462]
08 11 15 6 14 59.9980000			[0.17782026705754106, 0.1138262860768009]				[3.3754039460127387, 0.005377241555834189]			[3.4032913049231865, -0.0031165350919764023]		[4.432297725411445, 0.045520825713538215]					[2.9193237030067394, 0.002761285115411738]		[4.861774363806944, 0.037204676423243654]
08 11 15 6 15 29.9980000			[0.2574938230245607, 0.15934711193403928]				[3.370979430328589, -0.00884903136829962]			[3.4268106669478584, 0.04703872404934373]		[4.449317571469692, 0.034039692116493825]					[2.916780415644098, -0.005086574725282844]		[4.868790608954896, 0.014032490295903699]
08 11 15 6 15 59.9980000			[0.3251049252903613, 0.13522220453160116]				[3.358061141550934, -0.025836577555310214]			[3.4335524005346088, 0.013483467173500685]		[4.462348898534401, 0.02606265412941866]					[2.9223675737621306, 0.011174316236065351]		[4.871939442733947, 0.006297667558101239]
08 11 15 6 16 29.9980000			[0.37560736674458894, 0.10100488290845533]				[3.357536335921395, -0.00104961125907721]			[3.4495226353337785, 0.031940469598339405]		[4.482549875871882, 0.040401954674962326]					[2.9122024995776883, -0.020330148368884693]		[4.884720475731228, 0.025562065994563454]
08 11 15 6 16 59.9980000			[0.4361457049399178, 0.12107667639065767]				[3.356575537156459, -0.0019215975298720878]			[3.465145693047816, 0.031246115428075427]		[4.500110674531243, 0.03512159731872089]					[2.910361638091672, -0.0036817229720327305]		[4.899721841241899, 0.030002731021340878]
08 11 15 6 17 29.9980000			[0.49351098815895966, 0.11473056643808377]				[3.3587797215113824, 0.0044083687098464]			[3.463329058538875, -0.0036332690178824123]		[4.511171961965374, 0.022122574868262745]					[2.9076245763981206, -0.005474123387102736]		[4.919268828876284, 0.03909397526877001]
08 11 15 6 17 59.9980000			[0.5386200434186321, 0.09021811051934492]				[3.359207638197404, 0.00085583337204298]			[3.476739859004738, 0.026821600931725698]		[4.527570115819799, 0.03279630770884978]					[2.90569490834514, -0.0038593361059611198]		[4.928812215600374, 0.019086773448179883]
08 11 15 6 18 29.9980000			[0.5919160651537823, 0.10659204347030027]				[3.3540322486078367, -0.010350779179134406]			[3.4896339267324947, 0.02578813545551384]		[4.535870118138519, 0.01660000463743927]					[2.8994941273604127, -0.012401561969454633]		[4.938307159037777, 0.01898988687480596]
08 11 15 6 18 59.9980000			[0.6494912706384639, 0.11515041096936329]				[3.3554048170863098, 0.002745136956946226]			[3.4946316913337796, 0.009995529202569742]		[4.553737728231681, 0.03573522018632502]					[2.903539168461066, 0.008090082201306359]		[4.955125159056479, 0.0336360000374043]
08 11 15 6 19 29.9980000			[0.7123226054627594, 0.12566266964859096]				[3.3533055945681554, -0.00419844503630884]			[3.497142684751452, 0.00502198683534516]		[4.563595998096389, 0.019716539729415672]					[2.8947466568279197, -0.01758502326629241]		[4.963974186869564, 0.017698055626169662]
08 11 15 6 19 59.9980000			[0.7672980050356273, 0.1099507991457358]				[3.353378260089812, 0.00014533104331349023]			[3.5170933692061226, 0.03990136890934082]		[4.582626254178649, 0.03806051216452033]					[2.894641697361294, -0.00020991893325117417]		[4.9682130011156005, 0.008477628492073563]
08 11 15 6 20 29.9980000			[0.8353612474093097, 0.13612648474736488]				[3.343495767989225, -0.01976498420117423]			[3.513209807308158, -0.007767123795929366]		[4.594858262867092, 0.02446401737688575]					[2.8860752528180456, -0.017132889086497016]		[4.967881971002953, -0.0006620602252951358]
08 11 15 6 20 59.9980000			[0.9291238137066102, 0.18752513259460102]				[3.3456192115590966, 0.004246887139743194]			[3.5257324745307415, 0.0250453344451671]		[4.6106427974127655, 0.031569069091347046]					[2.887060271447808, 0.00197003725952527]		[4.979613392740703, 0.02346284347549954]
08 11 15 6 21 29.9980000			[1.0200120604531548, 0.18177649349308922]				[3.337254618982115, -0.016729185153963044]			[3.5304960955909337, 0.009527242120384471]		[4.6249659533550584, 0.028646311884585884]					[2.885195193653999, -0.0037301555876183556]		[4.9930968587277675, 0.026966931974129693]
08 11 15 6 21 59.9980000			[1.1015103250083484, 0.1629965291103872]				[3.34624090494799, 0.01797257193175028]			[3.5284210941226775, -0.004150002936512465]		[4.636947665604566, 0.023963424499015673]					[2.8905320636313263, 0.010673739954654593]		[4.995188005982982, 0.004182294510428619]
08 11 15 6 22 29.9980000			[1.166279403372755, 0.1295381567288132]				[3.336810552953466, -0.01886070398904849]			[3.5316183723734866, 0.006394556501618354]		[4.643172667639192, 0.012450004069251008]					[2.885824959935235, -0.009414207392183016]		[5.010584994236069, 0.03079397650617466]
08 11 15 6 22 59.9980000			[1.2408663823935058, 0.14917395804150146]				[3.3249822434572707, -0.023656618992390577]			[3.534492692220738, 0.005748639694502344]		[4.659062164022544, 0.031778992766703595]					[2.8808998620424973, -0.00985019578547508]		[5.016575850360368, 0.011981712248598342]
08 11 15 6 23 29.9980000			[1.30380267838882, 0.12587259199062828]				[3.3201136617444718, -0.009737163425597828]			[3.547725865324537, 0.02646634620759869]		[4.668928507965575, 0.019732687886062195]					[2.8822320648696405, 0.0026644056542863837]		[5.024100754166739, 0.015049807612740553]
08 11 15 6 23 59.9980000			[1.3560329412248393, 0.10446052567203878]				[3.3059277651391312, -0.028371793210681062]			[3.5548874427040573, 0.014323154759040335]		[4.683857209140115, 0.029857402349080072]					[2.881925254622729, -0.0006136204938229639]		[5.041992587680852, 0.03578366702822677]
08 11 15 6 24 29.9980000			[1.4228124285764352, 0.13355897470319178]				[3.2992990674683824, -0.013257395341497613]			[3.552424892570343, -0.004925100267428206]		[4.691479000704021, 0.015243583127812597]					[2.877064746987344, -0.009721015270770295]		[5.056582181106933, 0.029179186852161365]
08 11 15 6 24 59.9980000			[1.4846748916697834, 0.12372492618669641]				[3.2975793207187962, -0.0034394934991723858]			[3.572302912689338, 0.03975604023798951]		[4.705640676259463, 0.028323351110884687]					[2.8859945144022277, 0.017859534829767654]		[5.051939671225682, -0.009285019762501179]
08 11 15 6 25 29.9980000			[1.5063533975444443, 0.04335701174932183]				[3.278872020669951, -0.03741460009769071]			[3.582096592295784, 0.019587359212891897]		[4.706997095395309, 0.0027128382716909982]					[2.878800641894486, -0.014387745015483233]		[5.049590157009334, -0.00469902843269665]
08 11 15 6 25 59.9980000			[1.546610019839136, 0.08051324458938325]				[3.282061222471384, 0.006378403602866456]			[3.588709141808067, 0.013225099024566589]		[4.711292428192792, 0.008590665594965685]					[2.8804719489126, 0.003342614036228042]		[5.059052804132534, 0.01892529424640088]
08 11 15 6 26 29.9980000			[1.6116778337800497, 0.13013562788182753]				[3.2718719213080476, -0.02037860232667299]			[3.5980749011723674, 0.01873151872860035]		[4.719519763802964, 0.016454671220344608]					[2.8769113430489597, -0.007121211727280752]		[5.070873040735478, 0.023640473205887247]
08 11 15 6 26 59.9980000			[1.6688897123203787, 0.1144237570806581]				[3.270168322716927, -0.0034071971822413616]			[3.61120311481136, 0.026256427277985495]		[4.730952449371216, 0.02286537113650411]					[2.870581379176656, -0.012659927744607558]		[5.07521681444814, 0.008687547425324738]
08 11 15 6 27 29.9980000			[1.7264487697229924, 0.11511811480522738]				[3.2630713367816497, -0.014193971870554378]			[3.619010605443691, 0.015614981264661765]		[4.734343501953845, 0.006782105165257235]					[2.868772818747857, -0.003617120857597911]		[5.086867498955144, 0.023301369014006923]
08 11 15 6 27 59.9980000			[1.7813030602628714, 0.109708581079758]				[3.24722220842159, -0.03169825672011939]			[3.627326755919057, 0.016632300950732315]		[4.745130273084214, 0.021573542260739487]					[2.869119998203132, 0.0006943589105503634]		[5.092252811034541, 0.010770624158794817]
08 11 15 6 28 29.9980000			[1.8323222333783633, 0.10203834623098373]				[3.244372110812037, -0.005700195219105808]			[3.636514890293256, 0.018376268748397706]		[4.75517424438749, 0.020087942606551223]					[2.8613448038859133, -0.015550388634437693]		[5.101335984757952, 0.01816634744682233]
08 11 15 6 28 59.9980000			[1.9068526950341038, 0.14906092331148102]				[3.2497735722336074, 0.01080292284314055]			[3.641980940788926, 0.010932100991340121]		[4.768770746290102, 0.02719300380522327]					[2.853367758787499, -0.015954090196828474]		[5.109813612064954, 0.016955254614003934]
08 11 15 6 29 29.9980000			[1.9646055270641227, 0.11550566406003782]				[3.247730865894482, -0.004085412678250577]			[3.6454204366582417, 0.006878991738631157]		[4.7697153945273385, 0.0018892964744736673]					[2.852132444903873, -0.0024706277672521537]		[5.109466432609679, -0.0006943589105503634]
08 11 15 6 29 59.9980000			[2.0295683797612583, 0.12992570539427106]				[3.2449776560424652, -0.00550641970403376]			[3.6444354168415884, -0.001970039633306442]		[4.774906933459533, 0.010383077864389634]					[2.850662988666045, -0.0029389124756562524]		[5.117960209259309, 0.01698755329925916]
08 11 15 6 30 29.9980000			[2.088847184801125, 0.11855761007973341]				[3.23880917137285, -0.012336969339230563]			[3.653187558082209, 0.017504282481240807]		[4.7871066434618115, 0.024399420004556305]					[2.8455037484191052, -0.010318480493879179]		[5.120568088065738, 0.005215757612859306]
08 11 15 6 30 59.9980000			[2.128861589329972, 0.08002880905769416]				[3.2435647171714663, 0.009511091597232735]			[3.6556662551865884, 0.0049573942087590694]		[4.792750322501888, 0.011287358080153354]					[2.8341921669170915, -0.022623163004027447]		[5.124322467075672, 0.007508758019866946]
08 11 15 6 31 29.9980000			[2.166171226701408, 0.07461927474287222]				[3.2372993471126392, -0.012530740117654204]			[3.6615844469724834, 0.011836383571790066]		[4.807404507371757, 0.02930836973973783]					[2.8277007285842046, -0.012982876665773802]		[5.130797759622055, 0.012950585092767142]
08 11 15 6 31 59.9980000			[2.1984911741437827, 0.06463989488474908]				[3.235587674442286, -0.0034233453407068737]			[3.67116013001214, 0.019151366079313448]		[4.812644489591548, 0.010479964439582545]					[2.821168918672811, -0.013063619822787587]		[5.137426457292349, 0.013257395340588118]
08 11 15 6 32 29.9980000			[2.2293739619581174, 0.06176557562866946]				[3.224857419492764, -0.021460509899043245]			[3.672193593114571, 0.0020669262048613746]		[4.8167137517421, 0.008138524301102734]					[2.8078953751746667, -0.02654708699628827]		[5.1352303481999115, -0.004392218184875674]
08 11 15 6 32 59.9980000			[2.2785765008629824, 0.09840507780972985]				[3.2118583887422574, -0.02599806150101358]			[3.6846758911287907, 0.0249645960284397]		[4.821541961876392, 0.009656420268584043]					[2.8078550059672125, -8.073841490841005e-05]		[5.150417412778552, 0.030374129157280553]
08 11 15 6 33 29.9980000			[2.329967074780143, 0.10278114783432102]				[3.2204571272286557, 0.01719747697279672]			[3.6798880502010434, -0.009575681855494622]		[4.826757720674323, 0.010431517595861806]					[2.8013070478982627, -0.013095916137899621]		[5.158677044703381, 0.016519263849659183]
08 11 15 6 33 59.9980000			[2.3581289475769154, 0.05632374559354503]				[3.199779787548323, -0.041354679360665614]			[3.6927094535913056, 0.025642806780524552]		[4.831868520006537, 0.01022159866442962]					[2.7946460527273302, -0.013321990341864876]		[5.1597750992496, 0.002196109092437837]
08 11 15 6 34 29.9980000			[2.408728276308466, 0.10119865746310097]				[3.185828035668237, -0.02790350376017159]			[3.6912722936685896, -0.0028743198454321828]		[4.84396327054219, 0.02418950107130513]					[2.786370275016452, -0.016551555421756348]		[5.176488137431079, 0.03342607636295725]
08 11 15 6 34 59.9980000			[2.4760729389417975, 0.13468932526666322]				[3.192965389625897, 0.014274707915319595]			[3.701041749853175, 0.019538912369171157]		[4.849461617351153, 0.010996693617926212]					[2.7754300987626266, -0.02188035250765097]		[5.174405063069116, -0.004166148723925289]
08 11 15 6 35 29.9980000			[2.531896101141683, 0.1116463243997714]				[3.194588248616128, 0.0032457179804623593]			[3.712603620680966, 0.023123741655581398]		[4.859118038805718, 0.019312842909130268]					[2.775252471402382, -0.00035525472048902884]		[5.177432788038914, 0.006055449939594837]
08 11 15 6 35 59.9980000			[2.605150881483496, 0.14650956068362575]				[3.1950323158307583, 0.0008881344292603899]			[3.7144606243964517, 0.003714007430971833]		[4.8709624964594695, 0.02368891530750261]					[2.7653942003526026, -0.019716542099558865]		[5.184723547120029, 0.014581518162231077]
08 11 15 6 36 29.9980000			[2.663355853917892, 0.11640994486879208]				[3.18467346138641, -0.020717708888696507]			[3.72370527613748, 0.01848930348205613]		[4.874175921681854, 0.006426850444768206]					[2.775123286143753, 0.019458171582300565]		[5.170763721160711, -0.0279196519186371]
08 11 15 6 36 59.9980000			[2.7231675380735396, 0.11962336831129505]				[3.176131241449184, -0.017084439874452073]			[3.724213933610372, 0.0010173149457841646]		[4.886407929184315, 0.024464015004923567]					[2.7603318466781275, -0.02958287893125089]		[5.200831041848687, 0.06013464137595292]
08 11 15 6 37 29.9980000			[2.7714577220922365, 0.09658036803739378]				[3.1675163571762823, -0.01722976854580338]			[3.7368011934613605, 0.02517451970197726]		[4.892754037658051, 0.012692216947471024]					[2.7630527602150323, 0.005441827073809691]		[5.1885102218516295, -0.024641639994115394]
08 11 15 6 37 59.9980000			[2.831253258684228, 0.1195910731839831]				[3.1513846419893525, -0.03226343037385959]			[3.73783465537781, 0.0020669238328991923]		[4.898825634569221, 0.012143193822339526]					[2.763367643356105, 0.0006297662821452832]		[5.206280945371418, 0.03554144703957718]
08 11 15 6 38 29.9980000			[2.896789360887851, 0.13107220440724632]				[3.1438032208188815, -0.015162842340942005]			[3.7489928293853154, 0.02231634801501059]		[4.898470382220694, -0.0007105046970536932]					[2.761607525028012, -0.003520236656186171]		[5.222622582454278, 0.03268327416571992]
08 11 15 6 38 59.9980000			[2.9261138799720356, 0.05864903816836887]				[3.141098454254461, -0.005409533128840849]			[3.751536117932119, 0.005086577093607048]		[4.911832738212979, 0.026724711984570604]					[2.7540099556990754, -0.015195138657873032]		[5.2114321133180965, -0.022380938272362982]
08 11 15 6 39 29.9980000			[2.9414866453953437, 0.03074553084661602]				[3.1208894028386567, -0.04041810283160885]			[3.762250224724994, 0.0214282135857502]		[4.918081961298412, 0.012498446170866373]					[2.7521852471127204, -0.0036494171727099456]		[5.22560993643765, 0.028355646239106136]
08 11 15 6 39 59.9980000			[2.9729911260074005, 0.06300896122411359]				[3.112113039362157, -0.017552726952999365]			[3.7718420559212973, 0.019183662392606493]		[4.927439646584389, 0.018715370571953827]					[2.7517331081908196, -0.0009042778438015375]		[5.235758868393077, 0.020297863910855085]
08 11 15 6 40 29.9980000			[2.9900432692684262, 0.03410428652205155]				[3.113873156504269, 0.0035202342842239887]			[3.777671434028889, 0.01165875621518353]		[4.944717860788842, 0.03455642840890505]					[2.7430294102377957, -0.017407395906047896]		[5.243364511800337, 0.015211286814519553]
08 11 15 6 40 59.9980000			[3.011366522498065, 0.04264650645927759]				[3.0962316170571285, -0.03528307889428106]			[3.781926396432027, 0.008509924806276103]		[4.946574865689399, 0.0037140098011150253]					[2.7436833951987865, 0.0013079699219815666]		[5.224043594219893, -0.03864183516088815]
08 11 15 6 41 29.9980000			[3.039520321513919, 0.05630759803170804]				[3.0976445547439653, 0.0028258753736736253]			[3.78745703837194, 0.011061283879826078]		[4.961616599222907, 0.030083467067015594]					[2.7414307687413384, -0.0045052529148961185]		[5.238931924407552, 0.029776660375318897]
08 11 15 6 41 59.9980000			[3.0593095276544773, 0.03957841228111647]				[3.0866074907316943, -0.022074128024542006]			[3.7896854449645616, 0.004456813185242936]		[4.964515140119147, 0.00579708179247973]					[2.7338493499410106, -0.015162837600655623]		[5.234224821896987, -0.009414205021130329]
08 11 15 6 42 29.9980000			[3.0819084621980437, 0.04519786908713286]				[3.079357099673871, -0.01450078211564687]			[3.796459472494462, 0.01354805505980039]		[4.967768934549895, 0.006507588861495606]					[2.7371112184500817, 0.006523737018142128]		[5.246779786025854, 0.025109928257734282]
08 11 15 6 42 59.9980000			[3.1212688782088662, 0.07872083202164504]				[3.0784689664305915, -0.0017762664865585975]			[3.8077871974110167, 0.022655449833109742]		[4.9770297356335504, 0.018521602167311357]					[2.73648952743315, -0.001243382033862872]		[5.2458997268622625, -0.0017601183271835907]
08 11 15 6 43 29.9980000			[3.146637170464601, 0.05073658451146912]				[3.072922176335851, -0.011093580189481145]			[3.8055587931885384, -0.00445680844495655]		[4.984094425253716, 0.014129379240330309]					[2.7358193872014454, -0.0013402804634097265]		[5.251163930724488, 0.010528407724450517]
08 11 15 6 43 59.9980000			[3.162034158125607, 0.030793975322012557]				[3.063992407734986, -0.017859537201729836]			[3.8145208569185343, 0.017924127459991723]		[4.98778421163388, 0.007379572760328301]					[2.7313706516515595, -0.008897471099771792]		[5.254022101227747, 0.005716341006518633]
08 11 15 6 44 29.9980000			[3.227497594214583, 0.13092687217795174]				[3.0575817054468644, -0.012821404576243367]			[3.8194136596812314, 0.009785605525394203]		[5.006531880891089, 0.03749533851441811]					[2.727422499495333, -0.00789630431245314]		[5.262265586181002, 0.01648696990650933]
08 11 15 6 44 59.9980000			[3.269982622065072, 0.08497005570097826]				[3.0417406523520185, -0.031682106189691694]			[3.8242095746882114, 0.009591830013960134]		[5.010375071209637, 0.007686380637096591]					[2.7259288222076066, -0.0029873545754526276]		[5.269297980079045, 0.01406478779608733]
08 11 15 6 45 29.9980000			[3.3099647305753024, 0.07996421702046064]				[3.038244640301855, -0.006992024100327399]			[3.84223058990392, 0.036042030431417516]		[5.013782269578769, 0.006814396738263895]					[2.730619777746142, 0.009381911077070981]		[5.283144772493415, 0.027693584828739404]
08 11 15 6 45 59.9980000			[3.340258121910665, 0.06058678267072537]				[3.040634523726112, 0.004779766848514555]			[3.8423759209490527, 0.00029066209026495926]		[5.010786843294227, -0.005990852569084382]					[2.723353239715834, -0.014533076060615713]		[5.289450514129385, 0.012611483271939505]
08 11 15 6 46 29.9980000			[3.395483812364546, 0.11045138090776163]				[3.0279584525669634, -0.02535214231829741]			[3.845855784840751, 0.0069597277833963744]		[5.025941611558665, 0.03030953652887547]					[2.7208260969546245, -0.005054285522419377]		[5.29829954253546, 0.017698056812150753]
08 11 15 6 46 59.9980000			[3.432357458083061, 0.07374729143703007]				[3.019868372737619, -0.016180159658688353]			[3.841124462463995, -0.009462644753511995]		[5.027871281981788, 0.0038593408462475054]					[2.7225619918608572, 0.003471789812465431]		[5.301706740904137, 0.0068143967373544]
08 11 15 6 47 29.9980000			[3.456223999564827, 0.04773308296353207]				[3.019876445630871, 1.6145786503329873e-05]			[3.847519014223508, 0.012789103519025957]		[5.041774589391025, 0.027806614818473463]					[2.727131837405068, 0.009139691088421387]		[5.328294198293406, 0.05317491477853764]
08 11 15 6 47 59.9980000			[3.4887619432774954, 0.06507588742533699]				[3.0134657445269113, -0.012821402207919164]			[3.8556252410253364, 0.016212453603657195]		[5.048266032465108, 0.012982886148165562]					[2.717612672917312, -0.01903832897551183]		[5.319251393777904, -0.018085609031004424]
08 11 15 6 48 29.9980000			[3.515728874657725, 0.053933862760459306]				[3.009541814608383, -0.007847859837056603]			[3.8599528713220934, 0.008655260593513958]		[5.054394145556216, 0.012256226182216778]					[2.7099908825384773, -0.015243580757669408]		[5.320938846582976, 0.0033749056101441965]
08 11 15 6 48 59.9980000			[3.5599820931365684, 0.08850643695768667]				[3.000870411782671, -0.017342805651423987]			[3.8599851664512244, 6.459025826188736e-05]		[5.060094341961303, 0.011400392810173798]					[2.7094095559868947, -0.001162653103165212]		[5.317450907427428, -0.006975878311095585]
08 11 15 6 49 29.9980000			[3.598099123853899, 0.07623406143466127]				[2.983915154798524, -0.033910513968294254]			[3.864635750411253, 0.009301167920057196]		[5.074336755932563, 0.028484827942520496]					[2.704888159656548, -0.009042792660693522]		[5.318799254856003, 0.0026966948571498506]
08 11 15 6 49 59.9980000			[3.6295793822282576, 0.06296051674871705]				[2.9630117468423123, -0.04180681591242319]			[3.868115614302951, 0.0069597277833963744]		[5.0776147725991905, 0.006556033333254163]					[2.698219091592364, -0.013338136128368205]		[5.309562677193753, -0.018473155324500112]
08 11 15 6 50 29.9980000			[3.674042523789467, 0.08892628312241868]				[2.9448857697880158, -0.036251954108593054]			[3.8742437297660217, 0.012256230926141143]		[5.083750960953694, 0.012272376709006494]					[2.6931728837053015, -0.010092415774124674]		[5.312905284711633, 0.006685215035759029]
08 11 15 6 50 59.9980000			[3.709527452278053, 0.07096985697717173]				[2.9543322699391865, 0.018893000302341534]			[3.8706023854865634, -0.007282688558916561]		[5.090436177175434, 0.01337043244348024]					[2.6890471018186872, -0.008251563773228554]		[5.30250606105983, -0.020798447303604917]
08 11 15 6 51 29.9980000			[3.748508393407974, 0.07796188225984224]				[2.9539204990396684, -0.0008235417990363203]			[3.884626804074287, 0.02804883717544726]		[5.091283940024368, 0.0016955256978690159]					[2.6803353321565737, -0.017423539324227022]		[5.3158684170521155, 0.026724711984570604]
08 11 15 6 51 59.9980000			[3.800593325348018, 0.10416986388008809]				[2.9453379098958976, -0.017165178287541494]			[3.8874607547131745, 0.005667901277774945]		[5.106462931709757, 0.03035798337077722]					[2.6733433056888316, -0.013984052935484215]		[5.30200547707318, -0.027725879957870347]
08 11 15 6 52 29.9980000			[3.8334138570717187, 0.0656410634474014]				[2.9297955941547116, -0.03108463148237206]			[3.895252099559002, 0.015582689691655103]		[5.121512738136516, 0.03009961285351892]					[2.665124042971911, -0.016438525433841278]		[5.313260537060614, 0.022510119974867848]
08 11 15 6 52 59.9980000			[3.8604615274616663, 0.054095340779895196]				[2.9116534689437685, -0.0362842504218861]			[3.901840425649425, 0.01317665218084585]		[5.12995807268544, 0.01689066909784742]					[2.6624677208783396, -0.005312644187142723]		[5.3167969189098585, 0.007072763698488416]
08 11 15 6 53 29.9980000			[3.9073306994177983, 0.0937383439122641]				[2.898638291813768, -0.02603035426000133]			[3.905845095170662, 0.008009339042473584]		[5.141124317214235, 0.022332489057589555]					[2.663073266109677, 0.0012110904626752017]		[5.319622794876523, 0.005651751933328342]
08 11 15 6 53 59.9980000			[3.933167280531052, 0.051673162226506975]				[2.8996233098514494, 0.0019700360753631685]			[3.926344808676731, 0.04099942701213877]		[5.150603113679608, 0.018957592930746614]					[2.6570339643276384, -0.012078603564077639]		[5.316280187951634, -0.006685213849777938]
08 11 15 6 54 29.9980000			[3.961199970144662, 0.056065379227220546]				[2.892477881814557, -0.014290856073785108]			[3.926417473014226, 0.0001453286749892868]		[5.1566262673050005, 0.012046307250784594]					[2.6543534199990972, -0.005361088657082291]		[5.3201637480710815, 0.007767120238895586]
08 11 15 6 54 59.9980000			[3.9788011409746105, 0.035202341659896774]				[2.881779921994166, -0.021395919640781358]			[3.933417571190148, 0.014000196351844352]		[5.162810896575138, 0.012369258540275041]					[2.6470949560471126, -0.01451692790396919]		[5.328633302484832, 0.016939108827500604]
08 11 15 6 55 29.9980000			[4.008771575090577, 0.05994086823193357]				[2.8757244732405525, -0.012110897507227492]			[3.93687321521611, 0.006911288051924203]		[5.160614788668681, -0.004392215812913491]					[2.6411929124169546, -0.01180408726031601]		[5.346169882464892, 0.03507315996012039]
08 11 15 6 55 59.9980000			[4.03332440021768, 0.0491056502542051]				[2.860206376770293, -0.031036192940518962]			[3.938374964212926, 0.003003497993631754]		[5.169520335032757, 0.01781109272815229]					[2.6354119764100687, -0.01156187201377179]		[5.357021246224122, 0.02170272751845914]
08 11 15 6 56 29.9980000			[4.054631505587167, 0.04261421073897509]				[2.8343859444084956, -0.05164086472359486]			[3.9473935476780753, 0.018037166930298554]		[5.179394753054112, 0.019748836042708717]					[2.6366472879235516, 0.002470623026965768]		[5.353476790888635, -0.007088910670972837]
08 11 15 6 56 59.9980000			[4.077424214165148, 0.045585417155962205]				[2.8256338025748846, -0.017504283667221898]			[3.9563152421997074, 0.017843389043264324]		[5.181695823984228, 0.004602141860232223]					[2.630551469961574, -0.012191635923954891]		[5.3587329194874656, 0.010512257197660801]
08 11 15 6 57 29.9980000			[4.124285313229848, 0.09372219812939875]				[2.821596836738536, -0.008073931672697654]			[3.9648493868717196, 0.01706828934402438]		[5.191739794101522, 0.02008794023458904]					[2.6324730674914463, 0.0038431950597441755]		[5.362091675162446, 0.006717511349961569]
08 11 15 6 57 59.9980000			[4.140699615834819, 0.03282860520994291]				[2.8076047138729336, -0.027984245731204282]			[3.9675380064636556, 0.005377239183872007]		[5.1935806520314145, 0.003681715859784163]					[2.6298167430277317, -0.005312648927429109]		[5.375429809511388, 0.026676268697883643]
08 11 15 6 58 29.9980000			[4.1672305540796515, 0.05306187648966443]				[2.8018883704953623, -0.01143268675514264]			[3.98019793183812, 0.02531985074892873]		[5.200976370578246, 0.014791437093663262]					[2.6270312368615123, -0.0055710123324388405]		[5.369091773338823, -0.012676072345129796]
08 11 15 6 58 59.9980000			[4.1892239430962945, 0.0439867780332861]				[2.7766977038209006, -0.05038133334892336]			[3.9800283797430893, -0.0003391041900613345]		[5.213143786637374, 0.0243348321182566]					[2.6291950496397476, 0.0043276255564705934]		[5.369196734583056, 0.0002099224884659634]
08 11 15 6 59 29.9980000			[4.224991460188903, 0.07153503418521723]				[2.7585555797959387, -0.03628424804992392]			[3.9802463739397353, 0.00043598839329206385]		[5.223583380682612, 0.02087918809047551]					[2.6275964116994146, -0.003197275880665984]		[5.368526597908385, -0.0013402733493421692]
08 11 15 6 59 59.9980000			[4.249035627844933, 0.048088335312058916]				[2.752209470136222, -0.012692219319433207]			[3.987335288165923, 0.014177828452375252]		[5.228629587384603, 0.010092413403981482]					[2.6149284110615554, -0.025336001275718445]		[5.380887787112897, 0.024722378409023804]
08 11 15 7 0 29.9980000			[4.284455965482266, 0.07084067527466686]				[2.7293683170864824, -0.04568230609947932]			[3.9943192369992175, 0.013967897666589124]		[5.232868400445113, 0.008477626121020876]					[2.6085177111444864, -0.012821399834137992]		[5.365644204576256, -0.030487165073282085]
08 11 15 7 0 59.9980000			[4.300442350217054, 0.031972769469575724]				[2.735569097478219, 0.012401560783473542]			[3.9932938467900385, -0.0020507804183580447]		[5.235823461078326, 0.0059101212664245395]					[2.6203540935339333, 0.023672764778893907]		[5.370714634107117, 0.01014085906172113]
08 11 15 7 1 29.9980000			[4.332084086609029, 0.06328347278395086]				[2.716175513189228, -0.03878716857798281]			[4.009635485652325, 0.03268327772457269]		[5.247086593365566, 0.022526264574480592]					[2.611020629298764, -0.018666928470338462]		[5.377044596201358, 0.012659924188483274]
08 11 15 7 1 59.9980000			[4.370499853494039, 0.07683153377001872]				[2.714593022221379, -0.003164981935697142]			[4.0163933650237595, 0.013515758742869366]		[5.253255078035181, 0.012336969339230563]					[2.612562749874087, 0.003084241150645539]		[5.372805781362331, -0.008477629678054655]
08 11 15 7 2 29.9980000			[4.388851900008376, 0.036704093028674833]				[2.7112261930597015, -0.006733658323355485]			[4.020801733737244, 0.008816737426968757]		[5.2610544969602415, 0.015598837850120619]					[2.612126757923761, -0.000871983900651685]		[5.363423874433465, -0.018763813857731293]
08 11 15 7 2 59.9980000			[4.4269931523685955, 0.07628250472043874]				[2.695708096591261, -0.03103619293688098]			[4.031612728287655, 0.021621989100822248]		[5.268773175097522, 0.015437356274560443]					[2.605699907478993, -0.012853700889536412]		[5.371820761546587, 0.01679377422624384]
08 11 15 7 3 29.9980000			[4.451029245945392, 0.048072187153593404]				[2.675038832174323, -0.0413385288338759]			[4.034583932336318, 0.005942408097325824]		[5.274287670064041, 0.011028989933038247]					[2.607161292008641, 0.0029227690592961153]		[5.374517455218211, 0.005393387343247014]
08 11 15 7 3 59.9980000			[4.477390632688184, 0.052722773485584185]				[2.655952058134062, -0.03817354808052187]			[4.034721190488199, 0.0002745163037616294]		[5.286301679813732, 0.024028019499382935]					[2.6077345385538138, 0.001146493090345757]		[5.369648875283019, -0.009737159870383039]
08 11 15 7 4 29.9980000			[4.510461455516634, 0.06614164565689862]				[2.652213828467211, -0.0074764593337022225]			[4.04026798176892, 0.011093582561443327]		[5.2874320306746085, 0.0022607017217524117]					[2.6069513695192654, -0.0015663380690966733]		[5.394758801763146, 0.050219852960253775]
08 11 15 7 4 59.9980000			[4.548820704445461, 0.07671849785765517]				[2.646255266285152, -0.011917124364117626]			[4.038693566066286, -0.0031488314052694477]		[5.293132225894624, 0.011400390440030606]					[2.6080897920883217, 0.0022768451381125487]		[5.3973343860329805, 0.0051511685396690154]
08 11 15 7 5 29.9980000			[4.567737926388872, 0.037834443886822555]				[2.6247301655348565, -0.043050201500591356]			[4.037442105211085, -0.0025029217104020063]		[5.2990342707098534, 0.011804089630459202]					[2.6039074952068404, -0.008364593762962613]		[5.390019404122995, -0.014629963819970726]
08 11 15 7 5 59.9980000			[4.608777719646241, 0.08207958651473746]				[2.615590474446435, -0.018279382176842773]			[4.044426055228541, 0.013967900034913328]		[5.307205087769034, 0.01634163411836198]					[2.6083481590494557, 0.008881327685230644]		[5.381234966568627, -0.017568875108736393]
08 11 15 7 6 29.9980000			[4.640734340364361, 0.06391324143623933]				[2.6092039949871833, -0.012772958918503718]			[4.044014285515004, -0.0008235394270741381]		[5.310192443531378, 0.005974711524686427]					[2.612530454744956, 0.008364591391000431]		[5.39702757637815, 0.031585219619046256]
08 11 15 7 6 59.9980000			[4.661993002446252, 0.04251732416378218]				[2.608041348403276, -0.0023252931678143796]			[4.045427223201841, 0.0028258753736736253]		[5.3164174431949505, 0.012449999327145633]					[2.609058664931581, -0.006943579626749852]		[5.402130301038142, 0.010205449319983018]
08 11 15 7 7 29.9980000			[4.6869414497250546, 0.049896894557605265]				[2.591651268034184, -0.03278016073818435]			[4.0426982355875225, -0.005457975228637224]		[5.328496046759028, 0.024157207128155278]					[2.619546703449487, 0.020976077035811613]		[5.390883315129486, -0.02249397181731183]
08 11 15 7 7 59.9980000			[4.719810424734533, 0.06573795001895633]				[2.581841440864082, -0.01961965434020385]			[4.049084714453784, 0.012772957732522627]		[5.3372320398420925, 0.017471986166128772]					[2.6102859011807595, -0.01852160453745455]		[5.389898295314197, -0.0019700396305779577]
08 11 15 7 8 29.9980000			[4.742013736240551, 0.044406623012037016]				[2.566694746084977, -0.030293389558210038]			[4.052588800581361, 0.007008172255154932]		[5.342504317191015, 0.010544554697844433]					[2.5996444599104507, -0.02128288254061772]		[5.403535165831727, 0.027273741035060084]
08 11 15 7 8 59.9980000			[4.769957613358201, 0.055887754235300235]				[2.559282876416546, -0.014823739336861763]			[4.06116331683188, 0.017149032501038164]		[5.354817063108385, 0.024625491834740387]					[2.608985998223943, 0.018683076626984985]		[5.407329912864043, 0.007589494064632164]
08 11 15 7 9 29.9980000			[4.778249541004698, 0.016583855292992666]				[2.5341810234222066, -0.05020370598867885]			[4.062511663074474, 0.0026966924851876684]		[5.360549554643512, 0.011464983070254675]					[2.6003630410568803, -0.0172459143341257]		[5.3891554937090405, -0.036348838310004794]
08 11 15 7 9 59.9980000			[4.795665011582969, 0.034830941156542394]				[2.5254773254691827, -0.017407395906047896]			[4.065305242134855, 0.00558715812076116]		[5.36664537260458, 0.012191635922135902]					[2.595421793821515, -0.009882494470730308]		[5.401492461270664, 0.024673935123246338]
08 11 15 7 10 29.9980000			[4.81547843907174, 0.03962685497754137]				[2.5077631193144043, -0.035428412309556734]			[4.075526840797465, 0.020443197325221263]		[5.372587785443102, 0.011884825677043409]					[2.5843685804666165, -0.022106426709797233]		[5.398690806354807, -0.005603309831712977]
08 11 15 7 10 59.9980000			[4.835606750293664, 0.040256622443848755]				[2.4821687570056383, -0.05118872461753199]			[4.080847561432165, 0.010641441269399365]		[5.381243038924367, 0.01731050696253078]					[2.582253213346121, -0.004230734240991296]		[5.39086716756492, -0.0156472775797738]
08 11 15 7 11 29.9980000			[4.846127083939791, 0.02104066729225451]				[2.4714788712626614, -0.021379771485953825]			[4.084020617447095, 0.006346112029859796]		[5.395114054760597, 0.027742031672460143]					[2.5876627464758712, 0.010819066259500687]		[5.406441780807199, 0.03114922648455831]
08 11 15 7 11 59.9980000			[4.864454907627078, 0.036655647374573164]				[2.463259609139641, -0.016438524246041197]			[4.089995325415657, 0.011949415937124286]		[5.394233996781622, -0.0017601159579498926]					[2.577747958060172, -0.0198295768313983]		[5.4042779668438925, -0.004327627926613786]
08 11 15 7 12 29.9980000			[4.873247419260224, 0.01758502326629241]				[2.4604902511309774, -0.005538716017326806]			[4.085377037768922, -0.009236575293471105]		[5.4011049108848965, 0.013741828206548234]					[2.5753822956867225, -0.00473132474689919]		[5.405279134817192, 0.002002335946599487]
08 11 15 7 12 59.9980000			[4.886391779869882, 0.026288721219316358]				[2.443163593639838, -0.03465331498227897]			[4.089405929526038, 0.008057783514232142]		[5.412513377774303, 0.02281693377881311]					[2.567962351346978, -0.014839888679489375]		[5.393612303337704, -0.023333662958975765]
08 11 15 7 13 29.9980000			[4.905212114055757, 0.03764066837175051]				[2.4403942356311745, -0.005538716017326806]			[4.092223729636316, 0.005635600220557535]		[5.419448883320911, 0.013871011093215202]					[2.570715563569138, 0.005506424444320146]		[5.394597323153448, 0.0019700396314874524]
08 11 15 7 13 59.9980000			[4.920479918235287, 0.03053560835905955]				[2.423059504653793, -0.03466946195476339]			[4.093596299300771, 0.002745139328908408]		[5.418948299927251, -0.0010011667873186525]					[2.565992312900562, -0.009446501337151858]		[5.392732244766648, -0.0037301567735994468]
08 11 15 7 14 29.9980000			[4.944459494448893, 0.04795915242721094]				[2.398765044115862, -0.048588921075861435]			[4.090625091695983, -0.005942415209574392]		[5.4297431475060876, 0.021589695157672395]					[2.5684952334258924, 0.00500584105066082]		[5.401072616292822, 0.01668074305234768]
08 11 15 7 14 59.9980000			[4.970514072128935, 0.052109155360085424]				[2.39140161891919, -0.014726850393344646]			[4.092151065298822, 0.003051947205676697]		[5.438043148638826, 0.016600002265477087]					[2.5639899793259247, -0.00901050819993543]		[5.398521254258867, -0.005102724067910458]
08 11 15 7 15 29.9980000			[4.973808235767137, 0.006588327276404016]				[2.366986050757987, -0.048831136322405655]			[4.092716241322705, 0.0011303520477667917]		[5.4369693139578885, -0.0021476693618751597]					[2.558241339634151, -0.01149727938354772]		[5.395251311671018, -0.006539885175698146]
08 11 15 7 15 59.9980000			[5.006588397691303, 0.06556032384833088]				[2.3608094926021295, -0.012353116311714984]			[4.100313810651642, 0.015195138657873032]		[5.439843634989302, 0.005748642062826548]					[2.5521778168013043, -0.012127045665693004]		[5.393959482793434, -0.0025836577551672235]
08 11 15 7 16 29.9980000			[5.029534510800659, 0.045892226218711585]				[2.3452752491593856, -0.0310684868854878]			[4.105133947892682, 0.009640274482080713]		[5.4406994707323975, 0.0017116714861913351]					[2.5454441584788583, -0.01346731664489198]		[5.37625335130997, -0.03541226296692912]
08 11 15 7 16 59.9980000			[5.0464009541065025, 0.03373288661168772]				[2.3120429471291573, -0.06646460406045662]			[4.103034725372709, -0.004198445039946819]		[5.449096360808653, 0.016793780152511317]					[2.5415848188176824, -0.007718679322351818]		[5.358038561168996, -0.03642958028194698]
08 11 15 7 17 29.9980000			[5.083629852764716, 0.07445779731642688]				[2.299851310612212, -0.024383273033890873]			[4.105142020785934, 0.004214590826450149]		[5.446084783996412, -0.006023153624482802]					[2.5425698398184977, 0.0019700420016306452]		[5.357877082559298, -0.00032295721939590294]
08 11 15 7 17 59.9980000			[5.101069544394704, 0.03487938325997675]				[2.2927946938852983, -0.014113233453826979]			[4.109841049217721, 0.009398056863574311]		[5.456395196339145, 0.020620824685465777]					[2.5337611800277955, -0.017617319581404445]		[5.354348774788377, -0.007056615541841893]
08 11 15 7 18 29.9980000			[5.119623439319184, 0.03710778984896024]				[2.2646812646726175, -0.05622685842536157]			[4.120660117847365, 0.02163813725928776]		[5.470330800062584, 0.027871207446878543]					[2.5372652649703014, 0.007008169885011739]		[5.364392744906581, 0.02008794023640803]
08 11 15 7 18 59.9980000			[5.151903016070719, 0.06455915350306896]				[2.241040793243883, -0.0472809428574692]			[4.1267155666009785, 0.012110897507227492]		[5.479728856927068, 0.01879611372896761]					[2.5247022285402636, -0.02512607286007551]		[5.35912046815065, -0.010544553511863342]
08 11 15 7 19 29.9980000			[5.171974810520624, 0.0401435888998094]				[2.22768651073784, -0.026708565012086183]			[4.125141149712363, -0.00314883377723163]		[5.477912222419036, -0.003633269016063423]					[2.5220378311832974, -0.005328794713932439]		[5.363908309670023, 0.00957568303874723]
08 11 15 7 19 59.9980000			[5.187307206144396, 0.030664791247545512]				[2.235938068582982, 0.016503115690284176]			[4.138035218626101, 0.02578813782747602]		[5.487455610328652, 0.01908677581923257]					[2.5200112741867997, -0.00405311399299535]		[5.375631658514521, 0.02344669768899621]
08 11 15 7 20 29.9980000			[5.201016740405976, 0.027419068523158785]				[2.210747402501511, -0.05038133216294227]			[4.144090667379714, 0.012110897507227492]		[5.500446565814855, 0.025981910972404876]					[2.5137216818939123, -0.012579184585774783]		[5.360347706177436, -0.030567904674171587]
08 11 15 7 20 59.9980000			[5.224810618736228, 0.047587756660504965]				[2.2122572279477026, 0.003019650892383652]			[4.146383663044617, 0.0045859913298045285]		[5.498492674340923, -0.00390778294786287]					[2.5034758621795845, -0.020491639428655617]		[5.379418332653586, 0.03814125295230042]
08 11 15 7 21 29.9980000			[5.2313908719352185, 0.013160506397980498]				[2.1824563459285855, -0.059601764038234244]			[4.144147183558744, -0.004472958971746266]		[5.502933335812486, 0.00888132294312527]					[2.5133745036237087, 0.019797282888248446]		[5.376196832759433, -0.006442999788305315]
08 11 15 7 21 59.9980000			[5.244002352836105, 0.025222961801773636]				[2.168133191171364, -0.02864630951444269]			[4.141967222623862, -0.004359921869763639]		[5.515423707905029, 0.024980744185086223]					[2.5043962905519948, -0.01795642614342796]		[5.367775722817441, -0.01684221988398349]
08 11 15 7 22 29.9980000			[5.265123757360925, 0.04224280904963962]				[2.16424962986639, -0.007767122609948274]			[4.1453017554704275, 0.006669065693131415]		[5.516392579563217, 0.0019377433163754174]					[2.492882863010891, -0.023026855082207476]		[5.368437785413789, 0.0013241251926956465]
08 11 15 7 22 59.9980000			[5.2764030389898835, 0.02255856325791683]				[2.152461691355711, -0.023575877021357883]			[4.140037554570881, -0.010528401799092535]		[5.523739857195324, 0.014694555264213703]					[2.490759420626091, -0.004246884769600001]		[5.3644331158925525, -0.008009339042473584]
08 11 15 7 23 29.9980000			[5.287690395885875, 0.022574713791982504]				[2.1551664579201315, 0.005409533128840849]			[4.143808080552844, 0.007541051963926292]		[5.5273731262104775, 0.007266538030307856]					[2.495482671294667, 0.009446501337151858]		[5.345653150321141, -0.03755993114282319]
08 11 15 7 23 59.9980000			[5.293212964930717, 0.01104513808968477]				[2.1354499170065537, -0.03943308182715555]			[4.139851853133223, -0.007912454839242855]		[5.528681103245617, 0.0026159540702792583]					[2.4833314033930947, -0.024302535803144565]		[5.355156168429858, 0.019006036217433575]
08 11 15 7 24 29.9980000			[5.310846432668768, 0.035266935476101935]				[2.1362734582125995, 0.0016470824120915495]			[4.138527727940527, -0.002648250385391293]		[5.527356979237993, -0.0026482480152481003]					[2.474789184642759, -0.0170844375006709]		[5.356649845125503, 0.002987353391290526]
08 11 15 7 24 59.9980000			[5.325048477432574, 0.028404089527612086]				[2.112116255233559, -0.0483144059580809]			[4.13906868054255, 0.001081905204046052]		[5.522076626625676, -0.010560705224634148]					[2.4695734234737756, -0.01043152233796718]		[5.343868811535231, -0.025562067180544545]
08 11 15 7 25 29.9980000			[5.339089044178763, 0.028081133492378285]				[2.0849394019551255, -0.05435370655686711]			[4.144268292367997, 0.010399223650892964]		[5.5270017245184135, 0.00985019578547508]					[2.4721086379431654, 0.005070428938779514]		[5.344651982940832, 0.0015663428112020483]
08 11 15 7 25 59.9980000			[5.348479025778943, 0.018779963200358907]				[2.0794249063965253, -0.011028991117200349]			[4.1479500070418, 0.007363429347606144]		[5.5369245870133454, 0.01984572498986381]					[2.46456758716522, -0.015082101555890404]		[5.349827372826894, 0.010350779772124952]
08 11 15 7 26 29.9980000			[5.359096245998444, 0.021234440439002356]				[2.0845357057278306, 0.010221598662610631]			[4.142354772473482, -0.011190469136636239]		[5.551643364512529, 0.029437554998366977]					[2.459707079529835, -0.009721015270770295]		[5.3561008175561255, 0.012546889458462829]
08 11 15 7 26 59.9980000			[5.3853445968252345, 0.05249670165358111]				[2.0699864803245873, -0.029098450806486653]			[4.14112753385416, -0.002454477238643449]		[5.549213110694836, -0.004860507635385147]					[2.448702311832676, -0.022009535394317936]		[5.345265601657502, -0.021670431797247147]
08 11 15 7 27 29.9980000			[5.392861427737444, 0.01503366182441823]				[2.06154922222413, -0.016874516200914513]			[4.145737747419844, 0.009220427131367614]		[5.556899493703895, 0.015372766018117543]					[2.4480079529221257, -0.0013887178211007267]		[5.343941477057797, -0.002648249199410202]
08 11 15 7 27 59.9980000			[5.410551410470362, 0.035379965465835994]				[2.0307148782885633, -0.06166868787113345]			[4.1396661505095835, -0.012143193820520537]		[5.558401246255926, 0.0030035051040613325]					[2.447491222555982, -0.0010334607322874945]		[5.3427142396240015, -0.0024544748675907613]
08 11 15 7 28 29.9980000			[5.422734974687046, 0.024367128433368634]				[2.005669542659234, -0.050090671258658404]			[4.142047961040589, 0.004763621062011225]		[5.56432750975091, 0.011852526989969192]					[2.4393769204907585, -0.01622860413044691]		[5.338766086875239, -0.007896305497524736]
08 11 15 7 28 59.9980000			[5.435895481083207, 0.026321012792323017]				[2.014381314691491, 0.017423544064513408]			[4.143832299232599, 0.003568676384020364]		[5.569026538183607, 0.0093980568653933]					[2.433628279613913, -0.011497281753690913]		[5.3290935169670774, -0.019345139816323353]
08 11 15 7 29 29.9980000			[5.4463915936794365, 0.020992225192458136]				[2.0044584527895495, -0.01984572380388272]			[4.141668486454364, -0.0043276255564705934]		[5.575219245089102, 0.012385413810989121]		[-2971.7083802837737, -5943.4167605675475]			[2.423761936855044, -0.01973268551773799]		[5.329174256271926, 0.00016147860969795147]
08 11 15 7 29 59.9980000			[5.474028661143166, 0.05527413492745836]				[1.9988147746389586, -0.011287356301181717]			[4.144324812104969, 0.0053126513012102805]		[5.574670217223684, -0.0010980557308357675]		[-2971.676407515088, 0.06394553737118258]			[2.419248608676753, -0.009026656356581952]		[5.308513065638181, -0.04132238126749144]
08 11 15 7 30 29.9980000			[5.486527106128051, 0.024996889969770564]				[1.9551428794511594, -0.08734379037559847]			[4.141103312802443, -0.006442998605052708]		[5.573669050435456, -0.0020023335764562944]		[-2971.6397599400448, 0.07329515008677845]			[2.4094145598619434, -0.019668097629619297]		[5.300172694408047, -0.01668074246026663]
08 11 15 7 30 59.9980000			[5.4945122264907695, 0.01597024072543718]				[1.9434599001124298, -0.023365958677459275]			[4.139835703790595, -0.0025352180236950517]		[5.573313796901857, -0.0007105070671968861]		[-2971.5972829865136, 0.08495390706229955]			[2.4022529836684043, -0.014323152387078153]		[5.287868022865041, -0.024609343086012814]
08 11 15 7 31 29.9980000			[5.506170982705953, 0.02331751243036706]				[1.9327538673969684, -0.021412065430922667]			[4.140174810352619, 0.0006782131240470335]		[5.570528289550566, -0.005571014702582033]		[-2971.5962253015086, 0.0021153700099603157]			[2.3914581372746397, -0.021589692787529202]		[5.2825230802905025, -0.010689885149076872]
08 11 15 7 31 59.9980000			[5.5232392720499774, 0.03413657868804876]				[1.914797443921998, -0.03591284694994101]			[4.140635024537914, 0.000920428370591253]		[5.569858155246038, -0.0013402686090557836]		[-2971.568160315637, 0.056129971742848284]			[2.3851201005090843, -0.012676073531110887]		[5.2886269726272985, 0.01220778467359196]
08 11 15 7 32 29.9980000			[5.537465541419806, 0.02845253873965703]				[1.904688881470065, -0.020217124903865624]			[4.1424274379951385, 0.0035848269144480582]		[5.571884711057464, 0.004053111622852157]		[-2971.5450123540427, 0.046295923189063615]			[2.367874182619744, -0.03449183577868098]		[5.289975318870347, 0.002696692486097163]
08 11 15 7 32 59.9980000			[5.547218850633726, 0.019506618427840294]				[1.8972770123946248, -0.01482373815088067]			[4.140530063887127, -0.003794748216023436]		[5.578408446890535, 0.013047471666141064]		[-2971.518352232317, 0.05332024345170794]			[2.3614069629657024, -0.012934439308082801]		[5.2817802780928105, -0.016390081555073266]
08 11 15 7 33 29.9980000			[5.565845409895701, 0.037253118523949524]				[1.8846574577110005, -0.025239109367248602]			[4.148014597300062, 0.01496906682586996]		[5.586546971191638, 0.01627704860220547]		[-2971.4819953188166, 0.07271382700037066]			[2.351330696533296, -0.02015253286481311]		[5.269903525309928, -0.0237535055657645]
08 11 15 7 33 59.9980000			[5.5787475517026905, 0.02580428361397935]				[1.8864579437649809, 0.0036009721079608425]			[4.1440502958012075, -0.007928602997708367]		[5.591383256590234, 0.009672570797192748]		[-2971.46785786472, 0.028274908193452575]			[2.3401967459485604, -0.02226790116947086]		[5.279414616904887, 0.019022183189917996]
08 11 15 7 34 29.9980000			[5.588710784590148, 0.019926465774915414]				[1.8794094023014623, -0.014097082927037263]			[4.147457495355411, 0.006814399108407088]		[5.590026835083336, -0.0027128430137963733]		[-2971.4178963767204, 0.09992297599910671]			[2.3296198949365134, -0.021153702024093946]		[5.272002747532952, -0.014823738743871218]
08 11 15 7 34 59.9980000			[5.604721390967825, 0.03202121275535319]				[1.8807981183454103, 0.002777432087896159]			[4.1446316199817375, -0.005651750747347251]		[5.593151445440526, 0.006249220714380499]		[-2971.426923032115, -0.01805331078958261]			[2.3296037479649385, -3.2293943149852566e-05]		[5.277388059611894, 0.010770624157885322]
08 11 15 7 35 29.9980000			[5.623436762723941, 0.03743074351223186]				[1.8799987987822533, -0.0015986391263140831]			[4.144994947593659, 0.0007266552238434087]		[5.596235687775334, 0.006168484669615282]		[-2971.38520502818, 0.08343600787065952]			[2.321820478382506, -0.01556653916486539]		[5.2759589737675014, -0.00285817168878566]
08 11 15 7 35 59.9980000			[5.6333999956113985, 0.019926465774915414]				[1.8875882943284523, 0.015178991092398062]			[4.141983371966489, -0.006023151254339609]		[5.590785784252148, -0.01089980704637128]		[-2971.3688472429394, 0.03271557048083196]			[2.2947970290442754, -0.05404689867646084]		[5.273762864971559, -0.004392217591885128]
08 11 15 7 36 29.9980000			[5.64332285810633, 0.01984572498986381]				[1.8870715630746417, -0.0010334625076211523]			[4.1435739346434275, 0.0031811253538762685]		[5.593878100666188, 0.006184632828080794]		[-2971.3458526861727, 0.04598911353332369]			[2.2936101608174795, -0.002373736453591846]		[5.286616563491407, 0.025707397039695934]
08 11 15 7 36 59.9980000			[5.664040564623065, 0.04143541303346865]				[1.8746942260095238, -0.0247546741302358]			[4.142031815254086, -0.003084238778683357]		[5.59229560969834, -0.003164981935697142]		[-2971.3540800222277, -0.016454672109830426]			[2.288192554795387, -0.010835212044185027]		[5.2793661730256645, -0.014500780931484769]
08 11 15 7 37 29.9980000			[5.679526366555365, 0.030971603864600183]				[1.845547333396098, -0.05829378522685147]			[4.147247574052017, 0.010431517595861806]		[5.594943860082822, 0.005296500768963597]		[-2971.3393935408208, 0.029372962813795308]			[2.2809825317590366, -0.014420046072700643]		[5.2705009961659925, -0.01773035371934384]
08 11 15 7 37 59.9980000			[5.697967225565662, 0.036881718020595144]				[1.8455554071788356, 1.614756547496654e-05]			[4.143759636081086, -0.0069758759418618865]		[5.602347653894867, 0.014807587624090957]		[-2971.321267564656, 0.03625195232962142]			[2.2821613270916714, 0.0023575906652695267]		[5.2724871833620455, 0.0039723743921058485]
08 11 15 7 38 29.9980000			[5.70815652672718, 0.02037860232303501]				[1.8122342920596566, -0.06664223023835802]			[4.1518254913044075, 0.01613171044664341]		[5.6124804388773555, 0.02026556996497675]		[-2971.3005175609346, 0.041500007442664355]			[2.2783746517670806, -0.0075733506491815214]		[5.2687328049451025, -0.007508756833885855]
08 11 15 7 38 59.9980000			[5.721688436002296, 0.0270638185502321]				[1.7936238800666615, -0.03722082398599014]			[4.14195914973061, -0.0197326831475948]		[5.607038609433403, -0.010883658887905767]		[-2971.2821574406375, 0.0367202405941498]			[2.2750158966846357, -0.006717510164889973]		[5.283887574394612, 0.030309538899018666]
08 11 15 7 39 29.9980000			[5.735761297875797, 0.028145723747002194]				[1.7609567531690118, -0.06533425379529945]			[4.145019168643557, 0.006120037825894542]		[5.615378979774505, 0.016680740682204487]		[-2971.2695540335185, 0.02520681423811766]			[2.259021438464515, -0.031988916440241155]		[5.279753721688849, -0.00826770541152655]
08 11 15 7 39 59.9980000			[5.7462412611293985, 0.02095992650720291]				[1.7553938146193104, -0.011125877099402715]			[4.139771112346352, -0.010496112594410079]		[5.625059623464949, 0.019361287380888825]		[-2971.2556265017993, 0.027855063438437355]			[2.2507537324609075, -0.0165354120072152]		[5.277678721405664, -0.004150000566369272]
08 11 15 7 40 29.9980000			[5.753427060744798, 0.014371599230798893]				[1.7339494522839232, -0.042888724670774536]			[4.139795334582232, 4.8444471758557484e-05]		[5.619771197958471, -0.010576851012956467]		[-2971.2194229929046, 0.07240701778937364]			[2.239708594370313, -0.02209027618118853]		[5.270678622340256, -0.014000198130815988]
08 11 15 7 40 59.9980000			[5.767378813810865, 0.02790350613213377]				[1.7277163770595507, -0.012466150448744884]			[4.1382612869001605, -0.0030680953641422093]		[5.615823045803154, -0.00789630431063415]		[-2971.2053501302885, 0.02814572523220704]			[2.225764914197498, -0.02788736034563044]		[5.270468700740366, -0.00041984319977927953]
08 11 15 7 41 29.9980000			[5.769865583808496, 0.004973539995262399]				[1.7313012027880177, 0.007169651456933934]			[4.136703019354172, -0.0031165350919764023]		[5.623961568918276, 0.016277046230243286]		[-2971.203049059952, 0.004602140673341637]			[2.219814427280653, -0.011900973833689932]		[5.270476774522649, 1.614756456547184e-05]
08 11 15 7 41 59.9980000			[5.779417045796436, 0.019102923975879094]				[1.713021821795337, -0.03655876198536134]			[4.135814884926731, -0.001776268854882801]		[5.631631803769778, 0.01534046970300551]		[-2971.1772528489355, 0.05159242203262693]			[2.2070414695481304, -0.025545915465045255]		[5.259916071964653, -0.021121405115991365]
08 11 15 7 42 29.9980000			[5.800498081111073, 0.04216207062927424]				[1.6887273621468921, -0.0485889192968898]			[4.13555652033574, -0.0005167291819816455]		[5.633157776187545, 0.0030519448355335044]		[-2971.135720545179, 0.0830646075128243]			[2.1924438008572906, -0.029195337381679565]		[5.256460429420258, -0.006911285088790464]
08 11 15 7 42 59.9980000			[5.823137385159498, 0.0452786080968508]				[1.6694306656172557, -0.038593393059272785]			[4.136412357263907, 0.001711673856334528]		[5.628910889047802, -0.008493774279486388]		[-2971.153095645808, -0.034750201258248126]			[2.1877609193970784, -0.009365762920424459]		[5.266988835960092, 0.021056813079667336]
08 11 15 7 43 29.9980000			[5.8286599542043405, 0.01104513808968477]				[1.637029978870487, -0.06480137349353754]			[4.133836773586154, -0.005151167355506914]		[5.630816337235046, 0.0038108963744889475]		[-2971.13537336602, 0.03544455957671744]			[2.1833687012122027, -0.008784436369751347]		[5.261684263185998, -0.010609145548187371]
08 11 15 7 43 59.9980000			[5.834941472419814, 0.01256303643094725]				[1.611807016770399, -0.050445924200175796]			[4.13107548728658, -0.005522572599147679]		[5.621474797735573, -0.018683078998947167]		[-2971.126588928465, 0.017568875109645887]			[2.169836790753834, -0.027063820916737313]		[5.25629087688003, -0.010786772611936613]
08 11 15 7 44 29.9980000			[5.8373959484724764, 0.004908952105324715]				[1.6055497199031379, -0.01251459373452235]			[4.127716735760259, -0.006717503052641405]		[5.617235984675062, -0.008477626121020876]		[-2971.1049346443815, 0.04330856816704909]			[2.165630274007526, -0.008413033492615796]		[5.253569961861558, -0.005441830036943429]
08 11 15 7 44 59.9980000			[5.854246242435693, 0.03370058792643249]				[1.6129938847006997, 0.01488832959512365]			[4.134329282902399, 0.013225094284280203]		[5.619351354166611, 0.004230738983096671]		[-2971.104425986761, 0.0010173152413699427]			[2.1514685972670122, -0.02832335348102788]		[5.252229689252545, -0.002680545218026964]
08 11 15 7 45 29.9980000			[5.8703133661783795, 0.032134247485373635]				[1.6071483581381472, -0.0116910531251051]			[4.129985508003301, -0.008687549798196414]		[5.6258508689488735, 0.0129990295645257]		[-2971.0766355146184, 0.055580944284884026]			[2.1430797824541514, -0.016777629625721602]		[5.2598595544513955, 0.015259730397701787]
08 11 15 7 45 59.9980000			[5.8836272800690494, 0.026627827781339874]				[1.6203007925305428, 0.026304868784791324]			[4.134862163795333, 0.00975331158406334]		[5.62757061569755, 0.0034394934973533964]		[-2971.086082014473, -0.01889299970935099]			[2.1251879501251096, -0.03578366465808358]		[5.256056732747766, -0.007605643407259777]
08 11 15 7 46 29.9980000			[5.889246735687266, 0.011238911236432614]				[1.6206479715419846, 0.0006943580228835344]			[4.130058174712758, -0.009607978165149689]		[5.6295002861215835, 0.003859340848066495]		[-2971.086945925035, -0.0017278211234952323]			[2.1179940788024396, -0.01438774264534004]		[5.268684361658416, 0.025255257821299892]
08 11 15 7 46 59.9980000			[5.894034576613194, 0.009575681851856643]				[1.6045889220258687, -0.03211809903223184]			[4.123251849681765, -0.013612650061986642]		[5.630824410128298, 0.002648248013429111]		[-2971.0601969902214, 0.053497869626880856]			[2.1097344456920837, -0.01651926622071187]		[5.265543602254638, -0.006281518807554676]
08 11 15 7 47 29.9980000			[5.91441318131001, 0.040757209393632365]				[1.5926072077036224, -0.023963428644492524]			[4.127183853681345, 0.007864007999160094]		[5.633012445142413, 0.004376070028229151]		[-2971.024276068894, 0.07184184265497606]			[2.0998358054339405, -0.019797280516286264]		[5.263541267197525, -0.004004670114227338]
08 11 15 7 47 59.9980000			[5.914179035400593, -0.00046829181883367715]				[1.5936325968741585, 0.002050778341072146]			[4.124180352133408, -0.006007003095874097]		[5.629298437711441, -0.007428014861943666]		[-2971.0164201334933, 0.015711870801169425]			[2.08718395532469, -0.025303700218501035]		[5.281941757147251, 0.03680097989945352]
08 11 15 7 48 29.9980000			[5.921679719342137, 0.01500136788308737]				[1.5973223835517274, 0.007379573355137836]			[4.119610505402306, -0.009139693462202558]		[5.636936377432903, 0.015275879442924634]		[-2971.0067556376634, 0.01932899165967683]			[2.079877046900947, -0.014613816847486305]		[5.293689327486845, 0.023495140679187898]
08 11 15 7 48 59.9980000			[5.939321258787459, 0.03528307889064308]				[1.5659955294122483, -0.06265370827895822]			[4.126650973972573, 0.014080937140533933]		[5.638736863783379, 0.003600972700951388]		[-2970.984649213028, 0.04421284927047964]			[2.0744271421926896, -0.010899809416514472]		[5.293689327338598, -2.964952727779746e-10]
08 11 15 7 49 29.9980000			[5.945223302418526, 0.011804087262134999]				[1.5534001963715127, -0.025190666081471136]			[4.121863136602769, -0.009575674739608075]		[5.639899509773386, 0.002325291980014299]		[-2970.9667816023425, 0.03573522137139662]			[2.057479961657009, -0.033894361071361345]		[5.301512967017061, 0.015647279356926447]
08 11 15 7 49 59.9980000			[5.941872620229333, -0.006701364378386643]				[1.5437114786018356, -0.019377435539354337]			[4.120773153763366, -0.002179965678806184]		[5.64005291371177, 0.00030680787676828913]		[-2970.93043276344, 0.07269767780508118]			[2.045094550216163, -0.024770822881691856]		[5.315424351023466, 0.02782276801281114]
08 11 15 7 50 29.9980000			[5.950657058969227, 0.01756887747978908]				[1.543485408399647, -0.00045214040437713265]			[4.121386771887046, 0.0012272362473595422]		[5.637420811483935, -0.005264204455670551]		[-2970.930634611554, -0.00040369622820435325]			[2.034291629744075, -0.021605840944175725]		[5.326913555587453, 0.022978409127972554]
08 11 15 7 50 59.9980000			[5.9511011249978765, 0.0008881320572982077]				[1.5381566136857145, -0.010657589427864878]			[4.119029183593739, -0.004715176586614689]		[5.642822272905505, 0.01080292284314055]		[-2970.9061383034946, 0.04899261611899419]			[2.022285694072707, -0.024011871342736413]		[5.340946048477235, 0.028064985779565177]
08 11 15 7 51 29.9980000			[5.962727586083929, 0.023252922172105173]				[1.548765759827802, 0.021218292284174822]			[4.123413328885363, 0.008768290583248017]		[5.643484334316781, 0.0013241228225524537]		[-2970.9018914151693, 0.008493776650539075]			[2.003715650990671, -0.03714008616407227]		[5.331031260579948, -0.01982957579457434]
08 11 15 7 51 59.9980000			[5.979739360433086, 0.0340235486983147]				[1.5612965012751374, 0.025061482894670917]			[4.114733851982237, -0.01735895380625152]		[5.644178693227332, 0.0013887178211007267]		[-2970.870354638837, 0.06307355266471859]			[1.996077711268299, -0.015275879444743623]		[5.322529410740572, -0.017003699678753037]
08 11 15 7 52 29.9980000			[5.997122535291055, 0.034766349715937395]				[1.5658986422458838, 0.009204281941492809]			[4.113296689687559, -0.0028743245893565472]		[5.649128013356858, 0.009898640259052627]		[-2970.8635160192703, 0.013677239133357944]			[1.9866877296681196, -0.018779963200358907]		[5.31686958472892, -0.011319652023303206]
08 11 15 7 52 59.9980000			[5.999391308720078, 0.004537546858045971]				[1.5833625561099325, 0.03492782772809733]			[4.115985309281314, 0.005377239187509986]		[5.663095914579571, 0.027935802445426816]		[-2970.840658718951, 0.0457146006383482]			[1.9859691497067615, -0.0014371599227160914]		[5.329408400404191, 0.025077631350541196]
08 11 15 7 53 29.9980000			[6.01511125300749, 0.03143988857482327]				[1.5597220846830169, -0.04728094285383122]			[4.113555055462712, -0.004860507637204137]		[5.653665563771938, -0.018860701615267317]		[-2970.820893734453, 0.0395299689962485]			[1.9725906455569202, -0.02675700829968264]		[5.320292931625318, -0.018230937557746074]
08 11 15 7 53 59.9980000			[6.0299349923425325, 0.02964747867008555]				[1.569499615834502, 0.019555062302970327]			[4.108080932075609, -0.010948246774205472]		[5.656249220342033, 0.005167313140191254]		[-2970.8100504447725, 0.021686579360903124]			[1.958905332345239, -0.02737062642336241]		[5.32863330292912, 0.01668074260760477]
08 11 15 7 54 29.9980000			[6.043256977942292, 0.026643971199519]				[1.5972335703900171, 0.05546790911103017]			[4.106982876342954, -0.0021961114653095137]		[5.670112160913959, 0.02772588114385144]		[-2970.8013225248797, 0.017455839785725402]			[1.9510897652635322, -0.015631134163413662]		[5.312679214361651, -0.03190817713493743]
08 11 15 7 54 59.9980000			[6.0573217681103415, 0.028129580336099025]				[1.5766934887869866, -0.041080163206061115]			[4.113199805486147, 0.012433858286385657]		[5.666793775038968, -0.006636771749981563]		[-2970.763253937746, 0.07613717426738731]			[1.9485303297442442, -0.0051188710385758895]		[5.324200714573635, 0.023043000423967896]
08 11 15 7 55 29.9980000			[6.065153480978552, 0.015663425736420322]				[1.5437114786018356, -0.06596402037030202]			[4.104205443070896, -0.01798872483050218]		[5.67038667603174, 0.007185801985542639]		[-2970.749156853042, 0.028194169407470326]			[1.9291448201265666, -0.0387710192353552]		[5.331192739226935, 0.013984049306600355]
08 11 15 7 55 59.9980000			[6.0804535814731935, 0.030600200989283625]				[1.5260618643351336, -0.03529922853340395]			[4.107733752620334, 0.007056619098875672]		[5.682021210011044, 0.023269067958608503]		[-2970.717846147356, 0.06262141137267463]			[1.9196983199763054, -0.018893000300522544]		[5.330288458864288, -0.0018085607252942282]
08 11 15 7 56 29.9980000			[6.095277319624074, 0.02964747630176134]				[1.5207492174085928, -0.01062529385308153]			[4.099482195959354, -0.016503113321959972]		[5.687907105483646, 0.011771790945203975]		[-2970.6988078166014, 0.038076661508966936]			[1.9081041552044553, -0.023188329543700092]		[5.327171921307581, -0.006233075113414088]
08 11 15 7 56 59.9980000			[6.11058549419613, 0.030616349144111155]							[4.100943576931968, 0.002922761945228558]		[5.686744459493639, -0.002325291980014299]		[-2970.682716471216, 0.0321826907711511]			[1.9046808074926957, -0.006846695423519122]		[5.327107329863793, -0.00012918288757646224]
08 11 15 7 57 29.9980000			[6.114662829240842, 0.008154670089425053]							[4.092151067670784, -0.017585018522368046]		[5.692299324853593, 0.011109730719908839]		[-2970.6732780451434, 0.018876852144785516]			[1.8841810951726075, -0.040999424640176585]		[5.3218189047465785, -0.010576850234429003]
08 11 15 7 57 59.9980000			[6.129397753711601, 0.02946984894151683]							[4.095340268286236, 0.006378401230904274]		[5.702771214028871, 0.020943778350556386]		[-2970.646730958444, 0.0530941733986765]			[1.8656837187982092, -0.0369947527487966]		[5.3274060653334345, 0.011174321173712087]
08 11 15 7 58 29.9980000			[6.138424410070002, 0.018053312716801884]					[-7484.204603942502, -14968.409207885004]		[4.088889196789751, -0.012902142992970766]		[5.69822559071963, -0.009091246618481819]		[-2970.6252462269003, 0.042969463087501936]			[1.862074670833863, -0.007218095928692492]		[5.353323385410931, 0.051834640154993394]
08 11 15 7 58 59.9980000			[6.145642503628551, 0.014436187117098598]					[-7484.178872322851, 0.05146323930239305]		[4.081848728219484, -0.014080937140533933]		[5.703764307922938, 0.011077434406615794]		[-2970.6128688895383, 0.02475467472413584]			[1.8642627070321396, 0.004376072396553354]		[5.363779126680129, 0.02091148253839492]
08 11 15 7 59 29.9980000			[6.14825845769883, 0.005231908140558517]					[-7484.146035643487, 0.06567335872750846]		[4.080799114590263, -0.0020992272584408056]		[5.689836775907679, -0.027855064030518406]		[-2970.5915133408826, 0.042711097311439516]			[1.8356809889619399, -0.057163436140399426]		[5.390269695893949, 0.05298113842763996]
08 11 15 7 59 59.9980000			[6.1588998989700485, 0.02128288254243671]					[-7484.1367586961915, 0.018553894591605058]		[4.075865943803365, -0.0098663415737974]		[5.695173645885006, 0.010673739954654593]		[-2970.576592715862, 0.029841250041499734]			[1.828333711329833, -0.014694555264213703]		[5.398287109867397, 0.016034827946896257]
08 11 15 8 0 29.9980000			[6.174571399969864, 0.03134300199963036]					[-7484.1387287355265, -0.003940078669984359]		[4.069689388610641, -0.012353110385447508]		[5.697878411264355, 0.005409530758697656]		[-2970.586200694326, -0.01921595692874689]			[1.8090370153922777, -0.03859339187511068]		[5.391133606567109, -0.014307006600574823]
08 11 15 8 0 59.9980000			[6.179504573126906, 0.009866346314083785]					[-7484.089574640613, 0.09830818982663914]		[4.073282288418341, 0.007185799615399446]		[5.695351270874198, -0.005054280780314002]		[-2970.558749327116, 0.054902734420466004]			[1.8045963539216245, -0.00888132294130628]		[5.395138276607213, 0.00800934008020704]
08 11 15 8 1 29.9980000			[6.18015856164493, 0.0013079770360491239]					[-7484.059168214622, 0.06081285198160912]		[4.068954662863689, -0.008655251109303208]		[5.684241540154289, -0.022219461439817678]		[-2970.5368689728307, 0.043760708570516726]			[1.7843146357972728, -0.04056343624870351]		[5.387040123254792, -0.016196306704841845]
08 11 15 8 1 59.9980000			[6.185511576224599, 0.01070602915933705]					[-7484.042971908066, 0.03239261311318842]		[4.069075770486961, 0.00024221524654421953]		[5.688488429664176, 0.008493779019772774]		[-2970.5137775292683, 0.04618288712481444]			[1.771783895682347, -0.02506148022985144]		[5.360662589132971, -0.05275506824364129]
08 11 15 8 2 29.9980000			[6.19815535462476, 0.02528755680032191]					[-7484.023376476404, 0.039190863322801306]		[4.0630768379123765, -0.011997865149169229]		[5.692404286691271, 0.007831714054191252]		[-2970.496749607057, 0.03405584442225518]			[1.7616591835931104, -0.02024942417847342]		[5.383907437855669, 0.046489697445394995]
08 11 15 8 2 59.9980000			[6.20846576578333, 0.020620822317141574]					[-7483.977766837382, 0.09121927804517327]		[4.057885301350325, -0.010383073124103248]		[5.69641702910576, 0.008025484828976914]		[-2970.489200481608, 0.015098250898518017]			[1.7510581127162368, -0.021202141753747128]		[5.385925920699719, 0.004036965688101191]
08 11 15 8 3 29.9980000			[6.222005747949879, 0.02707996433309745]					[-7483.971719462632, 0.0120947494997381]		[4.05912868575615, 0.0024867688116501085]		[5.702197965111736, 0.0115618720119528]		[-2970.485438029408, 0.00752490439936082]			[1.7334811635282676, -0.0351538983759383]		[5.367493135250697, -0.0368655708980441]
08 11 15 8 3 59.9980000			[6.227455651473065, 0.01089980704637128]					[-7483.956580841118, 0.03027724302774004]		[4.056391621692455, -0.005474128127389122]		[5.705484055857596, 0.006572181491719675]		[-2970.4794875421953, 0.011900974425770983]			[1.7284268839321157, -0.010108559192303801]		[5.386418430607591, 0.037850590713787824]
08 11 15 8 4 29.9980000			[6.2250980631779385, -0.004715176590252668]					[-7483.9308007778145, 0.05156012660700071]		[4.054922165454627, -0.0029389124756562524]		[5.706864697229321, 0.0027612827434495557]		[-2970.474699700676, 0.00957568303874723]			[1.7295976040013556, 0.002341440138479811]		[5.392586914239928, 0.012336967264673149]
08 11 15 8 4 59.9980000			[6.234835224233393, 0.01947432211090927]					[-7483.892691821399, 0.07621791283054336]		[4.053081311081769, -0.0036817087457166053]		[5.715318104671496, 0.01690681488435075]		[-2970.459456117843, 0.03048716566627263]			[1.7343773708489607, 0.00955953369521012]		[5.390350435198798, -0.0044729580822604476]
08 11 15 8 5 29.9980000			[6.241689992550164, 0.013709536633541575]					[-7483.873516234049, 0.038351174700437696]		[4.052120511130852, -0.00192159990183427]		[5.717062073656962, 0.0034879379709309433]		[-2970.4451491109467, 0.028614013792321202]			[1.7194244486245225, -0.029905844448876447]		[5.402824659356611, 0.024948448315626592]
08 11 15 8 5 59.9980000			[6.256295734134255, 0.029211483168182895]					[-7483.877569347672, -0.008106227245662012]		[4.053380046065286, 0.0025190698688675184]		[5.719185517226833, 0.004246887139743194]		[-2970.442210199953, 0.005877821987269272]			[1.7122870946677722, -0.014274707913500606]		[5.412158124184316, 0.01866692965541006]
08 11 15 8 6 29.9980000			[6.261713343712472, 0.010835219156433595]					[-7483.878312149276, -0.0014856032084935578]		[4.048858644991924, -0.009042802146723261]		[5.722544272309278, 0.006717510164889973]		[-2970.4251580563946, 0.03410428711686109]			[1.6939188999949693, -0.03673638934560586]		[5.404665515655324, -0.014985217057983393]
08 11 15 8 6 59.9980000			[6.271781536066555, 0.020136384708166588]					[-7483.840687628468, 0.07524904161618906]		[4.05539045727528, 0.013063624566711951]		[5.718725301855557, -0.007637940907443409]		[-2970.4427269318007, -0.03513775081228232]			[1.6774238571961178, -0.032990085597703]		[5.42201639464156, 0.03470175797247066]
08 11 15 8 7 29.9980000			[6.276440195291798, 0.00931731845048489]					[-7483.81538392736, 0.05060740221597371]		[4.049149307082189, -0.012482300386182033]		[5.7295120753560695, 0.021573547001025872]		[-2970.455548334895, -0.0256428061884435]			[1.6647154909069286, -0.025416732578378287]		[5.4221536513118735, 0.000274513340627891]
08 11 15 8 7 59.9980000			[6.277304105111398, 0.001727819639199879]					[-7483.78287020529, 0.06502744413955952]		[4.047437633227673, -0.003423347709031077]		[5.721922580106366, -0.01517899049940752]		[-2970.4308017345456, 0.04949320069863461]			[1.6694387392044518, 0.009446496595046483]		[5.424188281942406, 0.004069261261065549]
08 11 15 8 8 29.9980000			[6.28706548721857, 0.019522764214343624]					[-7483.7700488019, 0.025642806780524552]		[4.050626836213269, 0.006378405971190659]		[5.725757697531662, 0.0076702348505932605]		[-2970.4328928829864, -0.004182296881481307]			[1.6633913645291614, -0.012094749350580969]		[5.443024764286747, 0.03767296468868153]
08 11 15 8 8 59.9980000			[6.298118700573468, 0.022106426709797233]					[-7483.741265236307, 0.05756713118535117]		[4.052766427941606, 0.004279183456674218]		[5.739434937850092, 0.02735448063685908]		[-2970.425335683162, 0.01511439964906458]			[1.65672229883603, -0.01333813138626283]
08 11 15 8 9 29.9980000			[6.299426676423536, 0.0026159517001360655]					[-7483.723930505182, 0.034669462251258665]		[4.0431745955593215, -0.019183664764568675]		[5.736253807756839, -0.006362260186506319]		[-2970.4141775100443, 0.02231634623512946]			[1.6321371762078343, -0.049170245256391354]
08 11 15 8 9 59.9980000			[6.315913643958993, 0.032973935070913285]					[-7483.692183806656, 0.06349339705047896]		[4.041793953001616, -0.002761285115411738]		[5.739410715614213, 0.006313815714747761]		[-2970.3965844132913, 0.035186193505978736]			[1.6257668443131479, -0.012740663789372775]
