# Supplementary material for: PyRINEX: a new multi-purpose Python package for GNSS RINEX data
Source: PeerJ Comput Sci. 2024 Jan 16;10:e1800. doi: 10.7717/peerj-cs.1800 (PMC10803049; doi:10.7717/peerj-cs.1800)
Supplement: Supplemental Information 3 [file peerj-cs-10-1800-s003.zip › 02283200mp1mp2.csv]

epoch	G02	G03	G04	G06	G07	G08	G11	G13	G16	G17	G19	G20	G21	G23	G25	G27	G28	G31	G32
08 11 15 0 0 0.0000000		[0.24893733859062195, 0.2779785245656967]		[0.051984939724206924, 0.5269468389451504]				[0.14977014809846878, 0.43665051087737083]	[0.18435212597250938, 0.49764715507626534]		[-0.1023331880569458, 0.8483571596443653]		[0.0711326152086258, 0.10147083923220634]	[-0.31667307391762733, -0.023355118930339813]				[0.3488253094255924, 0.02976226434111595]
08 11 15 0 0 30.0000000		[0.17458263412117958, 0.45851753652095795]		[0.0034802518784999847, 0.07248243317008018]				[0.21242765337228775, 0.4792921617627144]	[0.03611590340733528, 0.42208270728588104]		[-0.8811513260006905, 0.49154189601540565]		[0.10332421213388443, 0.5841001830995083]	[-0.016013529151678085, 0.4262058101594448]				[0.33721866831183434, 0.7790969796478748]
08 11 15 0 1 0.0000000		[-0.07676972448825836, 0.39502784609794617]		[0.08621126413345337, -0.14063211530447006]				[-0.3956850916147232, -0.6692604720592499]	[-0.03459923714399338, 0.6144751086831093]		[0.22637296840548515, 0.26329388096928596]		[0.2825740613043308, 1.0001159347593784]	[0.47591933608055115, 0.36606603115797043]	[-0.1373523324728012, 0.06772108376026154]			[0.10872935131192207, 0.8708753995597363]
08 11 15 0 1 30.0000000		[-0.08355609327554703, 0.5664996318519115]		[0.20589559897780418, 0.038953907787799835]				[0.4937668815255165, 0.7155825607478619]	[-0.08252419531345367, 0.35318733379244804]		[0.5669386275112629, 0.7277379967272282]		[0.335430558770895, 0.6368601657450199]	[0.266951747238636, -0.08013021573424339]	[0.5033307410776615, 0.5401024967432022]			[0.2651532329618931, 0.5497388690710068]
08 11 15 0 2 0.0000000		[0.09185239672660828, 0.8454653583467007]		[0.31094595789909363, 0.10443876683712006]				[0.47302567958831787, 0.18474747240543365]	[0.31783295050263405, -0.06310916319489479]		[0.36082468554377556, 0.7225625365972519]		[-0.73768150806427, 0.07758814096450806]	[0.14805341884493828, -0.2815353274345398]	[0.0016793198883533478, 0.45501022413372993]			[0.26744601503014565, 0.5668255053460598]
08 11 15 0 2 30.0000000		[-0.003831520676612854, 0.3642815873026848]		[0.12695319950580597, 0.29771117120981216]				[-0.09973221644759178, 0.09247865155339241]	[-0.06848172843456268, -0.5296182669699192]		[0.8565251938998699, 0.7368834167718887]		[0.18954405188560486, 0.32731790468096733]	[0.7145250290632248, 0.09805016219615936]	[0.14807480201125145, 0.5824843384325504]			[0.10734022036194801, 0.25519580766558647]
08 11 15 0 3 0.0000000		[0.2803931459784508, 0.22780025005340576]		[0.07250510528683662, 0.7745541967451572]				[0.43104273453354836, 0.4961416460573673]	[-0.01471792533993721, -0.14048906788229942]		[0.030823364853858948, 0.5411355681717396]		[-0.031010400503873825, 0.22480187937617302]	[0.13105716183781624, -0.12394226714968681]	[-0.27090679109096527, 0.8726390600204468]			[-0.09604760259389877, 0.5458622612059116]
08 11 15 0 3 30.0000000		[0.02053319662809372, 0.2133386693894863]		[-0.13638878986239433, 0.4626304991543293]				[0.17255841940641403, 0.3752003200352192]	[-0.1583539992570877, -0.07571948319673538]		[-0.0014170072972774506, 0.9826854392886162]		[-0.09481890872120857, -0.38622110709547997]	[0.06772100925445557, -0.2627468556165695]	[0.2435290776193142, 0.993711743503809]			[0.22719773277640343, -0.5803011618554592]
08 11 15 0 4 0.0000000		[-0.08879769966006279, 0.40259672328829765]		[-0.11743898317217827, 0.6895349510014057]				[0.22935211658477783, 1.1743168607354164]	[0.2233024649322033, 0.15184058248996735]		[0.5791101418435574, 1.1822109706699848]		[0.38005542010068893, -0.15572330728173256]	[-0.017953526228666306, -0.5180801190435886]	[0.3340611830353737, 0.8684534728527069]			[-0.24929746612906456, -1.1481696516275406]
08 11 15 0 4 30.0000000		[0.3393102213740349, -0.09508699923753738]		[0.059462811797857285, 0.09234793856739998]				[-0.2045401893556118, -0.4370685927569866]	[0.12111703678965569, -0.18403654545545578]		[0.9829928167164326, 1.0791367925703526]		[-0.14488939940929413, -0.3275054842233658]	[-0.47512008622288704, -0.35320574417710304]	[0.05874478071928024, 0.6025728322565556]			[-0.15319224447011948, 0.03449574485421181]
08 11 15 0 5 0.0000000		[0.12230024486780167, 0.2796458341181278]		[-0.0012203380465507507, 0.15585286915302277]				[0.3869284316897392, -0.4676021821796894]	[0.06245682016015053, -0.052160102874040604]		[0.640453364700079, 1.17453708127141]		[0.09030412137508392, 0.2357102371752262]	[0.18099980056285858, -0.9325238317251205]	[-0.31632785499095917, 0.6272582001984119]			[0.25672944262623787, 0.13032390549778938]
08 11 15 0 5 30.0000000		[-0.0004656650125980377, 0.1632956974208355]		[0.17185838893055916, 0.29985422268509865]				[-0.5035416595637798, -0.12389753758907318]	[0.230892114341259, -0.27537305653095245]		[0.4902490973472595, 0.49193983897566795]		[-0.3775433972477913, -0.11485382914543152]	[0.02700166404247284, -0.23182768747210503]	[-0.43919922411441803, 1.0703001730144024]			[-0.06466163322329521, 0.006106015294790268]
08 11 15 0 6 0.0000000		[0.1372862458229065, 0.2508065663278103]		[-0.508757509291172, 0.3911926671862602]				[-0.1576916053891182, -0.2677522338926792]	[0.33374593406915665, -0.1825309731066227]		[0.3733392059803009, 0.7789569310843945]		[0.3195630945265293, 0.0004853755235671997]	[0.13952432945370674, -0.6767122410237789]	[0.08269413560628891, 1.5361005291342735]			[-0.1002250537276268, -0.3094608783721924]
08 11 15 0 6 30.0000000		[-0.017758380621671677, -0.08021017536520958]		[-0.16057302430272102, 0.35149162635207176]				[-0.07911786437034607, 0.6075681485235691]	[0.20981190726161003, 0.10095969587564468]		[-0.3628288246691227, 0.48424457758665085]		[0.7428374961018562, -0.08876006677746773]	[-0.20381107181310654, -0.105162113904953]	[0.4107707515358925, 1.12729287520051]			[0.048992257565259933, 0.05406384915113449]
08 11 15 0 7 0.0000000		[0.09288987517356873, -0.08858854696154594]		[0.09936925023794174, 0.4615277908742428]				[0.8399960920214653, 0.7353728450834751]	[0.0037699155509471893, 0.27825771644711494]		[0.25136349722743034, 0.6940184831619263]		[0.3814702592790127, -0.09240478277206421]	[-0.11905325949192047, -0.07598152384161949]	[0.6526996567845345, 0.9944906942546368]			[0.07772256433963776, -0.24437519535422325]
08 11 15 0 7 30.0000000		[0.22139877825975418, 0.143081147223711]		[-0.028682880103588104, 0.10208239033818245]				[-0.28575822710990906, -0.15992094203829765]	[-0.20265835151076317, 0.2377590835094452]		[-0.7466484420001507, -0.5427632555365562]		[0.060617268085479736, -0.0664103701710701]	[0.027275722473859787, -0.24478353932499886]	[0.26602213084697723, 0.09824959561228752]			[0.04721999913454056, 0.0447302907705307]
08 11 15 0 8 0.0000000		[0.26958389952778816, 0.36146320402622223]		[0.3750329352915287, 0.19979628548026085]				[0.04884238541126251, 0.525235291570425]	[0.28302382677793503, 0.09643683582544327]		[1.046489018946886, -0.9295221529901028]		[-0.18894976750016212, -0.5874627158045769]	[0.2650221474468708, 0.3127056956291199]	[0.2857363931834698, 0.3671896271407604]			[0.08466243743896484, -0.4433480016887188]
08 11 15 0 8 30.0000000		[-0.18337541073560715, -0.4568817801773548]		[0.2520611509680748, 0.49868399649858475]				[0.0521966777741909, 0.11131306365132332]	[-0.006130203604698181, -0.3453166149556637]		[0.7987107150256634, -0.07788822799921036]		[0.08046428859233856, 0.45842234790325165]	[0.08629859611392021, 0.0018552802503108978]	[0.74326466396451, 1.1831875890493393]			[-0.2685007154941559, 0.15614380314946175]
08 11 15 0 9 0.0000000		[-0.32075784355401993, -0.24125632271170616]		[-0.042734500020742416, 0.2897963710129261]				[-0.04342801868915558, -0.07695893570780754]	[-0.11031186953186989, 0.030496034771203995]		[0.4479188024997711, 0.7120429165661335]		[0.4976867474615574, -0.6646561957895756]	[-0.05229426920413971, 0.04252344369888306]	[0.6358728520572186, 0.3460354916751385]			[0.28433487191796303, 0.3926032930612564]
08 11 15 0 9 30.0000000		[-0.19181817024946213, 0.8202615343034267]		[0.1312759555876255, 0.32871706783771515]				[0.12153004109859467, 0.13207746297121048]	[0.06954620406031609, -0.011103857308626175]		[0.6010710634291172, 0.5665740706026554]		[0.12631232291460037, -0.6703195981681347]	[-0.13878189772367477, 0.34307070076465607]	[0.497713316231966, 0.27120646089315414]			[0.26555419713258743, 0.19726258143782616]
08 11 15 0 10 0.0000000		[-0.0667266845703125, 0.46739868074655533]		[0.4464239105582237, 0.8851070143282413]				[0.22189243510365486, 0.5045112520456314]	[0.06172119081020355, 0.47833437472581863]		[0.6351279690861702, 0.6615430675446987]		[0.44218138605356216, -0.06989706307649612]	[-0.3129710629582405, 0.3115907087922096]	[0.2893664613366127, 0.822434913367033]			[-0.20582259073853493, -0.634744681417942]
08 11 15 0 10 30.0000000		[0.14079394564032555, 0.3947749696671963]		[-0.1105923280119896, 0.4507739171385765]				[-0.35827113687992096, 0.6198481246829033]	[-0.046633072197437286, 0.5661659799516201]		[1.2353072352707386, 0.35565440729260445]		[0.39560704305768013, 0.7080451957881451]	[-0.13222240284085274, 0.30521538108587265]	[-0.005575172603130341, 0.5373574942350388]			[0.059096403419971466, -0.3762693479657173]
08 11 15 0 11 0.0000000		[0.04708294942975044, 0.29898497834801674]		[-0.003535080701112747, 0.494079802185297]				[0.16014385968446732, -0.33952564001083374]	[-0.14779599756002426, 0.26354605332016945]		[0.6304449774324894, 0.9164939522743225]		[0.0637093111872673, 0.37894926965236664]	[0.16532310843467712, -0.04924479126930237]	[-0.18069972470402718, 0.19049552455544472]			[-0.14214914664626122, -0.049150463193655014]
08 11 15 0 11 30.0000000		[0.07104139775037766, 0.10861579701304436]		[-0.07582556828856468, -0.025904003530740738]				[-0.513949554413557, -0.30656448006629944]	[-0.17920000106096268, 0.45327620953321457]		[0.929766982793808, 0.6533512882888317]		[0.05240694433450699, 0.5152371115982533]	[-0.14403171092271805, 0.1341647394001484]	[0.28432729095220566, 0.2833138108253479]			[-0.13402697816491127, -0.20943772420287132]
08 11 15 0 12 0.0000000		[0.09402314946055412, -0.04886519908905029]		[0.19452890381217003, 0.05674954876303673]				[0.575221810489893, 0.07565763220191002]	[-0.1071581020951271, 0.5779552981257439]		[-0.47493231669068336, 0.545712549239397]		[0.23401115462183952, 0.6557925008237362]	[-0.24674198776483536, 0.3340535908937454]	[0.14307862147688866, 0.2761044539511204]			[-0.10769148916006088, -0.12279201298952103]
08 11 15 0 12 30.0000000		[0.15070661529898643, 0.05684172362089157]		[-0.05627983435988426, 0.3597346656024456]				[0.3580886572599411, 0.8548038750886917]	[0.10545752570033073, 0.4604989364743233]		[-0.6119281984865665, -0.11693201959133148]		[-0.4625972881913185, 0.1387171745300293]	[0.10079705715179443, 0.1797531321644783]	[0.46093517914414406, -0.23974595218896866]			[-0.04318826645612717, 0.29193010553717613]
08 11 15 0 13 0.0000000		[-0.3703104555606842, 0.5173533484339714]		[-0.11158042401075363, 0.3476465716958046]				[0.5352489873766899, -0.2018616572022438]	[-0.10925154760479927, 0.42707500606775284]		[-0.6284756548702717, -0.10430200025439262]		[-0.014737576246261597, 0.18157526478171349]	[0.07541124895215034, -0.4659634716808796]	[-0.46258682385087013, 0.08914877474308014]			[-0.4378439635038376, 0.5407904908061028]
08 11 15 0 13 30.0000000		[0.3362012356519699, 0.3253166563808918]		[0.08979562669992447, 0.6585839800536633]				[-0.06987540796399117, -0.4491750933229923]	[-0.12072528898715973, -0.2019404098391533]		[-0.07143423333764076, -0.2825149707496166]		[-0.30945993959903717, 0.35592201724648476]	[0.49511702358722687, -0.15691104158759117]	[-0.4440312124788761, 0.20781532675027847]			[-0.1036924496293068, -0.3371829465031624]
08 11 15 0 14 0.0000000		[0.2561684474349022, 0.17968318238854408]		[0.21250612661242485, 0.14523423090577126]				[-0.19681621342897415, -0.25053107365965843]	[0.1534559465944767, -0.27215149253606796]		[-1.3242131248116493, -0.7308029271662235]		[-0.23442227020859718, 0.2576780766248703]	[0.08406239748001099, 0.2596822902560234]	[-0.4808938652276993, 0.6570826359093189]			[0.1481722667813301, -0.11257291212677956]
08 11 15 0 14 30.0000000		[-0.043757546693086624, 0.05009211599826813]		[-0.1118801161646843, 0.286957073956728]				[-0.2707594782114029, 0.013857420533895493]	[-0.25903600826859474, -0.029033545404672623]		[-0.3921375758945942, -1.3765018992125988]		[0.19053468108177185, 0.5082496553659439]	[0.15009970217943192, 0.13888834044337273]	[-0.1077028214931488, -0.25770189985632896]			[-0.0956253781914711, 0.40661461278796196]
08 11 15 0 15 0.0000000		[0.037543848156929016, 0.08775220438838005]		[-0.28213195502758026, 0.1770721785724163]				[0.04339833930134773, -0.2329438328742981]	[0.09558753296732903, 0.34454625472426414]		[0.000819917768239975, -0.3197113163769245]		[-0.7536520659923553, 0.288908451795578]	[0.04908180981874466, 0.7341422438621521]	[0.2057454064488411, -0.040319912135601044]			[0.03661758452653885, -0.3784141540527344]
08 11 15 0 15 30.0000000		[0.13041271641850471, 0.40321097150444984]		[-0.26693837717175484, -0.12960517033934593]				[-0.17732391133904457, 0.2399497963488102]	[-0.024602480232715607, 0.12672797217965126]		[0.30942049622535706, -0.23392582312226295]		[-0.2690899185836315, 0.9260671511292458]	[0.2602401562035084, 0.5712600275874138]	[-0.3105926811695099, 0.06385542824864388]			[-0.2439371570944786, 0.1009654626250267]
08 11 15 0 16 0.0000000		[-0.13011492416262627, 0.35099001973867416]		[-0.3308659680187702, 0.15594075620174408]				[-0.4595227278769016, -0.061251528561115265]	[-0.24047968909144402, -0.3715799078345299]		[0.8100134246051311, -0.1866256408393383]		[-0.13305549696087837, -0.18094784393906593]	[0.34517158195376396, 0.519318014383316]	[0.2400454543530941, 0.6596844531595707]			[0.06918854266405106, 0.4044274128973484]
08 11 15 0 16 30.0000000		[-0.35264455154538155, -0.004992842674255371]		[-0.19633686542510986, 0.10032714158296585]				[0.25616706535220146, 0.30019596964120865]	[-0.07106221094727516, -0.3841436989605427]		[-0.08202273026108742, -0.4239113852381706]		[-0.48585736751556396, -0.06651826202869415]	[-0.12245861068367958, 0.09203005209565163]	[0.07967305555939674, 0.001960970461368561]			[0.15219900384545326, 0.4847966283559799]
08 11 15 0 17 0.0000000		[-0.05523579195141792, 0.08455546200275421]		[-0.27866099029779434, 0.11322694271802902]				[0.19316693395376205, 0.11064111068844795]	[-0.14542584866285324, -0.0983331985771656]		[-0.7812751159071922, -0.13372041285037994]		[-0.24557801336050034, -0.7233787551522255]	[-0.06619879975914955, -0.08245574310421944]	[0.31989240273833275, -0.032614126801490784]			[0.21118846163153648, 0.13757623359560966]
08 11 15 0 17 30.0000000		[-0.009768277406692505, 0.42131129279732704]		[-0.1475701667368412, 0.5163792818784714]				[-0.47909601405262947, 0.2948497645556927]	[0.26383619010448456, 0.24725426360964775]		[-0.5784091465175152, 0.12221090123057365]		[-0.1512865237891674, -0.25662200152873993]	[0.10253625363111496, -0.4225785695016384]	[0.22432242333889008, 0.4080800227820873]			[-0.46979059651494026, -0.24214939400553703]
08 11 15 0 18 0.0000000		[-0.10796891897916794, 0.48582521453499794]		[-0.02548399567604065, 0.21109216660261154]				[0.3722187243402004, -0.14446885138750076]	[-0.03126678243279457, -0.09041767567396164]		[-0.02538939192891121, 1.0368109829723835]		[0.38894184306263924, -0.47102609276771545]	[-0.1621864251792431, -0.19118957966566086]	[0.14674265682697296, 0.20853544399142265]			[-0.32190923765301704, 0.1767386719584465]
08 11 15 0 18 30.0000000		[-0.22036564350128174, 0.5106339789927006]		[0.020579837262630463, 0.20192130282521248]				[0.3739554323256016, -1.031970303505659]	[0.08144927397370338, -0.42682117968797684]		[-0.6933402977883816, 0.7448971755802631]		[0.48587800934910774, 0.4947759062051773]	[0.025651540607213974, 0.31492939963936806]	[0.3189254328608513, 0.2719925194978714]			[0.31107014417648315, 0.4448123089969158]
08 11 15 0 19 0.0000000		[0.38600388541817665, 0.5041906274855137]		[-0.11970189213752747, 0.1901511512696743]				[-0.023522768169641495, 0.5868353173136711]	[-0.38990046828985214, -0.09726002439856529]		[-0.1606042943894863, 0.315647479146719]		[0.41178565472364426, 0.3809343986213207]	[0.32192883640527725, 0.3529726602137089]	[0.5796246230602264, -0.19783225655555725]			[-0.35953257232904434, -0.210677120834589]
08 11 15 0 19 30.0000000		[0.36844802647829056, 0.3784562088549137]		[0.1327424794435501, 0.34558917954564095]				[-0.289373517036438, 0.8524549156427383]	[-0.11431081593036652, 0.2773134708404541]		[-0.3577102795243263, -0.20374202355742455]		[0.3076793998479843, 0.2596787139773369]	[-0.1947517730295658, 0.15266695991158485]	[0.8701332695782185, 0.08517999947071075]			[-0.3036656156182289, 0.5072263404726982]
08 11 15 0 20 0.0000000		[-0.07258511334657669, 0.2861769385635853]		[0.3543509617447853, 0.3809744007885456]				[-0.07217869162559509, 0.3805675804615021]	[0.025181513279676437, 0.0004112720489501953]		[0.3991329036653042, 0.4065953306853771]		[0.0805678442120552, 0.6292820200324059]	[-0.2760354056954384, -0.0475592240691185]	[0.22881581634283066, 0.1026446782052517]			[0.17440400272607803, 0.6756924726068974]
08 11 15 0 20 30.0000000		[-0.1204998642206192, 0.2507157176733017]		[-0.042440786957740784, 0.14544080197811127]				[0.03622221574187279, 0.34056318551301956]	[0.5045985504984856, 0.07370749488472939]		[0.4414907805621624, 0.2928796000778675]		[0.019069112837314606, 0.6671651266515255]	[0.04908805713057518, -0.2711198627948761]	[0.5413887836039066, -0.06143636256456375]			[-0.4200022518634796, 0.8220626525580883]
08 11 15 0 21 0.0000000		[-0.07823001220822334, 0.2513359934091568]		[-0.06515952572226524, 0.2834397926926613]				[0.038457807153463364, 0.5402694270014763]	[0.10835298895835876, 0.13241339847445488]		[0.5751703195273876, 0.9869317598640919]		[0.19468732178211212, 0.2869773916900158]	[0.06117381155490875, -0.045740701258182526]	[-0.5965381562709808, -0.4175608977675438]			[-0.3560112752020359, -0.23708997666835785]
08 11 15 0 21 30.0000000		[-0.09580715745687485, -0.1357758864760399]		[-0.3228708244860172, -0.07332128658890724]				[-0.3266341909766197, -0.04639787971973419]	[0.19982990622520447, 0.1704031564295292]		[0.5835158564150333, 0.4837231673300266]		[0.46100591123104095, 0.05438700318336487]	[0.18985525146126747, -0.09887560829520226]	[0.25200726091861725, -0.3376203551888466]			[0.4549812786281109, 0.4312540255486965]
08 11 15 0 22 0.0000000		[0.12040353566408157, -0.16671013459563255]		[0.12456148490309715, -0.04621756821870804]				[-0.06540442630648613, -0.06293880194425583]	[-0.06161951646208763, 0.20186493173241615]		[0.7532170750200748, -0.12152457609772682]		[0.01591626927256584, 0.19545689970254898]	[0.3626488409936428, 0.11645146459341049]	[0.2839644066989422, -1.2597408778965473]			[0.21046361327171326, 0.5256507992744446]
08 11 15 0 22 30.0000000		[0.24179532006382942, 0.33388714492321014]		[-0.0679926723241806, 0.39771130681037903]				[-0.12479693070054054, 0.4539363533258438]	[-0.13014791905879974, 0.16320428252220154]		[0.7217541672289371, -0.2723192423582077]		[-0.006968628615140915, -0.36673593893647194]	[-0.150188896805048, 0.035593438893556595]	[-0.0075550563633441925, -0.4112505353987217]			[-0.09343255683779716, -0.7180144377052784]
08 11 15 0 23 0.0000000		[0.08721685037016869, 0.32178566604852676]		[-0.11978550255298615, 0.08347446843981743]				[-0.09202981367707253, 0.6380041763186455]	[0.11441994830965996, 0.1091492623090744]		[-0.041357457637786865, -0.10337856784462929]		[-0.23547085002064705, -1.1181842423975468]	[-0.1206137165427208, 0.3799196928739548]	[0.3401143178343773, -0.015279266983270645]			[0.08491481095552444, -0.4232563264667988]
08 11 15 0 23 30.0000000		[0.18602273985743523, 4.258006811141968e-05]		[0.08116365969181061, 0.49881498515605927]				[0.6014988161623478, 0.791094470769167]	[0.04366658255457878, 0.3538377061486244]		[0.5803094729781151, -0.4882103018462658]		[0.05314827337861061, -1.352715142071247]	[-0.29803262650966644, -0.20283253118395805]	[0.3513910844922066, -0.5784249790012836]			[-0.7117899246513844, 0.05494769290089607]
08 11 15 0 24 0.0000000		[0.22231809794902802, 0.5118653737008572]		[-0.2741457000374794, 0.4639930799603462]				[-0.14587680250406265, 0.22366876900196075]	[0.024368446320295334, 0.34741875156760216]		[0.3419109098613262, -0.2900170423090458]		[-0.3142947107553482, -1.0843207724392414]	[-0.047405507415533066, 0.3079928457736969]	[0.8050941489636898, -0.6412731036543846]			[-0.24625128507614136, -0.1814977452158928]
08 11 15 0 24 30.0000000		[-0.007511116564273834, -0.11034000292420387]		[0.11831170693039894, 0.3095466010272503]				[0.03405951336026192, -0.016301020979881287]	[0.22182905673980713, 0.48645975813269615]		[-0.11203097924590111, -0.09268653020262718]		[-0.3244558647274971, -0.9052472934126854]	[-0.16074290871620178, -0.01185864582657814]	[0.534181647002697, 0.5015811882913113]			[-0.15888897702097893, 0.10106754675507545]
08 11 15 0 25 0.0000000		[0.045231640338897705, 0.2863732539117336]		[-0.2148788832128048, 0.09406230971217155]				[-0.10730179771780968, -0.24872097745537758]	[-0.24209702759981155, 0.21647437289357185]		[-0.04209619387984276, 0.15463326126337051]		[-0.483964741230011, -0.3159255236387253]	[-0.3650687709450722, 0.03672196343541145]	[0.19539397209882736, -1.0594611763954163]			[-0.19651185348629951, 0.4471634291112423]
08 11 15 0 25 30.0000000		[-0.050120048224925995, 0.08716966956853867]		[-0.12963049858808517, 0.3924112170934677]				[-0.5662821233272552, 0.2391677051782608]	[-0.039460744708776474, 0.06235043704509735]		[0.2339053563773632, 0.7200626097619534]		[0.06682335957884789, -0.5995040573179722]	[-0.48161353543400764, 0.2330566756427288]	[0.22927472367882729, -0.9304824061691761]			[0.34899725392460823, 0.638767383992672]
08 11 15 0 26 0.0000000		[0.07519252598285675, -0.23199445009231567]		[-0.23054329305887222, 0.41969919204711914]				[-0.18250679969787598, 0.27820560708642006]	[0.06594287231564522, 0.33006899803876877]		[0.48518217727541924, 0.49717414379119873]		[-0.20856403931975365, -0.9279092401266098]	[-0.11418446898460388, -0.08349773660302162]	[0.25307565554976463, -0.35514996945858]			[-0.1945607326924801, 0.04087357223033905]
08 11 15 0 26 30.0000000		[0.024849556386470795, -0.1279555782675743]		[-0.06471254676580429, 0.12499520182609558]				[0.35269998013973236, 0.09061249345541]	[0.10972506925463676, 0.09433865547180176]		[0.14177779853343964, -0.054442428052425385]		[0.5379547961056232, -0.3162717968225479]	[-0.609620850533247, 0.07475381344556808]	[-0.1282448060810566, -0.36372606828808784]			[0.2687573619186878, -0.644730594009161]
08 11 15 0 27 0.0000000		[-0.500939853489399, -0.008933063596487045]		[0.03607426583766937, 0.4131803773343563]				[0.14666329696774483, -0.3250882998108864]	[0.2109401859343052, 0.4645388722419739]		[-0.3630797788500786, -0.6711994782090187]		[0.7754901573061943, -0.1978391781449318]	[-0.12615198269486427, 0.5232607387006283]	[0.5173290893435478, -0.7788410000503063]			[0.279785118997097, -0.36480366811156273]
08 11 15 0 27 30.0000000		[0.19930998980998993, 0.43485210835933685]		[0.4793076403439045, 0.20049208030104637]				[0.41568473726511, -0.28448742255568504]	[0.08480779454112053, 0.1459634229540825]		[-0.10099461302161217, 0.33196306228637695]		[0.4787910580635071, -0.41505996882915497]	[0.4023848660290241, 0.19560161232948303]	[0.2125518023967743, 0.7469208128750324]			[-0.5976660326123238, -0.11695470288395882]
08 11 15 0 28 0.0000000		[0.39040007814764977, 0.018924124538898468]		[0.12900807335972786, 0.09804153814911842]				[0.042434703558683395, 0.08796441555023193]	[-0.19368628039956093, 0.17377256602048874]		[-0.48279209062457085, 0.052456047385931015]		[0.8019904717803001, -0.2898227944970131]	[0.07250535860657692, 0.2205105684697628]	[-0.17935483902692795, 0.23367002233862877]			[-0.32544824481010437, -0.3695291504263878]
08 11 15 0 28 30.0000000		[-0.03237524628639221, 0.20510470122098923]		[-0.1896924339234829, -0.046854354441165924]				[-0.08381136134266853, 0.05448748543858528]	[-0.22167739272117615, 0.16323690488934517]		[-0.24656476452946663, -0.36210354045033455]		[0.2104639820754528, -0.40809304639697075]	[-0.42341217398643494, 0.40630000084638596]	[0.24221370741724968, 0.5933407209813595]			[-0.08420908451080322, -0.014089811593294144]
08 11 15 0 29 0.0000000		[0.002890564501285553, 0.06856965646147728]		[0.07959464192390442, 0.0345088392496109]				[-0.34819310158491135, 0.5985246896743774]	[0.006375491619110107, 0.324421439319849]		[-0.21604261919856071, -0.3441012389957905]		[-0.0405309684574604, -0.8086826279759407]	[-0.06518368422985077, 0.19163573160767555]	[0.19269772619009018, 0.30831441283226013]			[0.21702561154961586, 0.5772883296012878]
08 11 15 0 29 30.0000000		[0.32619278877973557, 0.5283517427742481]		[-0.21875688806176186, 0.33208340778946877]				[0.06003253161907196, 0.2595261000096798]	[-0.046433888375759125, 0.3755217045545578]		[0.7460442073643208, -0.6682297736406326]		[0.3384392336010933, 0.12500249594449997]	[0.1254182681441307, -0.23364593088626862]	[-0.1532914973795414, 0.8311545215547085]			[0.1902112141251564, -0.31976740062236786]
08 11 15 0 30 0.0000000		[0.15736937895417213, 0.1095498763024807]		[-0.3135000877082348, 0.11132434383034706]				[-0.21383149921894073, 0.21468589082360268]	[0.12297268956899643, 0.530036773532629]		[-0.06635848060250282, 0.012435689568519592]		[0.24306534975767136, -0.12803077697753906]	[0.13698388636112213, -0.12731213122606277]	[0.3957560546696186, -0.007568981498479843]			[-0.6612949147820473, 0.4621584601700306]
08 11 15 0 30 30.0000000		[0.036172591149806976, 0.31301911175251007]		[-0.2525216154754162, -0.19607968628406525]				[-0.47800928354263306, 0.37106121703982353]	[-0.2472538724541664, 0.21810929849743843]		[0.39264724403619766, -0.053157705813646317]		[-0.07444953173398972, -0.6456172838807106]	[-0.6021615602076054, 0.28767120465636253]	[0.2855025678873062, -0.20394615828990936]			[-0.3249182961881161, 0.40958840772509575]
08 11 15 0 31 0.0000000		[0.02113817259669304, 0.23806427791714668]		[-0.03277035802602768, -0.05291487276554108]				[-0.5621009431779385, 0.15012310817837715]	[-0.07959615811705589, 0.10997256636619568]		[0.1929962933063507, 0.24766574800014496]		[-0.29540664330124855, -0.9231218174099922]	[-0.1619211696088314, 0.392244603484869]	[0.29132745414972305, -0.08537182956933975]			[0.3606055714190006, 0.24414914101362228]
08 11 15 0 31 30.0000000		[0.1236119419336319, 0.3427242152392864]		[0.04296370595693588, 0.3567674905061722]				[-0.04355382174253464, 0.02294173091650009]	[-0.2009778507053852, 0.19266574084758759]		[-0.11284087970852852, 0.30940447375178337]		[-0.30933433026075363, 0.03307425230741501]	[0.19756795838475227, 0.13845116645097733]	[-0.07344219833612442, 0.01197424903512001]			[0.00950794667005539, -0.34098684042692184]
08 11 15 0 32 0.0000000		[0.11327532678842545, 0.6146847680211067]		[-0.09728377684950829, -0.008868839591741562]				[0.1399293728172779, 0.31079157069325447]	[-0.05828968808054924, 0.46732380241155624]		[-0.4881722517311573, 0.22683774679899216]		[-0.17196742445230484, 0.3368712402880192]	[0.2637934423983097, -0.18566270545125008]	[-0.04326640069484711, 0.246812604367733]			[0.08658112585544586, -0.1315881758928299]
08 11 15 0 32 30.0000000		[-0.0861574299633503, 0.7459487989544868]		[-0.065590750426054, 0.045884449034929276]				[0.25724348798394203, 0.4503730572760105]	[-0.037410229444503784, 0.4138036444783211]		[-0.3542417697608471, 0.1431351639330387]		[0.10696574300527573, 0.04871906712651253]	[0.03436076641082764, -0.22983812168240547]	[0.053426727652549744, 0.9860251396894455]			[-0.69070815294981, -0.06476195529103279]
08 11 15 0 33 0.0000000		[0.2023809738457203, 0.2922578901052475]		[0.20350714772939682, 0.07689892873167992]				[0.018496856093406677, 0.061345409601926804]	[-0.08112792670726776, 0.22186711430549622]		[-0.02101479098200798, 0.693197451531887]		[0.3540421202778816, 0.22133276611566544]	[0.2855515107512474, -0.08871649205684662]	[-0.21620720997452736, -0.044389959424734116]			[-0.10901612043380737, 0.15530851855874062]
08 11 15 0 33 30.0000000		[0.0994797870516777, 0.1644337773323059]		[-0.2800309285521507, -0.22902386635541916]				[-0.018318332731723785, -0.16133848577737808]	[0.050520896911621094, -0.020246494561433792]		[0.24006051197648048, 0.285094790160656]		[-0.6209414452314377, 0.5402385592460632]	[-0.07288121432065964, -0.21996843814849854]	[0.08374642580747604, 0.06050024554133415]			[-0.14270541816949844, 0.09172646328806877]
08 11 15 0 34 0.0000000		[-0.1582791619002819, -0.0031983107328414917]		[0.15191268920898438, -0.21947669610381126]				[-0.07335241883993149, 0.008994728326797485]	[-0.15364256128668785, -0.13741976395249367]		[0.6771583072841167, -0.49500345811247826]		[0.2006308026611805, 0.3453255593776703]	[-0.06120794638991356, 0.26027320325374603]	[-0.22395410761237144, 0.706506971269846]			[0.14735772088170052, -0.49786876142024994]
08 11 15 0 34 30.0000000		[0.16938309744000435, 0.32782993465662]		[0.15622925758361816, 0.03628610447049141]				[-0.24570206925272942, 0.3845616653561592]	[0.029286667704582214, -0.1080772764980793]		[-0.284719604998827, -0.3951760269701481]		[-0.24681167677044868, -0.9068355485796928]	[0.03947475925087929, -0.29820045456290245]	[-0.22339623048901558, 0.20229918137192726]			[-0.40211793035268784, -0.19495077803730965]
08 11 15 0 35 0.0000000		[-0.046523768454790115, 0.23337342962622643]		[-0.1511165276169777, -0.08877644687891006]				[-0.009377960115671158, -0.1468053236603737]	[-0.2272028587758541, 0.18422261998057365]		[-0.24553106352686882, -0.2825733348727226]		[-1.107896912842989, 0.2947230413556099]	[0.2740596830844879, -0.4385387487709522]	[0.013520527631044388, -0.4657304398715496]			[-0.1585819125175476, 0.1106724925339222]
08 11 15 0 35 30.0000000		[-0.10169345140457153, 0.09693955257534981]		[-0.08215326815843582, -0.046087559312582016]				[0.06828321889042854, -0.23306169733405113]	[-0.050544243305921555, -0.40851520746946335]		[-0.07012854143977165, 0.24283959344029427]		[-0.9766762033104897, 0.18041764199733734]	[0.05887385457754135, 0.08152567222714424]	[-0.4053318463265896, 0.1902284361422062]			[-0.14393745362758636, -0.3563569709658623]
08 11 15 0 36 0.0000000		[-0.16801508143544197, -0.026275504380464554]		[-0.1543196700513363, 0.005131706595420837]				[0.03302667289972305, -0.05734294652938843]	[-0.017077874392271042, -0.2545023746788502]		[-0.007210064679384232, 0.15254874154925346]		[-0.7779740542173386, -0.3479370027780533]	[-0.0669914148747921, -0.48385464772582054]	[-0.01504603773355484, 0.70865822955966]			[0.024942688643932343, 0.6105549521744251]
08 11 15 0 36 30.0000000		[0.08368109911680222, 0.11279713362455368]		[-0.0676313266158104, 0.38130559772253036]				[-0.3841494657099247, -0.41732753813266754]	[-0.18492965772747993, -0.0015698224306106567]		[-0.011388983577489853, 0.4632206968963146]		[-0.47895077988505363, -0.19655312970280647]	[0.19859520718455315, -0.0753939300775528]	[-0.07662494480609894, 0.5572499148547649]			[-0.38192857056856155, 0.35483216494321823]
08 11 15 0 37 0.0000000		[-0.02350854128599167, 0.05348033830523491]		[-0.18088214099407196, 0.5067610889673233]				[0.238230612128973, 0.1166192926466465]	[0.1826900765299797, 0.255232609808445]		[-0.6041454002261162, 0.37997645512223244]		[-0.055312469601631165, -0.10990219563245773]	[-0.14045016467571259, -0.4397999010980129]	[0.39490140974521637, 0.5224854461848736]			[-0.28095100075006485, -0.4940049909055233]
08 11 15 0 37 30.0000000		[0.03565779700875282, -0.029596280306577682]		[0.39561477303504944, 0.36072517186403275]				[0.21101562678813934, 0.37783312797546387]	[-0.1877579763531685, 0.39729170501232147]		[0.49984928220510483, 0.280571524053812]		[0.23454639315605164, 0.17343144118785858]	[0.07529113441705704, 0.6734929606318474]	[-0.18444546684622765, 0.6940173953771591]			[0.02239450067281723, 0.1797170341014862]
08 11 15 0 38 0.0000000		[-0.19429900497198105, 0.22446690872311592]		[0.00871681421995163, 0.02584211528301239]				[0.19531036168336868, 0.35364172607660294]	[-0.10161085799336433, 0.340641513466835]		[0.421528909355402, 0.08612583577632904]		[-0.023892495781183243, 0.08147425949573517]	[0.38624120131134987, 0.32208308577537537]	[0.45906271785497665, 0.42992615327239037]			[-0.27816619724035263, 0.8496187888085842]
08 11 15 0 38 30.0000000		[0.333392009139061, -0.20552809536457062]		[-0.1296716295182705, 0.394529789686203]				[-0.022748544812202454, -0.03351837024092674]	[-0.007174953818321228, -0.02372654527425766]		[0.05706711485981941, -0.6556680127978325]		[0.20760226249694824, 0.4223829433321953]	[-0.014759145677089691, 0.2535651810467243]	[-0.038232725113630295, 0.08554692938923836]			[-0.7769853286445141, 0.32831860706210136]
08 11 15 0 39 0.0000000		[0.3195643872022629, -0.30527229607105255]		[-0.05076276883482933, 0.4271649345755577]				[-0.019425086677074432, -0.019882846623659134]	[-0.1636860892176628, 0.032456595450639725]		[0.025012250989675522, 0.04613248631358147]		[-0.2091216892004013, 1.0155492424964905]	[0.29580846801400185, 0.16909635066986084]	[0.5746050737798214, 0.32913608476519585]			[0.11909203231334686, 0.029110893607139587]
08 11 15 0 39 30.0000000		[0.09850600734353065, 0.38010286539793015]		[-0.0528789684176445, 0.23473061993718147]				[0.12806717306375504, -0.14066142588853836]	[0.1810157597064972, -0.16057005897164345]		[0.29690373688936234, -0.10270901769399643]		[-0.6977538838982582, -0.06074868515133858]	[0.1550157256424427, 0.31641940772533417]	[0.5533639304339886, -0.2785751037299633]			[-0.4097832590341568, 0.25249190255999565]
08 11 15 0 40 0.0000000		[0.0420210100710392, 0.3805588632822037]		[0.016341470181941986, 0.4507182836532593]				[0.13967830315232277, -0.037284038960933685]	[0.1817617565393448, 0.390225138515234]		[0.18258417397737503, -0.32923952862620354]		[-0.4520101472735405, 0.1051618941128254]	[-0.07181703299283981, -0.1549023613333702]	[-0.7264859415590763, 0.48869141563773155]			[-0.3838451914489269, 0.6707957275211811]
08 11 15 0 40 30.0000000		[0.007540605962276459, 0.3466525115072727]		[0.08269091695547104, 0.023373160511255264]				[0.21938924118876457, 0.0992315225303173]	[0.11533454060554504, 0.26881473138928413]		[0.3500084728002548, -0.054434940218925476]		[0.7118776068091393, 0.7295929417014122]	[-0.3922625035047531, 0.2505040541291237]	[0.05689767375588417, 0.6357502080500126]			[-0.08304305747151375, 0.31743839010596275]
08 11 15 0 41 0.0000000		[-0.013846509158611298, 0.2906174436211586]		[0.056281331926584244, 0.4710260443389416]				[-0.004190601408481598, -0.006919197738170624]	[-0.07606948167085648, 0.21797273680567741]		[-0.24692685529589653, 0.24395478889346123]		[0.06599122658371925, 0.12086321786046028]	[0.04041407257318497, 0.13383906707167625]	[-0.0977453738451004, 0.07675636932253838]			[-0.35790959745645523, 0.5674983114004135]
08 11 15 0 41 30.0000000		[-0.020280733704566956, -0.017292216420173645]		[0.16097091883420944, 0.09064364433288574]				[-0.5548048280179501, -0.517655860632658]	[-0.10283809155225754, 0.4414077661931515]		[-0.49402350559830666, -0.511636633425951]		[-0.10201919823884964, 0.2770078405737877]	[-0.17347108200192451, 0.41096850857138634]	[0.6226477287709713, -0.009275220334529877]			[-0.33292168378829956, 0.211204681545496]
08 11 15 0 42 0.0000000		[-0.0470428466796875, 0.33862438425421715]		[0.12867239490151405, 0.07535021007061005]				[-0.4968149736523628, 1.009673349559307]	[0.032554175704717636, 0.4676823988556862]		[0.3388221077620983, -0.3868665434420109]		[0.09890559315681458, 0.7564807124435902]	[0.2647157460451126, -0.1783999763429165]	[-0.09767375886440277, 0.03671978414058685]			[-0.03321395441889763, 0.0761779360473156]
08 11 15 0 42 30.0000000		[0.08728213235735893, 0.29639050364494324]		[0.1981077641248703, 0.05742431432008743]				[-0.9406302012503147, -0.01581137254834175]	[0.16182484477758408, 0.264913447201252]		[-0.014858048409223557, -0.09978935867547989]		[-0.7392834201455116, 0.011045943945646286]	[0.11755777895450592, -0.14744820073246956]	[-0.30835776403546333, 0.1783836930990219]			[-0.1355091631412506, 0.3087422847747803]
08 11 15 0 43 0.0000000		[-0.29500800371170044, 0.23005913570523262]		[0.1723223328590393, -0.1312405914068222]				[-0.6546547375619411, -0.37653490900993347]	[0.21749914810061455, 0.061925556510686874]		[0.4390210621058941, 0.29019566997885704]		[0.16054680943489075, -0.5527731105685234]	[-0.09231450781226158, -0.2295767180621624]	[-0.1178429163992405, -0.09043609350919724]			[0.1513974331319332, 0.18222425878047943]
08 11 15 0 43 30.0000000		[-0.06981377303600311, 0.20658321306109428]		[-0.23995545133948326, -0.07779305055737495]				[-0.3250623121857643, 0.49461378902196884]	[0.01366126537322998, 0.11376196146011353]		[0.21155009418725967, 0.03523879870772362]		[-0.050365421921014786, -0.9788774885237217]	[-0.39544569328427315, -0.14483823627233505]	[0.6206392757594585, 0.2534593604505062]			[-0.27726590633392334, 0.48988765850663185]
08 11 15 0 44 0.0000000		[-0.18210969865322113, 0.5084325186908245]		[0.19268353283405304, 0.42303910106420517]				[-0.022022947669029236, -0.5059278346598148]	[-0.10033700242638588, 0.06053977087140083]		[0.14185809344053268, 0.5617820881307125]		[0.801504947245121, -1.1398000046610832]	[-0.08029074594378471, 0.3831448554992676]	[0.5717929303646088, 0.27807001769542694]			[-0.39345385506749153, 0.15526940301060677]
08 11 15 0 44 30.0000000		[-0.2916468046605587, 0.5195243395864964]		[0.24416403844952583, 0.3132880814373493]				[0.082027118653059, 0.07192050293087959]	[-0.1595207042992115, -0.029563982039690018]		[-0.12822681292891502, 0.03342944011092186]		[-0.43507281318306923, -1.1651084795594215]	[0.042783886194229126, -0.5650500953197479]	[0.27574198320508003, 0.5293964855372906]			[-0.1948579102754593, -0.132500272244215]
08 11 15 0 45 0.0000000		[-0.007914546877145767, -0.1360529623925686]		[-0.2762187123298645, -0.2413303256034851]				[0.3811623118817806, 0.7582181133329868]	[-0.6100851222872734, -0.2894201800227165]		[0.0061635710299015045, -0.38424013927578926]		[-0.9305848591029644, -0.8849801644682884]	[-0.5324303843080997, -0.1391850747168064]	[0.33760155364871025, -0.2008061185479164]			[-0.2746052220463753, -0.3925948366522789]
08 11 15 0 45 30.0000000		[-0.3341272249817848, -0.3879738636314869]		[0.04800856485962868, -0.07958320900797844]				[-0.19352606311440468, -0.07187526673078537]	[-0.15373139455914497, 0.029457811266183853]		[-0.1980852708220482, 0.11096737161278725]		[-0.44208957627415657, -0.34269893169403076]	[-0.7033852785825729, -0.21869086846709251]	[-0.017038557678461075, 0.21996194496750832]			[0.0040986500680446625, -0.15504372492432594]
08 11 15 0 46 0.0000000		[-0.0037317797541618347, 0.0677863210439682]		[-0.2685924544930458, -0.19243573397397995]				[-0.42967700958251953, 0.025386758148670197]	[-0.357080914080143, 0.28470203652977943]		[-0.15822002291679382, -0.387607641518116]		[-0.7432994842529297, 0.5178764536976814]	[0.023134835064411163, -0.7260305397212505]	[-0.437063068151474, 0.2745574377477169]			[-0.293819859623909, -1.043371595442295]
08 11 15 0 46 30.0000000		[0.1034892350435257, 0.25676629319787025]		[0.06456400826573372, -0.06866494566202164]				[-0.4933334290981293, 0.519561942666769]	[-0.11149193719029427, 0.339703019708395]		[-0.159453596919775, -0.006365183740854263]		[-0.4579308554530144, 0.3371067903935909]	[0.010440297424793243, 0.1457827389240265]	[-0.06321324780583382, 0.012935955077409744]			[0.035232849419116974, -0.6614593230187893]
08 11 15 0 47 0.0000000		[0.07659825682640076, 0.016394484788179398]		[0.14334145933389664, 0.2041800655424595]				[0.23893213644623756, -0.2929714247584343]	[-0.11970962584018707, 0.4083188585937023]		[-0.11272629350423813, 0.5149158202111721]		[0.2214168943464756, 0.6355915106832981]	[-0.22146224975585938, 0.5148871876299381]	[0.04185684025287628, -0.22961971163749695]			[0.1512593924999237, 0.0037629641592502594]
08 11 15 0 47 30.0000000		[0.015520893037319183, 0.6176488883793354]		[-0.2509007565677166, 0.16697560995817184]				[0.609592717140913, 0.04456768184900284]	[0.14872409775853157, 0.11394987627863884]		[0.052295226603746414, 0.2652139253914356]		[-0.22961973771452904, 0.747027076780796]	[0.0388275645673275, 0.558147206902504]	[0.03846815228462219, 0.3314790576696396]			[0.13303204998373985, 0.16608473286032677]
08 11 15 0 48 0.0000000		[-0.07299061119556427, 0.1651027947664261]		[0.18476035073399544, -0.08742767572402954]				[0.11103051155805588, -0.0081692636013031]	[-0.2702794410288334, 0.36928192526102066]		[-0.44964517280459404, 0.6331243962049484]		[-0.36024291813373566, -0.24760178476572037]	[-0.09574709832668304, 0.7467067055404186]	[0.052326809614896774, 0.3241962492465973]			[0.11615655571222305, -0.09318714216351509]
08 11 15 0 48 30.0000000		[0.0032609254121780396, -0.19806970283389091]		[0.1995995193719864, 0.5186798237264156]				[0.2443149834871292, -0.052901241928339005]	[-0.178761076182127, 0.019994426518678665]		[0.13674833998084068, 0.30524802953004837]		[0.2776103727519512, 0.12238441035151482]	[-0.25618524476885796, 0.5806231833994389]	[-0.08123571798205376, 0.5315877050161362]			[-0.23513495549559593, -0.4936238154768944]
08 11 15 0 49 0.0000000		[-0.05994688719511032, -0.014240410178899765]		[-0.24139239639043808, 0.0643339455127716]				[0.2557355687022209, -0.34955042973160744]	[-0.09127086773514748, 0.2686356082558632]		[0.18256201967597008, 0.43826941028237343]		[0.33553316071629524, -0.6404352374374866]	[-0.18306713551282883, 0.3957260921597481]	[0.28657957166433334, -0.7535938397049904]			[0.20693136006593704, 0.48264554515480995]
08 11 15 0 49 30.0000000		[0.0884506031870842, 0.07368643209338188]		[-0.06324214115738869, -0.019090808928012848]				[0.3219858705997467, 0.5469450354576111]	[0.07926176115870476, -0.12225387617945671]		[0.4990443028509617, -0.26336660981178284]		[0.5529870428144932, -0.200193852186203]	[-0.3046026937663555, 0.11935516074299812]	[0.45357004925608635, 0.31285585090518]			[0.054184943437576294, -0.051783349364995956]
08 11 15 0 50 0.0000000		[-0.016581691801548004, 0.11809719726443291]		[0.0128265880048275, -0.11966907605528831]				[-0.2827298156917095, -0.04931394010782242]	[0.2772279717028141, 0.3457954525947571]		[-0.25249485298991203, -0.2986190728843212]		[-0.20695799216628075, -0.3227456174790859]	[-0.1327466070652008, -0.2197183184325695]	[-0.005234278738498688, 0.07392340898513794]			[-1.0713204741477966, -0.8988611958920956]
08 11 15 0 50 30.0000000		[0.18069380521774292, 0.024913769215345383]		[0.025722790509462357, -0.4033789336681366]				[0.044552505016326904, 0.14115682616829872]	[-0.12421689927577972, 0.19566014781594276]		[-0.21770069748163223, 0.24359749630093575]		[0.26254506781697273, -0.17711466550827026]	[0.028451941907405853, 0.3325592242181301]	[-0.13598321378231049, 0.34547289833426476]			[0.1059388741850853, -1.314247164875269]
08 11 15 0 51 0.0000000		[0.11894291266798973, -0.08148064836859703]		[-0.12636210024356842, -0.1712592914700508]				[0.06647246330976486, 0.0032956190407276154]	[0.05930166691541672, 0.14711085334420204]		[0.19657591730356216, -0.09168253466486931]		[-0.13105767592787743, -1.2007789239287376]	[0.3159276098012924, 0.3124820813536644]	[-0.09699250385165215, -0.5381301306188107]			[0.06830429658293724, -0.7817440368235111]
08 11 15 0 51 30.0000000		[-0.1723201647400856, -0.23216650635004044]		[0.22054540738463402, 0.2128467634320259]				[-0.12317745760083199, -0.286962877959013]	[-0.21620157733559608, -0.22133177146315575]		[0.2409377470612526, 0.347402710467577]		[-0.07174820080399513, -0.6851326040923595]	[0.03800823539495468, 0.3376975320279598]	[-0.4069576896727085, -0.17970455810427666]			[0.3636283576488495, 0.042669255286455154]
08 11 15 0 52 0.0000000		[0.03706270083785057, 0.14457349851727486]		[0.23303130269050598, 0.1436212696135044]	[0.8719322606921196, -0.36801525205373764]			[0.13063157349824905, -0.3910828158259392]	[0.26237018406391144, 0.4474826492369175]		[0.008179303258657455, 0.287908099591732]		[0.22688129171729088, 0.1950630471110344]	[-0.17879600822925568, 0.5875177904963493]	[-0.29122332111001015, -0.4155116379261017]			[-0.20571368932724, -0.5093108639121056]
08 11 15 0 52 30.0000000		[0.13912023231387138, 0.11026563122868538]		[0.19370264559984207, -0.2604875899851322]	[0.3941704295575619, 0.5388159267604351]			[-0.6229262724518776, -0.6454075202345848]	[0.1923990696668625, 0.24672025814652443]		[-0.32883358374238014, 0.11996432766318321]		[0.12449715286493301, 0.364949744194746]	[-0.1809471771121025, 0.44813642278313637]	[-0.36546147614717484, -0.10312402993440628]			[-0.12435656785964966, 0.2200637310743332]
08 11 15 0 53 0.0000000		[-0.08118429407477379, 0.04656274989247322]		[0.13379205390810966, 0.21876069530844688]	[0.363001249730587, 0.24429434165358543]			[-0.2692953273653984, 0.19886283203959465]	[-0.29340194910764694, 0.13706735149025917]		[-0.07757322117686272, -0.2105422355234623]		[-0.6222041882574558, 0.12322745472192764]	[-0.17505347356200218, 0.0989261232316494]	[-0.39387210458517075, 0.28822489082813263]			[0.24117743223905563, 0.21295242384076118]
08 11 15 0 53 30.0000000		[-0.14550179615616798, 0.10140921175479889]		[-0.08357669785618782, -0.09363564848899841]	[0.38567401096224785, -0.34671544283628464]			[0.20775050669908524, 0.014147784560918808]	[-0.07955534011125565, 0.29489655047655106]		[0.24935802444815636, -0.08988123759627342]		[-0.1433425098657608, -0.1675233393907547]	[0.14213524386286736, 0.03965562582015991]	[0.38179606571793556, 0.24048584327101707]			[0.5274975523352623, 0.038144491612911224]
08 11 15 0 54 0.0000000		[0.0887521505355835, 0.11023307964205742]		[0.1593141071498394, 0.20487044379115105]	[0.12011046707630157, 0.051060307770967484]			[0.33321162685751915, -0.6438483968377113]	[0.1524251587688923, 0.11736296117305756]		[0.2307303324341774, 0.3474713824689388]		[-0.22374238073825836, -0.19760826602578163]	[0.39416857808828354, 0.13658399879932404]	[-0.11268417164683342, 0.6269609145820141]			[0.38506634533405304, 0.21673812717199326]
08 11 15 0 54 30.0000000		[0.10909173637628555, 0.09288347885012627]		[0.097305066883564, 0.22342468798160553]	[0.027623936533927917, -0.8914722539484501]			[-0.6341666877269745, -0.44289081543684006]	[-0.12299740687012672, 0.26339805871248245]		[0.003942657262086868, 0.03901635482907295]		[0.23788388818502426, 0.7886950969696045]	[0.24608564004302025, 0.10446078702807426]	[-0.14764739200472832, -0.036626506596803665]			[-0.09096862003207207, -0.11079087108373642]
08 11 15 0 55 0.0000000		[0.031024228781461716, -0.042328666895627975]		[0.12704043462872505, -0.09700361266732216]	[0.4283999428153038, -0.7368557825684547]			[0.26294954866170883, -0.9510818608105183]	[-0.14864316582679749, -0.3455410376191139]		[0.17664538323879242, 0.6201630346477032]		[-0.5409147962927818, 0.8024815991520882]	[0.533244788646698, -0.25551702827215195]	[-0.7068304643034935, 0.6109852232038975]			[0.291730847209692, 0.7575991749763489]
08 11 15 0 55 30.0000000		[-0.023567859083414078, 0.1972622387111187]		[-0.0731211006641388, -0.30044424533843994]	[0.44488198310136795, -0.7210832163691521]			[0.3342263586819172, -0.030386701226234436]	[-0.08211614936590195, 0.339252095669508]		[0.6242430955171585, 0.3851698786020279]		[0.6257496997714043, -0.12491931766271591]	[-0.2098390832543373, -0.5700312815606594]	[-0.2714212127029896, 0.18608395755290985]			[-0.006608396768569946, 0.6873526312410831]
08 11 15 0 56 0.0000000		[0.04933211952447891, 0.1924254558980465]		[-0.029698342084884644, 0.3315979279577732]	[0.28062428906559944, -0.2567054070532322]			[-0.43026430904865265, 0.005446787923574448]	[-0.28070444613695145, 0.9083349108695984]		[0.3709317408502102, 0.36923306807875633]		[0.22906729951500893, 0.7425733096897602]	[-0.5765980258584023, 0.6996871381998062]	[0.060609377920627594, -0.1253824271261692]			[0.28372206166386604, 0.48935774341225624]
08 11 15 0 56 30.0000000		[-0.2231053002178669, 0.0037003792822360992]		[-0.11309099569916725, 0.45214154198765755]	[-0.0318337045609951, -0.787628136575222]			[0.108372762799263, 0.2848723232746124]	[-0.07646169885993004, 0.30328719690442085]		[0.11762245744466782, 0.9112358503043652]		[-0.29012561589479446, 0.5497498475015163]	[0.07195063307881355, -0.47701697051525116]	[-0.3711123466491699, 0.6284118518233299]			[0.44457217678427696, 0.3314305953681469]
08 11 15 0 57 0.0000000		[0.24828215315937996, 0.3973796181380749]		[0.22478840127587318, 0.14587504789233208]	[-0.6223297566175461, -0.6930097118020058]			[0.01806100457906723, -0.3537965640425682]	[-0.20300517231225967, 0.6741754226386547]		[0.3119979053735733, -0.04979627951979637]		[-0.4600018188357353, 0.9287442043423653]	[-0.46543360874056816, -0.4358360171318054]	[-0.040005262941122055, 0.8453200832009315]			[0.2264876291155815, 0.32488085702061653]
08 11 15 0 57 30.0000000		[0.12994450703263283, 0.36238037422299385]		[-0.353942658752203, -0.1127450056374073]	[0.42432963103055954, -0.3966481573879719]			[0.11231442540884018, -0.026510469615459442]	[-0.10758017003536224, -0.060375459492206573]		[-0.03141268342733383, 0.16559169813990593]		[-0.07415784150362015, -0.029434680938720703]	[-0.18077737838029861, -0.07424794137477875]	[0.4903514012694359, 0.2107921876013279]			[-0.08654045686125755, 0.27618902176618576]
08 11 15 0 58 0.0000000		[-0.03769463300704956, 0.4169445037841797]		[0.05909563973546028, 0.3714011274278164]	[0.08787807449698448, -0.01433536782860756]			[0.45957256108522415, -0.5338710807263851]	[0.23508422076702118, 0.4677865654230118]		[0.3323479928076267, 0.03768252208828926]		[-0.19658151268959045, 0.2603966295719147]	[0.13551442697644234, -0.03533636033535004]	[-0.30143191665410995, 0.14371169358491898]			[0.281438872218132, 0.08775169029831886]
08 11 15 0 58 30.0000000		[0.05433497205376625, 0.10000870004296303]		[-0.03875010460615158, 0.1996977999806404]	[0.12760132923722267, -0.8793790303170681]			[-0.33108891546726227, 0.03921592980623245]	[0.13679784163832664, 0.0946318469941616]		[0.1183110736310482, -0.36767568066716194]		[-0.2273375764489174, 0.566927257925272]	[0.045791108161211014, 0.10235963016748428]	[-0.20006470382213593, 0.2774420194327831]			[-0.11626721918582916, 0.13604794815182686]
08 11 15 0 59 0.0000000		[-0.325292743742466, -0.43490858748555183]		[0.1193486675620079, 0.2139170952141285]	[0.2536122240126133, -0.4846276119351387]			[-0.07409853860735893, 0.09504079446196556]	[0.01302223652601242, 0.3614484332501888]		[0.13169801980257034, 0.024127032607793808]		[-0.1883096657693386, 0.8024245612323284]	[0.06290822103619576, 0.26424144953489304]	[0.37187518924474716, -0.30750612542033195]			[0.7142628245055676, -0.10533882305026054]
08 11 15 0 59 30.0000000		[-0.07414276897907257, 0.0654263012111187]		[-0.09847792610526085, -0.09499195590615273]	[-0.11631375551223755, 0.5228653475642204]			[-0.26469283178448677, -0.047823674976825714]	[-0.04079343006014824, 0.09926235675811768]		[-0.26014115288853645, -0.11265600845217705]		[1.251619454473257, -0.08516424149274826]	[-0.2149750106036663, 0.4171581193804741]	[-0.02296009287238121, 0.30213750153779984]			[0.20728091895580292, -0.20050011202692986]
08 11 15 1 0 0.0000000		[-0.013392016291618347, 0.17056619748473167]		[-0.1978488266468048, 0.3814300335943699]	[0.5041766837239265, 1.0211594477295876]			[0.18183042854070663, -0.09552685916423798]	[0.00585363432765007, 0.12898841127753258]		[-0.2952739857137203, 0.0757242888212204]		[0.9087299220263958, 0.20362434536218643]	[-0.2900354452431202, -0.05547984316945076]	[0.07408556714653969, -0.033456239849328995]			[-0.044306300580501556, -0.42304788529872894]
08 11 15 1 0 30.0000000		[0.08523193374276161, -0.30367759987711906]		[0.11347151920199394, 0.2575039528310299]	[0.08565850183367729, -0.0930589847266674]			[-0.05536758899688721, -0.07276987284421921]	[0.11064277216792107, 0.21519655734300613]		[0.14987562224268913, -0.354988768696785]		[0.09376613795757294, -0.17071500048041344]	[-0.12036405503749847, -0.39893369004130363]	[0.031506821513175964, -0.14341144636273384]			[0.20341401919722557, -0.33749324455857277]
08 11 15 1 1 0.0000000		[-0.31161151826381683, 0.04576121270656586]		[0.2676396518945694, 0.11472917720675468]	[0.5935860760509968, 0.053145769983530045]			[0.5333414673805237, 0.2128935307264328]	[-0.18030204251408577, -0.3226746506989002]		[-0.3966989479959011, 0.06173603609204292]		[0.5299428962171078, 0.4830053448677063]	[0.17209911718964577, 0.2396649643778801]	[0.31277746334671974, -0.5858962945640087]			[0.3925812356173992, -0.5193202085793018]
08 11 15 1 1 30.0000000		[0.043695926666259766, 0.3501606360077858]		[-0.28504783287644386, -0.8256725706160069]	[-0.043090708553791046, 0.7445986531674862]			[-0.012719348073005676, 0.19336332380771637]	[0.2625868245959282, 0.015966542065143585]		[0.2880324088037014, 0.1289624534547329]		[-0.47621825709939003, -0.12971370294690132]	[-0.09891843050718307, -0.06413433700799942]	[0.35906608402729034, 0.006663162261247635]			[0.22643062472343445, -0.07032198831439018]
08 11 15 1 2 0.0000000		[0.0802805982530117, 0.2397281937301159]		[-0.0929439403116703, 0.10675135254859924]	[0.13048404455184937, 0.761576484888792]			[-0.19039740040898323, -0.1427631750702858]	[0.06516684219241142, -0.03543536737561226]		[0.16581469401717186, 0.14591630548238754]		[0.24112370982766151, 0.09580689668655396]	[0.15635966509580612, 0.13626176491379738]	[-0.05091526359319687, 0.06391016766428947]			[0.4317585751414299, -0.6726272590458393]
08 11 15 1 2 30.0000000		[0.23960472270846367, -0.11564099788665771]		[-0.08229828625917435, 0.3178527504205704]	[-0.31866633519530296, 0.5726747438311577]			[0.3389565721154213, -0.40728455781936646]	[-0.44188259541988373, 0.5243934132158756]		[0.0658172108232975, 0.2737269066274166]		[0.5699493996798992, 0.03532464802265167]	[0.24408754706382751, -0.007841300219297409]	[0.08334014192223549, 0.0933942198753357]			[0.3711434230208397, -0.7516533248126507]
08 11 15 1 3 0.0000000		[0.1022842526435852, -0.22599223256111145]		[-0.027280904352664948, -0.03382444009184837]	[0.08094581961631775, 0.9396306909620762]			[-0.10993538424372673, -0.6810645461082458]	[0.012682240456342697, 0.1264619380235672]		[0.09164105728268623, -0.33147018775343895]		[0.1474212221801281, 0.5054104961454868]	[-0.33099041879177094, 1.0928790792822838]	[0.18836522474884987, -0.29802537336945534]			[1.0022863745689392, -1.0581642426550388]
08 11 15 1 3 30.0000000		[-0.024150751531124115, 0.4678899236023426]		[0.21455416828393936, 0.020505402237176895]	[-0.5322403535246849, 0.3633725233376026]			[-0.08842053264379501, -0.11409741640090942]	[0.19874326884746552, 0.1809159405529499]		[-0.21941040456295013, -0.19811288639903069]		[0.24404531344771385, -0.5056399963796139]	[-0.21483980119228363, 0.17279410734772682]	[0.06208913400769234, 0.18786441534757614]			[0.6236780881881714, -0.9487793929874897]
08 11 15 1 4 0.0000000		[0.10394955798983574, 0.10773967951536179]		[0.11326959729194641, 0.1760632023215294]	[-0.29268350452184677, 0.9564884565770626]			[0.03572762757539749, -0.18065747246146202]	[0.18798812106251717, -0.16861749067902565]		[0.047402817755937576, -0.30409830436110497]		[0.4535383954644203, -0.30274059250950813]	[0.1004793830215931, 0.12441208586096764]	[-0.16663512215018272, 0.7376333028078079]			[0.08206238970160484, -0.5092551745474339]
08 11 15 1 4 30.0000000		[-0.37440358847379684, 0.11055367067456245]		[0.04820059984922409, 0.34087781980633736]	[-0.1289302296936512, 0.474555354565382]			[-0.2391362562775612, 0.48618021607398987]	[0.2090226225554943, 0.34088388457894325]		[0.13260357454419136, 0.05628765746951103]		[0.3076300844550133, -0.08150618150830269]	[0.26487331837415695, 0.395241841673851]	[-0.36197760328650475, -0.1898341216146946]			[-0.10534496605396271, -0.2970086932182312]
08 11 15 1 5 0.0000000		[0.01901104673743248, 0.38156330212950706]		[-0.32112765312194824, -0.3606438972055912]	[0.5463927537202835, 0.4627152718603611]			[-0.2580004073679447, 0.35200687497854233]	[-0.33031559363007545, 0.037636395543813705]		[0.4088717848062515, 0.22878260537981987]		[-0.25731809437274933, -0.1161070391535759]	[-0.023519590497016907, -0.8489131294190884]	[-0.20004409179091454, 0.4288742057979107]			[-0.26053887233138084, 0.3540221191942692]
08 11 15 1 5 30.0000000		[-0.22105642035603523, 0.22345460578799248]		[-0.07836449891328812, -0.22327497228980064]	[-0.0230003260076046, -0.4386594481766224]			[-0.8384372070431709, 0.03520025685429573]	[-0.23569699376821518, 0.2787304259836674]		[-0.24586476013064384, 0.05197149142622948]		[0.6021358221769333, 0.054695457220077515]	[0.028110772371292114, -0.23099002987146378]	[0.1475750170648098, -0.37299827486276627]			[0.4332612715661526, -0.23952167853713036]
08 11 15 1 6 0.0000000		[0.0023936182260513306, -0.07034878060221672]		[0.05065806210041046, -0.3027240224182606]	[0.34742630645632744, -0.3084091581404209]			[0.006399780511856079, 0.17627673596143723]	[-0.21860678121447563, -0.5777927227318287]		[0.1063062809407711, 0.1992541365325451]		[0.972205176949501, -0.21511364728212357]	[0.15822269394993782, -0.5524337217211723]	[-0.03795500472187996, 0.15734639018774033]			[0.8017482273280621, -0.32160163670778275]
08 11 15 1 6 30.0000000		[-0.162345502525568, -0.07743138819932938]		[-0.38719022274017334, -0.035160962492227554]	[0.40722329169511795, -0.5075738243758678]			[-0.5671909786760807, 0.1599898561835289]	[0.014112435281276703, 0.36052215099334717]		[0.2202492319047451, 0.23003150150179863]		[-1.280795555561781, -0.20467514544725418]	[0.16045457869768143, -0.2445075586438179]	[-0.32778603583574295, 0.7889194004237652]			[0.08062030747532845, -0.03834248706698418]
08 11 15 1 7 0.0000000		[-0.10859791561961174, 0.2291046567261219]		[0.08539384976029396, 0.3333362266421318]	[-0.055339690297842026, -1.0754215903580189]			[0.40327125787734985, 0.29359613358974457]	[0.006243046373128891, 0.06699308007955551]		[0.2538736127316952, -0.19501523301005363]		[-0.2797062583267689, -0.14362067356705666]	[-0.129018384963274, -0.14706232398748398]	[0.16356641054153442, 0.26001494750380516]			[0.4639829099178314, -0.44174565002322197]
08 11 15 1 7 30.0000000		[0.09158563613891602, 0.3397829681634903]		[-0.0523206889629364, -0.6097430400550365]	[0.4103703573346138, -0.44234783947467804]			[-0.05544375255703926, 0.7463293336331844]	[0.05348334461450577, 0.12904440239071846]		[0.050237979739904404, 0.034400176256895065]		[-0.7492272146046162, -0.7883385643362999]	[-0.5640378892421722, 0.23269209265708923]	[-0.3063146285712719, 0.08850055932998657]			[0.0697435699403286, 0.13670336827635765]
08 11 15 1 8 0.0000000		[0.3805379047989845, 0.5998567193746567]		[-0.16254299506545067, -0.05681281536817551]	[0.25908011943101883, -0.43715665861964226]			[-0.2716517634689808, 0.1541539952158928]	[0.16129104793071747, -0.1149369440972805]		[-0.045899663120508194, -0.21536292880773544]		[0.24596136808395386, -0.3740786537528038]	[0.14528493583202362, 0.44305017590522766]	[-0.028393421322107315, -0.053193215280771255]			[-0.5384428352117538, 0.04711468145251274]
08 11 15 1 8 30.0000000		[0.0821421779692173, 0.31519900634884834]		[0.13995488360524178, -0.14272628352046013]	[0.20964674651622772, 0.011354435235261917]			[-0.32625964283943176, -0.3545483686029911]	[0.20810361206531525, 0.2413444109261036]		[-0.16558600962162018, -0.12256881967186928]		[-0.75538469851017, -0.3275236338376999]	[0.07599684596061707, -0.08805868402123451]	[-0.0024649538099765778, -0.10207667201757431]			[0.8018627017736435, -0.0501895472407341]
08 11 15 1 9 0.0000000		[-0.0241396464407444, 0.12983819097280502]		[-0.021923165768384933, -0.14728400483727455]	[-0.031654149293899536, -0.018630627542734146]			[0.07630253955721855, -0.09832930564880371]	[-0.22535665705800056, -0.032523371279239655]		[0.6026138551533222, 0.25159549340605736]		[-0.522968053817749, 0.07982617616653442]	[-0.48255109414458275, 0.24326812475919724]	[-0.34540896117687225, 0.0839650146663189]			[21594112.91177087, 21592050.26906064]
08 11 15 1 9 30.0000000		[-0.0024930424988269806, 0.33203665167093277]		[0.14228004962205887, 0.05050469562411308]	[0.02842717617750168, -0.7737557478249073]			[0.17360782250761986, -0.7658143378794193]	[0.10381332039833069, -0.0014031752943992615]		[-0.20972425118088722, -0.26950665935873985]		[-0.5605434030294418, 0.1441316306591034]	[-0.3026592768728733, -0.07716989517211914]	[0.3787916637957096, -0.26194536313414574]
08 11 15 1 10 0.0000000		[0.07400248944759369, 0.057017430663108826]		[-0.13126316666603088, 0.008344937115907669]	[-0.05973132699728012, -0.16092317178845406]			[0.1896294802427292, -0.18798835948109627]	[0.1341739073395729, 0.1012137122452259]		[-0.2410336546599865, -0.26954079046845436]		[-0.29611290246248245, -0.09050321578979492]	[0.26505210623145103, 0.0061580948531627655]	[-0.37319208309054375, -0.5841038413345814]
08 11 15 1 10 30.0000000		[0.07922210544347763, 0.37560177594423294]		[0.38254982605576515, 0.23368441686034203]	[0.34639009833335876, 0.1917801983654499]			[0.2489101141691208, -0.3233528099954128]	[-0.1304311268031597, -0.0112764872610569]		[-0.4363691918551922, 0.07046015188097954]		[-0.2549111843109131, -0.7087020762264729]	[0.036975931376218796, 0.48804548382759094]	[0.2806480601429939, 0.10355677083134651]
08 11 15 1 11 0.0000000		[0.4274693876504898, 0.5131313279271126]		[0.10884397849440575, -0.4017394632101059]	[-0.07846267148852348, 0.0750126950442791]			[-0.18448461219668388, 0.04871934652328491]	[-0.13779664039611816, -0.07176245003938675]		[-0.5010575242340565, -0.06726815924048424]		[-0.28488022461533546, -1.2340723499655724]	[0.27341578900814056, 0.7196987941861153]	[0.3615466430783272, -0.5605234019458294]
08 11 15 1 11 30.0000000		[0.028055287897586823, 0.7837879545986652]		[0.01918340101838112, -0.2658976763486862]	[0.02647300437092781, -0.7580538429319859]			[-0.13381390646100044, -0.1407475769519806]	[-0.11226427555084229, 0.36793866753578186]		[0.058034952729940414, -0.09629716351628304]		[-0.13492996245622635, -0.30437706783413887]	[0.16365673020482063, 0.4987107813358307]	[-0.18104690685868263, -0.2296551577746868]
08 11 15 1 12 0.0000000		[-0.26219093054533005, 0.14414337649941444]		[0.29051800072193146, 0.21810803189873695]	[-0.22673161700367928, 0.34964196383953094]			[-0.20048672333359718, 0.6500858031213284]	[0.3108197972178459, 0.3090246580541134]		[-0.5192635618150234, -0.24167849123477936]		[0.0014874674379825592, -0.45158466696739197]	[-0.3414674401283264, -0.12939495220780373]	[0.12500165402889252, 0.058519016951322556]
08 11 15 1 12 30.0000000		[-0.20897743478417397, 0.007902085781097412]		[0.28243741765618324, -0.11550094559788704]	[0.14093075692653656, -0.46495483815670013]			[0.4281919002532959, 0.3988548517227173]	[-0.009664487093687057, -0.339816689491272]		[0.13572478666901588, 0.15963652729988098]		[0.894029762595892, -0.13169726356863976]	[-0.19188864529132843, -0.1277657076716423]	[0.2854151241481304, -0.22654074057936668]
08 11 15 1 13 0.0000000		[0.17128662019968033, -0.13195372000336647]		[0.09795282036066055, -0.0601717010140419]	[0.18932447582483292, 0.12675507739186287]			[-0.4025764800608158, -0.10847644880414009]	[0.1826024428009987, 0.23030183836817741]		[-0.03232307732105255, 0.2846616096794605]		[0.269462525844574, 0.5469565540552139]	[-0.2667793370783329, 0.20601604133844376]	[0.5570349358022213, 0.18026715144515038]
08 11 15 1 13 30.0000000		[-0.1293911710381508, -0.02015356346964836]		[-0.011858001351356506, 0.33131464198231697]	[-0.09958169236779213, -0.3176221027970314]			[-0.13018730655312538, -0.387064415961504]	[-0.166193138808012, 0.40359416604042053]		[0.13042397424578667, -0.37226245924830437]		[0.1724955029785633, -0.05572443827986717]	[0.07723303139209747, 0.19166943430900574]	[0.06059028580784798, -0.07089493796229362]
08 11 15 1 14 0.0000000		[0.11586643010377884, 0.4184897132217884]		[-0.16824591159820557, -0.04613161459565163]	[-0.7918779738247395, -0.8088441789150238]			[-0.2330755889415741, -0.47694724798202515]	[0.18170017004013062, 0.3755972310900688]		[-0.042296115309000015, 0.06928636878728867]		[0.2741515226662159, 0.29831379279494286]	[-0.11251044273376465, 0.284154012799263]	[0.10456918179988861, 0.190778236836195]
08 11 15 1 14 30.0000000		[0.06121651828289032, 0.14493494853377342]		[-0.17117558047175407, -0.029723841696977615]	[-0.11897425353527069, -0.10046125948429108]			[-0.08792966604232788, -0.5816925317049026]	[0.06957155466079712, -0.09654975682497025]		[0.07010463252663612, 0.09714382514357567]		[0.004172146320343018, 0.1613389104604721]	[-0.038369908928871155, 0.7545628771185875]	[0.10750718414783478, -0.46541953831911087]
08 11 15 1 15 0.0000000		[-0.11815126985311508, 0.2805395759642124]		[0.13022631034255028, 0.07988486438989639]	[-0.07100239396095276, -0.0726010650396347]			[0.15063786506652832, -0.07946022227406502]	[-0.18553947657346725, 0.11541156098246574]		[-0.3573627732694149, -0.2724314145743847]		[-0.3273988366127014, 0.5133249312639236]	[-0.20684264600276947, 0.5855180658400059]	[0.3453943319618702, 0.42498552799224854]
08 11 15 1 15 30.0000000		[0.17772020399570465, 0.3905969187617302]		[0.0956672951579094, 0.37683964520692825]	[-0.663277767598629, -0.27128275856375694]			[-0.024583466351032257, -0.28743477165699005]	[-0.000849112868309021, 0.23615997284650803]		[-0.4073282591998577, 0.13448825851082802]		[0.06323954835534096, -0.10540229827165604]	[0.07166381925344467, -0.2523810639977455]	[0.02696278691291809, 0.03686383366584778]
08 11 15 1 16 0.0000000		[0.1786442995071411, 0.3753770440816879]		[0.1444351002573967, -0.0020192712545394897]	[-0.4006948582828045, 0.3054729625582695]			[0.13958879187703133, -0.5323350951075554]	[0.06934627518057823, 0.14423741772770882]		[0.0877077467739582, -0.21128765866160393]		[0.8368332497775555, 0.45427223667502403]	[0.2153773494064808, -0.04557806998491287]	[0.4340179078280926, 0.634786706417799]
08 11 15 1 16 30.0000000		[0.3100816160440445, -0.1591409482061863]		[-0.1816561482846737, -0.07798999175429344]	[-0.14243873208761215, 0.20833101868629456]			[0.3211342804133892, -0.42322536930441856]	[0.09507595375180244, 0.6476426459848881]		[0.2655021362006664, -0.01878158375620842]		[0.3757353648543358, 1.006127443164587]	[0.10028532147407532, 0.3797422721982002]	[0.3986138068139553, -0.017658915370702744]
08 11 15 1 17 0.0000000		[0.03486093133687973, 0.2918001152575016]		[0.07118921726942062, 0.0018207840621471405]	[-0.6760059222579002, -0.3571191839873791]			[0.46035898476839066, -0.274207703769207]	[-0.05648583173751831, -0.46548235416412354]		[0.03888600319623947, 0.27552108094096184]		[0.44905316829681396, -0.1767491064965725]	[0.10242674127221107, -0.12231545150279999]	[0.17565679177641869, 0.4229590706527233]
08 11 15 1 17 30.0000000		[0.09338071942329407, 0.572758536785841]		[-0.14870186150074005, 0.3995227888226509]	[-0.49597205594182014, -0.4262486882507801]			[0.31289032101631165, 0.4908393397927284]	[0.3618130534887314, 0.9562872387468815]		[0.21497732773423195, -0.11810281500220299]		[0.08478803932666779, -0.3639894649386406]	[0.1715194620192051, -0.03954048454761505]	[0.09024019911885262, -0.032682694494724274]
08 11 15 1 18 0.0000000		[-0.30946604534983635, 0.3390123061835766]		[0.18774612247943878, -0.2547374479472637]	[0.31248515099287033, 0.3254517763853073]			[0.3448706567287445, 0.1508283019065857]	[0.25211356580257416, 0.4199512265622616]		[0.15545490011572838, -0.46162619814276695]		[-0.03679070249199867, 0.45840080827474594]	[0.284016165882349, 0.1937006451189518]	[0.2916192151606083, 0.17313052341341972]
08 11 15 1 18 30.0000000		[-0.05402947962284088, -0.2349875457584858]		[-0.06597637757658958, -0.15821795165538788]	[-0.3638485558331013, -0.18411633372306824]			[-0.031098607927560806, 0.06464941799640656]	[-0.43082424253225327, 0.3465468995273113]		[-0.18494363501667976, -0.053769756108522415]		[0.07544321939349174, 0.05042224004864693]	[0.18490055203437805, 0.20832150056958199]	[-0.24106425791978836, 0.11266301199793816]
08 11 15 1 19 0.0000000		[-0.04286448284983635, 0.10601282492280006]		[0.15976183488965034, -0.0658286102116108]	[-0.523888036608696, 0.3291001208126545]			[0.3962465785443783, 0.21862035989761353]	[0.287795327603817, 0.12976781651377678]		[-0.3252735696732998, -0.227875467389822]		[0.09913645312190056, 0.7307095117866993]	[-0.02725280448794365, -0.29543283581733704]	[-0.17528506368398666, -0.5594023801386356]
08 11 15 1 19 30.0000000		[-0.4123705327510834, 0.49668947234749794]		[-0.07854685187339783, 0.2192601077258587]	[-0.2738283798098564, 0.1563088484108448]			[0.08138579875230789, -0.4887186661362648]	[0.6892801932990551, -0.6403876058757305]		[0.1327936016023159, -0.34269190579652786]		[-0.2407190538942814, 0.18498793989419937]	[-0.27314911037683487, -0.17720729857683182]	[-0.3702372871339321, -0.5630218870937824]
08 11 15 1 20 0.0000000		[-0.03907805308699608, 0.16374312713742256]		[0.040456268936395645, 0.11482872813940048]	[0.059557557106018066, 0.3185368664562702]			[-0.47049838677048683, -1.1056342013180256]	[-0.2749463804066181, 1.0201739817857742]		[0.07946055009961128, 0.10601752623915672]		[0.06309588626027107, 0.15055807679891586]	[-0.4785059355199337, -0.28375501558184624]	[0.3628277964890003, 0.0899946577847004]
08 11 15 1 20 30.0000000		[-0.2244870290160179, 0.08916730806231499]		[-0.2750653438270092, -0.06707222014665604]	[-0.3774329423904419, 0.437336977571249]			[-0.06351406127214432, -0.5943336114287376]	[-0.17571447044610977, -1.2231814414262772]		[0.1399235613644123, 0.40065497159957886]		[-0.40800947323441505, -0.7140711843967438]	[-0.03748652711510658, -0.9023368805646896]	[0.05592991039156914, -0.0814519077539444]
08 11 15 1 21 0.0000000		[-0.02274134010076523, -0.021328039467334747]		[0.07559537887573242, -0.35127607733011246]	[-0.11003385484218597, 0.7461682856082916]			[0.1691904179751873, -0.0008206814527511597]	[0.4086865447461605, 0.21209882199764252]		[-0.0016420930624008179, 0.21157899126410484]		[-0.43179750442504883, -0.9364113658666611]	[0.5238732509315014, 0.39525478705763817]	[-0.015646040439605713, -0.004297439008951187]
08 11 15 1 21 30.0000000		[-0.15151793509721756, 0.12703491374850273]		[-0.14613863453269005, 0.5587139762938023]	[0.006949152797460556, 0.06255091354250908]			[-0.2135983631014824, 0.29898619651794434]	[0.19082391262054443, -0.41352180764079094]		[0.6394674889743328, 0.172580748796463]		[0.5880282819271088, 0.00040903687477111816]	[-0.08084196597337723, 0.05333982780575752]	[0.2748994268476963, -0.29495590925216675]
08 11 15 1 22 0.0000000		[-0.08179285377264023, 0.19818180799484253]		[0.22931955754756927, 0.49991055205464363]	[-0.24354040995240211, -0.4567617066204548]			[0.21798283979296684, -0.003109399229288101]	[-0.21252882853150368, 0.10131006315350533]		[-0.1098153255879879, 0.6129239834845066]		[-0.1818627454340458, -0.2634051442146301]	[0.4310041628777981, -0.7006506770849228]	[0.10019173100590706, 0.10229073837399483]
08 11 15 1 22 30.0000000		[-0.27588285505771637, 0.1245875358581543]		[0.22849170118570328, 0.013559680432081223]	[0.29859593138098717, 0.3585110120475292]			[0.051722172647714615, 0.11426682770252228]	[-0.3707834556698799, 0.3556606099009514]		[-0.33307328447699547, 0.22595147415995598]		[-0.03053722158074379, -0.024103373289108276]	[0.09690568596124649, 0.5739153251051903]	[0.1123071201145649, 0.47298047691583633]
08 11 15 1 23 0.0000000		[-0.020745113492012024, 0.5323253683745861]		[-0.08418849483132362, 0.03397367522120476]	[0.5695191659033298, -0.12163205817341805]			[-0.29085393249988556, 0.2537291385233402]	[-0.43985285237431526, -0.5175321139395237]		[-0.2416340745985508, 0.2313043810427189]		[0.36704574152827263, 0.2154955118894577]	[-0.13319791108369827, 0.27993135526776314]	[0.14995862171053886, 0.28278229758143425]
08 11 15 1 23 30.0000000		[0.019430696964263916, 0.056180182844400406]		[0.1094120591878891, 0.07482544332742691]	[-0.08763265982270241, 0.2850778214633465]			[-0.13022013381123543, 0.14948412775993347]	[-0.3380294553935528, 0.7568539716303349]		[-0.4742125980556011, 0.5118422508239746]		[-0.5012211352586746, 0.41323062404990196]	[-0.04713102802634239, 0.2907119058072567]	[-0.009069573134183884, -0.22377554699778557]
08 11 15 1 24 0.0000000		[-0.022748813033103943, 0.0005671307444572449]		[0.0959884263575077, -0.10215955600142479]	[0.5962696000933647, 0.6141944266855717]			[-0.4482523426413536, 0.7267532758414745]	[0.047816209495067596, -1.047536313533783]		[0.05096345767378807, 0.226011011749506]		[-0.39802731573581696, -0.06931416690349579]	[0.24268042668700218, 0.4982002303004265]	[-0.1862846277654171, -0.014692481607198715]
08 11 15 1 24 30.0000000		[0.118714839220047, 0.2767694517970085]		[-0.36662956327199936, 0.06040928140282631]	[0.5206948593258858, -0.10100607201457024]			[-0.19848866015672684, 0.10813799500465393]	[0.09288529679179192, 0.08901521191000938]		[-0.19466819986701012, 0.36553917452692986]		[0.01986921951174736, -0.11164628341794014]	[0.09762305021286011, 0.5428593270480633]	[-0.02304581180214882, -0.46449171379208565]
08 11 15 1 25 0.0000000		[0.0257926806807518, 0.00569697842001915]		[0.08601176738739014, -0.030136507004499435]	[0.08458266034722328, -0.12954583391547203]			[0.08668266981840134, -0.3605409562587738]	[0.1909637302160263, -0.5638578198850155]		[-0.08225630223751068, 0.19768843427300453]		[0.22787151858210564, -0.3661276064813137]	[0.4401630125939846, 0.556638777256012]	[-0.2049359269440174, 0.02045987918972969]
08 11 15 1 25 30.0000000		[-0.2378561533987522, -0.036106303334236145]		[0.24826860800385475, -0.06837664917111397]	[-0.09041182696819305, -0.1911749318242073]			[-0.02374986931681633, 0.5594160221517086]	[0.08406548202037811, 0.08017069101333618]		[0.07852280512452126, -0.1821214146912098]		[-0.21779416128993034, -0.11755763739347458]	[-0.20325572043657303, 0.10079291090369225]	[0.28804561123251915, 0.23059875145554543]
08 11 15 1 26 0.0000000		[0.09842920303344727, 0.03543882444500923]		[0.27570750564336777, 0.1599721871316433]	[0.5839867703616619, 0.8172997124493122]			[0.0262262225151062, 0.661296371370554]	[0.13767006248235703, 0.012876760214567184]		[0.005344990640878677, 0.05166397616267204]		[-0.24971423670649529, 0.4961617514491081]	[0.7191029079258442, -0.024739008396863937]	[0.0641336627304554, -0.14964304119348526]
08 11 15 1 26 30.0000000		[0.20794234052300453, 0.2100617103278637]		[-0.20060348510742188, 0.06583025306463242]	[-0.21076106652617455, -0.5889828614890575]			[0.2033575475215912, 0.7484029829502106]	[0.2496846802532673, -0.42954276874661446]		[-0.04235495626926422, -0.029228199273347855]		[0.21694515645503998, 0.6881459727883339]	[-0.1882498860359192, 0.12318412214517593]	[-0.0921485386788845, -0.0968916118144989]
08 11 15 1 27 0.0000000		[-0.025886595249176025, 0.06783094629645348]		[-0.10546309128403664, -0.07392372936010361]	[0.2565951943397522, 0.2741786725819111]			[-0.14506130293011665, 0.5945068448781967]	[-0.3220282457768917, -0.048474524170160294]		[-0.3048805929720402, -0.09658955782651901]		[0.021876882761716843, 0.8717836998403072]	[-0.20419294387102127, -0.40116003528237343]	[-0.13810641691088676, -0.20939278975129128]
08 11 15 1 27 30.0000000		[0.21921955794095993, -0.17665185406804085]		[-0.18564803898334503, 0.007395301014184952]	[0.2456175796687603, 0.42131930217146873]			[-0.5889796987175941, -0.12650315463542938]	[-0.6412030309438705, -0.48947642371058464]		[-0.3969617672264576, -0.2734655477106571]		[-0.2808101549744606, 0.616443682461977]	[-0.2607293501496315, -1.2093386463820934]	[-0.23834959790110588, -0.03273649886250496]
08 11 15 1 28 0.0000000		[-0.02689138427376747, -0.010572798550128937]		[0.017953284084796906, -0.19180895388126373]	[0.07512759789824486, 0.0003345571458339691]			[-0.3252815008163452, 0.31907644122838974]	[-0.09914463385939598, 0.4344630688428879]		[-0.09367404878139496, -0.1809120811522007]		[1.1509670615196228, 0.7823723182082176]	[-0.12616759538650513, -0.9754473492503166]	[-0.13966506347060204, -0.07537229731678963]
08 11 15 1 28 30.0000000		[-0.03589000552892685, -0.11719747260212898]		[-0.06918130815029144, 0.2827805280685425]	[0.4318150244653225, 0.29510629549622536]			[-0.6339298821985722, 0.48029808700084686]	[-0.38642675429582596, -0.832064513117075]		[-0.0433439202606678, -0.6665213964879513]		[24399587.321369078, 24402034.59187278]	[-0.1868123672902584, -0.5747698098421097]	[-0.0012216530740261078, -0.18434184417128563]
08 11 15 1 29 0.0000000		[-0.3842899017035961, -0.26507657021284103]		[0.20834293588995934, -0.21034156531095505]	[0.09266980737447739, 0.1506718024611473]			[-0.4654335640370846, -0.24248971045017242]	[-0.37677668780088425, 0.3220270574092865]		[-0.20302843675017357, -0.2568846233189106]			[0.19352374598383904, -0.14068927243351936]	[0.31163593754172325, -0.5773827694356441]
08 11 15 1 29 30.0000000		[0.21756967902183533, -0.22550272941589355]		[-0.1343197114765644, 0.009142640978097916]	[0.46687228232622147, 0.0314248688519001]			[0.028986040502786636, 0.12654679268598557]	[-0.1775883510708809, -1.1208010576665401]		[0.041359614580869675, -0.03376806899905205]			[-0.23374302312731743, -0.16068609803915024]	[0.14753494784235954, -0.04611585661768913]
08 11 15 1 30 0.0000000		[0.2697053514420986, -0.08554274588823318]		[-0.052803102880716324, 0.21954477578401566]	[0.32232438400387764, 0.5463364869356155]			[-0.3830766826868057, -0.03905155882239342]	[0.049292802810668945, 0.4431590922176838]		[-0.24907445907592773, 0.02020064741373062]			[0.04700813442468643, 0.11026044562458992]	[0.04234510660171509, -0.15427110716700554]
08 11 15 1 30 30.0000000		[0.11664340272545815, 0.2183864526450634]		[-0.011707339435815811, -0.4833829216659069]	[0.5352511182427406, 0.2667906582355499]			[-0.493642944842577, -0.1780763752758503]	[-0.2746650464832783, -1.2046404778957367]		[-0.0901419147849083, 0.20867743715643883]			[0.2547665722668171, 0.2587382309138775]	[0.3790164478123188, -0.12122964859008789]
08 11 15 1 31 0.0000000		[-0.0015200674533843994, -0.47595905512571335]		[0.22747647017240524, -0.2153301015496254]	[0.14847248047590256, -0.5289451964199543]			[-0.35641784965991974, -0.3198740743100643]	[-0.17420729622244835, 0.18120648339390755]		[0.22940350696444511, 0.20501575246453285]			[-0.8274662122130394, -0.24145546928048134]	[-0.01643357053399086, -0.4199831821024418]
08 11 15 1 31 30.0000000		[-0.5180474929511547, -0.44781123474240303]		[-0.24308354035019875, 0.07613208889961243]	[0.3804073631763458, 0.07147397473454475]			[-0.3462755084037781, -1.0444915816187859]	[-0.010747596621513367, -1.2238935641944408]		[0.038983169943094254, -0.002663690596818924]			[-0.03568992763757706, -0.6852928437292576]	[0.03036252036690712, 0.5672483742237091]
08 11 15 1 32 0.0000000		[-0.13674180582165718, 0.13949128612875938]		[-0.0035573914647102356, 0.13125861808657646]	[0.2075611986219883, 0.2594549283385277]			[0.20254658162593842, -0.5834078080952168]	[-0.5350670889019966, -0.25412167608737946]		[0.1700424663722515, 0.39289479330182076]			[-0.39790336042642593, -0.6360777541995049]	[-0.20107830688357353, -0.09369990602135658]
08 11 15 1 32 30.0000000		[-0.1033700630068779, 0.07926994189620018]		[0.2410685233771801, 0.3184456080198288]	[-0.13824966177344322, -0.24279994890093803]			[-0.1380271352827549, -0.47441565990448]	[-0.0487629696726799, 0.029570400714874268]		[-0.1683638133108616, -0.14878423884510994]			[-0.21322304382920265, -0.30328547209501266]	[0.3880690559744835, 0.029251784086227417]
08 11 15 1 33 0.0000000		[0.13023237138986588, -0.07277019321918488]		[-0.24167614430189133, -0.004368837922811508]	[-0.16607268154621124, -0.09300960227847099]			[-0.19784212112426758, 0.05018991604447365]	[-0.47854116559028625, 0.3678804114460945]		[-0.2357248030602932, 0.400645449757576]			[-0.617509625852108, -0.4403477609157562]	[0.13114821165800095, -0.08922600373625755]
08 11 15 1 33 30.0000000		[0.05283523350954056, -0.06017684563994408]		[-0.04463060200214386, 0.28223585709929466]	[0.1902456283569336, 0.3533632829785347]			[0.24300608783960342, -0.4014607034623623]	[-0.319566510617733, -0.27774811908602715]		[0.07519242540001869, 0.4194348603487015]			[0.018424686044454575, 0.4540953151881695]	[-0.1182936243712902, -0.33806237205863]
08 11 15 1 34 0.0000000		[-0.00388958677649498, -0.259747214615345]		[0.033353712409734726, 0.20986052975058556]	[0.1058339849114418, -0.1686420999467373]			[0.04373205453157425, -0.8123762868344784]	[-0.23598869144916534, 0.09125128760933876]		[-0.0959954559803009, -0.26991890743374825]			[0.2550436332821846, -0.07226095348596573]	[-0.2555888183414936, -0.3071267046034336]
08 11 15 1 34 30.0000000		[0.04239401966333389, -0.2548343911767006]		[0.3226284496486187, 0.2625107727944851]	[0.059449367225170135, -0.03107842430472374]			[0.3143039457499981, -0.43620747327804565]	[-0.08157600462436676, -0.16741841658949852]		[-0.14111224189400673, -0.3536490686237812]			[-0.03935917094349861, -0.348613902926445]	[0.01644851639866829, -0.04482324793934822]
08 11 15 1 35 0.0000000		[0.227754607796669, -0.32758864015340805]		[-0.04217708110809326, 0.29521777480840683]	[0.13250663504004478, 0.45569274574518204]			[0.376333873718977, -0.0902164950966835]	[0.026044104248285294, 0.5569746568799019]		[0.19462627544999123, -0.3275191932916641]			[-0.052705686539411545, -0.6395560055971146]	[-0.021359365433454514, -0.582583848387003]
08 11 15 1 35 30.0000000		[-0.06347855180501938, -0.5342204608023167]		[-0.02705695852637291, -0.20950603485107422]	[0.2879960797727108, 0.5664561949670315]			[-0.042528048157691956, -0.19851632416248322]	[-0.3401802331209183, -0.41096195951104164]		[-0.21384301409125328, -0.25684797018766403]			[-0.2676846459507942, -1.1284191124141216]	[-0.09717481955885887, -0.9932727478444576]
08 11 15 1 36 0.0000000		[0.35751998052001, -0.21573859080672264]		[0.03736396133899689, -0.31889040023088455]	[0.09076152741909027, -0.10967214033007622]			[-0.05225282534956932, -0.4293314591050148]	[-0.1533103697001934, -0.19856370240449905]		[0.03374403342604637, -0.4200091101229191]			[0.2758987359702587, -1.041035171598196]	[-0.03661484271287918, -0.26531123742461205]
08 11 15 1 36 30.0000000		[-0.10732557624578476, 0.017477069050073624]		[-0.31091591343283653, 0.21004509925842285]	[0.18752961605787277, -0.16049204394221306]			[0.19485250487923622, 0.08842919766902924]	[-0.2657378390431404, -0.35076436400413513]		[0.3762362040579319, -0.06516585871577263]			[0.252747755497694, -0.6868569031357765]	[-0.5576000325381756, -0.20944232121109962]
08 11 15 1 37 0.0000000		[0.25460460036993027, -0.08655278012156487]		[-0.03731847554445267, -0.03048240765929222]	[-0.25287309661507607, -0.44104448333382607]			[-0.6052908450365067, -0.19045305997133255]	[0.6332141719758511, 0.4095207266509533]		[0.12391075119376183, 0.46473290771245956]			[-0.13474808260798454, -0.6581281572580338]	[0.11012368276715279, -0.47914041951298714]
08 11 15 1 37 30.0000000		[-0.08677857369184494, -0.367721538990736]		[-0.3355459198355675, 0.18139038607478142]	[0.5213547311723232, 0.590051393955946]			[0.5575963109731674, -0.378759004175663]	[-0.05891634523868561, -0.12936587631702423]		[-0.05265539512038231, 0.03025556355714798]			[-0.04434758052229881, -0.3702518530189991]	[0.0060968175530433655, -0.08623705059289932]
08 11 15 1 38 0.0000000		[0.12740501016378403, -0.2416280172765255]		[-0.1048026829957962, 0.04232582822442055]	[0.3899426609277725, 0.6086405813694]			[0.08524623513221741, -0.6388641372323036]	[0.1416378617286682, 0.04337456077337265]		[-0.11608458310365677, 0.04961005225777626]			[-0.28625673055648804, -1.0079963132739067]	[0.18035392090678215, -0.269020888954401]
08 11 15 1 38 30.0000000		[-0.04734022542834282, -0.34253182634711266]		[-0.3594536557793617, -0.5955271609127522]	[0.35502296686172485, -0.2117079347372055]			[0.33519480377435684, -0.23243821412324905]	[-0.17744610831141472, 0.198924969881773]		[0.14328553155064583, -0.0901273600757122]			[-0.3734084330499172, -0.3377531170845032]	[-0.08117382600903511, -0.16065551713109016]
08 11 15 1 39 0.0000000		[0.3544018529355526, 0.038868676871061325]		[-0.4725823402404785, -0.12827112898230553]	[-0.23676970601081848, -0.005746070295572281]			[-0.32906385511159897, -0.7199885919690132]	[-0.47552822530269623, 0.38410771265625954]		[-0.04094835743308067, -0.2416742891073227]			[0.09707148373126984, 0.24167420342564583]	[-0.09485423192381859, -0.1912176050245762]
08 11 15 1 39 30.0000000		[-0.06366775929927826, -0.021980181336402893]		[0.03333466872572899, -0.010581515729427338]	[0.23189068585634232, -0.38539907336235046]			[0.05309487506747246, -0.12510667741298676]	[0.5849106982350349, 0.3793088346719742]		[0.2520270235836506, 0.02047804743051529]			[0.2829533852636814, 0.4217820130288601]	[-0.05094130337238312, -0.08644548431038857]
08 11 15 1 40 0.0000000		[-0.3864855244755745, -0.10932568460702896]		[-0.038202445954084396, -0.476527102291584]	[-0.2424846738576889, -0.7159926071763039]			[0.0559057779610157, -0.20994498953223228]	[0.06750226765871048, 0.17591596394777298]		[-0.05500561371445656, 0.1892719306051731]			[0.6458905823528767, -0.3353755697607994]	[-0.11032828316092491, -0.22920988500118256]
08 11 15 1 40 30.0000000		[-0.4403728060424328, -0.3822811171412468]		[0.0915863886475563, -0.3134826272726059]	[-0.08293074369430542, -0.020336300134658813]			[-0.03726620972156525, -0.4845704399049282]	[0.07330549135804176, 0.647668145596981]		[0.0005823783576488495, -0.06569067016243935]			[0.09494079276919365, -0.06018640100955963]	[-0.3569719232618809, 0.061868634074926376]	[-0.3070072829723358, 0.024170339107513428]
08 11 15 1 41 0.0000000		[0.029491961002349854, -0.11305921897292137]		[-0.13007954508066177, -0.29915615916252136]	[-0.6067376881837845, 0.3141523040831089]			[0.4674469381570816, -0.24657591804862022]	[0.5143163278698921, 0.0595100037753582]		[0.032289739698171616, 0.3113921955227852]			[0.19656142219901085, -0.3169117718935013]	[0.2651677578687668, 0.16629566997289658]	[-0.1392056606709957, 0.09257197752594948]
08 11 15 1 41 30.0000000		[0.2348375804722309, 0.02824362739920616]		[0.18890493363142014, -0.6544796153903008]	[-0.12458659708499908, 0.9578841626644135]			[0.0015527382493019104, -0.897282037883997]	[-0.03737679496407509, -0.29596206918358803]		[0.30486736074090004, 0.13874462246894836]			[0.8527184389531612, 0.1326046586036682]	[0.1988186351954937, 0.19936107471585274]	[0.12744566798210144, -0.09368375316262245]
08 11 15 1 42 0.0000000		[-0.02656443417072296, 0.04488888382911682]		[-0.2510710246860981, 0.047276757657527924]	[-0.1510823741555214, 0.2756817191839218]			[0.03400462120771408, -0.8972506485879421]	[0.40594927594065666, 0.31406180933117867]		[-0.016136284917593002, 0.049368951469659805]			[0.01381373405456543, -0.5491192042827606]	[-0.12413423880934715, -0.15578430891036987]	[0.16871357336640358, 0.2190706580877304]
08 11 15 1 42 30.0000000		[0.009872488677501678, -0.20479943975806236]		[-0.04518653452396393, 0.13326147943735123]	[0.282062403857708, 0.585492517799139]			[0.32994405925273895, -1.2217450514435768]	[-0.008344896137714386, -0.6884137317538261]		[0.04293805733323097, -0.3478377126157284]			[-0.3330489434301853, -0.226183470338583]	[0.12016438320279121, 0.29479753598570824]	[-0.31582504138350487, -0.8612687550485134]
08 11 15 1 43 0.0000000		[-0.03608061745762825, 0.12736259028315544]		[-0.07291468605399132, -0.39880189672112465]	[-0.1690818965435028, 0.631997138261795]			[0.05288292467594147, -0.7025800496339798]	[-0.2958831489086151, 1.256342675536871]		[-0.11717856302857399, -0.5378506369888783]			[0.6274446472525597, 0.8149889037013054]	[-0.19874626398086548, 0.31608353182673454]	[0.11868742480874062, -0.1438099704682827]
08 11 15 1 43 30.0000000		[-0.12372925132513046, -0.09211191162467003]		[0.15870631486177444, 0.10179122164845467]	[0.13736126944422722, 0.34240762516856194]			[0.24699560180306435, 0.08031828701496124]	[-0.08214022219181061, 0.19535112008452415]		[0.07993244379758835, 0.010295253247022629]			[-0.4781954810023308, 0.038022469729185104]	[-0.011566493660211563, -0.049573030322790146]	[-0.5071257911622524, -0.13571611791849136]
08 11 15 1 44 0.0000000		[0.16764186322689056, -0.13547151163220406]		[-0.3458379656076431, -0.0343664214015007]	[0.5838276594877243, 0.28430313989520073]			[-0.06356913968920708, -0.029047604650259018]	[-0.6016719378530979, 0.08906486630439758]		[-0.24528812244534492, 0.05808641389012337]			[-0.5274771116673946, -0.7949507907032967]	[-0.012671079486608505, 0.11476926878094673]	[0.03450486436486244, -0.17800875380635262]
08 11 15 1 44 30.0000000		[-0.021832972764968872, 0.0003768615424633026]		[0.015004362910985947, -0.03195638209581375]	[-0.27513863146305084, 0.2868170104920864]			[-0.2254614233970642, -0.4332858845591545]	[0.4145638383924961, 0.04135403409600258]		[-0.1851717047393322, -0.11353297159075737]			[0.24324212968349457, -0.22784270346164703]	[-0.05959020182490349, 0.056237075477838516]	[0.15057997778058052, 0.11796708032488823]
08 11 15 1 45 0.0000000		[0.19291647523641586, 0.03807969018816948]		[-0.05751504749059677, 0.3824046440422535]	[-0.06809554621577263, 0.8518010824918747]			[-0.00895208865404129, 0.4029396288096905]	[-0.2419304996728897, 0.10277502238750458]		[-0.21810034289956093, -0.19430841132998466]			[-0.48545487225055695, -0.30410823971033096]	[-0.3079249896109104, 0.05708720162510872]	[0.45699069648981094, 0.6465880833566189]
08 11 15 1 45 30.0000000		[0.006692357361316681, 0.07587748393416405]		[-0.19061489403247833, -0.2290136143565178]	[0.2661968767642975, -0.06362805515527725]			[0.7446129471063614, 0.7225834280252457]	[0.10137372463941574, 0.5058294199407101]		[0.03212737292051315, -0.04119487106800079]			[0.07632644101977348, 0.1353001557290554]	[0.04468227177858353, 0.26212896034121513]	[0.23606961593031883, 0.1409771591424942]
08 11 15 1 46 0.0000000		[-0.007290638983249664, 0.27603403478860855]		[0.3948962017893791, 0.5573091022670269]	[-0.5112008675932884, -0.32995572686195374]			[0.1273694708943367, -0.47788678109645844]	[-0.1947505921125412, -0.5892831683158875]		[-0.15631958469748497, -0.37501607835292816]			[0.2945055365562439, 0.3501935079693794]	[-0.09054418280720711, -0.1966981627047062]	[-0.02382798120379448, 0.17114202678203583]
08 11 15 1 46 30.0000000		[-0.2591527998447418, 0.0045280493795871735]		[0.26160626113414764, 0.3848707564175129]	[-0.3201196789741516, -0.16783935204148293]			[0.17239215970039368, 0.1842070035636425]	[-0.2238801047205925, -0.28406403213739395]		[-0.042457420378923416, -0.031216394156217575]			[0.6520759426057339, 0.019611455500125885]	[-0.03764182701706886, -0.6443340294063091]	[23763868.67519199, 23765407.51915321]
08 11 15 1 47 0.0000000		[0.07453744113445282, 0.060653749853372574]		[0.07726272195577621, 0.30473750084638596]	[-0.39772501587867737, -0.37693407014012337]			[-0.16508550941944122, -0.3571961000561714]	[0.03623650595545769, 0.09840114787220955]		[0.11958778649568558, 0.26246439665555954]			[0.12004837766289711, 0.22754494100809097]	[-0.07423967495560646, -0.19352908059954643]
08 11 15 1 47 30.0000000		[-0.07100143656134605, 0.153419341892004]		[-0.1883273459970951, 0.16913510859012604]	[-0.03886045515537262, 0.20686167106032372]			[0.08493459969758987, 0.02835911139845848]	[-0.02503897249698639, -0.5945745147764683]		[0.005736488848924637, -0.5403453819453716]			[0.3118106760084629, 0.1667836345732212]	[-0.257496003061533, 0.25010328367352486]
08 11 15 1 48 0.0000000		[-0.19217514246702194, -0.15522471815347672]		[-0.512356486171484, 0.23435844108462334]	[-0.0776548832654953, 0.376019012182951]			[-0.019601017236709595, 0.05349084734916687]	[-0.3995341919362545, -0.5231080912053585]		[0.1406775340437889, -0.0354604609310627]			[0.20401600003242493, -0.09806297346949577]	[0.06373097002506256, 0.19646413624286652]
08 11 15 1 48 30.0000000		[-0.1199452169239521, -0.07548955455422401]		[-0.25962303578853607, 0.3620164357125759]	[0.1987222395837307, -0.28933362290263176]			[0.2822809927165508, 0.04993966966867447]	[-0.06655263155698776, -0.566857535392046]		[-0.020655449479818344, -0.5143449977040291]			[-0.9962899498641491, -0.10882969573140144]	[-0.303100299090147, 0.12982632219791412]
08 11 15 1 49 0.0000000		[0.009956665337085724, 0.15058772638440132]		[0.21372712031006813, 0.053021855652332306]	[-0.16879014670848846, 0.8895377479493618]			[0.17458470910787582, 0.5566345229744911]	[-0.36388498917222023, -0.5335314683616161]		[0.18759168311953545, -0.27802589163184166]			[-0.06340085342526436, 0.7632687911391258]	[-0.13451971486210823, 0.09276117011904716]
08 11 15 1 49 30.0000000		[-0.032586898654699326, -0.23596122115850449]		[0.12735547125339508, 0.46760137379169464]	[-0.06803510710597038, 0.3888338766992092]			[-0.043441955000162125, -0.23620975017547607]	[0.15991799160838127, -0.5192692056298256]		[-0.39414461329579353, 0.096654262393713]			[0.137475423514843, -0.5429166704416275]	[-0.188700083643198, -0.35327552631497383]
08 11 15 1 50 0.0000000		[-0.28611718118190765, -0.09260855987668037]		[-0.01644251123070717, 0.5090219341218472]	[0.2668779753148556, -0.0026989728212356567]			[0.3690163418650627, -0.6042626649141312]	[0.04685200750827789, -0.4947604797780514]		[0.03778001666069031, -0.01783120632171631]			[-0.4712621867656708, 0.5812915675342083]	[0.22894570231437683, -0.6633262261748314]
08 11 15 1 50 30.0000000		[-0.01389569416642189, -0.04497824236750603]		[0.002312995493412018, 0.06912822648882866]	[-0.25287503749132156, 0.5168147124350071]			[-0.1509610004723072, 0.20674575492739677]	[0.21695526689291, 0.25939927250146866]		[-0.03367806598544121, -0.37253444641828537]			[0.05212019383907318, 0.27647582441568375]	[-0.17148620635271072, -0.4919411279261112]
08 11 15 1 51 0.0000000		[0.10186218842864037, 0.05357445403933525]		[0.10590817406773567, 0.005278129130601883]	[-0.22007691487669945, 0.8801944889128208]			[0.6929444186389446, 0.15129123628139496]	[0.28464941680431366, -0.7246385402977467]		[-0.44908754900097847, 0.1845349706709385]			[-0.13594380766153336, 0.7932517677545547]	[-0.06469318270683289, -0.12286900356411934]
08 11 15 1 51 30.0000000		[0.18396124243736267, -0.09081269800662994]		[-0.061942871659994125, -0.4615795537829399]	[-0.39966803789138794, 0.444272268563509]			[0.08130534365773201, -0.2684750035405159]	[0.37605731189250946, 0.3286355510354042]		[0.2786584310233593, 0.19587528333067894]			[0.2615569233894348, 0.44925713911652565]	[0.428303737193346, -0.1099608913064003]
08 11 15 1 52 0.0000000		[-0.4304267168045044, -0.06537413224577904]		[-0.06385548412799835, 0.42199816927313805]	[-0.23925067484378815, 0.4440007396042347]			[0.33858931064605713, 0.6159701198339462]	[0.0790652334690094, -0.2733295373618603]		[-0.10076234489679337, 0.20569046214222908]			[-0.3562960624694824, -0.3791308104991913]	[0.013288695365190506, -0.20532480999827385]
08 11 15 1 52 30.0000000		[0.04264035075902939, 0.1269124336540699]		[-0.1680016778409481, -0.004470564424991608]	[0.26819029077887535, 0.5934869982302189]			[-0.48231300711631775, 0.48814716190099716]	[-0.0522245392203331, 0.26030147448182106]		[0.13236954435706139, -0.02066415175795555]			[-0.19217262417078018, -0.2519112676382065]	[-0.3008446618914604, 0.04520026594400406]
08 11 15 1 53 0.0000000		[-0.03491920977830887, 0.2334575243294239]		[-0.01930568739771843, 0.34673766791820526]	[0.13942274451255798, 0.5747794136404991]			[0.41372859850525856, -0.566766757518053]	[-0.2704899273812771, -0.10068061947822571]		[-0.16547931358218193, -0.2071470282971859]			[0.13752911612391472, -0.14835026860237122]	[-0.19673950597643852, 0.4978572763502598]
08 11 15 1 53 30.0000000		[-0.04499503970146179, 0.1325853429734707]		[0.1092599406838417, -0.3830553852021694]	[0.24951238930225372, -0.523025318980217]			[-0.7620786689221859, 0.1925649270415306]	[-0.08255231007933617, -0.04952063038945198]		[-0.041775573045015335, -0.13643886521458626]			[-0.46541325002908707, -0.4507131278514862]	[0.09092513099312782, 0.08945627138018608]
08 11 15 1 53 59.9990000		[-0.016513343900442123, 0.06892306357622147]		[-0.42937834560871124, -0.6120438054203987]	[-0.24849571660161018, -0.3486940711736679]			[-0.7375357486307621, 0.20961661636829376]	[0.0026047006249427795, 0.5602339580655098]		[-0.2828686311841011, -0.08950462564826012]			[-0.42115074396133423, -1.067360494285822]	[-0.20729677006602287, 0.21525752171874046]
08 11 15 1 54 29.9990000		[-0.15216989815235138, 0.3310232535004616]		[0.1794317327439785, 0.2974878400564194]	[0.2056765966117382, -0.3938278444111347]			[0.21320244669914246, -0.12408280000090599]	[-0.02365809679031372, -0.2694629766047001]		[0.0037309490144252777, -0.009563487023115158]			[0.16676833108067513, -0.5635625347495079]	[-0.2072768770158291, -0.25992969051003456]
08 11 15 1 54 59.9990000		[-0.1012183204293251, 0.3695213012397289]		[-0.159016914665699, -0.33463000878691673]	[-0.2388710007071495, -1.0582501329481602]			[-0.16395901888608932, -0.1295759528875351]	[0.12109195441007614, -0.048995789140462875]		[-0.22690631821751595, 0.20826009288430214]			[0.28299980610609055, 0.3166341185569763]	[-0.2154669500887394, -0.39228181168437004]
08 11 15 1 55 29.9990000		[0.023619405925273895, 0.4290035180747509]		[-0.09404171258211136, 0.23440294712781906]	[-0.09256656467914581, -0.17227015271782875]			[0.043638262897729874, 0.5773027017712593]	[0.2852662764489651, -0.15530318021774292]		[0.09477406367659569, -0.08865135535597801]			[-0.6178657710552216, 0.9270013868808746]	[-0.10372054949402809, -0.2834475673735142]
08 11 15 1 55 59.9990000		[0.023385684937238693, 0.3749639205634594]		[-0.15266135707497597, -0.182626124471426]	[-0.10238040238618851, 0.0798826739192009]			[-0.3588269464671612, 0.06252926588058472]	[-0.07697466015815735, -0.11504552513360977]		[-0.22766141220927238, 0.31032325327396393]			[-0.05060587078332901, 0.28319231048226357]	[0.02826344221830368, -0.29662371054291725]
08 11 15 1 56 29.9990000		[-0.24103262647986412, 0.05538134649395943]		[-0.21606231853365898, 0.17358693480491638]	[-0.23482121527194977, -0.4323066286742687]			[0.19665496423840523, -0.17676106840372086]	[0.2080281749367714, -0.29989104717969894]		[1.2580305337905884e-05, 0.24213583394885063]			[-0.020592518150806427, 0.5695219300687313]	[0.0017846301198005676, 0.0936567448079586]
08 11 15 1 56 59.9990000		[-0.02872592955827713, 0.09843815490603447]		[-0.0850951187312603, 0.0020324476063251495]	[-0.023798950016498566, -0.042969122529029846]			[-0.5000289715826511, 0.5331297069787979]	[0.06471050530672073, -0.09699615091085434]		[-0.22228842973709106, 0.06968671455979347]			[0.5348423421382904, 0.44519030302762985]	[0.10595547035336494, -0.37498654797673225]
08 11 15 1 57 29.9990000		[-0.16308681294322014, 0.1883687563240528]		[-0.21882852166891098, -0.04809864982962608]	[0.10510644689202309, 0.18879259377717972]			[0.4584694467484951, -0.3761415332555771]	[-0.10844286903738976, 0.1407296545803547]		[-0.03815104439854622, 0.12276827543973923]			[0.7925141677260399, 0.08665382862091064]	[0.26957565173506737, -0.4344668984413147]
08 11 15 1 57 59.9990000		[-0.25198134407401085, -0.09530723467469215]		[0.11839931458234787, -0.6066050007939339]	[0.07864091917872429, 0.013536389917135239]			[-0.36355404183268547, -0.25507453829050064]	[0.22293005511164665, 0.17015781626105309]		[0.1000181995332241, 0.06250589713454247]			[0.3415074236690998, -0.16083109006285667]	[-0.29718638956546783, -0.49825431406497955]
08 11 15 1 58 29.9990000		[0.02359076961874962, 0.006565883755683899]		[0.2083156630396843, -0.4865887053310871]	[0.3455234616994858, 0.24801961705088615]			[-0.23478784039616585, 0.049110978841781616]	[0.13997041061520576, 0.61136095225811]		[0.2318563051521778, 0.1953430362045765]			[0.9813559837639332, -0.8714842349290848]	[-0.7619337998330593, -0.3867483027279377]
08 11 15 1 58 59.9990000		[0.0723033994436264, 0.060065723955631256]		[0.12954653799533844, 0.014057334512472153]	[0.2857624813914299, 0.13579336553812027]			[-0.41368861123919487, -0.33134858682751656]	[-0.7013737335801125, -0.01303902268409729]		[0.12434420362114906, 0.1973193697631359]			[0.018435116857290268, -0.232993982732296]	[-0.0017815269529819489, 0.020858462899923325]
08 11 15 1 59 29.9990000		[0.16455302387475967, -0.016989126801490784]		[-0.07066502422094345, -0.052402861416339874]	[-0.30364950373768806, 0.17655803263187408]			[0.36606984585523605, -0.36801379173994064]	[0.07012825086712837, 0.07907387986779213]		[0.036981601268053055, 0.34035320207476616]			[-0.023065917193889618, -0.6767848171293736]	[0.0005955509841442108, 0.06872271373867989]	[0.34260760992765427, -0.14981545507907867]
08 11 15 1 59 59.9990000		[-0.38624805212020874, -0.1278517171740532]		[-0.025764428079128265, 0.3017721101641655]	[-0.11064187064766884, 0.18863574042916298]			[-0.1706504486501217, 0.4844958856701851]	[0.22115657478570938, -0.31960247829556465]		[-0.06507467478513718, 0.042237620800733566]			[0.10470390319824219, -0.19788585975766182]	[0.17029889300465584, -0.09121142700314522]	[0.45443542301654816, 0.4162629097700119]
08 11 15 2 0 29.9990000		[-0.03108789771795273, 0.3311549425125122]		[0.05625804141163826, -0.05106743052601814]	[-0.06239743530750275, 0.04899213835597038]			[0.09400081634521484, 0.003817368298768997]	[0.2596861757338047, 0.17902551218867302]		[0.19603820517659187, -0.017613355070352554]			[-0.484760370105505, -0.41089652851223946]	[0.1014859527349472, -0.24112268909811974]	[-0.04286354407668114, 0.39538126811385155]
08 11 15 2 0 59.9990000		[-0.06020596623420715, -0.3331920653581619]		[-0.027825109660625458, -0.17475346475839615]	[-0.11745892837643623, 0.41691065952181816]			[0.007802888751029968, -0.16653086990118027]	[-0.5586422830820084, 0.2498731054365635]		[0.015131015330553055, 0.03409252688288689]			[-0.13301897421479225, -0.0014175735414028168]	[0.229584489017725, -0.14728451892733574]	[0.45172926038503647, 0.6640159599483013]
08 11 15 2 1 29.9990000		[0.02143314853310585, -0.20245684683322906]		[0.1708168052136898, -0.15512926504015923]	[-0.24414091929793358, -0.015456389635801315]			[0.0972837582230568, -0.19321204349398613]	[-0.06178685277700424, 0.3295392729341984]		[0.1902281828224659, -0.020696137100458145]			[-0.25403430312871933, 0.07090681046247482]	[-0.13775411993265152, 0.2065427452325821]	[0.11483268812298775, 0.40778667107224464]
08 11 15 2 1 59.9990000		[0.12879211455583572, 0.4206991344690323]		[-0.032768335193395615, 0.23349971696734428]	[-0.3136352077126503, -0.6401597000658512]			[0.06153697520494461, 0.09639106690883636]	[0.42186012119054794, 0.546501848846674]		[-0.16897067800164223, 0.10502571985125542]			[-0.1311832293868065, 0.6130976155400276]	[0.0113525390625, -0.011544045060873032]	[0.4234929718077183, 1.0277161784470081]
08 11 15 2 2 29.9990000		[-0.17788609117269516, 0.30088772997260094]		[-0.46606889739632607, -0.09728417918086052]	[-0.2494090460240841, -0.3202878013253212]			[-0.40196291357278824, -0.5046980753540993]	[0.5450199693441391, 0.18562783300876617]		[0.21598681434988976, 0.09172284975647926]			[0.1512019895017147, 0.2690655067563057]	[-0.1380869783461094, 0.10501864552497864]	[-0.13815313577651978, 0.27520931884646416]
08 11 15 2 2 59.9990000		[-0.022861048579216003, 0.20566605031490326]		[-0.2785094194114208, 0.002231258898973465]	[-0.3339921236038208, 0.36438949033617973]			[0.4585266299545765, -0.007958866655826569]	[0.3343658335506916, -0.17288387566804886]		[0.18292872235178947, 0.5934246741235256]			[0.5396558754146099, 0.2947655916213989]	[-0.1740586832165718, -0.10471327975392342]	[0.5832646749913692, 0.18648884072899818]
08 11 15 2 3 29.9990000		[-0.13845862075686455, 0.5402070693671703]		[-0.5348164811730385, -0.2255179062485695]	[0.06096091866493225, 0.3358204774558544]			[-0.003374911844730377, 0.13954554870724678]	[-0.4933958947658539, -0.11533855646848679]		[0.243331927806139, -0.07595423981547356]			[-0.024088364094495773, -0.08396487310528755]	[-0.3294077105820179, -0.35490497574210167]	[0.17416635528206825, 0.590247131884098]
08 11 15 2 3 59.9990000		[-0.07521755993366241, -0.21121598035097122]		[-0.17571115493774414, -0.06947247311472893]	[-0.08061935007572174, 0.11644672974944115]			[-0.6114492900669575, 0.6836849935352802]	[-0.48122309148311615, -0.4465459808707237]		[-0.061958376318216324, -0.3994614742696285]			[0.16569233313202858, -0.30562495067715645]	[-0.1733362413942814, 0.39616522938013077]	[0.23719900846481323, 0.011000987142324448]
08 11 15 2 4 29.9990000		[-0.24213896691799164, -0.007013697177171707]		[-0.08760629966855049, 0.37595558166503906]	[0.3076041266322136, -0.17011509463191032]			[-0.5928418338298798, 0.1169639304280281]	[0.9260722920298576, 0.32755571231245995]		[-0.053113196045160294, 0.0661838985979557]			[0.26055628806352615, 0.06504884362220764]	[-0.05037954822182655, 0.527077529579401]	[-0.4902869462966919, -0.20647737011313438]
08 11 15 2 4 59.9990000		[-0.2458556890487671, 0.1579299233853817]		[-0.24166316911578178, 0.035245075821876526]	[0.1563575193285942, 0.13502619042992592]			[0.5133447051048279, -0.062485989183187485]	[-0.03597065806388855, 0.0017138905823230743]		[-0.18826167657971382, 0.07814199849963188]			[0.39205486699938774, 0.5053563043475151]	[0.19071511179208755, 0.47070345655083656]	[0.04525110498070717, -0.00506175309419632]
08 11 15 2 5 29.9990000		[0.21539141610264778, -0.18316137418150902]		[0.0466146320104599, -0.03541715815663338]	[0.1364136077463627, 0.869339469820261]			[0.13928596675395966, 0.6564470753073692]	[0.6483573243021965, -0.19743002578616142]		[-0.006961636245250702, -0.2205459289252758]			[0.7905032820999622, -0.7458783537149429]	[-0.15702515468001366, 0.45227082073688507]	[-0.4238269105553627, 0.04958364740014076]
08 11 15 2 5 59.9990000		[-0.46474963426589966, -0.3643553778529167]		[-0.024164989590644836, -0.37975210323929787]	[0.3515625149011612, 0.3820164017379284]			[0.06398417055606842, 0.2471732348203659]	[-0.08473880961537361, -0.2194550596177578]		[0.0443381704390049, -0.20731080695986748]			[21771690.94112775, 21773948.907326806]	[-0.21763360500335693, 0.03318221494555473]	[0.19864391535520554, -0.6342046409845352]
08 11 15 2 6 29.9990000		[-0.11258885264396667, -0.4604961946606636]		[-0.33022331818938255, -0.42779139429330826]	[0.14894688874483109, 0.3789684884250164]			[-0.19097085297107697, 0.6411821320652962]	[-0.5880065597593784, -0.1342850662767887]		[0.0863075964152813, -0.19871119409799576]				[-0.020094167441129684, 0.03165821731090546]	[-0.020707447081804276, 0.3790995553135872]
08 11 15 2 6 59.9990000		[0.03937912359833717, -0.0966465175151825]		[-0.135700523853302, -0.11326698958873749]	[-0.16362520679831505, -0.07805712893605232]			[0.048266492784023285, 0.21654987707734108]	[-0.23509814217686653, -0.3570350147783756]		[-0.11614831909537315, 0.23271774128079414]				[0.15598609670996666, 0.18333983048796654]	[-0.19215920194983482, 0.1853417083621025]
08 11 15 2 7 29.9990000		[-0.40611791983246803, 0.09839626401662827]		[0.08646322786808014, -0.33888499438762665]	[0.03841337934136391, 0.17972395941615105]			[0.2220735177397728, 0.6819842755794525]	[-0.2491421438753605, -0.30200762674212456]		[0.13398537784814835, 0.07701318711042404]				[-0.40213124081492424, 0.12155771628022194]	[0.3155501112341881, -0.09323759004473686]
08 11 15 2 7 59.9990000		[-0.4743516370654106, 0.05793485790491104]		[0.13880164176225662, -0.2317454293370247]	[0.07096350193023682, -0.21716676279902458]			[0.0549333281815052, 0.025411568582057953]	[-0.4337484985589981, -0.19174010679125786]		[0.003344658762216568, 0.38205561414361]				[0.09479504823684692, -0.284254964441061]	[0.5021213702857494, 0.03042025864124298]
08 11 15 2 8 29.9990000		[-0.08123326301574707, -0.08921539410948753]		[0.004253752529621124, -0.1531933806836605]	[0.24356061965227127, 0.12561238929629326]			[-0.7781217508018017, 0.5651101320981979]	[-0.24219555780291557, -0.3289571963250637]		[0.013129647821187973, 0.015737194567918777]				[-0.05076256021857262, -0.18498221784830093]	[0.42889880388975143, 1.2140010632574558]
08 11 15 2 8 59.9990000		[-0.31396645307540894, -0.09012427181005478]		[0.282103531062603, -0.010554179549217224]	[-0.3492826670408249, -0.19817949458956718]			[0.46816669031977654, 1.2809704840183258]	[-0.45556794479489326, 0.20036697015166283]		[-0.000679749995470047, -0.22959329560399055]				[-0.2389819361269474, -0.10339602082967758]	[0.34229787811636925, 1.2086890414357185]
08 11 15 2 9 29.9990000		[0.029973171651363373, -0.3854830749332905]		[0.18410730734467506, -0.28703374043107033]	[-0.5101139210164547, 0.1613057479262352]			[-0.2374194823205471, 0.6429273746907711]	[0.13095605000853539, 0.14723769202828407]		[0.15691277384757996, -0.1571086011826992]				[0.03496628627181053, -0.33226385340094566]	[-0.7135693542659283, 0.7722515240311623]
08 11 15 2 9 59.9990000		[-0.20461351051926613, 0.30158454179763794]		[-0.28818485140800476, -0.48026372119784355]	[0.10243969038128853, -0.1586848981678486]			[0.040000058710575104, 1.0379143916070461]	[-0.03365339711308479, -0.6313393823802471]		[-0.18126420304179192, -0.02497919276356697]				[-0.1295938976109028, -0.1206340380012989]	[-0.6176921464502811, 0.4699222818017006]
08 11 15 2 10 29.9990000		[-0.25207850337028503, 0.05521344020962715]		[0.07879693806171417, -0.42530981078743935]	[-0.09109079092741013, -0.1308138407766819]		[-0.8255458809435368, 0.001514531672000885]	[-0.2995162196457386, 0.5417324528098106]	[0.41275131702423096, 0.33717478439211845]		[-0.19774291291832924, -0.2303164340555668]				[0.24883297458291054, 0.021410036832094193]	[-0.21755236759781837, 0.6619767248630524]
08 11 15 2 10 59.9990000		[-0.08212346211075783, 0.09802547097206116]		[-0.19735999777913094, -0.1556275375187397]	[-0.1919395886361599, 0.014541000127792358]		[0.1303645223379135, -0.37380989268422127]	[0.7197400517761707, 0.20577438548207283]	[-0.26964787393808365, -0.17744413390755653]		[0.10106398165225983, -0.2695082947611809]				[0.2134695164859295, -0.12145895138382912]	[-0.10803253576159477, 0.561092808842659]
08 11 15 2 11 29.9990000		[-0.029624905437231064, 0.024654719978570938]		[-0.38096923008561134, -0.1480070948600769]	[0.29443392530083656, 0.011711541563272476]		[0.6246849298477173, -0.09762533754110336]	[-0.30861665681004524, 0.15514882281422615]	[-0.025174155831336975, 0.11654499918222427]		[-0.30485572293400764, -0.07351680099964142]				[0.003116074949502945, 0.20097320154309273]	[-0.1522810012102127, 0.42940762639045715]
08 11 15 2 11 59.9990000		[-0.1980774775147438, -0.08592280372977257]		[0.010953158140182495, -0.10789913684129715]	[-0.19851092249155045, -0.2525048106908798]		[0.14425598457455635, -0.035569529980421066]	[0.49144283309578896, -0.4503319747745991]	[-0.6083224415779114, -0.5999096073210239]		[0.03256459906697273, 0.24841731414198875]				[-0.07506764680147171, 0.2600470297038555]	[0.0727941058576107, 0.10930601879954338]
08 11 15 2 12 29.9990000		[0.08663554862141609, 0.24036524072289467]		[0.009688351303339005, 0.07379614934325218]	[0.0858033187687397, 0.20540856197476387]		[-0.9737318940460682, -0.06689505279064178]	[0.6578953862190247, 0.4098462723195553]	[-0.06992345675826073, 0.49946945533156395]		[0.2918805852532387, 0.2086559310555458]				[-0.08073610439896584, 0.26816703751683235]	[-0.1764109618961811, -0.11730051785707474]
08 11 15 2 12 59.9990000		[-0.023716073483228683, -0.04517697915434837]		[-0.22677351906895638, -0.18848524615168571]	[0.41750024631619453, 0.8599313497543335]		[-1.5707778967916965, -0.10405933484435081]	[0.2620652914047241, 0.4244938939809799]	[0.655072346329689, 0.7904393598437309]		[0.058264926075935364, -0.21757405623793602]				[-0.19175145775079727, 0.08773178234696388]	[0.32169125974178314, 0.4295612648129463]
08 11 15 2 13 29.9990000		[-0.2162565216422081, -0.35990263149142265]		[-0.11296504735946655, -0.4575086794793606]	[0.1102028489112854, 0.10800885036587715]		[-1.2490120455622673, -0.10874691605567932]	[0.11244641244411469, 0.3161802142858505]	[-0.12451420724391937, 0.39311132207512856]		[-0.03057439997792244, 0.16917144134640694]				[-0.13765594363212585, -0.32172801718115807]	[0.30531883612275124, 0.07802612334489822]
08 11 15 2 13 59.9990000		[-8.69259238243103e-05, -0.2896806672215462]		[0.40093155205249786, 0.05314090475440025]	[0.27740611881017685, 0.4270947761833668]		[-0.11394065991044044, -0.6394283547997475]	[0.49268777668476105, 0.4724492318928242]	[0.4046640880405903, 0.3932960294187069]		[-0.11160262301564217, -0.34431473165750504]				[-0.06102173402905464, 0.12894202396273613]	[0.05914474278688431, 0.42332932725548744]
08 11 15 2 14 29.9990000		[0.2114037647843361, -0.7755086906254292]		[0.026006512343883514, -0.05992966517806053]	[0.36292577534914017, 0.17308728769421577]		[-0.08931240439414978, -1.3073110915720463]	[0.28109467029571533, -0.010603688657283783]	[-0.18773464113473892, 0.83036794885993]		[0.043502327054739, -0.03344448655843735]				[0.21590768545866013, 0.15724221989512444]	[-0.42822232097387314, -0.040808431804180145]
08 11 15 2 14 59.9990000		[0.05621688812971115, -0.3328002318739891]		[0.30928414314985275, 0.17994266748428345]	[-0.08568833023309708, -0.033158909529447556]		[-0.5798831321299076, -0.7279682420194149]	[0.22759953141212463, 0.10386982932686806]	[0.022461414337158203, 0.0006446130573749542]		[-0.1534455381333828, -0.05574977770447731]				[-0.2362292744219303, 0.23005009815096855]	[0.08758808299899101, 0.3951973505318165]
08 11 15 2 15 29.9990000		[0.009220309555530548, 0.12523461133241653]		[0.08784215524792671, 0.5985717810690403]	[-0.21515163779258728, 0.4426124729216099]		[0.12827859818935394, 0.35299472883343697]	[0.032862089574337006, -0.21698585525155067]	[0.48455819487571716, -0.12224776670336723]		[0.36809271201491356, 0.09864228218793869]				[0.09034537523984909, -0.13999274745583534]	[0.17629242315888405, 1.0926892012357712]
08 11 15 2 15 59.9990000		[-0.1813456416130066, -0.36154730245471]		[0.32245077192783356, 0.07510523498058319]	[0.21418511867523193, 0.6075381822884083]		[-0.5013804845511913, 0.08304528146982193]	[0.2733006216585636, -0.8133166842162609]	[0.03400186076760292, -0.2655671276152134]		[-0.10747970268130302, -0.13488794490695]				[0.17887621000409126, 0.07988887652754784]	[0.05538517236709595, 0.5226154029369354]
08 11 15 2 16 29.9990000		[0.17486777529120445, 0.06991003081202507]		[0.3254673108458519, 0.0110907182097435]	[-0.029769398272037506, 0.10366834327578545]		[0.307198166847229, -0.70760078728199]	[0.10036815702915192, -1.2245491296052933]	[0.3198342099785805, -0.5612875856459141]		[0.2187386490404606, 0.07713789120316505]				[0.09297050908207893, -0.024221058934926987]	[-0.3543049097061157, 0.09786824136972427]
08 11 15 2 16 59.9990000		[0.11329016089439392, -0.35899993777275085]		[0.15914853662252426, 0.006333015859127045]	[-0.016725465655326843, -0.47562265023589134]		[-0.11668510362505913, 0.173318799585104]	[0.45493868365883827, -0.2648542486131191]	[0.06473183631896973, -0.23471596837043762]		[0.10327601060271263, 0.06920365244150162]				[-0.21356118097901344, 0.031241867691278458]	[0.04482614994049072, 0.03958883881568909]
08 11 15 2 17 29.9990000		[0.12142971903085709, -0.20571478083729744]		[-0.011792205274105072, 0.1414642594754696]	[-0.4727544076740742, -0.36506419256329536]		[0.6407273039221764, -0.2662203907966614]	[-0.04985819011926651, -0.022881921380758286]	[0.09599092602729797, 0.11299863830208778]		[0.10865842550992966, 0.060263823717832565]				[-0.24322249367833138, -0.09726530686020851]	[-0.009214527904987335, 0.1453997679054737]
08 11 15 2 17 59.9990000		[0.09721290320158005, 0.22651971876621246]		[0.039741139858961105, 0.2277350351214409]	[-0.04128827899694443, -0.11223650723695755]		[0.025086842477321625, -0.5654746517539024]	[0.07889679074287415, -0.7320792973041534]	[0.08270570263266563, -0.3641149550676346]		[0.07237961888313293, 0.06801039353013039]				[0.03357086703181267, -0.2117193229496479]	[0.07915529981255531, 0.33380160480737686]
08 11 15 2 18 29.9990000		[0.35073692351579666, 0.35677674040198326]		[0.18429576233029366, -0.057779461145401]	[-0.12438945472240448, 0.6760682798922062]		[0.32739153504371643, -0.04548563063144684]	[-0.23983745276927948, -0.4949457235634327]	[0.024529263377189636, 0.20367629453539848]		[-0.09245528653264046, -0.1012241281569004]				[-0.013920813798904419, -0.20358870550990105]	[-0.06583798304200172, -0.11952122673392296]
08 11 15 2 18 59.9990000		[0.08607424795627594, -0.25721482560038567]		[0.4252023212611675, -0.0030539780855178833]	[-0.0799105167388916, 0.5794615857303143]		[-0.49782614037394524, -0.15482809022068977]	[0.21090863272547722, -0.1046934425830841]	[0.3598140478134155, 0.03190597519278526]		[0.2468688152730465, -0.07263899967074394]				[-0.08096021041274071, -0.21760178729891777]	[0.21361759305000305, -0.1826377846300602]
08 11 15 2 19 29.9990000		[-0.1464897245168686, -0.1942916326224804]		[0.02076844498515129, -0.06765977665781975]	[0.41256457567214966, 0.14850947260856628]		[0.03508598357439041, -0.5696870163083076]	[-0.3913249596953392, -0.6286148987710476]	[-0.2933967411518097, -0.15010972693562508]		[0.09253789111971855, 0.03551628068089485]				[0.35263630375266075, -0.31956280395388603]	[-0.09550761803984642, 0.20332197844982147]
08 11 15 2 19 59.9990000		[-0.25341929867863655, -0.2536601349711418]		[0.06279702857136726, 0.2523685060441494]	[-0.52627944201231, -0.2843865416944027]		[-0.2893225662410259, -0.02470841258764267]	[0.5010959059000015, -0.7364777848124504]	[0.14920302480459213, -0.16938715800642967]		[0.21407315135002136, 0.20109152048826218]				[0.2488231249153614, -0.057469215244054794]	[0.3006899394094944, 0.10700544342398643]
08 11 15 2 20 29.9990000		[-0.022238656878471375, -0.18874303251504898]		[-0.3259839192032814, 0.4804740473628044]	[-0.09386158734560013, 0.3083326034247875]		[0.3727254383265972, 0.2834958918392658]	[0.010784279555082321, -0.6699510961771011]	[-0.07026935741305351, -0.5065353848040104]		[-0.18333449214696884, 0.07531089335680008]				[-0.09057627245783806, -0.24217307195067406]	[0.2778002396225929, 0.2014331966638565]
08 11 15 2 20 59.9990000		[-0.20822938531637192, 0.15983807668089867]		[-0.011241912841796875, 0.4535357840359211]	[0.13019025698304176, 0.18202510848641396]		[0.6695609502494335, 0.13015276938676834]	[-0.12365463003516197, -0.44698331505060196]	[-0.08189261704683304, -0.14794423431158066]		[0.12788405641913414, -0.19401827827095985]				[-0.02760864421725273, 0.20161185786128044]	[-0.07090210169553757, 0.24513556063175201]
08 11 15 2 21 29.9990000		[0.014735016971826553, -0.0037845559418201447]		[-0.05453517660498619, 0.15714361146092415]	[0.09707700833678246, 0.5216942764818668]		[0.31981757655739784, 0.07767131552100182]	[0.182089451700449, 0.24850298091769218]	[-0.0490829236805439, 0.8806596733629704]		[-0.015519265085458755, -0.16332454606890678]				[-0.17133266106247902, -0.020631633698940277]	[0.04823881387710571, 0.6262983158230782]
08 11 15 2 21 59.9990000		[-0.034107595682144165, -0.34145206958055496]		[-0.16375773027539253, -0.5727259442210197]	[0.19666481763124466, -0.08744103088974953]		[-0.4191756807267666, 0.07220380380749702]	[0.5309006161987782, 0.35156823322176933]	[0.26012370735406876, 0.5334140919148922]		[0.1627975031733513, -0.16401728987693787]				[-0.1742979846894741, -0.1500907689332962]	[0.38014818727970123, 0.2937341630458832]
08 11 15 2 22 29.9990000		[0.11555342003703117, -0.4622245952486992]		[-0.09198642522096634, -0.8428575769066811]	[-0.2432178631424904, -0.22877216711640358]		[0.5640461146831512, 0.678263783454895]	[0.3113510049879551, -0.2567393109202385]	[0.3217184655368328, 0.06731080636382103]		[0.3226214647293091, -0.3362751342356205]				[0.01317378506064415, 0.07553419843316078]	[-0.42352819442749023, -0.3382432237267494]
08 11 15 2 22 59.9990000		[0.010302726179361343, -0.40500081330537796]		[-0.17888706177473068, -0.4939909912645817]	[-0.29092228412628174, 0.3388735465705395]		[0.6095818541944027, -0.2874843664467335]	[0.5784092135727406, 0.005441397428512573]	[0.24298717454075813, 0.5991657339036465]		[0.12945063412189484, -0.1481878086924553]				[0.032899077981710434, -0.0851106271147728]	[-0.24605320394039154, 0.3409602753818035]
08 11 15 2 23 29.9990000		[0.08206118643283844, -0.2437627911567688]		[-0.353751327842474, 0.26158566027879715]	[0.25127192586660385, 0.12008995935320854]		[0.36851766705513, 0.11175938695669174]	[0.011237576603889465, -0.30197372287511826]	[0.4972281791269779, -0.2618478797376156]		[-0.10529201105237007, -0.07249720767140388]				[-0.16309517994523048, 0.1393093429505825]	[-0.06264718621969223, -0.20229752361774445]
08 11 15 2 23 59.9990000		[-0.348375603556633, 0.14789748564362526]		[0.3057161830365658, 0.07034627348184586]	[-0.2958381697535515, -0.3325827680528164]		[1.089795559644699, 0.07316252216696739]	[0.16186468675732613, -0.8416059538722038]	[0.4477284178137779, -0.5511230491101742]		[0.0718766637146473, 0.3973923623561859]				[-0.034650228917598724, 0.1979033425450325]	[0.05540449544787407, -0.7013926915824413]
08 11 15 2 24 29.9990000		[0.2544389180839062, 0.1433688849210739]		[-0.1926150843501091, -0.44189678132534027]	[-0.11280732601881027, -0.0702449344098568]	[-0.2996131330728531, 0.47801151871681213]	[0.4931469038128853, -0.3686020001769066]	[-0.07825363054871559, -0.18516313284635544]	[0.15203876793384552, 0.0030281245708465576]		[-0.004017826169729233, 0.4106891341507435]				[-0.2613987773656845, 0.30465464666485786]	[-0.3136597275733948, -0.04766528308391571]
08 11 15 2 24 59.9990000		[0.004625186324119568, 0.12285489588975906]		[0.05852409452199936, -0.2655596397817135]	[-0.2142636626958847, -0.045537304133176804]	[0.1478584222495556, 0.6547624692320824]	[0.2513764798641205, -0.18397663533687592]	[-0.2818685322999954, -0.4767978861927986]	[0.31350310891866684, 0.01257278397679329]		[0.11804014816880226, -0.1265932060778141]				[-0.11565438285470009, -0.18157336115837097]	[-0.409901425242424, 0.05688178166747093]
08 11 15 2 25 29.9990000		[0.17293476685881615, -0.05881044268608093]		[0.3071401081979275, 0.14797361195087433]	[0.007552329450845718, 0.07147819921374321]	[0.5679788365960121, 1.0272488668560982]	[-0.21582910791039467, -0.3283846080303192]	[0.21783970668911934, 0.33346927911043167]	[-0.1688336692750454, 0.28555920347571373]		[-0.0071052610874176025, 0.12687446177005768]				[-0.03759639710187912, 0.4529346935451031]	[-0.1723768673837185, -0.5570100918412209]
08 11 15 2 25 59.9990000		[-0.179468784481287, -0.4240696541965008]		[0.4482567422091961, 0.06281881406903267]	[0.009644456207752228, 0.016350526362657547]	[-0.6261457614600658, 0.37243375927209854]	[-0.45641396194696426, -0.5951020792126656]	[-0.3889613598585129, 0.5414798334240913]	[0.12777302414178848, 0.31202198937535286]		[-0.043343089520931244, -0.2704131677746773]				[0.3143353909254074, 0.2752711810171604]	[-0.08378517255187035, 0.09652894735336304]
08 11 15 2 26 29.9990000		[-0.006139729171991348, -0.15864066407084465]		[0.034785933792591095, 0.21178065985441208]	[0.45343654230237007, -0.092104472219944]	[0.2835850305855274, 0.602836262434721]	[-0.3170187659561634, 0.1748119294643402]	[-0.1834421455860138, 0.497457142919302]	[-0.505829069763422, -0.3280913196504116]		[0.03500279039144516, 0.13759461045265198]				[-0.1920965053141117, -0.05383434519171715]	[0.5840233974158764, -0.35007479041814804]
08 11 15 2 26 59.9990000		[-0.42320535331964493, -0.19381854683160782]		[0.03499509394168854, 0.20142247527837753]	[0.12858304381370544, -0.23235883936285973]	[0.5539776869118214, 0.15611061081290245]	[0.5135804899036884, 0.7125906422734261]	[-0.06383683532476425, 0.5413362346589565]	[-0.534685991704464, -0.22901101037859917]		[-0.24882367625832558, -0.2662201225757599]				[0.29602310433983803, -0.16769473627209663]	[-0.09315323084592819, -0.49087149277329445]
08 11 15 2 27 29.9990000		[-0.13209394365549088, -0.056947510689496994]		[0.3440816178917885, -0.15065142884850502]	[0.08694154396653175, -0.18184935674071312]	[-0.03395993635058403, 0.7076454870402813]	[0.4527723826467991, 0.7026264667510986]	[0.26255128532648087, 0.5692487545311451]	[-0.4317069463431835, -0.5192726403474808]		[0.2416471168398857, 0.02775273099541664]				[-0.21349996700882912, 0.01565089449286461]	[-0.12465386092662811, -0.10573272779583931]
08 11 15 2 27 59.9990000		[-0.07494518160820007, 0.23583939671516418]		[0.0015607550740242004, -0.4832315891981125]	[-0.16943059116601944, -0.02898016944527626]	[0.3369019627571106, -0.30635181069374084]	[0.11213049292564392, 1.3768310211598873]	[0.4143647700548172, 0.3091631382703781]	[-0.45188841223716736, 0.006522800773382187]		[-0.019353922456502914, 0.3892429955303669]				[-0.26795633509755135, -0.16300557181239128]	[-0.21174446865916252, -0.11420170590281487]
08 11 15 2 28 29.9990000		[-0.1525988169014454, -0.09573111683130264]		[-0.0658775120973587, -0.160037100315094]	[0.23370999097824097, -0.2574409209191799]	[0.08606728166341782, -0.43920714035630226]	[0.16397221013903618, 0.8467992395162582]	[0.1752856969833374, 0.2651713863015175]	[-0.14993519708514214, 0.204085323959589]		[0.11901770904660225, 0.22436311468482018]				[0.1988368071615696, -0.5755235441029072]	[-0.03966280445456505, 0.290912926197052]
08 11 15 2 28 59.9990000		[-0.2086297646164894, -0.14447183161973953]		[-0.11472246050834656, 0.07798983156681061]	[-0.08427121490240097, -0.3649698533117771]	[0.47068146616220474, 0.02387356013059616]	[-0.07634077966213226, 0.8451706394553185]	[0.017679162323474884, -0.08711152151226997]	[-0.13260555267333984, 0.12403355538845062]		[0.3845311664044857, 0.1769060716032982]				[-0.23142824694514275, -0.14182282984256744]	[0.26528697460889816, 0.23879418522119522]
08 11 15 2 29 29.9990000		[-0.44491126760840416, -0.029869064688682556]		[-0.24695710837841034, 0.08250397443771362]	[-0.19651705026626587, -0.19236157462000847]	[0.23037606850266457, -0.12721749395132065]	[0.008834931999444962, 0.7477947361767292]	[-0.2636501044034958, 1.2002697139978409]	[0.10627594590187073, -0.4357975870370865]		[-0.11778590455651283, 0.05713134631514549]				[0.03235907480120659, -0.022271163761615753]	[0.07976692914962769, 0.08314410597085953]
08 11 15 2 29 59.9990000		[-0.24466878548264503, -0.20230117440223694]		[-0.2916071489453316, -0.11730428040027618]	[0.12611835449934006, 0.4494682513177395]	[0.6338918954133987, -0.4374273605644703]	[-0.11025771498680115, 0.9968266673386097]	[-0.07135437056422234, 0.6171574033796787]	[-0.015072688460350037, 0.21206441894173622]		[0.14946138858795166, -0.17138350754976273]				[-0.23012704029679298, -0.4245101846754551]	[-0.029562126845121384, 0.3140173703432083]
08 11 15 2 30 29.9990000		[-0.03272788226604462, -0.12803197652101517]		[-0.054763901978731155, -0.7167958952486515]	[0.14920417219400406, 0.2706197015941143]	[-0.23374956846237183, -0.7757628001272678]	[-0.4242968149483204, 0.6029714569449425]	[-0.6817426234483719, 0.38378891348838806]	[0.005783900618553162, -0.2933446690440178]		[0.15137874335050583, 0.045156437903642654]				[0.05574020370841026, -0.41040219366550446]	[0.22785862907767296, -0.1627264954149723]
08 11 15 2 30 59.9990000		[-0.03560544550418854, -0.11539825424551964]		[-0.5252982378005981, -0.23526901751756668]	[0.12565360963344574, 0.20716525241732597]	[0.04512954130768776, -0.9135992079973221]	[-0.09890536591410637, 0.3148357644677162]	[0.13583295419812202, 0.9242334999144077]	[0.4910484328866005, 0.054652560502290726]		[0.14178423956036568, 0.058061789721250534]				[-0.09450686350464821, 0.34446268901228905]	[0.24144645407795906, -0.35488273575901985]
08 11 15 2 31 29.9990000		[-0.1943497732281685, -0.18366080522537231]		[-0.961902529001236, -0.6220001690089703]	[-0.11880329251289368, 0.19322310760617256]	[0.31669310480356216, -0.6937020383775234]	[-0.25472336634993553, 0.6501315720379353]	[-0.23884233832359314, 0.1055896244943142]	[-0.5014505088329315, 0.4691099412739277]		[0.3367033116519451, 0.08626820892095566]				[-0.12384573370218277, -0.02113211154937744]	[-0.3916640654206276, 0.380810409784317]
08 11 15 2 31 59.9990000		[-0.07122080773115158, -0.2722730226814747]		[-0.5973047390580177, -0.609632283449173]	[-0.0027426257729530334, -0.0648767240345478]	[0.027921035885810852, -0.8374465256929398]	[-0.2724166698753834, 0.8096079118549824]	[0.3521086759865284, -0.907578855752945]	[-0.08054511621594429, -0.9428301490843296]		[0.07338413596153259, 0.0903705544769764]				[-0.06664250046014786, 0.028458714485168457]	[-0.2299056015908718, -0.202060054987669]
08 11 15 2 32 29.9990000		[-0.10355411097407341, -0.32813627272844315]		[-0.5792934894561768, 0.36936694756150246]	[0.27132001146674156, 0.05671335756778717]	[0.3139497861266136, -0.39213837683200836]	[-0.08290193602442741, -0.013705495744943619]	[-0.3083045668900013, -0.714501392096281]	[-0.39508216083049774, -0.3542072921991348]		[0.025959767401218414, 0.35518405586481094]				[-0.0022591911256313324, 0.2276526801288128]	[0.08001365140080452, -0.3027982711791992]
08 11 15 2 32 59.9990000		[0.09556149318814278, 0.2962244935333729]		[-0.4301106780767441, 0.28172294050455093]	[0.37267834320664406, 0.10885727405548096]	[0.3642936982214451, 0.10014144703745842]	[0.519279308617115, 0.2782384753227234]	[-0.8448578529059887, -1.2389467135071754]	[0.0048644766211509705, -0.3071657344698906]		[-0.1832295097410679, 0.25769222900271416]				[-0.20922976732254028, 0.14202463999390602]	[0.28936928510665894, -0.4540981948375702]
08 11 15 2 33 29.9990000		[-0.2211284525692463, -0.17417772486805916]		[-0.11102200299501419, 0.42545926198363304]	[0.04191068559885025, -0.29439371824264526]	[0.03281043842434883, 0.3065277822315693]	[0.22929611057043076, 0.5151848383247852]	[-0.550984688103199, -0.7336430363357067]	[0.03348651900887489, -0.4265211261808872]		[0.19369889423251152, -0.08399560675024986]				[-0.07928944751620293, 0.19940867647528648]	[-0.013549715280532837, -0.6899826042354107]
08 11 15 2 33 59.9990000		[-0.1657778061926365, -0.32652704045176506]		[-0.2960255481302738, -0.10423722863197327]	[0.09835302829742432, 0.21711331233382225]	[-0.09980948269367218, 0.3610055223107338]	[0.047999002039432526, 0.9761490635573864]	[0.19674035161733627, -0.07986408099532127]	[-0.017619993537664413, -0.5858108587563038]		[0.10053519532084465, 0.3606164716184139]				[-0.19961059466004372, 0.26646339893341064]	[0.157224602997303, -0.09875666722655296]
08 11 15 2 34 29.9990000		[-0.13341353461146355, -0.07011644914746284]		[0.12568829581141472, 0.1871490478515625]	[-0.24698707088828087, -0.10790423676371574]	[-0.23984972015023232, 0.6496962942183018]	[0.3722470551729202, 1.3254858441650867]	[0.44325346499681473, -0.3458455987274647]	[0.42994093149900436, -0.134534053504467]		[0.06547672674059868, -0.4044388309121132]				[-0.2165183164179325, -0.25611891597509384]	[-0.14939932897686958, -0.19781923666596413]
08 11 15 2 34 59.9990000		[-0.22934716194868088, 0.1465119533240795]		[-0.3473282791674137, -0.44524840638041496]	[0.20072906464338303, -0.01253918930888176]	[0.22176264971494675, 0.22768254205584526]	[0.11004304885864258, 0.5643249191343784]	[-0.18607325851917267, -0.44240179285407066]	[-0.23079805821180344, 0.03201216831803322]		[0.1289914771914482, 0.10245208814740181]				[0.10727536678314209, 0.018889188766479492]	[0.06014367192983627, 0.6733856573700905]
08 11 15 2 35 29.9990000		[-0.16135063767433167, 0.11264964565634727]		[-0.156221192330122, -0.9979706443846226]	[-0.12020493671298027, 0.010571207851171494]	[-0.28556645289063454, -0.01112612709403038]	[-0.2521246485412121, 0.2393469214439392]	[0.604669027030468, 0.07005415484309196]	[0.4217812046408653, -0.8439641185104847]		[-0.11074884608387947, -0.4183170832693577]				[0.09680677577853203, 0.08658617362380028]	[-0.44764038175344467, -0.05313485488295555]
08 11 15 2 35 59.9990000		[-0.24503564089536667, -0.33379144221544266]		[0.2014939896762371, -0.14535976201295853]	[-0.37600599229335785, 0.07176602259278297]	[0.21402841433882713, 0.3995298892259598]	[0.05426359921693802, 0.198483657091856]	[0.46147292479872704, -0.31970545649528503]	[-0.029140472412109375, -0.7262387312948704]		[0.029697589576244354, -0.6305776089429855]				[-0.1318461038172245, -0.0042509473860263824]	[-0.06076785922050476, 0.1872946098446846]
08 11 15 2 36 29.9990000		[-0.0252918042242527, -0.09457055106759071]		[0.0837002769112587, 0.042073026299476624]	[0.14344971254467964, 0.5456711202859879]	[-0.09305495768785477, -0.1692861095070839]	[-0.3876753933727741, 0.211225226521492]	[23469320.91520402, 23473568.284176428]	[0.01983080431818962, -0.6668617241084576]		[-0.006975177675485611, -0.013039134442806244]				[-0.16711537167429924, -0.2615110017359257]	[-0.38115615397691727, -0.1596934087574482]
08 11 15 2 36 59.9990000		[-0.31056755408644676, -0.3466658219695091]		[-0.19823072478175163, -0.33124933019280434]	[-0.2729140482842922, 0.0003114938735961914]	[0.3759316988289356, -0.4187663346529007]	[-0.567863367497921, -0.0028819069266319275]		[0.4490772858262062, -0.18973790854215622]		[-0.056840721517801285, -0.4038180895149708]				[-0.1698634810745716, -0.39415666088461876]	[0.3964088708162308, 0.8193517737090588]
08 11 15 2 37 29.9990000		[-0.08662069961428642, -0.13149599730968475]		[-0.10173270106315613, -0.762286938726902]	[-0.05346902832388878, 0.005982954055070877]	[0.018546409904956818, -0.5792874060571194]	[-0.22346173226833344, -0.2964317388832569]		[-0.14759301394224167, 0.09936859458684921]		[0.09369703754782677, -0.1740139164030552]				[-0.5206122510135174, -0.20306305959820747]	[-0.047349318861961365, -0.28093769028782845]
08 11 15 2 37 59.9990000		[0.03359464928507805, -0.006772834807634354]		[-0.35900091379880905, 0.1710950881242752]	[0.021552961319684982, 0.11461358889937401]	[-0.3962031863629818, -0.40863074734807014]	[-0.07400916889309883, 0.4559849761426449]		[-0.08118260651826859, -0.08217557147145271]		[0.22794527187943459, 0.03983661159873009]				[-0.12178347632288933, -0.07853492721915245]	[-0.08338896930217743, -0.5118488483130932]
08 11 15 2 38 29.9990000		[0.004381254315376282, 0.30077021941542625]		[-0.35578619688749313, 0.4084024429321289]	[-0.29878488183021545, -0.001192387193441391]	[-0.45298513397574425, 0.07913436368107796]	[0.37226777523756027, 0.08679062128067017]		[0.026289869099855423, -1.3928060717880726]		[0.4481630213558674, 0.7615171186625957]				[0.001609843224287033, 0.16414036974310875]	[-0.3753708340227604, -0.6293578594923019]
08 11 15 2 38 59.9990000		[-0.1826169602572918, -0.11986355856060982]		[0.11316176131367683, 0.21146368607878685]	[-0.04017965495586395, 0.12638303264975548]	[0.35526829212903976, -0.5680981837213039]	[0.1950610689818859, 0.45202888548374176]		[-0.4881669729948044, -0.31165360286831856]		[0.19603093340992928, 0.12151601910591125]				[-0.28812435641884804, -0.2272442914545536]	[0.12868593260645866, -0.3955855704843998]
08 11 15 2 39 29.9990000		[-0.2402970790863037, -0.1865791566669941]		[0.32427430897951126, 0.29291853308677673]	[-0.25842634961009026, 0.32391558587551117]	[-0.09770584478974342, 0.10504340752959251]	[-0.29178136587142944, 0.48764824867248535]		[-0.7078596167266369, -0.21615750715136528]		[-0.0058851055800914764, -0.5247117914259434]				[-0.07735175266861916, -0.22987255826592445]	[-0.15851964801549911, -0.27411435917019844]
08 11 15 2 39 59.9990000		[-0.1446009762585163, -0.30360203981399536]		[0.2875247336924076, 0.49057653546333313]	[0.23829151690006256, 0.30875809863209724]	[0.5363944992423058, -0.18894099444150925]	[-0.34179719164967537, 0.8768264800310135]		[-0.17530164122581482, -0.008727584034204483]		[0.12457963079214096, -0.05105358362197876]				[0.35158467665314674, 0.3219769783318043]	[0.20506323501467705, 0.2720175012946129]
08 11 15 2 40 29.9990000		[-0.2635653577744961, -0.564263503998518]		[0.49924461171031, -0.2898586243391037]	[-0.18974237143993378, -0.054567571729421616]	[0.07791243866086006, -0.35807034745812416]	[-0.7180671095848083, 0.5915806777775288]		[-0.17462093383073807, -0.23997319862246513]		[0.1331939771771431, 0.050485894083976746]				[0.053743876516819, 0.20120152831077576]	[-0.25387725979089737, -0.13868224620819092]
08 11 15 2 40 59.9990000		[-0.007389027625322342, -0.22059905529022217]		[-0.8181992843747139, 0.129931278526783]	[-0.28591204434633255, 0.3636043146252632]	[0.42645714059472084, 0.3655681796371937]	[-0.06800684332847595, 1.1959929838776588]		[-0.4446723237633705, -1.2128913812339306]		[-0.0803927592933178, -0.07518234848976135]				[0.11925949156284332, 0.41399815306067467]	[-0.4558822847902775, 0.10629495233297348]
08 11 15 2 41 29.9990000		[-0.09164336696267128, -0.2901001125574112]		[-0.024880312383174896, 0.3693650849163532]	[-0.18947524577379227, 0.41936270520091057]	[-0.2292381003499031, -0.7826136350631714]	[0.14682936295866966, 0.7812132500112057]		[-0.22629062086343765, 0.17051037773489952]		[0.006108179688453674, -0.07262623682618141]				[-0.1618662066757679, 0.21342623606324196]	[-0.49494076520204544, 0.2710138000547886]
08 11 15 2 41 59.9990000		[-0.16410350054502487, 0.07201129198074341]		[-0.49711911380290985, 0.34699979051947594]	[0.12461074069142342, 0.04554988816380501]	[0.24725617095828056, 0.27182988822460175]	[-0.18795661255717278, 0.10662325099110603]		[0.005972079932689667, -0.08894931152462959]		[0.2014443203806877, 0.074917022138834]				[-0.13349926844239235, -0.28922903165221214]	[-0.53316979855299, 0.17180253937840462]
08 11 15 2 42 29.9990000		[-0.5217453986406326, -0.12478343397378922]		[-0.0880817361176014, 0.36464742943644524]	[0.0658969134092331, 0.1575772538781166]	[-0.22564230859279633, 0.012699529528617859]	[-0.3176499232649803, 0.38855311647057533]		[0.30674345418810844, -1.2559315152466297]		[0.19057201221585274, 0.4275404252111912]				[-0.20259202644228935, -0.20473218336701393]	[-0.09864689037203789, 0.4124830700457096]
08 11 15 2 42 59.9990000		[-0.019914157688617706, -0.00306127592921257]		[-0.2565298043191433, -0.2128034494817257]	[0.22986706346273422, 0.3702670447528362]	[-0.06848103925585747, 0.8698936961591244]	[-0.33110829815268517, 0.5382028706371784]		[-0.49582020938396454, -1.1996930055320263]		[0.12092472985386848, -0.015226118266582489]				[-0.26318835839629173, -0.37049373984336853]	[-0.144951980561018, 0.6311843246221542]
08 11 15 2 43 29.9990000		[-0.4338750019669533, 0.4144485928118229]		[-0.15224196761846542, 0.4831095561385155]	[-0.2838740721344948, -0.014698613435029984]	[0.14449119940400124, 0.6224989257752895]	[-0.18218111246824265, 0.7194789350032806]		[0.7307811751961708, -0.08500208705663681]		[-0.03233401104807854, 0.1913904882967472]				[-0.31648997589945793, 0.2880958616733551]	[-0.28607360273599625, 0.12240935489535332]
08 11 15 2 43 59.9990000		[-0.3158228024840355, -0.6795166209340096]		[-0.5334578827023506, 0.10937099531292915]	[-0.1661309376358986, -0.3837258704006672]	[-0.0168362557888031, 0.5901733189821243]	[-0.04233623296022415, 0.8277801498770714]		[-0.3004014603793621, 0.059990379959344864]		[-0.04814315214753151, -0.076619703322649]				[-0.054455969482660294, -0.05499064549803734]	[-0.06441712379455566, 0.12489774450659752]
08 11 15 2 44 29.9990000		[-0.1310264728963375, -1.0073821879923344]		[0.18930137902498245, 0.434406541287899]	[0.15313870459794998, 0.17698875442147255]	[0.0872158445417881, 0.019951045513153076]	[0.6492851488292217, 0.9324937984347343]		[-0.17848994582891464, 0.03613701090216637]		[0.24655747041106224, -0.2208229824900627]				[0.061629731208086014, 0.2661350257694721]	[0.42666851729154587, 0.6187045872211456]
08 11 15 2 44 59.9990000		[-0.11181753128767014, -0.6708214953541756]		[-0.2901645302772522, 0.13176877796649933]	[0.09800156578421593, 0.01766987517476082]	[-0.18043647333979607, 0.33749817311763763]	[0.05079421028494835, 0.44585254415869713]		[-0.9072293192148209, 0.11104537174105644]		[0.06167012080550194, -0.4488108716905117]				[-0.08059302717447281, -0.21055904403328896]	[0.07684620469808578, 0.8896517045795918]
08 11 15 2 45 29.9990000		[0.23473507165908813, -0.5992923565208912]		[0.1937524788081646, 0.06252056732773781]	[0.00292292982339859, -0.11943443492054939]	[-0.22680354490876198, -0.058438822627067566]	[0.6057946905493736, 0.0032754354178905487]		[-0.20144398510456085, -0.2414914071559906]		[0.13507478311657906, 0.07032960280776024]				[0.06633608415722847, -0.11628549173474312]	[-0.009980820119380951, 0.13974348083138466]
08 11 15 2 45 59.9990000		[-0.15533944219350815, -0.6012627966701984]		[0.12749580666422844, -0.24447279796004295]	[0.027049049735069275, 0.05229206755757332]	[0.4754486717283726, 0.47010326012969017]	[0.651840265840292, -0.41163841634988785]		[0.12333858758211136, 0.5997974313795567]		[0.053972650319337845, 0.22117863968014717]				[0.02120453491806984, 0.04022553563117981]	[-0.05346457660198212, 0.45491180941462517]
08 11 15 2 46 29.9990000		[0.156110230833292, -0.1891229785978794]		[0.2139115147292614, -0.3299067057669163]	[0.0389120988547802, 0.45832734182477]	[0.15487607941031456, 0.6807900741696358]	[0.42552098631858826, -0.27607541158795357]		[-0.3213666342198849, 0.07117407396435738]		[-0.1925438605248928, 0.018820710480213165]				[-0.06144535169005394, -0.24395908787846565]	[0.11815899983048439, -0.007805228233337402]
08 11 15 2 46 59.9990000		[0.016523994505405426, -0.4046092815697193]		[-0.010994162410497665, -0.08211302012205124]	[0.028012283146381378, -0.08768348023295403]	[0.1538468599319458, 0.7762847580015659]	[-0.4837314300239086, -0.35061680525541306]		[0.6047419235110283, -0.0003972649574279785]		[-0.02631388232111931, -0.1574716679751873]				[-0.5038494691252708, -0.02789190039038658]	[-0.3431782051920891, 0.24681441858410835]
08 11 15 2 47 29.9990000		[0.20093796402215958, -0.09882394224405289]		[0.08136588335037231, -0.2630092054605484]	[0.28082849830389023, 0.5709138996899128]	[-0.19175978377461433, -0.1314081810414791]	[0.8230534084141254, 0.1315355747938156]		[0.101675134152174, -0.431795384734869]		[-0.2126874327659607, -0.05716745927929878]				[-0.2971099801361561, -0.10311974212527275]	[-0.13325168937444687, 0.46194930002093315]
08 11 15 2 47 59.9990000		[-0.27803561836481094, 0.017278000712394714]		[0.1999041959643364, 0.09473215043544769]	[-0.10528890043497086, 0.37432586029171944]	[0.06665797904133797, 0.6240326762199402]	[-0.19684943929314613, -0.13497436791658401]		[0.2937063202261925, -0.5036742985248566]		[0.1108500249683857, 0.15074394270777702]				[-0.3292124532163143, -0.026415672153234482]	[0.03630688041448593, -0.04271922633051872]
08 11 15 2 48 29.9990000		[0.15985646098852158, 0.3611225038766861]		[0.4198596142232418, -0.25418586656451225]	[-0.5439669638872147, 0.04482192546129227]	[-0.39628323167562485, 0.16371817886829376]	[0.507602121680975, -0.29089460521936417]		[-0.4965015538036823, -0.5714872814714909]		[0.14462007954716682, 0.06382481008768082]				[-0.03956025093793869, -0.09008188173174858]	[-0.16431382670998573, 0.2070469968020916]
08 11 15 2 48 59.9990000		[0.08103247359395027, 0.08896174281835556]		[0.3813176490366459, -0.34883470088243484]	[0.08285181596875191, -0.036929212510585785]	[0.14494361355900764, -0.07684284821152687]	[0.43231789395213127, -0.32483917847275734]		[-0.15625189244747162, 0.02467932179570198]		[0.15523506700992584, -0.3707222454249859]				[0.1372670754790306, -0.0546732097864151]	[-0.3142789788544178, -0.001321900635957718]
08 11 15 2 49 29.9990000		[0.06681082770228386, 0.11791202053427696]		[0.3036242499947548, -0.3078036643564701]	[-0.10339495912194252, -0.1964946910738945]	[0.43093134090304375, 0.4774150550365448]	[-0.12759250029921532, 0.22941019386053085]		[0.2391117885708809, 0.6410155519843102]		[0.002414558082818985, -0.10466740652918816]				[0.10785288736224174, -0.43022819235920906]	[-0.12661846354603767, 0.1166684553027153]
08 11 15 2 49 59.9990000		[0.07495344057679176, -0.17466309666633606]		[-0.5500171519815922, -0.02679961547255516]	[-0.17615708708763123, -0.362413190305233]	[-0.00044972077012062073, -0.5681481100618839]	[0.12896723300218582, 0.10067807137966156]		[0.5837264694273472, -0.14163809642195702]		[0.012274514883756638, -0.09704656526446342]				[0.2503504529595375, -0.25890853628516197]	[0.07366522029042244, -0.2835994176566601]
08 11 15 2 50 29.9990000		[-0.09222027286887169, -0.15047776326537132]		[-0.17742038518190384, -0.43421487882733345]	[0.008373275399208069, -0.3512744791805744]	[-0.44192269444465637, -0.3399613983929157]	[0.2487839125096798, 0.08925777301192284]		[0.14299965649843216, -0.40439368039369583]		[0.17779876664280891, 0.20339397713541985]				[0.09737597033381462, 0.017319966107606888]	[-0.31097986176609993, -0.19303864613175392]
08 11 15 2 50 59.9990000		[-0.06297824531793594, -0.36102766543626785]		[-0.35751713067293167, -0.4774818606674671]	[0.04621359705924988, -0.10555179789662361]	[0.07665650174021721, -0.1901535540819168]	[0.08445614948868752, 0.011448822915554047]		[0.5232202634215355, 1.2190322540700436]		[0.30190470442175865, 0.2010187841951847]				[-0.32412034645676613, -0.759610865265131]	[-0.3023209907114506, -0.1751907356083393]
08 11 15 2 51 29.9990000		[-0.05542045831680298, -0.29011179879307747]		[-0.12971315905451775, -0.1007162481546402]	[-0.009701192378997803, 0.0012824870645999908]	[-0.20049047470092773, 0.8484665602445602]	[-0.07314810529351234, 0.38019876182079315]		[0.5365110859274864, 1.0641664899885654]		[0.07580332830548286, 0.11584129557013512]				[-0.3324769400060177, -0.13895727321505547]	[-0.21712680160999298, -0.4741002433001995]
08 11 15 2 51 59.9990000		[-0.0883878692984581, 0.0113895945250988]		[-0.1325087621808052, -0.34680135175585747]	[0.11627332866191864, -0.020476583391427994]	[0.3024693466722965, -0.451371893286705]	[0.6789287850260735, 0.9059388041496277]		[-0.06839879602193832, 0.19027097523212433]		[-0.008474413305521011, 0.15290991216897964]				[-0.02558969333767891, 0.035790130496025085]	[0.027104467153549194, -0.1726108267903328]
08 11 15 2 52 29.9990000		[-0.027422629296779633, 0.25737039372324944]		[0.47747528553009033, -0.7412077002227306]	[0.25310489535331726, -0.43066367506980896]	[0.1838129162788391, -0.004334118217229843]	[-0.05513903126120567, 0.597765002399683]		[0.1870609149336815, -0.9606898054480553]		[-0.00975785031914711, 0.044792357832193375]				[-0.21409131214022636, -0.13337530568242073]	[0.2298874855041504, -0.8807095065712929]
08 11 15 2 52 59.9990000		[0.00026727095246315, 0.03832832723855972]		[0.1331176906824112, -0.14873811230063438]	[-0.07491256669163704, -0.385888259857893]	[0.17591318115592003, 0.0021857544779777527]	[0.07663406059145927, 0.2880191504955292]		[0.36640970408916473, -0.46445298194885254]		[-0.061559081077575684, -0.01104915514588356]				[0.09218557551503181, -0.09428392723202705]	[-0.021275784820318222, -0.3836558498442173]
08 11 15 2 53 29.9990000		[0.12919803708791733, 0.6156596653163433]		[-0.1907685585319996, -0.8929015435278416]	[0.5762042179703712, 0.03472013399004936]	[0.01655445620417595, 0.03466808423399925]	[0.4491441734135151, 0.29391391202807426]		[0.6973173841834068, 0.6402063593268394]		[-0.201885636895895, -0.020342078059911728]				[0.3008980490267277, 0.016026724129915237]	[-0.1411469727754593, -0.285288218408823]
08 11 15 2 53 59.9990000		[-0.25597257912158966, 0.3266238756477833]		[0.04228377342224121, -0.2742084860801697]	[0.0287376269698143, 0.09881365299224854]	[0.24474790692329407, -0.08813875913619995]	[0.22646089643239975, -0.3839295655488968]		[0.2605052590370178, -1.1716291569173336]		[0.1333039291203022, 0.09320779517292976]				[0.04246220365166664, 0.20119604840874672]	[-0.20808956399559975, -0.0781962163746357]
08 11 15 2 54 29.9990000		[-0.04505119472742081, 0.6974263563752174]		[-0.1414424628019333, -0.08203835785388947]	[-0.3684323914349079, 0.000733688473701477]	[0.15153521671891212, 0.5144350938498974]	[0.22385858371853828, 0.25210871547460556]		[0.2969580516219139, -2.127428401261568]		[0.07540501281619072, -0.3077831007540226]				[0.10982218012213707, -0.041991401463747025]	[0.08212943375110626, -0.013412021100521088]
08 11 15 2 54 59.9990000		[0.3961264565587044, 0.44810231402516365]		[-0.3194805905222893, 0.13617030158638954]	[-0.1687551848590374, 0.38538139685988426]	[-0.20627421885728836, -0.004019487649202347]	[-0.9919970780611038, 0.182758878916502]		[0.4404716268181801, -0.3414824642241001]		[-0.10893696174025536, -0.19558176770806313]				[-0.010227229446172714, 0.09924278780817986]	[0.07509861141443253, -0.31312915310263634]
08 11 15 2 55 29.9990000		[-0.1387198008596897, 0.42459356039762497]		[-0.2587367668747902, 0.06217743083834648]	[-0.133143100887537, 0.1674920730292797]	[-0.28807641938328743, 0.057042524218559265]	[-0.4243486188352108, -0.18565136566758156]		[-0.182879276573658, -0.02290978655219078]		[0.007316764444112778, 0.052888575941324234]				[-0.06284233927726746, -0.2644335441291332]	[-0.27416979894042015, -0.36646321043372154]
08 11 15 2 55 59.9990000		[-0.13199102133512497, 0.014088012278079987]		[-0.5581235289573669, -0.9262609705328941]	[-0.20993622392416, 0.05673670768737793]	[-0.22967663779854774, 0.19959549978375435]	[0.026347436010837555, -0.244152020663023]		[-0.02959262579679489, -0.8339684717357159]		[0.16741717234253883, -0.13599101826548576]				[0.22178398817777634, 0.018876295536756516]	[0.27389973029494286, -0.17433880642056465]
08 11 15 2 56 29.9990000		[-0.25674573704600334, -0.0648515485227108]		[-0.17527808994054794, -0.5303837470710278]	[-0.21962646394968033, -0.21376169100403786]	[0.27411553636193275, 0.13683199137449265]	[-0.2077842578291893, -0.7732231542468071]		[1.3612241670489311, -0.9429023079574108]		[0.05627165362238884, -0.12629446014761925]				[0.08318709954619408, -0.15498000010848045]	[0.07075221464037895, -0.30001914128661156]
08 11 15 2 56 59.9990000		[0.48044126108288765, 0.5880262516438961]		[-0.39206017553806305, -0.06573347374796867]	[-0.16312722116708755, -0.14054183661937714]	[0.10849319398403168, -0.01294827088713646]	[-0.39296920225024223, 0.10610473155975342]		[0.6258915401995182, 0.33499665185809135]		[-0.04568520188331604, -0.49537309631705284]				[-0.10069144517183304, -0.33929209783673286]	[-0.22980015724897385, -0.4228670634329319]
08 11 15 2 57 29.9990000		[-0.3818512409925461, 0.3298790529370308]		[0.26192088425159454, 0.3631334789097309]	[0.1317233368754387, -0.03984446823596954]	[0.3554685637354851, 0.5027251429855824]	[-0.10401486977934837, 0.14805235713720322]		[-0.461899109184742, -0.28989290818572044]		[0.001672942191362381, 0.3026786670088768]				[-0.2714236415922642, -0.23167889192700386]	[0.036658771336078644, -0.6532968319952488]
08 11 15 2 57 59.9990000		[-0.15996317192912102, 0.011534050107002258]		[-0.3101192079484463, 0.10240330919623375]	[0.044435761868953705, -0.1463511772453785]	[0.17531034722924232, 0.20168044045567513]	[0.23409586027264595, 0.33662039414048195]		[0.36745915189385414, -0.7661352567374706]		[0.013411644846200943, -0.1814899928867817]				[0.29439716413617134, -0.12680764123797417]	[0.08886687457561493, -0.17195774242281914]
08 11 15 2 58 29.9990000		[-0.41260499134659767, -0.05321841686964035]		[-0.011541757732629776, 0.4032313786447048]	[0.1621614396572113, 0.11708781123161316]	[-0.42188775539398193, -0.051687080413103104]	[0.01842370256781578, 0.6839751526713371]		[0.5568597540259361, -1.0542972087860107]		[-0.2116660140454769, -0.0316142775118351]				[-0.16186636313796043, -0.256289042532444]	[-0.021489739418029785, -0.5381738431751728]
08 11 15 2 58 59.9990000		[-0.28948578611016273, -0.169265978038311]		[-0.2948155961930752, -0.23679500818252563]	[0.35931676253676414, 0.1539427787065506]	[0.1031307503581047, -1.3175816796720028]	[-0.1291840858757496, 0.136187843978405]		[0.811354786157608, -0.01410747691988945]		[0.13218176737427711, 0.2381691224873066]				[0.10527487471699715, 0.21699366346001625]	[-0.035839177668094635, 0.024744749069213867]
08 11 15 2 59 29.9990000		[-0.3158202953636646, -0.18859503418207169]		[0.31928692385554314, -0.027771051973104477]	[0.08536972850561142, -0.28332648798823357]	[0.20202015712857246, -0.19477540254592896]	[0.040335290133953094, 0.5875406786799431]		[-0.18641193211078644, -0.13241616263985634]		[0.17061500623822212, 0.25516026839613914]				[-0.17213387414813042, -0.5838403813540936]	[0.05872424319386482, 0.22791872546076775]
08 11 15 2 59 59.9990000		[-0.4225006140768528, 0.47799650579690933]		[-0.38735827058553696, -0.10483482480049133]	[0.0499006025493145, -0.18234680965542793]	[0.37377244606614113, 0.5348274633288383]	[-0.03971100598573685, 0.3644997626543045]		[20520526.858966336, 20520178.395064026]		[0.17430870607495308, -0.16749904677271843]				[0.0031211264431476593, 0.36922116205096245]	[0.11254986375570297, -0.3124196119606495]
08 11 15 3 0 29.9990000		[-0.23895427584648132, 0.1383015140891075]		[-0.1562422662973404, -0.3106730990111828]	[0.2733369991183281, 0.6731949187815189]	[0.4770140089094639, -0.1677302122116089]	[0.4456765092909336, 0.3561168909072876]				[-0.37835582718253136, -0.24975377693772316]				[0.17854423448443413, 0.047896143049001694]	[-0.0906977616250515, -0.36880265921354294]
08 11 15 3 0 59.9990000		[0.0262221097946167, -0.6170313991606236]		[-0.014040201902389526, 0.2475699707865715]	[-0.2020554430782795, 0.003690514713525772]	[0.5485952794551849, 0.8359091095626354]	[0.102315254509449, 0.17080380767583847]				[0.2790675424039364, 0.0011998973786830902]				[0.12394962087273598, 0.11195487156510353]	[0.20538071542978287, 0.26786256209015846]
08 11 15 3 1 29.9990000		[-0.019087139517068863, -0.17560795322060585]		[0.19146697223186493, 0.30835917964577675]	[0.026296764612197876, 0.055003099143505096]	[0.09965785965323448, 0.26575182378292084]	[0.29519539326429367, 0.04203089326620102]				[-0.3597373031079769, -0.05122118070721626]				[-0.05417658016085625, -0.17311645299196243]	[0.16594605147838593, 0.1302480772137642]
08 11 15 3 1 59.9990000		[-0.15530502796173096, 0.09251926839351654]		[0.14695673063397408, 0.371466800570488]	[0.2864103466272354, 0.04205959662795067]	[0.11152039468288422, 0.5221839807927608]	[0.08061613142490387, 0.28188135102391243]				[-0.38457081839442253, -0.5333658047020435]				[0.4460028447210789, 0.1235276348888874]	[-0.03724934533238411, 0.5530863031744957]
08 11 15 3 2 29.9990000		[-0.26080676168203354, 0.14405307546257973]		[-0.4108445420861244, 0.23075344040989876]	[0.3515852503478527, 0.3059053160250187]	[0.1909271478652954, 0.5495498068630695]	[0.003512997180223465, -0.16344349831342697]				[-0.11656052991747856, -0.278103057295084]				[0.048539239913225174, 0.00941481813788414]	[-0.20127873122692108, -0.4397803731262684]
08 11 15 3 2 59.9990000		[0.16587967425584793, -0.2961995601654053]		[0.0033543072640895844, -0.3741132840514183]	[0.02835622802376747, 0.28192560002207756]	[-0.15672672912478447, 0.27193333208560944]	[-0.18590706959366798, 0.1218547597527504]				[-0.48522429913282394, -0.2545482888817787]				[0.1295921765267849, -0.2643898166716099]	[0.3554641753435135, -0.11710406467318535]
08 11 15 3 3 29.9990000		[-0.14458930119872093, -0.061812810599803925]		[0.16531868278980255, -0.12423860654234886]	[-0.12083232402801514, 0.036696773022413254]	[0.3568342253565788, -0.34728843718767166]	[0.2990475781261921, 0.14581508561968803]				[-0.1160547249019146, -0.05731778219342232]				[0.13718917965888977, 0.20500707998871803]	[-0.1613342985510826, -0.3401819318532944]
08 11 15 3 3 59.9990000		[-0.677916619926691, 0.5525284744799137]		[-0.18767644464969635, -0.8736307732760906]	[-0.04109376296401024, 0.017446760088205338]	[0.10131393373012543, 0.05782175064086914]	[0.27705904468894005, 0.08776910230517387]				[-0.2010747268795967, -0.357639092952013]				[0.11489300802350044, 0.08309975638985634]	[0.15863128006458282, -0.10114053636789322]
08 11 15 3 4 29.9990000		[-0.35587528720498085, 0.21071385219693184]		[0.11086645349860191, -1.1699784211814404]	[-0.05613764747977257, 0.048246219754219055]	[0.024781882762908936, 0.36066992580890656]	[-0.0612858310341835, 0.043495550751686096]				[0.06369895860552788, -0.3925612345337868]				[0.026966314762830734, 0.40884800627827644]	[-0.26902421936392784, 0.4695671424269676]
08 11 15 3 4 59.9990000		[-0.11485502868890762, -0.5887219309806824]		[-0.6715673208236694, -0.39608899131417274]	[-0.14401238411664963, -0.15255048498511314]	[0.20084905996918678, 0.7457342334091663]	[-0.21091413870453835, 0.5459359958767891]				[-0.026706311851739883, 0.27672047540545464]				[0.13910146057605743, 0.16347665712237358]	[0.011344429105520248, -0.28020472079515457]
08 11 15 3 5 29.9990000		[0.27827228605747223, -0.5335666686296463]		[-0.4454018697142601, -0.2528736852109432]	[-0.02917207032442093, 0.34714585915207863]	[0.02817443758249283, -0.12751414626836777]	[-0.5237018801271915, 0.46472732722759247]				[0.08615134283900261, 0.17336754873394966]				[0.027991682291030884, 0.3603202737867832]	[-0.09169210493564606, 0.3805821053683758]
08 11 15 3 5 59.9990000		[0.05520526319742203, 0.2141430452466011]		[0.08621758967638016, -0.6965395994484425]	[-0.3556007444858551, 0.006205599755048752]	[-0.00025435909628868103, 0.047868311405181885]	[0.16271484270691872, 0.932681892067194]				[-0.2886625826358795, 0.1500205062329769]				[0.055845219641923904, 0.015390433371067047]	[0.11011523380875587, 0.09233743324875832]
08 11 15 3 6 29.9990000		[0.17591643705964088, -0.09275059029459953]		[0.06579573079943657, -0.14198078587651253]	[-0.3524838611483574, -0.06724109128117561]	[0.5655463300645351, 0.872341375797987]	[0.4706371985375881, 0.3851817697286606]				[0.00682343915104866, 0.1615474559366703]				[-0.14415140822529793, -0.0009518899023532867]	[-0.509123008698225, 0.4848962165415287]
08 11 15 3 6 59.9990000		[0.012112077325582504, -0.8201978169381618]		[-0.28765835240483284, -0.5037602186203003]	[-0.45560813695192337, 0.553846824914217]	[0.023352600634098053, -0.4831159636378288]	[-0.022258631885051727, 0.786840595304966]				[0.05795801058411598, -0.11214891821146011]				[-0.05380949750542641, 0.46338625624775887]	[-0.48228609934449196, -0.008135218173265457]
08 11 15 3 7 29.9990000		[-0.2999199852347374, -0.3708384595811367]		[0.08222238719463348, -0.5374614261090755]	[-0.48837465047836304, 0.367859922349453]	[0.013309899717569351, 0.0043478310108184814]	[-0.37211982533335686, 0.6547719277441502]				[0.3138433173298836, 0.13941355049610138]				[0.21132076159119606, 0.2115425430238247]	[-0.304438229650259, -0.345681581646204]
08 11 15 3 7 59.9990000		[0.019278354942798615, -0.3306099511682987]		[0.1654491052031517, -0.2835860885679722]	[0.13445577770471573, 0.3256627656519413]	[0.24570881202816963, -0.24997858703136444]	[-0.10999353229999542, 0.11047287285327911]				[0.09134399518370628, 0.17139631137251854]				[-0.02019684389233589, 0.28679850324988365]	[0.10707274451851845, 0.2138192169368267]
08 11 15 3 8 29.9990000		[0.043829478323459625, 0.11190377548336983]		[0.14967750012874603, -0.06626660749316216]	[-0.1314854845404625, 0.08547287061810493]	[0.2721733972430229, 0.3746194988489151]	[0.0036441273987293243, 0.5353426486253738]				[0.2108120210468769, 0.5082236714661121]				[0.1070522703230381, 0.04679359868168831]	[-0.115279421210289, 0.5367480702698231]
08 11 15 3 8 59.9990000		[-0.33722929283976555, 0.2865726128220558]		[0.2546870782971382, -0.36840764433145523]	[-0.18652275949716568, -0.08854693919420242]	[-0.17966295406222343, 0.5380317829549313]	[-0.6468638889491558, 0.8338596485555172]				[0.09582776576280594, -0.02678624540567398]				[0.014705803245306015, -0.036207471042871475]	[0.2747337594628334, -0.30743538960814476]
08 11 15 3 9 29.9990000		[-0.05703292042016983, -0.3827822096645832]		[0.3263561762869358, -0.0076040178537368774]	[0.13993103802204132, 0.0024127699434757233]	[-0.046377696096897125, 0.380017664283514]	[0.21193498000502586, 0.3974364325404167]				[-0.4034525118768215, -0.20342491939663887]				[0.0512186698615551, 0.0076203420758247375]	[-0.02800532802939415, -0.5692677088081837]
08 11 15 3 9 59.9990000		[-0.2614782713353634, 0.13736744597554207]		[-0.1496725007891655, 0.24058650434017181]	[-0.08180618286132812, -0.37306882068514824]	[0.3129800520837307, 0.31997225061059]	[0.060322459787130356, 0.45975443348288536]				[-0.18567907437682152, -0.048729803413152695]				[-0.048823509365320206, 0.1315651722252369]	[0.31794293224811554, 0.19100972637534142]
08 11 15 3 10 29.9990000		[-0.11668425798416138, 0.09956077113747597]		[-0.020585447549819946, 0.08160318806767464]	[0.44185619056224823, -0.40359069034457207]	[-0.04515008255839348, -0.35793616250157356]	[-0.07343003526329994, 0.7255746722221375]				[0.12681947648525238, -0.17845643311738968]				[-0.1667017638683319, 0.04961589351296425]	[0.1696457639336586, 0.2846846841275692]
08 11 15 3 10 59.9990000		[0.08167720958590508, -0.29745959863066673]		[0.1796347163617611, 0.23488559946417809]	[0.027881130576133728, -0.19471894949674606]	[-0.022219225764274597, 0.6167532876133919]	[-0.020833365619182587, 0.8218398801982403]				[0.08077734708786011, 0.09199811145663261]				[-0.05666132643818855, 0.25112004205584526]	[0.09360047429800034, 0.14027023315429688]
08 11 15 3 11 29.9990000		[-0.5244327299296856, 0.05928463116288185]		[0.053841181099414825, 0.1298735924065113]	[0.18995121121406555, -0.05180139094591141]	[0.021144766360521317, -0.03438699617981911]	[-0.1182631179690361, 0.29129115119576454]				[-0.3625708408653736, -0.21645059809088707]				[-0.28917231410741806, -0.26355838030576706]	[0.19363336265087128, 0.32941730320453644]
08 11 15 3 11 59.9990000		[-0.33691278100013733, 0.0022536925971508026]		[-0.4124433100223541, -0.4330718405544758]	[-0.5310585685074329, -0.3660249225795269]	[-0.40974435582756996, -0.16061614081263542]	[0.08114064112305641, 0.1661227121949196]				[-0.08743269369006157, 0.03743543103337288]				[-0.40295862033963203, 0.18686087429523468]	[0.45328712463378906, 0.5611227713525295]
08 11 15 3 12 29.9990000		[-0.3989890478551388, 0.10352540388703346]		[-0.6084874086081982, -0.14857479184865952]	[0.14269395172595978, -0.3688806854188442]	[-0.04177585244178772, 0.08210151642560959]	[-3.5140663385391235e-05, 0.4645368419587612]				[-0.0958196334540844, -0.19640599563717842]				[0.14067042991518974, -0.10291094705462456]	[-0.17190977558493614, 0.012524988502264023]
08 11 15 3 12 59.9990000		[0.4677782356739044, 0.06893119588494301]		[0.13032065704464912, -0.12945997342467308]	[0.19652551040053368, -0.3689945451915264]	[-0.014097385108470917, -0.29471419006586075]	[-0.13550779968500137, 0.9190596863627434]				[-0.038001649081707, -0.01152900978922844]				[-0.34432774409651756, -0.1403055675327778]	[0.48134443163871765, 0.6680284924805164]
08 11 15 3 13 29.9990000		[-0.2034595124423504, 0.010285936295986176]		[-0.09643393382430077, 0.16218416020274162]	[-0.09188083559274673, 0.21524545177817345]	[-0.0636916495859623, -0.5170702859759331]	[-0.2990676052868366, -0.0013073086738586426]				[0.0724758543074131, 0.3689355067908764]				[0.07638394460082054, -0.3055668883025646]	[-0.2586913891136646, 0.06768186017870903]
08 11 15 3 13 59.9990000		[-0.6316870823502541, -0.11863237246870995]		[-0.06041726842522621, -0.3763839304447174]	[0.020507682114839554, 0.29098444804549217]	[0.10047738999128342, -0.7402237914502621]	[0.025145389139652252, 0.13978102803230286]				[-0.055577509105205536, 0.2082487940788269]				[-0.27248721569776535, -0.2859182097017765]	[0.014960363507270813, 0.20408941060304642]
08 11 15 3 14 29.9990000		[0.26414861530065536, -0.29395363107323647]		[-0.8036944456398487, -0.33263950049877167]	[0.030775457620620728, 0.12452910840511322]	[-0.35981086269021034, -0.3215288557112217]	[0.13926883041858673, 0.38657714426517487]				[0.14249016717076302, -0.055549364537000656]				[-0.15615426003932953, -0.24590712413191795]	[-0.18562128022313118, -0.04101363196969032]
08 11 15 3 14 59.9990000		[0.428084060549736, 0.5452879033982754]		[-0.5027416720986366, -0.5594760812819004]	[-0.3730446696281433, -0.10970140621066093]	[0.18988094478845596, -0.3372129090130329]	[-0.07894783839583397, 0.09814414754509926]				[-0.06585191562771797, 0.09284501895308495]				[-0.011044226586818695, 0.0753367729485035]	[0.11812977492809296, 0.13218019157648087]
08 11 15 3 15 29.9990000		[-0.3402577005326748, 0.31625983119010925]		[-0.08383145928382874, -0.66713572666049]	[-0.27423346415162086, 0.24270768091082573]	[-0.24991199374198914, -0.6542481444776058]	[-0.04375327005982399, 0.003645695745944977]				[0.08730298653244972, -0.3289591483771801]				[-0.47117721661925316, 0.1542298160493374]	[0.11144431680440903, -0.22669807076454163]
08 11 15 3 15 59.9990000		[-0.3008292652666569, -0.17707733809947968]		[-0.23723956942558289, -0.4760677330195904]	[-0.2326206937432289, 0.48216599971055984]	[-0.17833241075277328, -0.3062715269625187]	[-0.5508267320692539, -0.17983026802539825]				[-0.11501182243227959, 0.11150912567973137]				[-0.2928553782403469, 0.15670771151781082]	[0.16226943582296371, -0.16878636553883553]
08 11 15 3 16 29.9990000		[0.015652116388082504, 0.2397393360733986]		[-0.5192173570394516, -0.43923670426011086]	[-0.11129496619105339, 0.03994400426745415]	[-0.3266330659389496, -0.382548063993454]	[-0.00812641903758049, -0.009978964924812317]				[-0.15340515598654747, 0.0476546585559845]				[-0.14774228632450104, 0.5014279000461102]	[0.06745663285255432, 0.08917506039142609]
08 11 15 3 16 59.9990000		[0.09750756621360779, 0.3262462802231312]		[0.14543726295232773, 0.2632020190358162]	[0.05137210339307785, -0.30952213332057]	[-0.00033887848258018494, -0.02125704661011696]	[-0.24504202976822853, -0.33048419281840324]				[-0.055369783192873, -0.00794428214430809]				[-0.3782743625342846, -0.02227160707116127]	[0.28938375413417816, 0.4561392776668072]
08 11 15 3 17 29.9990000		[-0.18853256106376648, -0.25336022675037384]		[-0.10928281769156456, 0.2038271129131317]	[0.09906616806983948, -0.0994931310415268]	[0.36927810311317444, -0.030469458550214767]	[-0.053607311099767685, 0.4410279020667076]				[-0.18769164755940437, 0.1790212094783783]				[-0.21202832087874413, 0.12891100719571114]	[0.3075379393994808, 0.2713797613978386]
08 11 15 3 17 59.9990000		[-0.25018176063895226, 0.0041444189846515656]		[-0.23552076518535614, 0.42688802257180214]	[0.14428987354040146, -0.15812700614333153]	[-0.29660893604159355, -0.015804648399353027]	[-0.13175323978066444, 0.13558097183704376]				[-0.06420883908867836, -0.10890666022896767]				[0.14362150058150291, 0.17020022124052048]	[0.019249416887760162, -0.05054403468966484]
08 11 15 3 18 29.9990000		[-0.08190048113465309, -0.12417180091142654]		[-0.34802504628896713, -0.1915591061115265]	[-0.10619751363992691, -0.5699791200459003]	[0.2916148342192173, 0.04829160124063492]	[-0.37270476296544075, 0.3878282979130745]				[-0.32845159992575645, -0.011008918285369873]				[0.026355203241109848, 0.3784956559538841]	[-0.0029091499745845795, -0.06684118881821632]
08 11 15 3 18 59.9990000		[0.27040766924619675, -0.18792856857180595]		[0.0722232423722744, 0.10748818889260292]	[-0.09059376269578934, 0.10473091527819633]	[-0.4472920037806034, 0.3628306910395622]	[0.08823739364743233, 0.27774854749441147]				[0.031005103141069412, -0.06577356532216072]				[0.11164425686001778, 0.3718659169971943]	[-0.2846562787890434, -0.09634248912334442]
08 11 15 3 19 29.9990000		[-0.24625026807188988, -0.1828928329050541]		[0.27006106078624725, 0.08936316892504692]	[-0.05041243135929108, -0.4387401454150677]	[0.44268423318862915, 0.2925015054643154]	[-0.12252701446413994, 0.2200269103050232]				[-0.10503808036446571, -0.43783069401979446]				[0.04317227378487587, -0.21626826003193855]	[-0.14004499465227127, 0.3235127106308937]
08 11 15 3 19 59.9990000		[0.03365794196724892, 0.1931201107800007]		[0.026034202426671982, -0.3001406043767929]	[0.18824337422847748, -0.3279951624572277]	[0.17801567539572716, 1.0575446300208569]	[0.1684512048959732, 0.23082023486495018]				[-0.1161542497575283, -0.4162716083228588]				[-0.15805113688111305, 0.43500979617238045]	[-0.4247850850224495, -0.1627243608236313]
08 11 15 3 20 29.9990000		[0.009313229471445084, -0.5321744494140148]		[0.5102057866752148, -0.20964700728654861]	[0.06468893960118294, -0.2098626233637333]	[0.06184377893805504, 0.420110747218132]	[-0.18787641823291779, 0.4087631478905678]				[0.2622828595340252, -0.34848275780677795]				[-0.09789471700787544, -0.15450231358408928]	[0.29854631423950195, 0.18564288690686226]
08 11 15 3 20 59.9990000		[-0.09122676029801369, -0.1238711029291153]		[0.19635307788848877, -0.340303972363472]	[0.14619450271129608, -0.22385499998927116]	[-0.21993382275104523, 0.10500138252973557]	[0.35389985889196396, 0.10112742334604263]				[-0.049139443784952164, -0.4537140987813473]				[-0.009096939116716385, -0.2521044462919235]	[0.18969260156154633, 0.13089544698596]
08 11 15 3 21 29.9990000		[-0.2915644161403179, -0.016898833215236664]		[0.49171232432127, -0.18285010382533073]	[-0.1739785484969616, 0.12962911650538445]	[-0.35080593079328537, -0.2867286652326584]	[0.03604861721396446, -0.16763058677315712]				[-0.020129546523094177, 0.09680545702576637]				[0.23715897276997566, -0.158342644572258]	[-0.15460944548249245, -0.24452106654644012]
08 11 15 3 21 59.9990000		[-0.014814984053373337, -0.05340335890650749]		[-0.4106937162578106, 0.28457169979810715]	[0.3417096957564354, -0.1738421656191349]	[0.08876875415444374, -0.13760433346033096]	[0.05407658591866493, 0.31202564761042595]				[-0.1711651124060154, -0.02482474222779274]				[-0.09204412251710892, -0.1111425831913948]	[-0.4471827782690525, -0.2280277982354164]
08 11 15 3 22 29.9990000		[0.054384563118219376, -0.02829667553305626]		[0.46524473652243614, 0.4190446622669697]	[-0.034396544098854065, -0.6980726905167103]	[-0.38666972145438194, 0.060327302664518356]	[-0.17678280547261238, 0.08545641973614693]				[0.04209594428539276, -0.12892111018300056]				[-0.07639403268694878, 0.21903021261096]	[-0.5257183350622654, -0.11975903436541557]
08 11 15 3 22 59.9990000		[-0.1650400571525097, -0.4972347244620323]		[0.027704719454050064, 0.42195507511496544]	[-0.1694798283278942, -0.22206179052591324]	[0.022262927144765854, -0.2361060380935669]	[-0.12101546302437782, -0.1688552275300026]				[0.16658539697527885, -0.09626828506588936]				[0.2829870618879795, 0.1124817542731762]	[-0.5122745670378208, -0.10765078663825989]
08 11 15 3 23 29.9990000		[-0.07652826607227325, 0.4496726170182228]		[0.015718556940555573, 0.48498233035206795]	[0.34118103981018066, -0.1782309152185917]	[-0.25964280590415, -0.33048277348279953]	[0.035588089376688004, -0.36055806279182434]				[0.22049420326948166, -0.15492815151810646]				[0.10561032965779305, -0.07523147389292717]	[0.1555786058306694, -0.3154246285557747]
08 11 15 3 23 59.9990000		[0.5132480636239052, -0.18291541561484337]		[-0.38111791014671326, 0.6013537012040615]	[-0.05822812765836716, -0.46891534700989723]	[-0.22671819850802422, 0.1942715272307396]	[0.46402618661522865, -0.09853514283895493]				[-0.4349878877401352, -0.45118728280067444]				[-0.08452802523970604, -0.13387977704405785]	[-0.15698183327913284, -0.5292185060679913]
08 11 15 3 24 29.9990000		[-0.25397755205631256, 0.009791478514671326]		[-0.05556406453251839, 0.2482168711721897]	[0.24913086369633675, -0.48542632535099983]	[-0.3286692388355732, 0.38805437833070755]	[0.29726776853203773, -0.16798244789242744]				[-0.05567779019474983, -0.44156666845083237]				[-0.19569463282823563, 0.16818388178944588]	[-0.06784572452306747, -0.2824331857264042]
08 11 15 3 24 59.9990000		[-0.29094676300883293, 0.3450475111603737]		[0.03181171417236328, -0.09048465266823769]	[-0.20429538935422897, -0.17950716242194176]	[-0.1969541572034359, 0.41139262542128563]	[0.36052271351218224, -0.08594066649675369]				[0.12980086728930473, -0.10868042334914207]				[-0.36657867953181267, 0.21112606301903725]	[-0.25476347655057907, -0.37304550781846046]
08 11 15 3 25 29.9990000		[-0.29568659886717796, -0.4070794805884361]		[0.109047781676054, 0.010807018727064133]	[-0.12443174049258232, 0.5501807890832424]	[-0.09957924857735634, -0.12290608510375023]	[-0.03719451650977135, -0.05619580298662186]				[-0.048486534506082535, 0.130753081291914]				[-0.29030028730630875, -0.35229071602225304]	[-0.1836792342364788, -0.28618644922971725]
08 11 15 3 25 59.9990000		[-0.18658588826656342, -0.06257178634405136]		[0.1843608282506466, -0.06488872319459915]	[0.037253063172101974, -0.115286935120821]	[0.02490665763616562, -0.046203918755054474]	[-0.23438865691423416, 0.22523389384150505]				[-0.21324604377150536, 0.09054703637957573]				[0.03283495455980301, -0.07430165633559227]	[-0.08067424595355988, -0.09971236810088158]
08 11 15 3 26 29.9990000		[-0.2783822603523731, -0.37991713732481003]		[0.24855747818946838, -0.4610532633960247]	[-0.10333983600139618, -0.0666581280529499]	[0.23660218343138695, 0.6179905012249947]	[0.030403371900320053, -0.3039385937154293]				[-0.09444161131978035, 0.04108504578471184]				[0.14126256480813026, -0.017647255212068558]	[-0.039748191833496094, -0.24275363609194756]
08 11 15 3 26 59.9990000		[0.053341202437877655, -0.2956395410001278]		[0.6980493031442165, 0.5288040190935135]	[-0.02720602974295616, -0.45113134011626244]	[0.1328498050570488, 0.5150722377002239]	[0.26885220408439636, 0.38354799523949623]				[-0.44841476157307625, -0.2648957036435604]				[0.31652937829494476, -0.1241765059530735]	[-0.12583741545677185, -0.04725612327456474]
08 11 15 3 27 29.9990000		[-0.15129314363002777, 0.3806842863559723]		[0.3062380328774452, -0.2630227468907833]	[-0.2099718526005745, -0.3306186608970165]	[0.08971792459487915, 0.890888649970293]	[0.23692023754119873, 0.4382411241531372]				[-0.03621852770447731, 0.18637097254395485]				[-0.020807761698961258, -0.35976382717490196]	[0.14049043133854866, 0.1003781110048294]
08 11 15 3 27 59.9990000		[-0.12003914639353752, -0.3757498748600483]		[0.48239941895008087, -0.23800084367394447]	[-0.13943573832511902, -0.6212236434221268]	[-0.39645474031567574, -0.16608073189854622]	[0.19022544845938683, 0.6386871337890625]				[0.006698135286569595, -0.4006948843598366]				[-0.0978216752409935, -0.15347202494740486]	[-0.0065805912017822266, -0.12640650942921638]
08 11 15 3 28 29.9990000		[0.13008597493171692, -0.6232957988977432]		[0.034697629511356354, -0.16767246648669243]	[-0.04283672571182251, 0.25714701041579247]	[-0.4097783602774143, 0.24998892843723297]	[0.3322746269404888, 0.671155259013176]				[0.030470173805952072, -0.11389142647385597]				[0.1992158591747284, 0.26241903007030487]	[-0.4772946909070015, 0.09635799005627632]
08 11 15 3 28 59.9990000		[0.16692184284329414, -0.0698464997112751]		[0.8006073907017708, 0.6434079669415951]	[0.08887434005737305, 0.1608121171593666]	[0.026766929775476456, 0.037023887038230896]	[-0.2544034905731678, -0.08677436411380768]				[0.04330034181475639, -0.03654554858803749]				[-0.29756372421979904, 0.2914419136941433]	[-0.09706559032201767, -0.051352642476558685]
08 11 15 3 29 29.9990000		[0.3717355541884899, -0.7768751010298729]		[0.586823932826519, 0.6271637417376041]	[-0.07184242829680443, 0.02155810222029686]	[0.14002101495862007, 0.28933852910995483]	[-0.0655263252556324, 0.36313164234161377]				[0.08580315858125687, -0.19499574974179268]				[0.23475704714655876, 0.20725110545754433]	[-0.11853253096342087, 0.31275321170687675]
08 11 15 3 29 59.9990000		[0.3618476763367653, 0.07449266314506531]		[0.3218906819820404, 0.6877129301428795]	[-0.3434923551976681, -0.15980668365955353]	[0.025265466421842575, 0.016827553510665894]	[0.023354995995759964, 0.13895203173160553]				[-0.06931345164775848, -0.18823442980647087]				[0.04631122574210167, -0.3809859864413738]	[0.3057386204600334, 0.09730412438511848]
08 11 15 3 30 29.9990000		[-0.08452194929122925, -0.49059366807341576]		[0.3100895509123802, -0.01931523159146309]	[-0.03877175599336624, 0.18444423004984856]	[0.37618203833699226, 0.47968415915966034]	[-0.039043258875608444, 0.13744816184043884]				[0.1585688330233097, 0.03681660816073418]				[0.1799810566008091, -0.2883056811988354]	[0.12439936399459839, -0.2023199088871479]
08 11 15 3 30 59.9990000		[-0.32656190544366837, -0.20421461760997772]		[0.36937349289655685, 0.0060100071132183075]	[-0.05906374752521515, -0.2826079688966274]	[0.18733502551913261, 0.3331926614046097]	[0.04115118458867073, 0.43393247574567795]				[0.10786136984825134, -0.25735294818878174]				[0.25931381806731224, -0.09383684024214745]	[0.2979457229375839, -0.031672362238168716]
08 11 15 3 31 29.9990000		[-0.17957176268100739, -0.5382453463971615]		[0.19660557061433792, 0.2217600792646408]	[-0.05993913859128952, -0.02386299893260002]	[0.2182895727455616, 0.4252626448869705]	[0.19518103078007698, 0.25579356402158737]				[-0.4173094071447849, -0.2641824446618557]				[-0.19262124970555305, -0.842882540076971]	[0.3534633405506611, 0.03719065710902214]
08 11 15 3 31 59.9990000		[0.09506149590015411, -0.23974109813570976]		[0.26434140652418137, -0.05170891806483269]	[-0.38247358053922653, 0.20309607312083244]	[0.12338875606656075, 0.499796025454998]	[0.08931820467114449, 0.15493613108992577]				[-0.03291422501206398, -0.19135556742548943]				[0.04384328052401543, -0.47576113790273666]	[0.12308536469936371, 0.3505079224705696]
08 11 15 3 32 29.9990000		[-0.2580597251653671, -0.7259885184466839]		[-0.17644281685352325, 0.1379011571407318]	[0.12379870936274529, -0.35037917271256447]	[0.18563778325915337, 0.3125515505671501]	[-0.38905318453907967, 0.054112162441015244]				[-0.1171913594007492, -0.06960033252835274]				[0.20071598514914513, -0.4652569256722927]	[0.014033302664756775, 0.1717412956058979]
08 11 15 3 32 59.9990000		[-0.3345365524291992, -0.5464906543493271]		[0.6998645141720772, -0.3761533610522747]	[-0.017876267433166504, -0.3793713040649891]	[0.03199026361107826, 0.8646966218948364]	[0.4345422722399235, 0.2011687532067299]				[-0.04614925757050514, 0.029023796319961548]				[0.5128208845853806, -0.2044663093984127]	[0.1399790532886982, 0.14115393161773682]
08 11 15 3 33 29.9990000		[0.38160424679517746, -0.9560843370854855]		[0.3494368903338909, -0.365047138184309]	[0.2864034175872803, 0.0695563443005085]	[0.1172749400138855, 0.21392516419291496]	[0.034538161009550095, 0.46312399953603745]				[0.08048851415514946, 0.13273420557379723]				[0.03558671474456787, -0.21167856827378273]	[-0.1697200872004032, -0.012769728899002075]
08 11 15 3 33 59.9990000		[0.1491464450955391, -0.6566020362079144]		[0.11881067231297493, 0.11890938505530357]	[-0.13196046650409698, 0.22470654919743538]	[-0.036225926131010056, -0.3363257385790348]	[0.058197975158691406, 0.2487584352493286]				[0.13352162763476372, 0.5818548686802387]				[-0.44403478875756264, -0.17230258509516716]	[-0.44218936935067177, -0.1118006743490696]
08 11 15 3 34 29.9990000		[0.443893127143383, 0.20036481320858002]		[0.31424883380532265, -0.29200921580195427]	[0.08595506846904755, -0.20572074875235558]	[-0.20032832399010658, -0.07853980362415314]	[-0.09977741912007332, -0.12285634875297546]				[0.33446935936808586, 0.3050645850598812]				[0.2680437006056309, -0.11981334537267685]	[0.10452031716704369, 0.09364990144968033]
08 11 15 3 34 59.9990000		[0.06573252007365227, -0.0324934683740139]		[0.32540837675333023, 0.2274187169969082]	[-0.2466166466474533, -0.0960073210299015]	[0.0166812501847744, 0.09626679494976997]	[-0.08272403851151466, -0.18185024708509445]				[-0.13126477971673012, 0.1530374102294445]				[-0.08619390800595284, 0.33471087738871574]	[0.0021798796951770782, 0.46081093326210976]
08 11 15 3 35 29.9990000		[0.679871067404747, 0.6387336477637291]		[-0.03795219957828522, 0.07328944280743599]	[-0.13296353071928024, -0.5287442989647388]	[0.14645028486847878, -0.643024131655693]	[-0.047165583819150925, -0.061716482043266296]				[-0.013099003583192825, -0.182566549628973]				[0.2857631854712963, 0.5749410949647427]	[-0.1074519157409668, 0.1230795606970787]
08 11 15 3 35 59.9990000		[0.022354833781719208, 0.13807668536901474]		[0.09529470279812813, 0.2340020351111889]	[0.26466109976172447, -0.11491920426487923]	[-0.03314719721674919, -0.2995232939720154]	[-0.18022914975881577, 0.07730971276760101]				[-0.2252078540623188, 0.04122089967131615]				[0.09695382043719292, 0.4372655972838402]	[0.17247570306062698, 0.4601832404732704]
08 11 15 3 36 29.9990000		[-0.6126649603247643, 0.029753439128398895]		[0.023952774703502655, -0.14993194863200188]	[0.08979149162769318, -0.11817257478833199]	[0.15727775171399117, 0.5217611454427242]	[-0.056581009179353714, 0.18024137616157532]				[0.04055977240204811, -0.2895328737795353]				[0.22664963454008102, 0.03129825368523598]	[0.12453139200806618, -0.38865575194358826]
08 11 15 3 36 59.9990000		[-0.4759487435221672, -0.316792257130146]		[0.24948693439364433, -0.39171289652585983]	[-0.2588875964283943, -0.3270295597612858]	[0.15569442138075829, -0.6165747977793217]	[0.20835400000214577, 0.06155158579349518]				[-0.06440619379281998, 0.2930159159004688]				[-0.12706132233142853, 0.5133824683725834]	[0.15814035758376122, -0.2981155999004841]
08 11 15 3 37 29.9990000		[-0.07382997125387192, -0.37840766832232475]		[0.24514498934149742, -0.27380960062146187]	[-0.0824689045548439, -0.01490708813071251]	[0.04977449029684067, 0.06901714205741882]	[-0.013556204736232758, 0.11248693615198135]				[0.02882258966565132, 0.1950756460428238]				[0.02081715688109398, 0.2996387332677841]	[0.166281558573246, 0.47718705236911774]
08 11 15 3 37 59.9990000		[-0.35045355930924416, 0.10620225220918655]		[0.6497995555400848, -0.3575526736676693]	[0.24984467774629593, -0.4786258116364479]	[-0.25644533336162567, -0.6079204119741917]	[-0.19165147468447685, -0.0035724863409996033]				[0.14443302154541016, -0.28513026237487793]				[-0.25809284672141075, 0.3224014602601528]	[-0.17590953782200813, 0.5531837344169617]
08 11 15 3 38 29.9990000		[-0.03683048486709595, 0.13521675020456314]		[0.1229921281337738, -0.26057813689112663]	[-0.09423371404409409, -0.06234322860836983]	[-0.12168848142027855, -0.1500871442258358]	[-0.15571333095431328, -0.23173775523900986]				[-0.11365479603409767, 0.19204486906528473]				[0.10649790242314339, 0.169115599244833]	[0.03023475781083107, -0.1491372250020504]
08 11 15 3 38 59.9990000		[-0.4714546501636505, -0.4195769913494587]		[0.484252005815506, 0.23880143091082573]	[-0.17337404191493988, 0.5157003998756409]	[0.14745569974184036, -0.39962927252054214]	[-0.1399216204881668, 0.3617424890398979]				[-0.10934053733944893, 0.2894780896604061]				[0.2166719026863575, -0.48887908086180687]	[0.013949889689683914, -0.4288397803902626]
08 11 15 3 39 29.9990000		[0.12806273996829987, -0.41252006962895393]		[0.368488360196352, -0.03346731886267662]	[-0.17607052624225616, 0.16936515644192696]	[-0.6491805091500282, -0.45365941524505615]	[-0.05053728073835373, 0.2786361873149872]				[0.33624888584017754, 0.5435312204062939]				[-0.05359083041548729, 0.07607480511069298]	[0.16246863827109337, -0.3816752918064594]
08 11 15 3 39 59.9990000		[0.09555120021104813, -0.12211747467517853]		[0.7988924235105515, -0.020949896425008774]	[-0.13100560754537582, 0.18999402597546577]	[-0.14503216370940208, -0.4637400284409523]	[0.09767159819602966, 0.19134964048862457]				[-0.09788070619106293, 0.2794152684509754]				[-0.14240124449133873, 0.0976104587316513]	[0.4568662978708744, 0.22990285605192184]
08 11 15 3 40 29.9990000		[-0.4132251739501953, -0.561755184084177]		[0.24895960092544556, -0.8066520877182484]	[0.2854703441262245, 0.5885962471365929]	[0.04675905779004097, 0.843755878508091]	[0.13812265172600746, -0.20018219202756882]				[0.31634126976132393, 0.3008088879287243]				[-0.36821219325065613, -0.6040358655154705]	[0.03139869496226311, -0.49541694298386574]
08 11 15 3 40 59.9990000		[0.06344350799918175, 0.0206734798848629]		[-0.06450805068016052, -0.10735592246055603]	[-0.26421644538640976, 0.3012780211865902]	[-0.40649453550577164, 0.09312265366315842]	[-0.09550269693136215, 0.0687236562371254]				[0.11507393419742584, -0.7287819646298885]				[0.08115581795573235, -0.19613437354564667]	[-0.296489842236042, -0.2506270632147789]
08 11 15 3 41 29.9990000		[0.03403806686401367, -0.7610896155238152]		[0.21789421513676643, -0.5464775525033474]	[-0.03631161153316498, 0.1487816907465458]	[-0.2057243250310421, -0.7652111351490021]	[-0.017030712217092514, 0.01804245635867119]				[-0.3233920745551586, -0.46737195178866386]				[0.06960367783904076, 0.035050611943006516]	[-0.11660242080688477, -0.2820815034210682]
08 11 15 3 41 59.9990000		[0.2238263189792633, 0.5609701983630657]		[0.3461853824555874, -0.22607052698731422]	[-0.23025842010974884, -0.2693861722946167]	[0.2347671426832676, -0.022258535027503967]	[-0.004982363432645798, -0.11747852712869644]				[-0.3805648423731327, -0.12727956101298332]				[0.18998950719833374, -0.007075723260641098]	[-0.20125757530331612, -0.18738049268722534]
08 11 15 3 42 29.9990000		[0.3712431229650974, -0.17213719338178635]		[-0.16125378012657166, -0.03191167861223221]	[0.010921869426965714, 0.27340688556432724]	[0.4289039969444275, 0.17215107753872871]	[-0.07539604231715202, 0.11993048340082169]				[-0.04723533242940903, -0.1643921546638012]				[-0.26424383744597435, -0.09566966816782951]	[-0.10120805352926254, 0.3758580684661865]
08 11 15 3 42 59.9990000		[0.22502320632338524, 0.17200134322047234]		[-0.7592898644506931, 0.08013763651251793]	[-0.001714911311864853, 0.07618086412549019]	[0.23623226583003998, 0.02225445583462715]	[-0.03611892834305763, -0.15335221588611603]				[-0.07678470388054848, 0.1993267945945263]				[0.3343198895454407, -0.06707357615232468]	[-0.2866230979561806, -0.005848761647939682]
08 11 15 3 43 29.9990000		[-0.10035134851932526, 0.115361038595438]		[-0.499376118183136, 0.32520877942442894]	[-0.007912717759609222, 0.42129166051745415]	[0.2090766318142414, -0.19202736765146255]	[0.006167862564325333, -0.06490559130907059]				[-0.18384747207164764, 0.1690715253353119]				[0.2998843304812908, -0.3979933485388756]	[-0.019543107599020004, 0.5146254599094391]
08 11 15 3 43 59.9990000		[0.5211836136877537, -0.3219177685678005]		[0.4003917947411537, -0.031064767390489578]	[-0.057153742760419846, 0.09369990229606628]	[0.20244048163294792, 0.6052723787724972]	[0.08976342901587486, 0.5342706628143787]				[0.23067476972937584, 0.13749640807509422]				[0.1420132778584957, -0.91356435790658]	[0.0493103563785553, 0.28817320242524147]
08 11 15 3 44 29.9990000		[-0.28574544191360474, -0.1266920082271099]		[0.6971356831490993, -0.19291898980736732]	[-0.3291289731860161, 0.1749996431171894]	[-0.014499209821224213, 0.0855160504579544]	[0.1869811788201332, 0.4031081311404705]				[-0.4323207028210163, 0.5746008791029453]				[0.04060698300600052, -0.692787304520607]	[0.15623739361763, -0.18543383106589317]
08 11 15 3 44 59.9990000		[0.6323450691998005, 0.1330709308385849]		[0.10711092874407768, -0.20004205778241158]	[-0.04492272809147835, 0.45652341842651367]	[0.24735691025853157, -0.34094247967004776]	[-0.04600243642926216, 0.026025228202342987]				[0.06046438589692116, 0.21841929480433464]				[0.012087933719158173, -0.1316799335181713]	[0.2901730313897133, 0.1427685096859932]	[-0.38156817108392715, -0.38313090056180954]
08 11 15 3 45 29.9990000		[-0.00780891627073288, 0.48391540348529816]		[0.3987235873937607, 0.5710429362952709]	[-0.26972246915102005, 0.1574474386870861]	[0.45803847536444664, 0.18521356582641602]	[0.10440080985426903, -0.14506281167268753]				[0.0234021358191967, 0.45039037242531776]				[-0.1422518827021122, 0.40139417722821236]	[-0.037219900637865067, 0.36485639587044716]	[-0.09319893270730972, 0.6984802037477493]
08 11 15 3 45 59.9990000		[0.3484526090323925, 0.08851384371519089]		[-0.16784797981381416, -0.06512917950749397]	[-0.0469241663813591, 0.016862649470567703]	[0.4831448830664158, -0.36865686625242233]	[0.11281440779566765, 0.14847447723150253]				[0.09989242628216743, 0.3504461608827114]				[-0.1156703531742096, 0.12145401537418365]	[0.15327288210391998, 0.17966825142502785]	[-0.5893633104860783, -0.23187166452407837]
08 11 15 3 46 29.9990000		[0.3215978741645813, 0.07671751081943512]		[-0.11836190149188042, -0.06289904192090034]	[0.05433415621519089, 0.3936383053660393]	[0.054708082228899, 0.22026028484106064]	[-0.25443851202726364, 0.12584570050239563]				[-0.259295541793108, -0.27777130901813507]				[-0.358459759503603, -0.0043600983917713165]	[0.068239226937294, -0.5513866432011127]	[0.6441560201346874, 0.6106526888906956]
08 11 15 3 46 59.9990000		[0.43667640537023544, 0.13935114070773125]		[0.5378425866365433, -0.5208219401538372]	[0.014833666384220123, -0.031276050955057144]	[-0.23658235743641853, -0.03861216455698013]	[-0.10649242624640465, 0.1852126345038414]				[-0.0775657631456852, 0.17317893728613853]				[-0.4393874369561672, -0.09789540246129036]	[0.28258735314011574, -0.588567215949297]	[-0.3933732137084007, 0.5327434577047825]
08 11 15 3 47 29.9990000		[0.5378864333033562, 0.5069303885102272]		[0.2664187252521515, 0.04537906125187874]	[-0.07315976172685623, -0.023036692291498184]	[-0.27169427275657654, -0.23639165610074997]	[-0.16192874312400818, 0.1964915432035923]				[-0.21304020285606384, -0.002735394984483719]				[-0.4647636152803898, 0.26602182537317276]	[0.12204106152057648, -0.4555743336677551]	[-0.3329399786889553, -0.6076108738780022]
08 11 15 3 47 59.9990000		[0.41266462951898575, -0.09551144018769264]		[0.011765293776988983, -0.7433836795389652]	[-0.05002455785870552, 0.14001132920384407]	[-0.32799719646573067, 0.4851849004626274]	[0.09934446588158607, -0.08413250371813774]				[-0.1478828527033329, 0.6117600537836552]				[-0.5066678486764431, 0.0063247717916965485]	[0.3190998546779156, -0.5391542799770832]	[-0.783669900149107, -0.3005105070769787]
08 11 15 3 48 29.9990000		[-0.28440188989043236, 0.18789976462721825]		[0.5038552209734917, 0.004042495042085648]	[-0.07801075279712677, 0.2164136804640293]	[-0.6442915461957455, -0.023597873747348785]	[0.08801864832639694, -0.1442851461470127]				[-0.12409881129860878, 0.21112168580293655]				[-0.48778389766812325, -0.20868278667330742]	[-0.12345894798636436, -0.41875114291906357]	[-0.6064041070640087, -0.42005227133631706]
08 11 15 3 48 59.9990000		[0.09390030801296234, 0.3001557067036629]		[0.7993849590420723, -0.7219256311655045]	[-0.36574537307024, 0.2173752561211586]	[-0.11231322214007378, 0.19021110236644745]	[0.12334867939352989, -0.27468331158161163]				[-0.45426424965262413, 0.07096989080309868]				[0.23485098034143448, -0.6269425824284554]	[0.1606503129005432, -0.5596922598779202]	[-0.1014447920024395, -0.8428348042070866]
08 11 15 3 49 29.9990000		[0.041255783289670944, -0.2949850670993328]		[-0.1832493357360363, -0.6214771047234535]	[0.0023463480174541473, 0.036735307425260544]	[-0.04077430069446564, -0.41400546580553055]	[-0.21098079159855843, -0.029205292463302612]				[-0.4529562331736088, -0.02333073690533638]				[0.16250836849212646, -0.30546118319034576]	[0.1739213839173317, -0.447767186909914]	[-0.5262804925441742, 0.1293855533003807]
08 11 15 3 49 59.9990000		[-0.8475952446460724, -0.15640344098210335]		[0.4753594249486923, -0.45572297647595406]	[0.01832294464111328, 0.13798848539590836]	[0.4971657656133175, -0.049558550119400024]	[-0.23329244926571846, 0.03688710182905197]				[-0.20424051955342293, -0.1476670205593109]				[-0.1737731210887432, -0.16145022958517075]	[0.0515679270029068, -0.37627509608864784]	[0.3729783520102501, 0.08404933288693428]
08 11 15 3 50 29.9990000		[-0.3387139290571213, 0.6620993427932262]		[0.9197064191102982, -0.25725599005818367]	[-0.40504712983965874, -0.14075833931565285]	[0.22718362137675285, 0.583271898329258]	[-0.2142057977616787, 0.08166418969631195]				[-0.3435147851705551, 0.0504491813480854]				[0.37775349244475365, -0.7817415110766888]	[0.10608109459280968, 0.03733137249946594]	[0.0010418221354484558, 0.24596654623746872]
08 11 15 3 50 59.9990000		[-0.17400919646024704, -0.2565939240157604]		[0.40897542238235474, -0.5479929633438587]	[-0.25122881680727005, -0.020810287445783615]	[0.04560064896941185, -0.015538834035396576]	[0.08778027072548866, -0.33760789409279823]				[-0.21443729102611542, 0.16988063231110573]				[0.0019014663994312286, -0.1826106496155262]	[0.010198406875133514, 0.1389050930738449]	[0.36154991388320923, -0.391978669911623]
08 11 15 3 51 29.9990000		[0.2792723476886749, -0.7273757457733154]		[-0.5838100910186768, -1.1558516584336758]	[-0.18370863050222397, -0.46799861267209053]	[0.45459722727537155, 0.04931532219052315]	[-0.1266651563346386, -0.09866926819086075]				[-0.5857712812721729, 0.3405580669641495]				[-0.14581644162535667, -0.18200720474123955]	[-0.201488696038723, -0.38298432901501656]	[0.1766103059053421, -0.80597859993577]
08 11 15 3 51 59.9990000		[-0.12472880259156227, -0.7233267426490784]		[21113824.577285126, 21117240.93943288]	[-0.12608327344059944, -0.7063037864863873]	[-0.09530054405331612, -0.23442387580871582]	[-0.14754491671919823, -0.5299496129155159]				[-0.1776098795235157, 0.3233947269618511]				[0.4674975760281086, 0.4842589534819126]	[-0.18793829157948494, -0.11693628877401352]	[0.33301275968551636, -0.5595761500298977]
08 11 15 3 52 29.9990000		[0.7179716862738132, -0.02289857715368271]			[-0.009537182748317719, -0.27004851773381233]	[0.18559006601572037, 0.26975438743829727]	[0.11546502634882927, 0.20921670645475388]				[-0.3624204583466053, 0.206158846616745]				[0.3426341563463211, 0.523462787270546]	[-0.603420052677393, -0.17355472221970558]	[0.19179818779230118, 0.10642804950475693]
08 11 15 3 52 59.9990000		[0.28456923365592957, -0.0037627555429935455]			[0.19525141641497612, -0.46737343817949295]	[0.12184984609484673, -0.04816912114620209]	[0.10768499597907066, -0.40659695118665695]				[-0.3149731084704399, -0.058390919119119644]				[0.5183057822287083, 0.12248903140425682]	[0.3325857184827328, 0.12016117945313454]	[-1.2928432151675224, 0.7712103128433228]
08 11 15 3 53 29.9990000		[0.43261168524622917, 0.2885938175022602]			[0.00859004259109497, -0.20521875843405724]	[-0.2172616347670555, 0.17838069796562195]	[0.07965123280882835, -0.266018308699131]				[-0.1025288738310337, 0.5001415275037289]				[-0.11776551604270935, 0.12360618263483047]	[0.13359075039625168, -0.25478555262088776]	[0.21798871457576752, 0.7537526078522205]
08 11 15 3 53 59.9990000		[0.17896057292819023, 0.570106066763401]			[0.1318674460053444, -0.44716808572411537]	[0.05445733293890953, 0.5523026511073112]	[0.23896779865026474, -0.1551232635974884]				[-0.23808154091238976, 0.36250196769833565]				[0.17136793956160545, -0.587944757193327]	[0.03795251250267029, -0.14604033157229424]	[-0.7577299475669861, 0.3151321969926357]
08 11 15 3 54 29.9990000		[0.006223198026418686, 0.2422964759171009]			[0.1854238659143448, -0.7050566449761391]	[-0.17415721341967583, 0.2038869559764862]	[0.20529460534453392, 0.213980570435524]				[-0.22000734135508537, 0.36462757363915443]				[0.3060433678328991, 0.09283916279673576]	[-0.1534053236246109, 0.17623268067836761]	[0.26275326684117317, 0.39573652669787407]
08 11 15 3 54 59.9990000		[0.5066598616540432, -0.08005812764167786]			[0.2835066244006157, -0.6107797585427761]	[0.2614883705973625, 0.289959441870451]	[-0.2279602400958538, 0.5685366876423359]				[0.20618108287453651, 0.3050970174372196]				[0.03360272943973541, -0.22725888341665268]	[-0.13782011345028877, 0.5111115910112858]	[-0.33892786130309105, -0.6130933687090874]
08 11 15 3 55 29.9990000		[-0.09884275123476982, 0.2974168360233307]			[-0.1970405951142311, -0.7031721733510494]	[0.20813852921128273, 0.13606217503547668]	[-0.10323307663202286, -0.014410138130187988]				[-0.29377811029553413, 0.0781378261744976]				[0.4322201870381832, -0.07720750942826271]	[-0.06433847546577454, -0.02102869376540184]	[-0.10830296203494072, -0.048626162111759186]
08 11 15 3 55 59.9990000		[-0.19917545467615128, -0.26207755878567696]			[0.13967178016901016, -0.4683265872299671]	[0.4426135905086994, 0.12768438458442688]	[0.17839733883738518, -0.0860988013446331]				[-0.07075517997145653, 0.41604214534163475]				[-0.2935151271522045, -0.3391111493110657]	[0.03909407556056976, -0.6348092369735241]	[-0.9506402090191841, 0.07046947255730629]
08 11 15 3 56 29.9990000		[0.16543633490800858, -0.2759239561855793]			[-0.15013017877936363, -0.09941524639725685]	[0.22546837851405144, 0.22941458970308304]	[0.32962607219815254, 0.5663887485861778]				[-0.08681980893015862, 0.022742222994565964]				[-0.35180244222283363, -0.37065787613391876]	[-0.18237939849495888, 0.026875581592321396]	[-0.03960319608449936, 0.42877475172281265]
08 11 15 3 56 59.9990000		[0.33383219689130783, -0.2880786173045635]			[0.20632845163345337, 0.01585913822054863]	[0.16703403368592262, 0.06101926416158676]	[0.2816413976252079, 0.05657342076301575]				[-0.29635828360915184, 0.08973819762468338]				[-0.22674191743135452, -0.14044062048196793]	[-0.3133823983371258, -0.4273028187453747]	[0.07606422156095505, 0.5302042365074158]
08 11 15 3 57 29.9990000		[0.3579120822250843, -0.40570084005594254]			[0.017993472516536713, 0.07929928228259087]	[0.03857584297657013, -0.04090897738933563]	[0.0037725158035755157, 0.37360842525959015]				[0.10608275234699249, -0.029440470039844513]				[-0.13134654611349106, 0.03647465631365776]	[-0.2056177593767643, 0.0006315335631370544]	[-0.22202488034963608, 0.2740817256271839]
08 11 15 3 57 59.9990000		[0.3521399162709713, -0.1343790479004383]			[0.2512575797736645, 0.4765787161886692]	[-0.12540814653038979, 0.3408764600753784]	[-0.14544560387730598, -0.08639593422412872]				[0.1323990263044834, 0.05569154769182205]				[-0.4294026084244251, -0.3898925147950649]	[0.1614586003124714, -0.2881750576198101]	[-0.19137656688690186, -0.19312413409352303]
08 11 15 3 58 29.9990000		[-0.33376361057162285, -0.22834490984678268]			[0.3177681230008602, 0.03397035971283913]	[-0.2725440636277199, -0.29216083884239197]	[-0.17694973200559616, -0.06163711100816727]				[-0.1433887742459774, 0.15002935752272606]				[-0.0029176995158195496, -0.16871332377195358]	[0.12693989276885986, -0.0821964256465435]	[0.031239867210388184, -0.15714547783136368]
08 11 15 3 58 59.9990000		[-0.48783547803759575, -0.6280672512948513]			[-0.28574932366609573, -0.12385251745581627]	[0.1711866408586502, -0.07573998719453812]	[-0.20223384723067284, -0.18823300302028656]				[-0.1401456631720066, -0.12543796375393867]				[-0.4584527835249901, 0.24667362496256828]	[-0.306272279471159, -0.24914152547717094]	[-0.02648060768842697, -0.9862482324242592]
08 11 15 3 59 29.9990000		[-0.538322702050209, -0.22501781582832336]			[0.08444907516241074, 0.20975759625434875]	[0.2987999804317951, 0.023588210344314575]	[0.20872847363352776, 0.2765621840953827]				[0.10895070061087608, 0.07145099714398384]				[-0.5770422481000423, -0.06466204673051834]	[-0.35951679199934006, -0.5145756676793098]	[-0.34573718905448914, -0.7165153510868549]
08 11 15 3 59 59.9990000		[-0.1864633746445179, -0.04443206265568733]			[0.15857573598623276, -0.19903358444571495]	[-0.06949665024876595, -0.003925047814846039]	[0.020067531615495682, -0.3826408013701439]				[-0.1911884881556034, -0.5588933862745762]				[0.17984238639473915, -0.26470698043704033]	[-0.2324054315686226, -0.35988546162843704]	[0.6786273382604122, -1.348426453769207]
08 11 15 4 0 29.9990000		[0.03328227251768112, 0.45185185596346855]			[-0.488016314804554, -0.09838105365633965]	[-0.35997721552848816, 0.32948116958141327]	[0.031111322343349457, -0.04825986176729202]				[-0.15438884124159813, -0.12137122452259064]				[-0.31448060274124146, -0.04514599218964577]	[0.07865855470299721, -0.5723577663302422]	[-0.20846488699316978, -0.6450896263122559]
08 11 15 4 0 59.9990000		[-0.11220576986670494, -0.23183909431099892]			[-0.2516603544354439, 0.16965176537632942]	[-0.3363466374576092, -0.20568526908755302]	[-0.18250640109181404, 0.20705610513687134]				[0.16463350877165794, 0.512326080352068]				[0.24401581287384033, -0.5390469133853912]	[-0.2622542195022106, -0.8837380148470402]	[0.20938665792346, 0.20242943242192268]
08 11 15 4 1 29.9990000		[-0.24137621000409126, 0.308486245572567]			[-0.1417103372514248, -0.2720445469021797]	[-0.26732348278164864, 0.26402803137898445]	[0.16433293744921684, 0.26515838503837585]				[-0.28738120570778847, 0.08066407218575478]				[0.16677634790539742, -0.6348990835249424]	[0.3035556711256504, 0.14231423288583755]	[-0.3749561309814453, -0.06032159924507141]
08 11 15 4 1 59.9990000		[0.30204858630895615, -0.1945992037653923]			[0.03161785006523132, -0.7123595289885998]	[-0.16009217873215675, -0.18162111192941666]	[-0.01835222914814949, 0.16462545096874237]				[0.40756572410464287, 0.33765384927392006]				[-0.8997511155903339, -0.36845406517386436]	[-0.21680042147636414, -0.11145762726664543]	[0.39339056611061096, -0.6809454709291458]
08 11 15 4 2 29.9990000		[0.1543937735259533, 0.22520215809345245]			[0.3510829359292984, -0.20938567072153091]	[0.013338912278413773, -0.13733908161520958]	[0.03633933141827583, 0.39421649277210236]				[0.1943463422358036, 0.30317188799381256]				[-0.16664231196045876, 0.09736206009984016]	[-0.04694141820073128, -0.3403727859258652]	[0.6387134976685047, -0.08349980413913727]
08 11 15 4 2 59.9990000		[0.2999185584485531, 0.7263974659144878]			[0.15836481750011444, -0.42596130073070526]	[-0.10261094197630882, 0.12674816697835922]	[-0.23555446043610573, 0.2639719024300575]				[0.10910794511437416, -0.32947180047631264]				[0.36552879214286804, 0.39383992180228233]	[-0.026340529322624207, 0.38183991983532906]	[0.48884815350174904, -0.18001066520810127]
08 11 15 4 3 29.9990000		[0.3288379982113838, 0.2765456847846508]			[-0.3229399845004082, -0.39815569669008255]	[-0.1283968910574913, -0.3396850749850273]	[0.18983692303299904, 0.5661822035908699]				[0.2582172341644764, -0.06645729765295982]				[0.33651240542531013, 0.2793205752968788]	[0.1504947952926159, -0.5488337613642216]	[0.6333512775599957, -0.05957767739892006]
08 11 15 4 3 59.9990000		[0.09783719480037689, -0.24876335263252258]			[-0.09411294013261795, -0.07101016864180565]	[-0.14906824752688408, -0.25895998999476433]	[-0.05191468447446823, -0.26154181361198425]				[0.0021380558609962463, -0.28401220217347145]				[-0.1228863000869751, -0.3038066290318966]	[0.6997490674257278, -0.11277545988559723]	[0.2719140313565731, 0.6055333912372589]
08 11 15 4 4 29.9990000		[0.09018457308411598, -0.4287162460386753]			[0.04698751121759415, -0.2889791205525398]	[-0.28291935101151466, 0.23388318344950676]	[-0.2605378068983555, 0.21662987768650055]				[-0.3120129965245724, -0.023858141154050827]				[0.3057248145341873, -0.2195202000439167]	[0.015115126967430115, 0.13362489640712738]	[-0.02025078609585762, 0.4953564889729023]
08 11 15 4 4 59.9990000		[-0.11267339065670967, -0.5428421720862389]			[0.19537736102938652, 0.23174314573407173]	[-0.07691013067960739, -0.00036006420850753784]	[-0.2840963937342167, 0.2533494234085083]				[0.07035276666283607, 0.20509694889187813]				[0.4813392646610737, -0.3034115843474865]	[-0.037726327776908875, -0.052565429359674454]	[0.6199126876890659, 0.9376226402819157]
08 11 15 4 5 29.9990000		[-0.3751717656850815, -0.028620172291994095]			[-0.14320431649684906, 0.2197866253554821]	[0.056180503219366074, 0.23738833144307137]	[0.05875459685921669, -0.032660990953445435]				[0.1346617080271244, -0.4218386188149452]				[0.2140648551285267, -0.07450676336884499]	[0.12621788308024406, -0.044268522411584854]	[0.41621001437306404, 0.4987790919840336]
08 11 15 4 5 59.9990000		[-0.07108892872929573, 0.750312052667141]			[0.33541376888751984, 0.2841871976852417]	[0.2714363895356655, 0.12334070354700089]	[0.09004900977015495, -0.01912015676498413]				[0.5001525320112705, -0.2518203593790531]				[0.10568774491548538, -0.68015531077981]	[0.2126919962465763, 0.22335435822606087]	[0.12899329140782356, 0.6901404820382595]
08 11 15 4 6 29.9990000		[0.5857585966587067, 0.5662699863314629]			[0.27225375175476074, 0.00676364079117775]	[-0.2236916571855545, -0.27362558245658875]	[0.033871863037347794, 0.05357266962528229]				[-0.1535654552280903, 0.5008273385465145]				[-0.08937503024935722, -0.27002550661563873]	[-0.0098399817943573, -0.22272947058081627]	[0.20086904987692833, 0.6053806133568287]
08 11 15 4 6 59.9990000		[0.1473066657781601, -0.4387429431080818]			[-0.29336095228791237, 0.10537764802575111]	[0.15856772288680077, -0.8680458813905716]	[-0.018513035029172897, -0.003777049481868744]				[0.07160842046141624, 0.845802366733551]				[0.0753011405467987, -0.6548884324729443]	[0.04451918601989746, 0.3708301708102226]	[0.21948350220918655, 0.22254625335335732]
08 11 15 4 7 29.9990000		[0.046700455248355865, -0.49844489991664886]			[0.07606854289770126, 0.23955755308270454]	[-0.3012005388736725, -0.5145955979824066]	[-0.2002093307673931, -0.09065574407577515]				[0.1805245764553547, 0.7528187595307827]				[0.15721646323800087, 0.45084646716713905]	[0.047022271901369095, -0.14350337535142899]	[0.24506202712655067, -0.2209152691066265]
08 11 15 4 7 59.9990000		[-0.026384878903627396, -0.46861549466848373]			[0.04859481751918793, 0.23166518285870552]	[0.029278870671987534, -0.4523140825331211]	[0.10503319278359413, -0.00972595065832138]				[-0.2313404493033886, 0.5359990932047367]				[0.21022454276680946, 0.504493061453104]	[0.01530349999666214, -0.10433728247880936]	[0.04956073313951492, -0.7091356180608273]
08 11 15 4 8 29.9990000		[0.38564470037817955, -0.3307044580578804]			[-0.285092256963253, 0.051628343760967255]	[-0.2619163654744625, -0.12139610201120377]	[0.13666142150759697, -0.16888301074504852]				[0.039637353271245956, 0.6156848110258579]				[0.32596128061413765, 0.6512825340032578]	[0.11590924113988876, -0.16022881492972374]	[-0.10568922385573387, -0.4551759473979473]
08 11 15 4 8 59.9990000		[0.1970721296966076, -0.6408631019294262]			[0.26365887373685837, 0.3482837416231632]	[-0.04690679535269737, -0.1933148354291916]	[-0.1544211320579052, 0.32347018644213676]				[-0.2245546467602253, -0.1736035794019699]				[0.4361691288650036, 0.5950330793857574]	[-0.0853906162083149, 0.2250840961933136]	[-0.17979522421956062, -0.047623589634895325]
08 11 15 4 9 29.9990000		[0.45167531073093414, 0.22554925456643105]			[-0.17813292518258095, -0.40098660066723824]	[-0.05538197234272957, -0.3618524968624115]	[0.12643780931830406, 0.14004619792103767]				[0.41643550619482994, -0.33649637177586555]				[0.319791529327631, 0.6722010597586632]	[-0.27381857484579086, 0.30030637979507446]	[-0.05061398074030876, 0.25842246413230896]
08 11 15 4 9 59.9990000		[0.9160126969218254, 0.28012870997190475]			[-0.2661510854959488, -0.15871740505099297]	[0.06958910450339317, -0.4932483583688736]	[0.015428606420755386, -0.0332493931055069]				[-0.16463155671954155, -0.47984032705426216]				[-0.23008769005537033, 1.1060060001909733]	[-0.26309527456760406, -0.0195329450070858]	[0.05203020200133324, 0.7109863311052322]
08 11 15 4 10 29.9990000		[0.7758999839425087, 0.16497895866632462]			[-0.012456521391868591, -0.3954794742166996]	[-0.09092636778950691, 0.25971633195877075]	[-0.010305631905794144, 0.27060847729444504]				[0.15519917383790016, 0.05580933392047882]				[-0.10392750799655914, 0.6945674903690815]	[-0.1713983565568924, -0.12028254941105843]	[-0.0011519268155097961, 0.24569062143564224]
08 11 15 4 10 59.9990000		[0.5298395976424217, 0.5273062326014042]			[-0.15091397613286972, -0.48838094994425774]	[-0.005625229328870773, 0.04024965316057205]	[-0.2099308781325817, 0.6219546943902969]				[0.3849572725594044, 0.2427450306713581]				[0.42226241901516914, 0.9871428571641445]	[-0.2541635222733021, -0.48077017441391945]	[0.31730495765805244, 0.49331774562597275]
08 11 15 4 11 29.9990000		[0.1945236437022686, 0.2638777233660221]			[0.08290363475680351, -0.06810973957180977]	[-0.36731235310435295, 0.14569101855158806]	[0.003579001873731613, 0.3052225857973099]				[0.13461777940392494, 0.5252625234425068]				[0.22333818674087524, 0.3195038437843323]	[-0.31358951330184937, -0.4604755602777004]	[-0.03438011556863785, 0.6346084885299206]
08 11 15 4 11 59.9990000		[0.21753090620040894, -0.13392752781510353]			[-0.0033268555998802185, -0.12005980685353279]	[-0.3678371123969555, 0.08482181280851364]	[0.24984265491366386, 0.5867970436811447]				[0.10036785900592804, 0.7138315252959728]				[-0.6116963662207127, 0.3280729167163372]	[-0.009175881743431091, -0.03994229435920715]	[0.43314117193222046, -0.2035464309155941]
08 11 15 4 12 29.9990000		[0.4414980411529541, -0.2905486822128296]			[0.09185807779431343, -0.16320627182722092]	[0.2280605398118496, 0.5795218721032143]	[0.1287618726491928, 0.20581332221627235]				[0.42965447902679443, 0.16321173682808876]				[0.5063922815024853, 0.7176281400024891]	[0.207859568297863, 0.3864097110927105]	[0.4645770937204361, 0.1702256128191948]
08 11 15 4 12 59.9990000		[0.8397799842059612, -0.3398216925561428]			[-0.1497371718287468, -0.2940523736178875]	[-0.024018246680498123, 0.3046594113111496]	[-0.16369279101490974, 0.0781683623790741]				[-0.09531084820628166, 0.42917221412062645]				[0.24614617601037025, 0.02707638218998909]	[-0.4777425527572632, -0.2571949176490307]	[-0.3044722191989422, 0.3071622848510742]
08 11 15 4 13 29.9990000		[-0.40033403411507607, -0.3775287978351116]			[-0.37447870150208473, -0.14596575498580933]	[-0.3236925080418587, -0.12981313094496727]	[0.3089500330388546, 0.08948702737689018]				[0.19514288380742073, 0.37055778875947]				[-0.3484789915382862, -0.08052047714591026]	[0.07807192951440811, 0.22358917072415352]	[-0.1459881328046322, 0.25161584466695786]
08 11 15 4 13 59.9990000		[-0.376314677298069, -0.24735869094729424]			[-0.07536616921424866, 0.12393907085061073]	[-0.3180229626595974, 0.011989623308181763]	[-0.3273538611829281, 0.09154660999774933]				[0.3490011394023895, -0.03742722049355507]				[0.09836142137646675, 0.19284899160265923]	[-0.4122938811779022, 0.392840925604105]	[0.5022077299654484, 0.67316560074687]
08 11 15 4 14 29.9990000		[0.5789593234658241, 0.6684986539185047]			[0.0677851065993309, 0.3983561620116234]	[-0.4995988793671131, -0.42748384922742844]	[-0.1368417702615261, 0.5397383719682693]				[0.054217588156461716, 0.3556874357163906]				[-0.4040227606892586, 0.49657271429896355]	[0.15868930146098137, 0.29067762196063995]	[0.11198415979743004, -0.43127208575606346]
08 11 15 4 14 59.9990000		[0.14849109202623367, 0.27376658469438553]			[0.207990825176239, 0.4138549864292145]	[-0.3884458802640438, 0.19104406237602234]	[0.2190624102950096, 0.7725137807428837]				[-0.3834523521363735, 0.3622674532234669]				[-0.5734882578253746, 0.6606867909431458]	[0.14916208386421204, 0.0864996388554573]	[0.3791949860751629, 0.033825457096099854]
08 11 15 4 15 29.9990000		[0.45839405804872513, -0.48514362052083015]			[0.13161878287792206, 0.23240018635988235]	[-0.5427469313144684, -0.17865882813930511]	[0.08615335822105408, 0.3031543679535389]				[0.13614677265286446, 0.29047780111432076]				[0.5786096639931202, 0.5459779463708401]	[0.44408217817544937, 0.04005979374051094]	[0.20386584848165512, -0.11782658845186234]
08 11 15 4 15 59.9990000		[0.3435099236667156, -0.9810350574553013]			[0.23989862576127052, 0.181639164686203]	[0.4129481054842472, 0.031680699437856674]	[-0.3667695187032223, -0.0964059978723526]				[-0.0055886805057525635, 0.1358327679336071]				[0.33322760835289955, 0.25798096880316734]	[-0.23244638741016388, -0.04557623714208603]	[0.10375739261507988, 0.3356906436383724]
08 11 15 4 16 29.9990000		[0.9296734556555748, -0.0014210306107997894]			[0.06324483454227448, -0.11826960742473602]	[0.20323342457413673, 0.6504385843873024]	[0.15465958788990974, -0.20503302663564682]				[0.03688382729887962, -0.14388877898454666]				[-0.6957938447594643, 0.02020098641514778]	[0.03207295760512352, -0.39435435831546783]	[0.2571691684424877, 0.7036792822182178]		[-0.23263093829154968, 0.08069516718387604]
08 11 15 4 16 59.9990000		[0.2695377729833126, 0.3197574093937874]			[-0.05483098328113556, -0.18738437816500664]	[0.28388141468167305, -0.21929717808961868]	[-0.22356102615594864, 0.28183738514781]				[0.13362831249833107, -0.2748952992260456]				[0.015114333480596542, 0.526408027857542]	[-0.3129430189728737, -0.046941813081502914]	[0.6400639154016972, 0.15298914164304733]		[0.5462529361248016, 0.3947044461965561]
08 11 15 4 17 29.9990000		[0.6068890020251274, 0.10743620246648788]			[-0.004995189607143402, 0.41874925047159195]	[0.3053821697831154, -0.8087434731423855]	[0.44922178611159325, 0.3695875182747841]				[-0.2952367439866066, 0.1331734135746956]				[-0.07644395157694817, -0.18054663762450218]	[-0.02830006554722786, 0.04753946140408516]	[0.19732164591550827, 0.2665202245116234]		[-0.1753603294491768, 0.11450232192873955]
08 11 15 4 17 59.9990000		[0.7315662615001202, -0.3811262659728527]			[0.16715184971690178, 0.23495787009596825]	[-0.22679757699370384, 0.09057634323835373]	[0.19245156273245811, 0.25496289506554604]				[-0.2678709737956524, 0.015683528035879135]				[-0.1334119662642479, -0.6541600376367569]	[-0.17240483313798904, 0.013577118515968323]	[0.25207947567105293, 1.038151778280735]		[-0.19688089191913605, -0.24062421172857285]
08 11 15 4 18 29.9990000		[0.5110218562185764, -0.968521237373352]			[-0.2356274649500847, 0.23340948298573494]	[-0.01641954854130745, 0.34797339886426926]	[0.17569369077682495, 0.11238675564527512]				[-0.05603361874818802, -0.2919418103992939]				[0.1438388116657734, -0.6036342196166515]	[0.291842445731163, -0.10540550947189331]	[-0.12643809616565704, 1.3837835043668747]		[-0.032241083681583405, -0.3622925467789173]
08 11 15 4 18 59.9990000		[0.3550986424088478, -1.182494830340147]			[-0.25531088933348656, 0.10150028392672539]	[-0.17772279307246208, 0.3437335826456547]	[-0.03668811544775963, 0.05887174233794212]				[-0.17636509612202644, 0.17360973358154297]				[0.40560540184378624, -0.04729033634066582]	[0.05698172003030777, -0.07790496572852135]	[0.4603724367916584, 0.6980078890919685]		[0.3269544579088688, 0.1359570026397705]
08 11 15 4 19 29.9990000		[-0.11936362460255623, -1.2655811682343483]			[0.0654696524143219, -0.08251139894127846]	[0.040411222726106644, 0.40194975957274437]	[-0.019386999309062958, 0.09667079895734787]				[-0.31133418902754784, 0.7265588454902172]				[-0.08277156949043274, -0.020246382802724838]	[-0.16363075748085976, 0.08009657636284828]	[0.4339232109487057, 0.07222019135951996]		[0.1939941793680191, 0.48572126403450966]
08 11 15 4 19 59.9990000		[-0.3316212594509125, -0.15503352507948875]			[0.23796169459819794, 0.19115669652819633]	[0.15862535312771797, 0.6520823910832405]	[-0.1849840022623539, 0.193723663687706]				[-0.2972298599779606, 0.40091821551322937]				[-0.2781902477145195, -0.3968898095190525]	[0.011674318462610245, 0.1258787102997303]	[0.2519112341105938, -0.17034967988729477]		[0.4849591925740242, 0.7458542324602604]
08 11 15 4 20 29.9990000		[-0.16866235807538033, 0.09070476144552231]			[0.3192678950726986, -0.07893569394946098]	[0.2773856110870838, 0.5499089546501637]	[-0.1472017578780651, 0.12721317261457443]				[-0.3916357606649399, -0.6436607912182808]				[0.04168076440691948, -0.7408902496099472]	[-0.054044898599386215, 0.40899744257330894]	[0.05875951796770096, 0.6399238854646683]		[0.5624783411622047, 0.6755907647311687]
08 11 15 4 20 59.9990000		[0.5385054014623165, -0.6806510165333748]			[0.07512040436267853, 0.31009479239583015]	[0.4217500872910023, 0.16064103692770004]	[-0.13398946449160576, -0.2938025891780853]				[-0.060137104243040085, 0.23613885790109634]				[0.31621958687901497, -0.5715580992400646]	[-0.5522009208798409, -0.024721495807170868]	[0.137353777885437, 0.7089627645909786]		[0.27062465250492096, 0.07286667451262474]
08 11 15 4 21 29.9990000		[0.9501108340919018, -0.4166177250444889]			[0.022420838475227356, -0.30325237289071083]	[0.04100542515516281, 0.18272702395915985]	[-0.03398361802101135, -0.13588208705186844]				[-0.15609550848603249, -0.31359974667429924]				[-0.7395280003547668, -0.3242241218686104]	[-0.31709780916571617, -0.35479946061968803]	[0.3820556215941906, 0.8847543001174927]		[0.06292825937271118, -0.03879687935113907]
08 11 15 4 21 59.9990000		[0.2644032798707485, -0.7665406428277493]			[-0.07008422166109085, 0.33040911704301834]	[-0.01539640873670578, 0.5262709781527519]	[-0.16148894652724266, -0.08636645972728729]				[0.05197334662079811, -0.8853662721812725]				[-0.018088731914758682, -0.28022556379437447]	[0.47123847156763077, 0.08740301802754402]	[-0.1385069265961647, 0.8151511177420616]		[0.07569443807005882, -1.1918905638158321]
08 11 15 4 22 29.9990000		[-0.07820423692464828, -0.7015914507210255]			[0.14862187579274178, -0.17201637476682663]	[0.04875686392188072, 0.3403427414596081]	[0.01993994042277336, 0.43914805725216866]				[-1.1241099908947945, -0.6290198303759098]				[0.4511285610496998, -0.7418356165289879]	[0.3585771545767784, 0.28710392490029335]	[0.16403378546237946, 0.8408681116998196]		[0.7298579514026642, -0.22611338645219803]
08 11 15 4 22 59.9990000		[0.41307592391967773, -0.9202554561197758]			[0.036272432655096054, -0.13840601965785027]	[-0.0756864883005619, 0.14996886998414993]	[0.10123954340815544, 0.020612578839063644]				[-0.5245499350130558, -0.8460302874445915]				[0.4814629815518856, -0.45183443650603294]	[-0.03894400969147682, 0.2413487285375595]	[0.0901988297700882, 0.24665920808911324]		[0.8260020166635513, 0.3051314391195774]
08 11 15 4 23 29.9990000		[0.6592658348381519, 0.008426114916801453]			[0.1832994967699051, -0.5125676430761814]	[-0.1078861728310585, 0.6670143604278564]	[-0.0725880041718483, -0.11306686326861382]				[-0.6640517823398113, -0.7396012507379055]				[0.6475113593041897, -0.6369214132428169]	[0.021429166197776794, 0.3319708965718746]	[-0.7043331377208233, 0.7798620201647282]		[0.07528325170278549, -0.030738666653633118]
08 11 15 4 23 59.9990000		[-0.12502259016036987, 0.22490401938557625]			[-0.4375740736722946, -0.6042768843472004]	[-0.1475810818374157, 0.17382851615548134]	[0.10464106872677803, 0.14930205792188644]				[-0.16343481466174126, -0.7855570055544376]				[-0.04973219707608223, -0.22784044593572617]	[0.003637552261352539, 0.2119874469935894]	[-0.3676903545856476, -0.040498070418834686]		[0.4992790184915066, 0.721845980733633]
08 11 15 4 24 29.9990000		[0.6345447041094303, 0.5183816179633141]			[0.02697928622364998, 0.015700578689575195]	[0.46573153510689735, 0.4484326243400574]	[-0.1262086071074009, 0.009375311434268951]				[-0.35317619144916534, 0.7485664933919907]				[0.998419526964426, 0.2986072562634945]	[-0.19629278779029846, 0.13451321423053741]	[-0.223409503698349, 0.6416216269135475]		[0.8689748980104923, 0.3768051043152809]
08 11 15 4 24 59.9990000		[-0.11476394534111023, -0.6079252772033215]			[0.011541090905666351, -0.42433350905776024]	[-0.3549755774438381, 0.37323708832263947]	[-0.0029174834489822388, 0.04158175736665726]				[-0.01918373629450798, -0.39499158412218094]				[-0.08044927567243576, 0.2244195155799389]	[0.19273047894239426, 0.14431830495595932]	[-0.5362719558179379, 0.11345308274030685]		[0.9610287845134735, -0.017881236970424652]
08 11 15 4 25 29.9990000		[0.49675367027521133, -0.647848803550005]			[-0.2425730898976326, -0.12762493267655373]	[-0.5531524382531643, 0.4133821725845337]	[0.26054948940873146, -0.03439309075474739]				[0.10271719098091125, -0.27910931780934334]				[0.1711026430130005, 0.4383026659488678]	[-0.05764082074165344, 0.3900117538869381]	[0.3512734957039356, -0.05572214350104332]		[0.7300833128392696, 0.3523686043918133]
08 11 15 4 25 59.9990000		[-0.465400293469429, -1.2158770971000195]			[0.1143680177628994, 0.39442503452301025]	[-0.5461533330380917, 0.411612793803215]	[0.21707667037844658, -0.08434892818331718]				[0.029117532074451447, 0.059631992131471634]				[0.008036889135837555, 0.35305244103074074]	[0.08801992982625961, 0.7651381380856037]	[-0.3193279467523098, -0.32589033246040344]		[0.667224831879139, 0.14943902567029]
08 11 15 4 26 29.9990000		[-0.4270169883966446, -0.5652232468128204]			[0.2530568167567253, 0.19498955085873604]	[0.03398996591567993, 0.3893415853381157]	[0.06639974936842918, 0.002327144145965576]				[0.16013678535819054, -0.8646230511367321]				[0.43756913021206856, -0.051720909774303436]	[0.4265686236321926, 0.8089843578636646]	[-0.04191835597157478, 0.34253696352243423]		[-0.14248348772525787, 0.1403583064675331]
08 11 15 4 26 59.9990000		[-0.10841401293873787, 0.632308766245842]			[0.09287325292825699, -0.21945275366306305]	[0.11732467636466026, -0.34335409849882126]	[0.0951828733086586, -0.06277555227279663]				[-0.21473459899425507, -0.22835105285048485]				[0.402173925191164, -0.23406147211790085]	[0.34680068865418434, -0.048059795051813126]	[0.23411337286233902, -0.044670797884464264]		[0.44595325365662575, 0.041569873690605164]
08 11 15 4 27 29.9990000		[-0.2905981168150902, 0.3280162997543812]			[0.20273470133543015, 0.35452448949217796]	[-0.235569067299366, -0.400957316160202]	[-0.12928585335612297, -0.5260118059813976]				[0.4411489926278591, -0.32676493003964424]				[-0.22509271278977394, -0.34309496358036995]	[-0.0594310387969017, -0.007028874009847641]	[0.23762821778655052, -0.4627148061990738]		[0.6561199240386486, 0.2636023759841919]
08 11 15 4 27 59.9990000		[0.32859549298882484, 0.4887447915971279]			[0.6998195759952068, 0.26030370965600014]	[0.27240651845932007, 0.13201289251446724]	[-0.19302357360720634, -0.3722284324467182]				[0.5576677285134792, -0.9028630293905735]				[-0.3726638928055763, -0.47518112510442734]	[-0.28816409409046173, 0.32363900914788246]	[0.03967862203717232, 0.3132569044828415]		[1.0278899520635605, 0.5206197164952755]
08 11 15 4 28 29.9990000		[21662660.4676663, 21667375.881875757]			[-0.05039505660533905, 0.5072469860315323]	[-0.07385950163006783, -0.028951168060302734]	[0.05478883162140846, 0.5004897937178612]				[0.06435898318886757, 0.16864589974284172]				[0.41409458965063095, 0.06433011591434479]	[0.08603125065565109, -0.14937711879611015]	[-0.3427296280860901, -0.6203420050442219]		[-0.029712770134210587, -0.1537870243191719]
08 11 15 4 28 59.9990000					[-0.35888296738266945, 0.38007666543126106]	[-0.0010944865643978119, 0.010475434362888336]	[-0.0930505059659481, -0.15283161029219627]				[0.18225518986582756, -0.034250132739543915]				[-0.13294854387640953, 0.11945292353630066]	[0.26128198206424713, -0.09426557272672653]	[-0.4138880856335163, -0.013703808188438416]		[0.40525056049227715, 0.03717121481895447]
08 11 15 4 29 29.9990000					[0.6252527609467506, 0.3193015567958355]	[-0.1127721481025219, 0.3818945474922657]	[0.21588833257555962, -0.24784617125988007]				[-0.15768998488783836, -0.9980176240205765]				[0.4551141746342182, 0.3687583729624748]	[0.2791563719511032, 0.36969002336263657]	[0.7149562127888203, 0.5094208493828773]		[0.05118422582745552, 0.4299877658486366]
08 11 15 4 29 59.9990000					[0.3067273050546646, 0.09957002103328705]	[-0.8074063844978809, 0.06662283092737198]	[-0.13621307164430618, -0.2856636866927147]				[-0.2840338312089443, -0.36487269029021263]				[-0.40234101191163063, 0.22054944559931755]	[-0.1719590201973915, 0.20244718343019485]	[0.02099033072590828, -0.398937713354826]		[0.9880826361477375, -0.009216871112585068]
08 11 15 4 30 29.9990000					[0.38920798152685165, -0.4977894052863121]	[0.14563974365592003, 0.4217362180352211]	[-0.28163815289735794, 0.19336985796689987]				[0.5382422916591167, -0.33723877742886543]				[0.4621981531381607, 0.11831171438097954]	[0.1667148545384407, 0.13707826659083366]	[-0.1222667433321476, -0.06640448048710823]		[0.39035361632704735, -0.3571153022348881]
08 11 15 4 30 59.9990000					[-0.2617356926202774, 0.4912850633263588]	[0.0972672887146473, 0.13785063847899437]	[-0.12341654673218727, 0.0023387037217617035]				[0.401431392878294, -0.06877847388386726]				[-0.46716075390577316, 0.15437475964426994]	[0.17612143233418465, -0.011033672839403152]	[-0.10732168704271317, -0.24496310949325562]		[0.05225728452205658, 0.1177539974451065]
08 11 15 4 31 29.9990000					[-0.2222507707774639, 0.14992228895425797]	[0.11890437826514244, 0.08649760857224464]	[-0.3141964115202427, -0.27869172766804695]				[-0.11730636283755302, 0.12467915192246437]				[-1.0900576896965504, -0.42777517437934875]	[0.23621705546975136, 0.31134524941444397]	[0.037085648626089096, 0.2935618758201599]		[-0.7454332374036312, 0.3078574948012829]
08 11 15 4 31 59.9990000					[0.02591009810566902, 0.43518537655472755]	[-0.038782570511102676, -0.3235965594649315]	[0.09397046267986298, 0.05633848160505295]				[-0.5271350406110287, 0.4929906837642193]				[-0.0854521282017231, -0.5597359351813793]	[-0.05637701600790024, 0.16832338273525238]	[-0.00808284804224968, -0.11479757726192474]		[0.14087378978729248, 0.13235319405794144]
08 11 15 4 32 29.9990000					[0.3201824501156807, -0.06922534480690956]	[0.15071957930922508, -0.061068080365657806]	[-0.06039503961801529, -0.014952819794416428]				[-0.10077426955103874, -0.49872584268450737]				[-0.032152123749256134, -0.9115953259170055]	[-0.06698176637291908, 0.042444322258234024]	[0.2869585305452347, 0.10413021594285965]		[0.03278879448771477, -0.2477795109152794]
08 11 15 4 32 59.9990000					[-0.10246727243065834, -0.3472454808652401]	[0.03919384256005287, -0.2629927769303322]	[-0.11837076768279076, -0.03210011124610901]				[-0.1637783758342266, -0.30094968900084496]				[0.27729953825473785, -0.1165393814444542]	[-0.19259848818182945, -0.46019452810287476]	[0.26210978254675865, 0.1726296804845333]		[-0.8136112615466118, 0.032517217099666595]
08 11 15 4 33 29.9990000					[0.37020178884267807, -0.352041307836771]	[-0.18009191378951073, -0.2298865094780922]	[0.3336612768471241, 0.2608650401234627]				[-0.21578370407223701, -0.3065388686954975]				[-0.2184392772614956, -0.05110650137066841]	[0.37838657572865486, -0.9124755151569843]	[-0.12598473206162453, -0.15295104682445526]		[-0.47356878593564034, -0.24677154049277306]
08 11 15 4 33 59.9990000					[-0.5400431379675865, -0.029832642525434494]	[-0.005211472511291504, -0.3223635032773018]	[0.04301118478178978, 0.03350643068552017]				[-0.2013307921588421, -0.5192277282476425]				[-0.3604743853211403, 0.6057738475501537]	[-0.30333082005381584, -0.16770382598042488]	[0.366632591933012, 0.567566342651844]		[0.26521674543619156, -0.4960130676627159]
08 11 15 4 34 29.9990000					[0.17922380566596985, -0.8322636745870113]	[0.2420881725847721, -0.06731308251619339]	[0.20399629697203636, -0.30447452142834663]				[0.2694247327744961, 0.13981928303837776]	[0.3796619474887848, 0.04740896448493004]			[0.1385892629623413, 0.4346299320459366]	[0.06279269233345985, 0.09500331804156303]	[-0.23382840678095818, -0.09538308158516884]		[0.7663754783570766, 0.33065754547715187]
08 11 15 4 34 59.9990000					[0.5388246178627014, -0.6613818481564522]	[0.19626354426145554, -0.4859740473330021]	[0.03138762339949608, 0.007649429142475128]				[0.28885793685913086, -0.2670195996761322]	[1.0090633779764175, 0.02243105322122574]			[-0.15987105667591095, 0.06610631197690964]	[-0.11231113597750664, 0.0486629456281662]	[-0.5977128185331821, 0.35726431012153625]		[0.6317669004201889, 0.47891414165496826]
08 11 15 4 35 29.9990000					[0.18906033784151077, -0.017676666378974915]	[-0.05659719184041023, 0.2183530032634735]	[-0.014564938843250275, 0.10383863002061844]				[0.10833507403731346, -0.18323637917637825]	[0.38692668080329895, -0.0625947006046772]			[-0.9323614686727524, -0.26424064859747887]	[-0.17485913261771202, 0.15298019349575043]	[-0.08250227570533752, -0.6766028180718422]		[0.0159304179251194, 0.02072303742170334]
08 11 15 4 35 59.9990000					[0.08333080261945724, -0.3101543262600899]	[0.10479814931750298, -0.14289290830492973]	[-0.23161324858665466, 0.2911062240600586]				[0.2747901864349842, -0.06984816864132881]	[0.11198122799396515, -0.039321091026067734]			[-0.5424462594091892, -0.48327839747071266]	[-0.5697710104286671, -0.1339484378695488]	[-0.11662473902106285, 0.5057935379445553]		[0.12385798245668411, 0.2563926763832569]
08 11 15 4 36 29.9990000					[0.18721971288323402, -0.33881690353155136]	[0.05014742910861969, -0.21012970432639122]	[-0.3151436634361744, 0.3104511462152004]				[-0.11360781639814377, -0.61009356752038]	[0.5325630120933056, 0.1787382811307907]			[-0.07726620137691498, -0.10026880726218224]	[-0.6000925153493881, 0.37374502792954445]	[-0.2545713111758232, -0.8396138735115528]		[-0.6957472041249275, -0.24996327608823776]
08 11 15 4 36 59.9990000					[-0.5420100949704647, 0.23780614510178566]	[0.1552417129278183, 0.14201819896697998]	[0.07152519002556801, 0.152816504240036]				[-0.3732839487493038, -0.345575213432312]	[0.1135474406182766, 0.2795487977564335]			[-0.6115823648869991, 0.23120082169771194]	[-0.03622328117489815, 0.3967313803732395]	[-0.2722768634557724, -0.13799526914954185]		[-0.6647480465471745, -0.402067456394434]
08 11 15 4 37 29.9990000					[0.14812371879816055, 0.20575135573744774]	[0.4238211326301098, 0.02573656663298607]	[0.10190534219145775, -0.29754550382494926]				[0.12761009112000465, 0.3412548117339611]	[-0.17342379316687584, 0.35885461047291756]			[0.11118592694401741, 0.2382708452641964]	[0.01823500543832779, 0.5383581258356571]	[0.06269804388284683, -0.05680284649133682]		[-0.23170431703329086, -0.2716749235987663]
08 11 15 4 37 59.9990000					[-0.25195302814245224, 0.6160999573767185]	[-0.2877442128956318, -0.5674164667725563]	[0.23133963719010353, 0.12640701606869698]				[0.04819665849208832, -0.2510523423552513]	[-0.2427351139485836, -0.11393730342388153]			[-0.2046005167067051, 0.0023665912449359894]	[0.7469763979315758, 0.3269831985235214]	[-0.466500598937273, -0.31438782438635826]		[-0.3398999944329262, 0.11593778058886528]
08 11 15 4 38 29.9990000					[0.23919807374477386, 0.5763370543718338]	[0.137203861027956, 0.0344136618077755]	[0.008373674005270004, 0.036745522171258926]				[-0.1515100859105587, -0.01642540842294693]	[-0.7471122518181801, 0.21922141686081886]			[0.030420992523431778, -0.16851786151528358]	[0.24452752992510796, -0.3451145216822624]	[-0.6596090346574783, 0.2321903519332409]		[-0.2602226175367832, 0.6967707946896553]
08 11 15 4 38 59.9990000					[0.10920251160860062, 0.456900417804718]	[0.026921570301055908, 0.4483696073293686]	[0.11338946968317032, 0.23612922430038452]				[0.05580192804336548, -0.5745738632977009]	[-0.5209683775901794, -0.0006173662841320038]			[-0.14340556412935257, -0.8549846448004246]	[0.3741770572960377, -0.25088201835751534]	[-0.18575559556484222, -0.31865616887807846]		[-0.6731349565088749, 0.262459434568882]
08 11 15 4 39 29.9990000					[0.3355557210743427, -0.020418379455804825]	[0.06898276135325432, -0.08526281639933586]	[-0.29315515235066414, 0.47152242064476013]				[-0.009115185588598251, 0.029008574783802032]	[-0.7394419237971306, -0.02025715634226799]			[-0.09410810470581055, -0.8205681554973125]	[0.785005196928978, -0.13572397455573082]	[-0.29427794739603996, 0.3915810398757458]		[-0.03186367079615593, -0.32207079604268074]
08 11 15 4 39 59.9990000					[-0.9580112211406231, 0.007314782589673996]	[0.09210271760821342, -0.13348791003227234]	[-0.27461785450577736, 0.10983549803495407]				[-0.3772183768451214, 0.2909691743552685]	[-0.738297451287508, -0.16804076358675957]			[0.18901551142334938, -0.5287105143070221]	[0.7516828589141369, -0.06464028358459473]	[-0.021252933889627457, 0.35510141029953957]		[-0.9361192621290684, 0.31596754863858223]
08 11 15 4 40 29.9990000					[-0.2649850957095623, -0.47401925548911095]	[0.318257849663496, 0.022373896092176437]	[-0.05020396038889885, -0.17493898421525955]				[-0.28116942942142487, 0.5777041390538216]	[0.035796958953142166, -0.034548718482255936]			[-0.6004124172031879, -0.8446283489465714]	[0.5257951207458973, -0.05307537689805031]	[-0.6759906187653542, -0.013653092086315155]		[-0.2805192284286022, -0.10033949092030525]
08 11 15 4 40 59.9990000					[0.3342842757701874, -0.30407965928316116]	[0.04244991019368172, 0.4318419508635998]	[-0.15587973594665527, 0.16697322949767113]				[-0.11496924236416817, 0.3410223387181759]	[-0.21200790628790855, -0.35979892313480377]			[0.002662256360054016, -0.6215363554656506]	[-0.1908973902463913, 0.3011944182217121]	[0.1524437628686428, -0.1031600683927536]		[-0.03994136303663254, 0.4590049311518669]
08 11 15 4 41 29.9990000					[-0.017298739403486252, -0.7884456850588322]	[-0.22684268280863762, 0.08999558538198471]	[-0.17090655490756035, 0.18410151824355125]				[0.22319935634732246, 0.379899512976408]	[0.3152083307504654, -0.5948567688465118]			[-0.20849278941750526, -0.30184919387102127]	[0.28712448105216026, 0.24370034784078598]	[-0.43121400475502014, 0.6434659771621227]		[-0.12446586415171623, 0.41747593879699707]
08 11 15 4 41 59.9990000					[0.23916060477495193, 0.023531947284936905]	[0.10297641530632973, -0.11256272345781326]	[-0.0690121166408062, -0.15732311457395554]				[-0.5185175277292728, 0.7847338914871216]	[0.3436678759753704, 0.6511310413479805]			[0.0809704102575779, -0.40676356479525566]	[-0.10396769270300865, 0.2744096890091896]	[0.0322803296148777, 0.1480313464999199]		[-0.37357428297400475, -0.0492294616997242]
08 11 15 4 42 29.9990000					[0.7083186879754066, 0.25234660878777504]	[0.302463848143816, -0.02356460690498352]	[-0.03075319528579712, -0.04929254576563835]				[-0.04156026616692543, 0.129376869648695]	[0.12520482763648033, 0.790405873209238]			[1.1554959155619144, -0.13778408989310265]	[0.3033703528344631, 0.23761776834726334]	[0.20249579846858978, 0.023498624563217163]		[-0.30366265028715134, -0.883412379771471]
08 11 15 4 42 59.9990000					[-0.1595948338508606, 0.024588260799646378]	[0.07940258085727692, -0.004305846989154816]	[0.03210334852337837, 0.3130987472832203]				[-0.00623326376080513, 0.3935595974326134]	[0.44654223695397377, 0.5832030884921551]			[-0.07750317826867104, -1.057844277471304]	[0.09254062548279762, -0.16593662276864052]	[-0.05521184951066971, 0.3017734959721565]		[0.040461983531713486, -0.4523978605866432]
08 11 15 4 43 29.9990000					[0.24312711134552956, 0.22623099014163017]	[0.11964418366551399, -0.9010801017284393]	[0.11196610704064369, 0.07141915708780289]				[0.5155706070363522, -0.32776494696736336]	[0.19092218950390816, 0.8353181220591068]			[-0.3228478170931339, -0.299533449113369]	[0.19415582716464996, -0.34617258980870247]	[0.0020156167447566986, 0.7397421523928642]		[0.24286699295043945, 0.23825231194496155]
08 11 15 4 43 59.9990000					[0.35261834785342216, 0.07642541825771332]	[0.29475757479667664, -0.6819314509630203]	[0.09317024424672127, -0.05394884571433067]				[0.4194354973733425, -0.24651120603084564]	[0.3877095617353916, 0.4751698784530163]			[-0.18241537734866142, -0.9105255678296089]	[-0.7705392725765705, -0.8587236478924751]	[0.1558631993830204, 0.379042312502861]		[0.015610262751579285, -0.18354018032550812]
08 11 15 4 44 29.9990000					[0.3550347536802292, -0.12209717929363251]	[0.08634686842560768, -0.0424274280667305]	[0.047077473253011703, -0.3008027784526348]				[0.5506219454109669, -0.0458439402282238]	[0.1516641564667225, 0.020291540771722794]			[-0.9724545106291771, -0.9600316770374775]	[-0.0693834200501442, -0.93187315762043]	[0.08316372707486153, 0.8644865155220032]		[0.07086077332496643, -0.0892656221985817]
08 11 15 4 44 59.9990000					[0.06645414978265762, -0.5255578644573689]	[-0.014267999678850174, 0.14119748026132584]	[-0.21828918159008026, -0.054416824132204056]				[0.4194774776697159, 0.5778051465749741]	[-0.3003595247864723, 0.02072419971227646]			[-0.2141236774623394, -0.6270526833832264]	[0.055194489657878876, -0.8504721932113171]	[-0.08180596306920052, 0.0804603286087513]		[0.4453982561826706, 0.6760213114321232]
08 11 15 4 45 29.9990000					[-0.30686022341251373, -0.7154065407812595]	[0.386145006865263, -0.38513482362031937]	[-0.23918196186423302, 0.06842081621289253]				[-0.07082641869783401, -0.03382188081741333]	[-0.3234810046851635, 0.9013333693146706]			[-0.8264616876840591, 0.27169255912303925]	[0.06097422540187836, -0.49277521669864655]	[-0.38337258622050285, 0.7819929830729961]		[-0.24344639852643013, 0.8284972123801708]
08 11 15 4 45 59.9990000					[0.2636771537363529, -0.5151221565902233]	[-0.3112982399761677, -0.18196721374988556]	[-0.15065955370664597, -0.15579987689852715]				[-0.32237937301397324, 0.24071653559803963]	[-0.012431349605321884, 0.3406592421233654]			[-0.8806840144097805, 0.5196911245584488]	[-0.4665580913424492, -0.0012643150985240936]	[-0.32209352031350136, 0.3951457738876343]		[-0.12573451176285744, 0.10334547981619835]
08 11 15 4 46 29.9990000					[0.8751396685838699, -0.16551877558231354]	[-0.40267082676291466, -0.5493974797427654]	[0.27763088420033455, -0.026106953620910645]				[0.011941585689783096, 0.6211507841944695]	[0.5271046757698059, 0.6052212342619896]			[24436168.808085244, 24441035.96635407]	[0.42140423133969307, 0.27402283251285553]	[0.07826060429215431, 0.6534678936004639]		[0.18878033757209778, -0.11428939551115036]
08 11 15 4 46 59.9990000					[0.45514553785324097, 0.12955567985773087]	[0.03210902214050293, 0.059337370097637177]	[0.14345381781458855, 0.15692434459924698]				[0.1600491665303707, -0.09431148692965508]	[0.204463429749012, -0.05375685915350914]				[0.34996312856674194, -0.5897195041179657]	[0.2613515108823776, 0.5144424103200436]		[0.10420997813344002, -0.1922946274280548]
08 11 15 4 47 29.9990000					[0.3436077907681465, 0.1263006329536438]	[-0.5766639970242977, 0.11600490286946297]	[-0.049768947064876556, 0.6867783665657043]				[0.015014473348855972, -0.15875214338302612]	[0.2641223445534706, -0.4450606107711792]				[-0.33183465525507927, 0.0741332471370697]	[-0.37254684045910835, 0.2153572291135788]		[0.140699602663517, -0.7314847409725189]
08 11 15 4 47 59.9990000					[0.403945229947567, 0.601380355656147]	[-0.12828776985406876, 0.0325324721634388]	[-0.17537489160895348, 0.12405507266521454]				[-0.20421737432479858, -0.3697096146643162]	[0.2622609920799732, -0.26005804538726807]				[-0.3511965163052082, -0.2553078383207321]	[-0.01488925889134407, -0.2854435071349144]		[-0.0031055063009262085, -0.861936554312706]
08 11 15 4 48 29.9990000					[-0.18143944442272186, 0.3732082396745682]	[0.2991425022482872, -0.1296347677707672]	[-0.1408448927104473, 0.1444854959845543]				[0.38687604665756226, -0.46892694011330605]	[-0.393605075776577, -0.533342394977808]				[-0.442119799554348, 0.2185196429491043]	[-0.07581473514437675, -0.14709055423736572]		[-0.17979541048407555, -0.3097454234957695]
08 11 15 4 48 59.9990000					[-0.2527472823858261, 0.4727843776345253]	[-0.07232427224516869, 0.2532479912042618]	[-0.25674763694405556, 0.20185454189777374]				[-0.05371355265378952, -0.5917271189391613]	[0.26671620830893517, 0.19067464768886566]				[-0.21649286895990372, 0.11907974630594254]	[0.04113178327679634, 0.16544905304908752]		[-0.5122636072337627, 0.6918624304234982]
08 11 15 4 49 29.9990000					[-0.5232597514986992, 0.4468431584537029]	[0.08943496271967888, 0.4462714232504368]	[-0.31225598603487015, 0.08090410381555557]			[0.15248702839016914, -0.6169840060174465]	[-0.3589453399181366, -0.5576616674661636]	[-0.4262288548052311, -0.031078338623046875]				[-0.7926326207816601, 0.23462069407105446]	[-0.032915886491537094, 0.23708577826619148]		[-0.10697465762495995, -0.35671961307525635]
08 11 15 4 49 59.9990000					[-0.788872092962265, 0.6283003613352776]	[0.1757505163550377, -0.0780552327632904]	[0.10733732208609581, 0.07476447522640228]			[-0.42535732313990593, 0.20401395857334137]	[-0.36865491047501564, -0.7116024009883404]	[-0.08507823199033737, 0.5704008713364601]				[-0.5553153231739998, 0.7629627697169781]	[-0.0822017751634121, -0.09319125488400459]		[0.22593703120946884, -0.4717264175415039]
08 11 15 4 50 29.9990000					[-0.3841259777545929, 1.3698026351630688]	[0.2276623472571373, -0.2632867135107517]	[-0.08330610394477844, -0.3233768828213215]			[-0.5731484182178974, 0.1465161293745041]	[-0.26518063619732857, -0.2782238684594631]	[0.3542086333036423, 0.46738164871931076]				[0.18405098840594292, 0.9915045462548733]	[0.39047541841864586, 0.6511430442333221]		[-0.5787711106240749, 0.39140553772449493]
08 11 15 4 50 59.9990000					[-0.9614667370915413, 0.8710065521299839]	[0.17154771462082863, 0.08335665613412857]	[0.011396951973438263, -0.11949622258543968]			[0.11937275901436806, 0.9787143357098103]	[-0.09935952350497246, -0.17778458818793297]	[-0.030759189277887344, 0.18603317067027092]				[-0.4532920941710472, 0.9333619959652424]	[0.07265770435333252, 0.08724699914455414]		[0.5342009030282497, 0.7081335708498955]
08 11 15 4 51 29.9990000					[0.3457128256559372, 0.2011643461883068]	[-0.1319226585328579, -0.4943597763776779]	[0.22197255864739418, 0.006215762346982956]			[0.05659489706158638, 0.9025209285318851]	[-0.39518946409225464, 0.38002965599298477]	[-0.058934468775987625, -0.2605772726237774]				[-0.08015812560915947, 0.5282540321350098]	[-0.10963976755738258, 0.47274618595838547]		[0.25670425221323967, 0.2856263779103756]
08 11 15 4 51 59.9990000					[-0.14409370720386505, -0.5224642120301723]	[0.17340033128857613, -0.08958989381790161]	[0.09212182834744453, -0.023373939096927643]			[-0.0816989541053772, 1.3890636377036572]	[0.24435052648186684, 0.5582696683704853]	[-0.46981554850935936, 0.07619970664381981]				[0.044954873621463776, -0.09479716047644615]	[-0.3191681578755379, -0.14047331362962723]		[0.2511640340089798, 0.04176635667681694]
08 11 15 4 52 29.9990000					[0.07168756425380707, -0.1082511804997921]	[0.6926229037344456, 0.12649570778012276]	[-0.15594544634222984, -0.4267396293580532]			[-0.8341856114566326, 1.1187551841139793]	[0.2591840699315071, 0.393900603055954]	[-0.12964798882603645, -0.10165536403656006]				[0.06335147470235825, 0.3793575130403042]	[-0.1835818737745285, -0.1302197426557541]		[-0.1571790874004364, 0.16568101942539215]
08 11 15 4 52 59.9990000					[-0.4187074489891529, -0.4546385258436203]	[-0.1415102370083332, -0.23418957740068436]	[-0.27666298672556877, -0.23405852541327477]			[-0.03675074130296707, 0.9610440954566002]	[0.06627563759684563, -0.04479467496275902]	[0.3935032896697521, -0.5957946144044399]				[0.4718433693051338, 0.6884803213179111]	[-0.19428616762161255, 0.32846157252788544]		[-0.24470433220267296, 0.40434349700808525]
08 11 15 4 53 29.9990000					[-0.7274309396743774, -0.23939839005470276]	[0.03616069257259369, 0.3210896998643875]	[0.34113678708672523, -0.00277666375041008]			[0.629414189606905, 0.08804691582918167]	[-0.11763502657413483, -0.11021973192691803]	[-0.356592807918787, -0.5744245611131191]				[-0.21040231734514236, 0.27710945904254913]	[-0.25266940891742706, -0.6518367007374763]		[0.450646985322237, 0.6592738851904869]
08 11 15 4 53 59.9990000					[-0.3342718742787838, 0.19692057743668556]	[-0.0443258173763752, 0.4219743311405182]	[-0.11040797457098961, 0.1250239722430706]			[0.43785807862877846, 0.17835532128810883]	[-0.5288689248263836, -0.6879014112055302]	[-0.47477050870656967, -0.24860933050513268]				[0.3333350382745266, 0.15802766010165215]	[-0.36084096506237984, 0.8865353316068649]		[0.41053183376789093, 0.6074666753411293]
08 11 15 4 54 29.9990000					[0.4907011240720749, 0.284024927765131]	[-0.19634157791733742, 0.39711374789476395]	[-0.017366398125886917, 0.023461993783712387]			[-0.44280390441417694, -0.010257542133331299]	[-0.19090253859758377, -0.17822961509227753]	[-0.6862664334475994, 0.7789957970380783]				[0.6059019938111305, 0.7317608594894409]	[0.00864330679178238, -0.625368282198906]		[-0.04756901413202286, 1.0246809981763363]
08 11 15 4 54 59.9990000					[-0.2991902083158493, 0.357976708561182]	[0.42548637092113495, 0.2286524847149849]	[-0.18534404411911964, -0.03482741862535477]			[0.1213865578174591, -0.0020164065062999725]	[-0.1734393648803234, 0.044734735041856766]	[0.375239010900259, 0.9155468419194221]				[-0.42272500321269035, 0.3909915052354336]	[0.08446796610951424, -0.05322173982858658]		[-0.08103243261575699, 0.27407006546854973]
08 11 15 4 55 29.9990000					[-0.86198615655303, -0.10888541117310524]	[0.18203406780958176, -0.2400636523962021]	[0.016053054481744766, -0.10566914454102516]			[-0.0339919775724411, 0.6167169511318207]	[-0.15851417183876038, 0.2903180606663227]	[0.2244252972304821, 0.5106045752763748]				[-0.23476363345980644, 0.3048670142889023]	[-0.4824589230120182, -0.08636688441038132]		[-0.22406474873423576, 0.049636516720056534]
08 11 15 4 55 59.9990000					[-0.04647297039628029, 0.5084667541086674]	[0.21637993305921555, 0.04862355813384056]	[-0.04200264438986778, 0.27574358880519867]			[0.3748846650123596, 0.25792182236909866]	[0.09829644858837128, 0.05818391963839531]	[0.274324893951416, 0.17486662045121193]				[-0.40325499325990677, 0.5408464334905148]	[-0.44746141508221626, 0.29566581547260284]		[0.29977472499012947, 0.4699060618877411]
08 11 15 4 56 29.9990000					[0.6018236875534058, 0.47388945519924164]	[0.348191749304533, -0.10413993149995804]	[-0.01443716511130333, 0.31404899805784225]			[0.3863065391778946, 1.0747977569699287]	[-0.35505785420536995, 0.03532024845480919]	[0.26903756707906723, 0.1825449988245964]				[-0.19436994567513466, -0.02683866396546364]	[-0.016802415251731873, 0.1935480833053589]		[-0.2802583910524845, 0.17628009244799614]
08 11 15 4 56 59.9990000					[-0.06846904382109642, -0.1806616596877575]	[-0.17568938061594963, 0.08481024205684662]	[0.07279660180211067, -0.1380344033241272]			[-0.41288138553500175, 0.5079761147499084]	[-0.5512396730482578, 0.46769920364022255]	[0.14990364015102386, -0.1107332669198513]				[-0.5447582080960274, 0.0583789087831974]	[0.024449225515127182, 0.08117521926760674]		[-0.05469881370663643, 0.41148822382092476]
08 11 15 4 57 29.9990000					[-0.08583855256438255, -0.7316171787679195]	[0.1301417052745819, 0.253012478351593]	[0.05725402012467384, 0.25027838721871376]			[0.11912555620074272, 0.27482470870018005]	[-0.11772094294428825, 0.48767146840691566]	[0.40935905650258064, 0.11418351531028748]				[0.2880319468677044, -0.9997077733278275]	[-0.07297082990407944, 0.3130767494440079]		[0.2258792705833912, 0.2710961103439331]
08 11 15 4 57 59.9990000					[0.07795178145170212, -0.9804627113044262]	[-0.10458236560225487, -0.09636678546667099]	[0.16195280477404594, 0.11929653957486153]			[0.3667629845440388, 0.21788860484957695]	[0.014889776706695557, 0.35741420090198517]	[0.49277642741799355, -0.29790663346648216]				[-0.1370731070637703, -1.2523459494113922]	[-0.14818478748202324, 0.16282598674297333]		[-0.2077438086271286, 0.5672900341451168]
08 11 15 4 58 29.9990000					[0.5560892447829247, -0.9519657641649246]	[0.24567295238375664, -0.3355909660458565]	[-0.0955156497657299, -0.006184600293636322]			[0.7285266183316708, 0.32358653098344803]	[-0.6228152997791767, 0.24699870124459267]	[0.4865180477499962, -0.3533417358994484]				[0.07699410244822502, 0.47147712111473083]	[-0.2177627570927143, 0.5299016535282135]		[0.05741332843899727, 0.9622749537229538]
08 11 15 4 58 59.9990000					[-0.5358537994325161, -0.33189790323376656]	[0.1387404352426529, 0.14853492751717567]	[-0.1191280446946621, -0.14155374094843864]			[-0.06865504011511803, 0.4708503745496273]	[0.13876503705978394, 0.23527588322758675]	[0.294428251683712, -0.07214106991887093]				[-0.5355186387896538, -0.6210174150764942]	[-0.034123387187719345, -0.3891208693385124]		[0.22293952852487564, 0.3013637736439705]
08 11 15 4 59 29.9990000					[0.5169522687792778, -0.6166552789509296]	[0.01492045447230339, 0.30215394496917725]	[0.03179704025387764, -0.38785479962825775]			[0.2246655635535717, 0.07290509343147278]	[0.2901287190616131, -0.4833451621234417]	[-0.20166108384728432, -0.36666593328118324]				[0.558112371712923, -0.5430919751524925]	[-0.5784463249146938, 0.8559012301266193]		[0.19226033613085747, 0.5428888164460659]
08 11 15 4 59 59.9990000					[0.7104382067918777, -0.7371245063841343]	[-0.2604176364839077, -0.317281149327755]	[0.11827943101525307, 0.059124574065208435]			[0.4311862178146839, 0.2310917042195797]	[0.032726723700761795, -0.4205418974161148]	[0.5517553612589836, -0.23644870519638062]				[0.10700369626283646, -0.5326794870197773]	[-0.19353802874684334, 0.03330361843109131]		[0.4878266640007496, 0.15924450010061264]
08 11 15 5 0 29.9990000					[0.9798675552010536, -0.42208999022841454]	[-0.031500477343797684, 0.20721551775932312]	[0.21649689599871635, -0.3585691526532173]			[0.3032853789627552, 0.3218730539083481]	[-0.46310338005423546, -0.33796221390366554]	[0.2136041522026062, -0.31175443157553673]				[0.5360558852553368, -0.6528492420911789]	[0.008371997624635696, 0.7167718410491943]		[0.22049837186932564, -0.08862612769007683]
08 11 15 5 0 59.9990000					[0.8810139335691929, -0.012553371489048004]	[-0.3105040155351162, -0.2438032180070877]	[0.2513553984463215, -0.050141993910074234]			[0.7205435559153557, 0.6615897826850414]	[-0.1535242386162281, -0.5223341770470142]	[0.17225952446460724, -0.8739652521908283]				[0.12626565992832184, -0.4434649683535099]	[0.19606028869748116, 0.07868023589253426]		[0.17298493161797523, -0.0567692294716835]
08 11 15 5 1 29.9990000					[1.0815252661705017, -0.0983654074370861]	[0.17161349579691887, 0.06846911460161209]	[0.050611648708581924, -0.28664469346404076]			[-0.3813536986708641, 0.38368264958262444]	[0.12407467514276505, -0.16061371564865112]	[-0.13428163528442383, 0.019903603941202164]				[-0.09896807000041008, -0.7555213198065758]	[0.11665118113160133, 0.2783297635614872]		[-0.43828757479786873, 0.1262265257537365]
08 11 15 5 1 59.9990000					[0.23793821036815643, -0.36768370121717453]	[-0.49471547827124596, 0.1869993954896927]	[0.034222785383462906, -0.005516607314348221]			[0.2126975692808628, 0.057645708322525024]	[-0.5787090174853802, 0.2644541896879673]	[0.27857082709670067, -0.7138561122119427]				[-0.23273268342018127, -0.1544656828045845]	[0.3534512631595135, -0.39020825177431107]		[-0.40795594081282616, 0.6654931083321571]
08 11 15 5 2 29.9990000					[0.2548750042915344, -0.19029073044657707]	[0.11433515325188637, 0.29159148037433624]	[-0.03542250767350197, -0.16211557015776634]			[-0.33927206322550774, 0.14759451150894165]	[0.053371429443359375, 0.5214601382613182]	[0.19464874640107155, -0.45345763489603996]				[0.11184599995613098, -0.4424480050802231]	[-0.04553787782788277, -0.09984380006790161]		[-0.051065199077129364, 0.8404250107705593]
08 11 15 5 2 59.9990000					[-0.025060415267944336, -1.006394099444151]	[-0.02664819359779358, 0.4355929344892502]	[0.19478406012058258, 0.2753627896308899]			[0.34458789974451065, -0.2528963200747967]	[-0.19036108255386353, 0.3222471624612808]	[-0.2697792276740074, -0.3578600026667118]				[0.08560603484511375, 0.05034890025854111]	[0.07018526643514633, -0.370648093521595]		[0.00528867170214653, -0.47843242436647415]
08 11 15 5 3 29.9990000					[-0.12577828764915466, -0.690483283251524]	[-1.0122618786990643, 0.3078828528523445]	[-0.10285352542996407, -0.17506133764982224]			[0.1650625541806221, -0.5132425054907799]	[-0.5190909020602703, 0.6500641778111458]	[-0.710097398608923, -0.19649569690227509]				[-0.15962528437376022, -0.2942372001707554]	[0.10627811029553413, 0.15433596819639206]		[-0.05911853536963463, -0.4929094687104225]
08 11 15 5 3 59.9990000					[-0.6878754794597626, -0.3885699287056923]	[-0.5021602474153042, -0.20529676601290703]	[0.1298009380698204, -0.0329270176589489]			[0.40007346868515015, -0.18761062622070312]	[0.31247318908572197, -0.11613135412335396]	[0.18568804487586021, 0.2012411467730999]				[-0.15030130371451378, -0.547941330820322]	[0.19048833474516869, -0.33406467735767365]		[-0.08790784701704979, -0.5328063815832138]
08 11 15 5 4 29.9990000					[0.31261036545038223, -0.5993072837591171]	[-0.10091451928019524, 0.20123159140348434]	[-0.2730593793094158, 0.03718729317188263]			[0.07354618981480598, 0.04335397854447365]	[0.5688715502619743, 0.4263269677758217]	[-0.0696946494281292, 0.271727092564106]				[-0.12341959029436111, -0.7557563334703445]	[-0.060112033039331436, 0.07156264781951904]		[-0.20901918411254883, -0.03296344354748726]
08 11 15 5 4 59.9990000					[0.37616799026727676, -0.556466955691576]	[-0.3642578274011612, -0.04550588130950928]	[-0.15133841708302498, -0.3465411439538002]			[-0.358370877802372, 0.1188199482858181]	[0.5978734642267227, -0.11762318015098572]	[0.1272319182753563, 0.7815460562705994]				[-0.16099024936556816, -0.17647090181708336]	[0.2783881463110447, -0.38974783942103386]		[-0.4552764780819416, 0.12809192389249802]
08 11 15 5 5 29.9990000					[-0.2944079414010048, -0.8969787284731865]	[0.4209813363850117, -0.17590508610010147]	[0.29806822910904884, 0.20962320640683174]			[0.05574030056595802, 0.712933998554945]	[0.061822209507226944, 0.02951718494296074]	[0.16011717543005943, 0.5179621540009975]				[0.20547641068696976, 0.1523272916674614]	[-0.021239344030618668, -0.4174438454210758]		[0.2049669213593006, -0.0043678730726242065]
08 11 15 5 5 59.9990000					[-1.1057436987757683, -0.7771126255393028]	[0.1319003514945507, 0.26891693472862244]	[-0.1611206941306591, -0.09013630077242851]			[-0.18391763791441917, 1.1504425331950188]	[0.3695160336792469, -0.6591594032943249]	[0.4227057471871376, 0.05558016151189804]				[-0.6590296104550362, 0.06199421361088753]	[0.01290423795580864, -0.13968564569950104]		[0.41452668979763985, 0.132687546312809]
08 11 15 5 6 29.9990000					[-0.3229806423187256, -0.6476532444357872]	[0.3381354883313179, -0.17712002247571945]	[0.012303236871957779, -0.24558137357234955]			[-0.7255526483058929, 0.46457018330693245]	[-0.2914944402873516, -0.7054685950279236]	[-0.19842683151364326, -0.5044569745659828]				[-0.27231745794415474, 0.14532621577382088]	[0.12149455770850182, -0.12637795507907867]		[-0.12651550769805908, -0.7042903266847134]
08 11 15 5 6 59.9990000					[-0.3765973933041096, -0.4049482047557831]	[0.4143599011003971, -0.19426219165325165]	[0.039606720209121704, -0.28283196687698364]			[0.37880535796284676, 0.3177902586758137]	[-0.18911204114556313, -0.77517906203866]	[-0.3367181457579136, -0.48887109011411667]				[0.33545612543821335, 0.03211483359336853]	[-0.0787215568125248, -0.1643003672361374]		[-0.09924924001097679, 0.25698479264974594]
08 11 15 5 7 29.9990000					[-0.7529490739107132, -0.95600575953722]	[-0.08310053870081902, -0.27623162418603897]	[-0.2512030266225338, -0.2804514095187187]			[-0.06771646812558174, 0.13829152286052704]	[-0.26432739570736885, -0.9411019720137119]	[0.01462576538324356, -0.6900093220174313]				[0.35875965654850006, -0.26842454075813293]	[-0.13520001992583275, 0.2764044478535652]		[0.11893127858638763, 0.46932094916701317]
08 11 15 5 7 59.9990000					[-0.42549384012818336, -0.3996540904045105]	[-0.09801655262708664, -0.1919572837650776]	[-0.0951169915497303, -0.3494836874306202]			[0.5847360976040363, 0.8387567102909088]	[-0.2954293005168438, -0.6622898057103157]	[-0.05434884876012802, -0.05398400500416756]				[0.16398699581623077, 0.36068109050393105]	[0.06739834323525429, 0.1846659705042839]		[0.6922492161393166, 0.6194640845060349]
08 11 15 5 8 29.9990000					[-0.48852721974253654, -0.49457501247525215]	[-0.33486801013350487, -0.3982831537723541]	[0.19755762442946434, 0.24873297289013863]			[0.10707677900791168, 0.8982036076486111]	[-0.19743284210562706, 0.06285128742456436]	[-0.13507788628339767, 0.11154570803046227]				[0.1557094305753708, 1.145713809877634]	[0.20604106411337852, 0.5978440307080746]		[0.21050479263067245, 0.3043139986693859]
08 11 15 5 8 59.9990000					[0.4876747131347656, -0.3946524001657963]	[-0.17633765935897827, -0.6736524999141693]	[-0.2261904738843441, 0.04257287085056305]			[0.3476579524576664, -0.32162435352802277]	[-0.3326791562139988, 0.3867153860628605]	[-0.11446341872215271, 0.1751277931034565]				[-0.12089776620268822, 0.4221860393881798]	[-0.009791873395442963, 0.25400061905384064]		[0.004667896777391434, 0.14572064951062202]
08 11 15 5 9 29.9990000					[-0.15233023464679718, 0.4074965678155422]	[-0.22273490950465202, -0.215928565710783]	[0.11145676299929619, -0.23731271550059319]			[0.2177463322877884, 0.5237934999167919]	[-0.2790522426366806, 0.23582665622234344]	[-0.22343801334500313, 0.5033494792878628]				[0.09782474488019943, -0.36769361421465874]	[0.14438898488879204, -0.1892603300511837]		[0.2752799727022648, 0.01803644746541977]
08 11 15 5 9 59.9990000					[-0.061635784804821014, 0.02761172130703926]	[0.1634420044720173, 0.104615718126297]	[0.19928527250885963, -0.1302843950688839]			[0.3102707304060459, 0.05581643432378769]	[0.31151457503437996, 0.5444039478898048]	[-0.12172462418675423, 0.2128129005432129]				[0.9659387283027172, -0.7353797554969788]	[-0.18203892186284065, 0.3818490132689476]		[0.5746134221553802, 0.2532753497362137]
08 11 15 5 10 29.9990000					[-0.39582978934049606, -0.06291169673204422]	[0.028357908129692078, -0.09194470942020416]	[0.018182694911956787, 0.007020898163318634]			[0.41345250234007835, -0.08302848786115646]	[-0.17050842195749283, 0.3721618205308914]	[0.4298587553203106, 0.4024254232645035]				[0.35842354595661163, -0.5077717751264572]	[0.1429930403828621, 0.3977629616856575]		[0.6810296326875687, 0.4296293146908283]
08 11 15 5 10 59.9990000					[-0.38896552100777626, 0.09025939181447029]	[-0.14423111081123352, -0.6221971735358238]	[0.05247131362557411, -0.22008375450968742]			[-0.026922624558210373, -0.547698937356472]	[0.0010403729975223541, 0.4115644246339798]	[0.0014565102756023407, 0.14242243021726608]				[-0.09847788140177727, -0.16503211110830307]	[-0.06727045774459839, 0.197744932025671]		[-0.22802485898137093, 0.6187603250145912]
08 11 15 5 11 29.9990000					[-0.13415886461734772, 0.3220243602991104]	[0.19697082042694092, 0.028621062636375427]	[-0.02259327471256256, -0.23349691182374954]			[0.07125567272305489, -0.37767383828759193]	[-0.4575750082731247, 0.3911219909787178]	[0.06245318055152893, 0.5650000870227814]				[-0.2804183289408684, -0.306818637996912]	[0.3079349882900715, 0.692757211625576]		[-0.04016175493597984, 0.5474235527217388]
08 11 15 5 11 59.9990000					[-0.3523216024041176, 0.46826041862368584]	[-0.1692834161221981, 0.18227838724851608]	[0.036659907549619675, -0.01814223825931549]			[0.3661072663962841, -0.15863614156842232]	[-0.2558664344251156, -0.10366825386881828]	[0.07311154529452324, 0.24897967278957367]				[0.19773545488715172, 0.08855979889631271]	[0.23329471796751022, 0.18251847475767136]		[0.26565102487802505, 0.6487919464707375]
08 11 15 5 12 29.9990000					[-0.4604805111885071, -0.055025454610586166]	[-0.539442278444767, -0.31084396690130234]	[0.10479934141039848, -0.11564884707331657]			[-0.2693677395582199, -0.2328733466565609]	[-0.33616524189710617, -0.18356074765324593]	[0.30680013447999954, 0.002980254590511322]				[0.19741804525256157, 0.4987676814198494]	[0.2748062200844288, -0.2366620898246765]		[0.292335607111454, -0.2648961655795574]
08 11 15 5 12 59.9990000					[-0.4780897758901119, 0.27205903455615044]	[-0.43947914615273476, -0.044062498956918716]	[0.08487328514456749, 0.282472662627697]			[-0.09620307385921478, -0.3372301422059536]	[0.015781324356794357, 0.6918948888778687]	[0.35720255598425865, 0.04339662194252014]				[0.3743990696966648, 1.2439587526023388]	[0.15967757999897003, 0.2241312339901924]		[0.13652190938591957, 0.10829073190689087]
08 11 15 5 13 29.9990000					[0.4240593649446964, 0.35169798135757446]	[-0.265312347561121, 0.3540196903049946]	[-0.08449861034750938, -0.3036242686212063]			[-0.4081040993332863, -0.2663538381457329]	[0.22629205137491226, -0.08609829470515251]	[0.11416079476475716, 0.03646358475089073]				[-0.33551256358623505, 1.3637814410030842]	[0.018992099910974503, 0.42436234280467033]		[-0.25400423631072044, -0.11430938169360161]
08 11 15 5 13 59.9990000					[0.3007802255451679, 0.4835985042154789]	[-0.16067969799041748, 0.6048420369625092]	[0.06021694466471672, -0.4084205776453018]			[-0.24577786028385162, -0.36990559473633766]	[0.1447938308119774, -0.12449938431382179]	[0.0017224140465259552, 0.19011807069182396]				[0.11979418247938156, 1.5814400725066662]	[0.11221742257475853, 0.02961554005742073]		[-0.1923580877482891, -0.5365662388503551]
08 11 15 5 14 29.9990000					[-0.28137944638729095, 0.1323787048459053]	[-0.5567782931029797, 0.3920939341187477]	[0.35895514488220215, 0.07619835063815117]			[-0.7439887747168541, 0.3344828486442566]	[0.12393129244446754, 0.2632343992590904]	[0.14811370894312859, 0.2864154055714607]				[-0.4598311185836792, 0.690689954906702]	[0.09657000377774239, 0.6604482904076576]		[0.16221174225211143, -0.1595964916050434]
08 11 15 5 14 59.9990000					[-0.2937011085450649, -0.01619528979063034]	[-0.16376817226409912, -0.00502081960439682]	[-0.15868524834513664, 0.010626476258039474]			[0.21074991673231125, -0.043629396706819534]	[0.32838834822177887, 0.21941648796200752]	[0.23112309351563454, 0.23110409453511238]				[-0.2352190539240837, -0.41116029769182205]	[0.036762598901987076, 0.09618130326271057]		[0.11982429400086403, 0.4553721584379673]
08 11 15 5 15 29.9990000					[-0.6420005187392235, -0.48294978588819504]	[0.004181753844022751, 0.45581691712141037]	[-0.27951928600668907, -0.2030090168118477]			[0.36675354838371277, 0.3223671577870846]	[-0.3291672430932522, 0.26293737813830376]	[-0.03943755850195885, -0.15754571929574013]				[1.0360762625932693, -0.1384798288345337]	[-0.05633193626999855, -0.08635886758565903]		[0.023005403578281403, -0.025383364409208298]
08 11 15 5 15 59.9990000					[0.04634469002485275, 0.097220528870821]	[0.09530263021588326, 0.023840494453907013]	[0.015019010752439499, -0.16518623754382133]			[-0.1146637536585331, 0.308553047478199]	[-0.5185620002448559, -0.24379445239901543]	[-0.06951215490698814, 0.09383853152394295]				[0.27714304998517036, -0.7153368629515171]	[0.026677247136831284, 0.23419611901044846]		[-0.44711074605584145, 0.4629257060587406]
08 11 15 5 16 29.9990000					[-0.46819133684039116, 0.1586189903318882]	[0.17596875876188278, 0.9211114980280399]	[-0.15628770366311073, 0.1611952893435955]			[-0.24323281273245811, 0.5252950377762318]	[-0.3410191871225834, 0.2125229500234127]	[-0.05558472499251366, 0.5803291760385036]				[-0.5196699537336826, -0.5311176478862762]	[0.4200599268078804, -0.054061561822891235]		[-0.21488923206925392, -0.062232185155153275]
08 11 15 5 16 59.9990000					[0.18829688802361488, -0.1298655904829502]	[0.0724043920636177, 0.16330203041434288]	[-0.2832469455897808, 0.07992840185761452]			[-0.10753029957413673, -0.03226324915885925]	[-0.15621157363057137, -0.5820563025772572]	[0.12770596146583557, -0.08189717307686806]				[-0.16956979036331177, -0.8866824209690094]	[0.043460119515657425, -0.16570797562599182]		[-0.2919817976653576, 0.03402501344680786]
08 11 15 5 17 29.9990000					[0.2738959677517414, 0.5614390335977077]	[0.3413475938141346, 0.22330239042639732]	[-0.19180671870708466, 0.43764233961701393]			[0.2146090641617775, 0.13789035007357597]	[-0.05675886571407318, -0.7124411799013615]	[0.008639324456453323, 0.15096857026219368]				[0.10578389093279839, -1.1275075301527977]	[0.10277530178427696, -0.16421997919678688]		[-0.6069284416735172, -0.1844424270093441]
08 11 15 5 17 59.9990000					[0.3261108584702015, -0.018653512001037598]	[0.03268764540553093, -0.15786273032426834]	[-0.5587761513888836, 0.020912043750286102]			[-0.01170380413532257, 0.4610464423894882]	[-0.10581767186522484, -0.7635646797716618]	[-0.13824213296175003, -0.21395986899733543]				[-0.6871587336063385, -0.8091055750846863]	[0.2900133952498436, 0.23906567692756653]		[-0.7367888912558556, -0.3720568157732487]
08 11 15 5 18 29.9990000					[-0.0894557386636734, 0.13108522072434425]	[0.13721973076462746, -0.34730999171733856]	[-0.024551618844270706, -0.020496491342782974]			[-0.23777510225772858, 0.5624029450118542]	[-0.43924203887581825, -0.4307549484074116]	[-0.22982386127114296, 0.4534910134971142]				[-0.05722051486372948, -0.2947212867438793]	[0.21145060658454895, -0.07164173573255539]		[-0.5227946303784847, -0.005866579711437225]
08 11 15 5 18 59.9990000					[0.08924805372953415, 0.28377173840999603]	[-0.06612981110811234, 0.16675984114408493]	[-0.22690948471426964, 0.025774557143449783]			[-0.04122423008084297, 0.3181202858686447]	[0.04755682498216629, 0.12751367315649986]	[-0.08658948913216591, -0.0989466942846775]				[0.47185996174812317, -0.27295591682195663]	[-0.02237829938530922, -0.489680927246809]		[-0.6355244778096676, 0.36410287022590637]
08 11 15 5 19 29.9990000					[-0.15046106278896332, 0.23056363686919212]	[0.051665402948856354, -0.17995771393179893]	[-0.2878078371286392, -0.2608770653605461]			[0.16778308153152466, -0.28003643080592155]	[-0.13721654191613197, 0.13685861602425575]	[-0.6407111473381519, -0.509332250803709]				[-0.7019203417003155, -0.01816963404417038]	[-0.3067141994833946, -0.4057060144841671]		[-0.25070444121956825, -0.6582659035921097]
08 11 15 5 19 59.9990000					[0.034058284014463425, 0.9596396945416927]	[0.421761404722929, -0.5248540490865707]	[-0.26955899223685265, -0.5210529081523418]			[0.07762181386351585, -0.3311355859041214]	[-0.3537595495581627, -0.04992632195353508]	[-0.07497885450720787, 0.2796309068799019]				[-0.1755281761288643, 0.13044342398643494]	[0.023176055401563644, -0.45568573474884033]		[0.348720908164978, -0.3848710134625435]
08 11 15 5 20 29.9990000					[0.008084863424301147, 0.7947366125881672]	[-0.30172594264149666, -0.2455395758152008]	[-0.12143431603908539, 0.26800449937582016]			[-0.088515754789114, -0.030244383960962296]	[0.060525860637426376, 0.22558780759572983]	[-0.5454023070633411, 0.6874544695019722]				[0.3393782861530781, 0.17245851457118988]	[-0.030680064111948013, 0.2264026142656803]		[-0.04862912371754646, 0.5130681619048119]
08 11 15 5 20 59.9990000					[24125200.279284738, 24127079.956283092]	[-0.16712574288249016, -0.1824391707777977]	[0.05988062918186188, 0.42106572538614273]			[0.3880024738609791, 1.2455408461391926]	[0.43840358033776283, -0.5482930727303028]	[-0.023384645581245422, -0.2597248740494251]				[0.1227818913757801, 0.5968980342149734]	[-0.02000228688120842, -0.0764705017209053]		[-0.14084689691662788, -0.22008337453007698]
08 11 15 5 21 29.9990000						[-0.14074590802192688, -0.11641034483909607]	[0.055364180356264114, -0.17687350511550903]			[0.074567511677742, 1.0783408097922802]	[0.5517517104744911, 0.10210838168859482]	[0.21194889023900032, -0.16955308616161346]				[0.19848475232720375, 0.6438246592879295]	[-0.2359485812485218, -0.1854311041533947]		[-0.24562938138842583, -0.3653542809188366]
08 11 15 5 21 59.9990000						[-0.20693660899996758, -0.13377925381064415]	[-0.49595120176672935, -0.20617590844631195]			[-0.3005712777376175, 0.4638676829636097]	[0.6544014327228069, 0.23982669040560722]	[0.3090101145207882, -0.43465840071439743]				[-0.21245699375867844, 0.25208064168691635]	[-0.008585777133703232, 0.3312320411205292]		[-0.2872669920325279, -0.2423642911016941]
08 11 15 5 22 29.9990000						[-0.18150581046938896, -0.05086660385131836]	[-0.15346193686127663, 0.4309762232005596]			[0.025530952960252762, -0.11530445888638496]	[-0.3498700298368931, -1.071243043988943]	[-0.4225189723074436, 0.14505982026457787]				[-0.2500242702662945, 0.21353569999337196]	[0.08420437201857567, -0.119999710470438]		[-0.21587198227643967, 0.5094417035579681]
08 11 15 5 22 59.9990000						[0.010495483875274658, 0.14436783641576767]	[-0.23384154215455055, 0.02539362758398056]			[-0.09545442089438438, 0.08807608485221863]	[0.01968967914581299, -0.27266836911439896]	[-0.27222373709082603, 0.04396075755357742]				[-0.1093047633767128, 0.15373772010207176]	[-0.2568771429359913, -0.12147737294435501]		[-0.21954159811139107, -0.17259838804602623]
08 11 15 5 23 29.9990000						[-0.11445768922567368, -0.20126044750213623]	[-0.12399252876639366, -0.18680685013532639]			[-0.26525721698999405, 0.07883746176958084]	[-0.054465699940919876, -0.18140091001987457]	[0.03704950213432312, -0.42561568319797516]				[-0.12126056104898453, 0.0700218416750431]	[-0.045447930693626404, -0.05288197845220566]		[0.02440018579363823, -0.10544633120298386]
08 11 15 5 23 59.9990000						[0.03345507010817528, -0.2182382345199585]	[-0.13000120595097542, -0.3114622235298157]			[-0.3179434612393379, 0.038307514041662216]	[0.019672006368637085, -0.38902850449085236]	[-0.027272947132587433, -0.7453698255121708]				[0.2036300078034401, -0.41667161509394646]	[0.2945355288684368, -0.21354618668556213]		[-0.41710102558135986, 1.0925256162881851]
08 11 15 5 24 29.9990000						[0.12171931564807892, -0.09529580548405647]	[-0.15218432992696762, 0.20605335384607315]			[0.8020759746432304, 0.17917339131236076]	[-0.0965995043516159, 0.3464405760169029]	[0.17934785783290863, 0.13664454966783524]				[0.33572398498654366, -0.6496952213346958]	[0.023720253258943558, -0.07252483069896698]		[-0.25987521559000015, 0.26826803013682365]
08 11 15 5 24 59.9990000						[0.473994180560112, 0.09498583897948265]	[-0.5328720845282078, 0.2626859210431576]			[-0.17205488309264183, 0.3707275241613388]	[-0.26066482439637184, -0.4429225064814091]	[0.20333871617913246, 0.8208938576281071]				[0.5350116714835167, -0.5531879663467407]	[0.38917602226138115, 0.013740934431552887]		[-0.06270735710859299, 0.00919322669506073]
08 11 15 5 25 29.9990000						[0.36277149990200996, -0.3493509590625763]	[-0.28403206914663315, 0.1614263691008091]			[-0.23516806587576866, 0.4933963976800442]	[-0.20002945140004158, -0.4801766537129879]	[-0.07996663823723793, 0.045682985335588455]				[-0.5580327063798904, -0.5063707269728184]	[0.24054557085037231, 0.35241304337978363]		[0.22812648490071297, 0.4566832222044468]
08 11 15 5 25 59.9990000						[0.21469707414507866, -0.4857107549905777]	[-0.4262169264256954, 0.19456914067268372]			[0.053753405809402466, 0.2567484714090824]	[-0.18641534820199013, 0.4764235094189644]	[0.07969487085938454, -0.03187595680356026]				[0.249988853931427, -0.5732630379498005]	[-0.18001664057374, 0.04880164563655853]		[-0.6349261477589607, -0.10076681524515152]
08 11 15 5 26 29.9990000						[0.21670005843043327, -0.5149221122264862]	[-0.05791893228888512, -0.2462111935019493]			[-0.0323290154337883, -0.2892978750169277]	[-0.45133082941174507, 0.6035144403576851]	[0.38084136322140694, -0.19309360533952713]				[0.5927152670919895, -0.7138307169079781]	[-0.19853650778532028, 0.0910990834236145]		[0.06930496543645859, -0.009901095181703568]
08 11 15 5 26 59.9990000						[-0.18595922365784645, 0.34021443873643875]	[0.10902620479464531, 0.31390203535556793]			[-0.1236254945397377, -0.40985478460788727]	[-0.3151598609983921, 0.4271380566060543]	[0.35085756704211235, -0.7139711901545525]				[-0.9224963076412678, 0.17699722200632095]	[-0.05111518129706383, 0.22044650465250015]		[-0.25691617652773857, 0.14479780942201614]
08 11 15 5 27 29.9990000						[0.1691523902118206, 0.4092915952205658]	[0.2311883121728897, 0.07720686122775078]			[-0.3793380744755268, 0.2336840108036995]	[-0.6853699162602425, 0.402644831687212]	[0.47748326137661934, -0.3774067796766758]				[0.07394345477223396, -0.08835702389478683]	[-0.4952198527753353, 0.024279654026031494]		[-0.24034233763813972, 0.3447350598871708]
08 11 15 5 27 59.9990000						[-0.21690823137760162, 0.15766805037856102]	[0.02846982330083847, -0.3972683735191822]			[0.1655656211078167, 0.28191017359495163]	[-0.4375242181122303, 0.32135075330734253]	[0.002359256148338318, -0.6809437461197376]				[0.09343201667070389, 0.267091765999794]	[-0.12952116131782532, 0.4857353903353214]		[0.28047337010502815, 0.07522373273968697]
08 11 15 5 28 29.9990000						[0.19074776023626328, 0.565411664545536]	[0.10098758712410927, -0.22201480716466904]			[0.23140526562929153, 0.09428832679986954]	[0.0006822086870670319, 0.23391659185290337]	[0.02335221692919731, -0.16996988281607628]				[0.9416060671210289, 0.20550920814275742]	[-0.04948762431740761, 0.1032547652721405]		[-0.09289543330669403, -0.2418993040919304]
08 11 15 5 28 59.9990000						[-0.14027908444404602, 0.21999293565750122]	[0.004428461194038391, 0.17712411284446716]			[0.584561113268137, 0.11503306031227112]	[-0.6758028008043766, -0.7012087069451809]	[-0.2911025695502758, -0.4008931703865528]				[1.0810368098318577, -0.1651182621717453]	[0.0953541211783886, 0.03262645751237869]		[0.12037209048867226, 0.00965963676571846]
08 11 15 5 29 29.9990000						[-0.10305734723806381, 0.3674183785915375]	[-0.300850760191679, 0.18203391879796982]			[0.18968624249100685, 0.07302838563919067]	[0.3326082415878773, -1.0153532810509205]	[0.22575385496020317, -0.9201674424111843]				[-0.024032022804021835, -0.5355027243494987]	[-0.14460333436727524, 0.4764621928334236]		[-0.1052413359284401, 0.3181670270860195]
08 11 15 5 29 59.9990000						[0.0285111665725708, 0.11276118829846382]	[-0.4106861688196659, -0.11633400619029999]			[0.3099193796515465, -0.3226960599422455]	[-0.30236373096704483, 0.2864946275949478]	[0.1512136608362198, 0.055505454540252686]				[0.6677649132907391, -0.6593536138534546]	[0.268402561545372, 0.5811407566070557]		[-0.08873095363378525, -0.49870605394244194]
08 11 15 5 30 29.9990000						[0.055020466446876526, 0.2834595888853073]	[-0.03832653537392616, -0.0008830688893795013]			[-0.21263425797224045, 0.4995611943304539]	[0.10194698348641396, -0.8555673509836197]	[-0.13262959197163582, 0.051659323275089264]				[0.092087771743536, -0.5848006457090378]	[0.05660722032189369, 0.43981385231018066]		[-0.04221048206090927, 0.2064058780670166]
08 11 15 5 30 59.9990000						[0.0955222062766552, 0.03446286916732788]	[0.2482857070863247, 0.34484557062387466]			[0.336522001773119, 0.20027779787778854]	[0.7155682668089867, -0.43036943674087524]	[0.04690823704004288, 0.16809817031025887]				[0.4880068972706795, -1.0018096268177032]	[-0.190635297447443, 0.49373559281229973]		[-0.10839290544390678, 0.5277461037039757]
08 11 15 5 31 29.9990000						[-0.3300669230520725, -0.3726697787642479]	[-0.11720756068825722, -0.5595208406448364]			[-0.2124197818338871, 0.40208132565021515]	[0.14514582976698875, -0.2621566019952297]	[0.11837837845087051, 0.6311093308031559]				[23095511.06867892, 23096596.586676057]	[-0.01977812871336937, 0.24025244265794754]		[-0.01636384427547455, 0.45210050791502]
08 11 15 5 31 59.9990000						[-0.2417069934308529, -0.009946905076503754]	[0.010898761451244354, -0.3409118577837944]			[-0.06449498236179352, 0.10363749414682388]	[0.1521407626569271, 0.0021751821041107178]	[0.3519696481525898, -0.1358611322939396]					[0.26711851730942726, 0.13790614157915115]		[-0.06580263748764992, 0.11909747496247292]
08 11 15 5 32 29.9990000						[-0.26742636412382126, 0.0835091844201088]	[0.29154858365654945, 0.5864220634102821]			[-0.5383139401674271, 0.5369678363204002]	[0.1490597240626812, 0.09067424014210701]	[0.030341945588588715, 0.041117895394563675]					[-0.09453428909182549, -0.4389851987361908]		[0.47321829944849014, 0.2833210304379463]
08 11 15 5 32 59.9990000						[0.01746271923184395, 0.5017520003020763]	[-0.1841491349041462, 0.2861654907464981]			[0.44047722965478897, 0.6235971823334694]	[0.05071379244327545, -0.37321145832538605]	[-0.04430462047457695, -0.2712756134569645]					[-0.2546105869114399, 0.002814151346683502]		[0.38375934585928917, 0.5509327426552773]
08 11 15 5 33 29.9990000						[-0.4264492280781269, -0.16823090985417366]	[0.2732756994664669, 0.2640406936407089]			[0.29565903171896935, -0.20954015105962753]	[0.08094323799014091, -0.23861978948116302]	[-0.4971286654472351, -0.26778190955519676]					[0.3644556477665901, -0.13610058277845383]		[0.38067927211523056, 0.08949391543865204]
08 11 15 5 33 59.9990000						[-0.4128454886376858, -0.22155792638659477]	[-0.2516781874001026, 0.42077628523111343]			[0.45548978075385094, -0.08778463304042816]	[-0.7692866735160351, -0.10715100169181824]	[0.11712681874632835, -0.1549517698585987]					[0.26218944787979126, 0.22838325425982475]		[0.22128716856241226, 0.012430332601070404]
08 11 15 5 34 29.9990000						[-0.3177218995988369, -0.2130073606967926]	[-0.049199070781469345, 0.7269994616508484]			[0.424220260232687, -0.3994227163493633]	[-0.31441640481352806, 0.23187857493758202]	[0.14732018113136292, -0.21368391439318657]					[0.2955046184360981, 0.3347875289618969]		[0.29968467354774475, -0.07638627663254738]
08 11 15 5 34 59.9990000						[-0.674098864197731, -0.2809620797634125]	[0.025608431547880173, -0.1628853976726532]			[-0.06297599524259567, -0.20487820729613304]	[-0.5947410836815834, 0.3104105144739151]	[-0.024634193629026413, -0.2122054062783718]					[-0.04016819968819618, -0.2240118607878685]		[0.6873225681483746, 0.2861500531435013]
08 11 15 5 35 29.9990000						[0.0746755562722683, 0.16621239483356476]	[0.16938000544905663, 0.11171712353825569]			[0.7226050011813641, -0.29530392587184906]	[-0.20517024025321007, 0.40025094524025917]	[0.038076337426900864, -0.003843151032924652]					[0.20168444886803627, 0.13936948776245117]		[-0.0987357459962368, 0.23971204832196236]
08 11 15 5 35 59.9990000						[-0.05276043713092804, 0.3256715126335621]	[0.1747608222067356, -0.045766640454530716]			[0.5345310606062412, 0.5344286039471626]	[-0.3529323600232601, -0.37613021954894066]	[0.35124339535832405, 0.4333054758608341]					[-0.11867169663310051, -0.269104965031147]		[-0.00930066779255867, 0.5417347624897957]
08 11 15 5 36 29.9990000						[-0.2548186480998993, 0.47571294009685516]	[-0.19062946364283562, -0.5422508120536804]			[0.11511485278606415, -0.12392771244049072]	[0.4112103059887886, -0.6782190836966038]	[0.3161235973238945, 0.3060428835451603]					[0.05817960575222969, -0.2962692230939865]		[-0.6202832646667957, 0.8419712260365486]
08 11 15 5 36 59.9990000						[0.40401291847229004, 0.2778519168496132]	[-0.2749619297683239, 0.1901017725467682]			[0.7612963989377022, 0.6368233971297741]	[0.0031089484691619873, 0.20893454179167747]	[-0.1220296286046505, -0.4140244163572788]					[0.12033120170235634, -0.20120517536997795]		[-0.01663169637322426, 0.20007117092609406]
08 11 15 5 37 29.9990000						[-0.089616559445858, -0.13312791660428047]	[-0.33416496962308884, 0.21146518737077713]			[0.399224616587162, -0.12598270550370216]	[0.9753887057304382, 0.7471014447510242]	[-0.11758081242442131, 0.3686276115477085]					[0.42820049449801445, -0.013622291386127472]		[-0.20674047991633415, 0.2901843264698982]
08 11 15 5 37 59.9990000						[0.8517146483063698, -0.3966415338218212]	[-0.253180131316185, -0.025294989347457886]			[0.497159656137228, 0.15604078024625778]	[0.4557471461594105, -0.3363783024251461]	[-0.2473551332950592, -0.13839954510331154]					[-0.08430853113532066, -0.21591342985630035]		[0.08801373839378357, 0.21163401007652283]
08 11 15 5 38 29.9990000						[0.58501410856843, -0.5720073655247688]	[-0.10852304473519325, 0.141980841755867]			[0.3035021647810936, -0.38292789459228516]	[0.0392475500702858, 0.028824996203184128]	[0.0238533653318882, 0.025804761797189713]					[0.07254808023571968, 0.27859143167734146]		[0.5336910411715508, 0.18023351579904556]
08 11 15 5 38 59.9990000						[0.19113102927803993, -0.8150019757449627]	[0.1247309185564518, 0.2902189567685127]			[0.09555963799357414, 0.34244703501462936]	[-0.2507293336093426, 0.039874155074357986]	[-0.04315362125635147, -0.11279220506548882]					[0.1815088801085949, 0.1796962097287178]		[0.5245615355670452, 0.20429105684161186]
08 11 15 5 39 29.9990000						[-0.1285950429737568, -1.289231602102518]	[-0.21514156833291054, 0.5471561774611473]			[0.3423572704195976, 0.3340843990445137]	[-0.4846935458481312, 0.07375836372375488]	[-0.6610101237893105, -0.24705664813518524]					[0.1681525744497776, 0.6309164687991142]		[0.024381253868341446, -0.1679949089884758]
08 11 15 5 39 59.9990000						[-0.17868509143590927, -0.4258080832660198]	[-0.12042377144098282, -0.322474904358387]			[0.7981317602097988, -0.2833749130368233]	[-0.05367264524102211, -0.156261894851923]	[-0.004181165248155594, 0.05025969818234444]					[0.00116686150431633, 0.26451557874679565]		[-0.10690103843808174, 0.0030918940901756287]
08 11 15 5 40 29.9990000						[0.12935594841837883, -0.6062632910907269]	[-0.05842185765504837, -0.04516630619764328]			[-0.23791873827576637, -0.2641349509358406]	[-0.3429122641682625, 1.2912898249924183]	[0.22129032388329506, 0.07699059695005417]					[0.148422259837389, 0.4407782815396786]		[0.02489180862903595, 0.12956972420215607]
08 11 15 5 40 59.9990000						[-0.10632031783461571, -0.8228446431457996]	[-0.01697385683655739, -0.1427265629172325]			[0.2447722889482975, 0.3452743962407112]	[-0.004447169601917267, 0.8250188231468201]	[0.27461027354002, -0.013177644461393356]					[0.32311856374144554, 0.5864323973655701]		[0.4948440082371235, 0.1321539580821991]
08 11 15 5 41 29.9990000						[-0.012696292251348495, -0.7606636099517345]	[0.010244842618703842, 0.0731232762336731]			[0.155023492872715, -0.6394500508904457]	[-0.0282033309340477, 0.5033476985991001]	[0.4583616703748703, -0.08353223279118538]					[0.22090435400605202, 0.15292131155729294]		[-0.19165991619229317, 0.04012126848101616]
08 11 15 5 41 59.9990000						[-0.1306402087211609, -0.5898909829556942]	[0.16496137529611588, 0.18021117895841599]			[0.625973753631115, -0.8061354234814644]	[0.06550442799925804, -0.21014811471104622]	[-0.10059186443686485, -0.1347636803984642]					[0.2032834254205227, 0.6728607974946499]		[-0.18152238056063652, -0.06199085712432861]
08 11 15 5 42 29.9990000						[0.015288613736629486, -0.62620659917593]	[0.19575036689639091, 0.3972805254161358]			[-0.3102547526359558, -0.6272932663559914]	[0.3760524354875088, 0.27411703020334244]	[-0.013575945049524307, 0.3982889764010906]					[0.018789414316415787, 0.013720080256462097]		[-0.2268112115561962, 0.0024842917919158936]
08 11 15 5 42 59.9990000						[0.14044220373034477, -0.2866719886660576]	[-0.17540855333209038, -0.34240804612636566]			[-0.6821851059794426, -0.01408952847123146]	[-0.392023503780365, 0.47428978607058525]	[-0.1451818011701107, 0.5758299082517624]					[0.04935995861887932, 0.20350437238812447]		[-0.22785841301083565, 0.07153977081179619]
08 11 15 5 43 29.9990000						[-0.3908250071108341, 0.11565268784761429]	[-0.12443330511450768, -0.3472190462052822]			[-0.17496845126152039, 0.02990003302693367]	[0.4772990643978119, -0.7657041363418102]	[-0.14589893445372581, 0.31524937972426414]					[0.038221295922994614, 0.07677358016371727]		[0.006924133747816086, -0.34783536940813065]
08 11 15 5 43 59.9990000						[0.13572196289896965, -0.9611757025122643]	[-0.12263860926032066, -0.45593785494565964]			[0.14256451651453972, 0.3894583135843277]	[-0.11992622166872025, -0.15825196728110313]	[0.13442634791135788, 0.34073634818196297]					[0.1532970890402794, -0.13294417411088943]		[0.10287004709243774, -0.4417756460607052]
08 11 15 5 44 29.9990000						[-0.24935045838356018, -0.36045701429247856]	[0.26716653630137444, -0.20084918290376663]			[-0.22375435754656792, 1.1216350868344307]	[-0.3980408161878586, -0.2458552084863186]	[0.034074921160936356, -0.11985427141189575]					[-0.08150465413928032, -0.3804243430495262]		[-0.1153438352048397, -0.15942786633968353]
08 11 15 5 44 59.9990000						[0.007868263870477676, -0.002587687224149704]	[-0.27844802290201187, -0.11479011178016663]			[-0.1527639850974083, 0.7308816313743591]	[-0.013152386993169785, -0.2635975480079651]	[-0.047483477741479874, 0.6962539553642273]					[0.22834408655762672, -0.13675416260957718]		[-0.16316376626491547, -0.009009335190057755]
08 11 15 5 45 29.9990000						[0.04517212510108948, 0.22274735942482948]	[-0.11516176164150238, 0.1274542547762394]			[-0.4471948742866516, 0.1274031661450863]	[-0.17028333246707916, 0.2623150087893009]	[-0.31283264607191086, 0.9905015639960766]					[0.048707012087106705, 0.4010825827717781]		[-0.050263989716768265, 0.2077324539422989]
08 11 15 5 45 59.9990000						[0.20579564198851585, 0.1502327173948288]	[0.11662079021334648, -0.009407676756381989]			[-0.3948116935789585, 0.12722491100430489]	[0.3645422123372555, -0.3520484119653702]	[0.15631325170397758, 0.126621063798666]					[0.0745386891067028, 0.6770807355642319]		[0.10380153357982635, -0.24691568687558174]
08 11 15 5 46 29.9990000						[0.25725481659173965, 0.16841035336256027]	[-0.2925494499504566, -0.25002290308475494]			[-0.2877415604889393, -0.16252896934747696]	[0.5160537697374821, -0.06837983056902885]	[-0.13842671737074852, -0.20469649508595467]					[0.12518421560525894, -0.006099306046962738]		[-0.005599401891231537, -0.19279367849230766]
08 11 15 5 46 59.9990000						[0.0449412576854229, 0.5223347991704941]	[0.11337586119771004, -0.3564683645963669]			[-0.488826684653759, 0.05469444394111633]	[0.22253907471895218, -0.7031825482845306]	[0.0001370050013065338, -0.005954276770353317]					[-0.0690239928662777, 0.28863126412034035]		[-0.26212750747799873, 0.04217261075973511]
08 11 15 5 47 29.9990000						[-0.13658755645155907, -0.09122530370950699]	[0.16292382404208183, -0.3390828147530556]			[-0.4261340983211994, 0.32575928792357445]	[0.4959261864423752, -0.8380675204098225]	[0.10642707720398903, 0.2609056495130062]					[0.20375948771834373, 0.4416738636791706]		[0.01593606546521187, 0.06882447749376297]
08 11 15 5 47 59.9990000						[-0.012551959604024887, -0.2318257987499237]	[0.05547383055090904, -0.33713605627417564]			[0.24367323890328407, 0.4336889833211899]	[-0.19133291020989418, -0.27123553678393364]	[-0.13227922841906548, -0.6490915417671204]					[-0.07416852936148643, 0.14596940577030182]		[-0.17592397704720497, 0.20009476318955421]
08 11 15 5 48 29.9990000						[-0.08228174969553947, 0.32015785202383995]	[-0.11449464038014412, -0.04249846562743187]			[-0.16385020688176155, 0.3429394066333771]	[-0.4949338734149933, 0.16287842765450478]	[-0.11848638951778412, -0.6623771078884602]					[-0.03914831578731537, -0.05533196032047272]		[-0.2350798286497593, 0.1047675833106041]
08 11 15 5 48 59.9990000						[0.29289280250668526, 0.34009717777371407]	[-0.056006934493780136, 0.2874789126217365]			[-0.5034272857010365, -0.06188350170850754]	[0.06455546244978905, -0.10706830024719238]	[0.312578521668911, -0.13949273899197578]					[-0.024417031556367874, 0.42815761268138885]		[-0.16674085333943367, 0.029966942965984344]
08 11 15 5 49 29.9990000						[-0.46196630597114563, 0.03832000494003296]	[0.0960748940706253, -0.2253558412194252]			[-0.07512488588690758, 0.13093867897987366]	[-0.07410117238759995, 0.11393888667225838]	[0.1693914197385311, 0.09549194201827049]					[0.14564943686127663, 0.3290838822722435]		[0.3184613175690174, 0.4411614462733269]
08 11 15 5 49 59.9990000						[0.17413276061415672, -0.22901277989149094]	[0.010888662189245224, 0.30526794120669365]			[-0.37377239763736725, 0.23773260042071342]	[0.6473425440490246, -0.43369632586836815]	[-0.28049931675195694, -0.4233081378042698]					[-0.4551052711904049, 0.021017402410507202]		[0.341419231146574, 0.033239513635635376]
08 11 15 5 50 29.9990000						[0.8050664775073528, 0.4199277050793171]	[0.08918260410428047, 0.12788692116737366]			[-0.12900547683238983, 0.1515004113316536]	[-0.20964361354708672, -0.09732970967888832]	[0.2058255597949028, -0.52306704595685]					[0.2345719374716282, 0.49137745052576065]		[0.01535654067993164, 0.3516423813998699]
08 11 15 5 50 59.9990000						[0.29964547231793404, 0.2902962565422058]	[-0.056391630321741104, 0.26110779866576195]			[-0.1749476194381714, 0.23290707170963287]	[0.14580974727869034, -0.920996505767107]	[-0.34886009618639946, 0.06015938147902489]					[0.11871108040213585, 0.01273956149816513]		[-0.279281809926033, 0.3784001097083092]
08 11 15 5 51 29.9990000						[-0.05932997539639473, 0.7315844818949699]	[0.012809652835130692, 0.022343963384628296]			[-0.26984094455838203, 0.05908093973994255]	[0.49151449650526047, -0.9701477140188217]	[0.26239927113056183, -0.06973037496209145]					[-0.0879315547645092, 0.22001129761338234]		[0.008981417864561081, -0.1425751894712448]
08 11 15 5 51 59.9990000						[0.023136157542467117, 0.23237328976392746]	[0.003184780478477478, -0.07693202793598175]			[-0.0652155689895153, 0.45686549320816994]	[1.0730768106877804, -1.0401674173772335]	[0.031729426234960556, 0.020912442356348038]					[0.15597156062722206, 0.12053034454584122]		[-0.09434404224157333, 0.2157038003206253]
08 11 15 5 52 29.9990000						[0.18032999709248543, -0.18875372409820557]	[-0.3582959845662117, -0.11819461733102798]			[-0.3468196168541908, 0.9522569552063942]	[-0.14385278895497322, -0.5460890494287014]	[0.32231155782938004, 0.08724778518080711]					[-0.32625605165958405, 0.2368919849395752]		[0.16561787202954292, 0.3766663037240505]
08 11 15 5 52 59.9990000						[-0.1850452572107315, 0.7333170920610428]	[-0.27414173260331154, -0.03433533012866974]			[-0.23072123154997826, 0.2987634390592575]	[0.35828616097569466, -0.40724336728453636]	[0.26419761404395103, -0.2599816620349884]					[-0.12340359017252922, 0.19371812045574188]		[0.11593331024050713, 0.06498108804225922]
08 11 15 5 53 29.9990000						[0.6674541160464287, 0.7831956371665001]	[-0.32924144342541695, -0.4444286897778511]			[0.05618979409337044, 0.07753993943333626]	[0.2635083608329296, -0.7113138400018215]	[-0.09785175696015358, -0.1336485929787159]					[0.04020151123404503, 0.07694071903824806]		[-0.011289115995168686, 0.2215147465467453]
08 11 15 5 53 59.9990000						[0.3564816527068615, 0.14667396992444992]	[-0.05125877633690834, -0.2481732740998268]			[0.33461228385567665, 0.44255801290273666]	[0.5058053210377693, -1.2390796542167664]	[-0.11312392726540565, -0.2127337083220482]					[-0.008430790156126022, -0.07658345624804497]		[-0.34326811134815216, 0.23458871245384216]
08 11 15 5 54 29.9990000						[-0.09794339910149574, 0.47665877267718315]	[0.23821046575903893, 0.2747149169445038]			[-0.04681594297289848, -0.10196984931826591]	[0.45600638538599014, -1.0791703090071678]	[-0.14496269449591637, 0.15459178760647774]					[-0.10458416491746902, 0.3084239661693573]		[-0.35926299914717674, -0.1981445625424385]
08 11 15 5 54 59.9990000						[-0.08105479925870895, 0.21914155036211014]	[-0.33275626972317696, 0.15482937544584274]			[0.16888923570513725, 0.7156547233462334]	[-0.446619126945734, -0.7648601420223713]	[0.08356737345457077, 0.2285953015089035]					[0.3290899656713009, 0.258081279695034]		[0.05032876133918762, -0.12047483772039413]
08 11 15 5 55 29.9990000						[0.34503114223480225, 0.07536621391773224]	[0.014606427401304245, 0.1566953957080841]			[-0.03182408586144447, 0.23138349503278732]	[-0.3150894120335579, -0.49429163709282875]	[0.06295144930481911, 0.22444109991192818]					[-0.1521247886121273, -0.24961968511343002]		[-0.08061932399868965, -0.2204740270972252]
08 11 15 5 55 59.9990000						[-0.17471478506922722, -0.40327395498752594]	[0.30054597184062004, -0.09600349888205528]			[0.09470347315073013, -0.22500618174672127]	[0.17910847067832947, -0.5804454982280731]	[-0.4625444710254669, 0.4153834544122219]					[-0.23656738176941872, 0.21603317186236382]		[0.033386122435331345, -0.025341421365737915]
08 11 15 5 56 29.9990000						[-0.21909109875559807, -1.1422197595238686]	[-0.2811571843922138, -0.37889599055051804]			[0.23915575072169304, -0.13863451406359673]	[0.24940866604447365, -0.19613255187869072]	[-0.3217627890408039, 0.36340994387865067]					[-0.054504405707120895, 0.04367971420288086]		[-0.15591935068368912, -0.4819580763578415]
08 11 15 5 56 59.9990000						[0.5003667436540127, -0.6826203167438507]	[0.0031075961887836456, 0.015412233769893646]			[-0.14855420216917992, -0.014244601130485535]	[24061097.613363054, 24067048.033848222]	[-0.287257831543684, 0.08713462576270103]					[-0.1095782071352005, -0.3095517084002495]		[0.018219508230686188, -0.516046978533268]
08 11 15 5 57 29.9990000						[-0.14054181799292564, -1.0418535694479942]	[-0.15673601254820824, -0.37524300068616867]			[-0.21052565053105354, 0.01463674008846283]		[-0.2155252806842327, 0.21599936112761497]					[0.11256520077586174, 0.17017526924610138]		[-0.40744198486208916, 0.14321187511086464]
08 11 15 5 57 59.9990000						[-0.12136996909976006, -0.28381287306547165]	[-0.21551594883203506, -0.3865925595164299]			[-0.128818579018116, -0.459367286413908]		[-0.3404699042439461, 0.059267155826091766]					[0.05285454913973808, -0.020367585122585297]		[-0.09558146074414253, -0.35316456854343414]
08 11 15 5 58 29.9990000						[-0.3589359447360039, -0.5170167945325375]	[0.07438091188669205, -0.507460705935955]			[0.11422193795442581, 0.322015393525362]		[-0.09279708936810493, -0.24372516199946404]					[0.02751518413424492, 0.21155023947358131]		[0.09403238818049431, -0.04166172817349434]
08 11 15 5 58 59.9990000						[-0.44293995201587677, -1.2830606400966644]	[0.05256330594420433, -0.011683013290166855]			[0.5272709988057613, 0.3904104568064213]		[-0.1970464028418064, -0.34989746659994125]					[0.02060971036553383, -0.4323774389922619]		[-0.29123061150312424, -0.24215314537286758]
08 11 15 5 59 29.9990000						[-0.40609491989016533, -0.6280648559331894]	[0.06409483030438423, 0.29905908927321434]			[0.39144117385149, 0.020373821258544922]		[0.16656963154673576, -0.28621143475174904]					[-0.1007007546722889, 0.05305328592658043]		[-0.05985837057232857, -0.08777337893843651]
08 11 15 5 59 59.9990000						[-0.17538098990917206, 0.2954675406217575]	[-0.21567795798182487, -0.12470198422670364]			[0.005399491637945175, -0.004066888242959976]		[0.4646509699523449, 0.2696300595998764]					[-0.33634134009480476, -0.27190128713846207]		[0.20022113993763924, -0.4937662109732628]
08 11 15 6 0 29.9990000						[0.15818171203136444, 0.19878048077225685]	[-0.2677764929831028, 0.36155183240771294]			[0.1641312874853611, -0.15877726301550865]		[0.4751793034374714, 0.14328237995505333]					[-0.11449982598423958, -0.19199921563267708]		[-0.2778379023075104, -0.38930489122867584]
08 11 15 6 0 59.9990000						[-0.44690100476145744, -0.29168423265218735]	[-0.12964273616671562, 0.09866242483258247]			[-0.12899060174822807, -0.1087028756737709]		[-0.02683122083544731, 0.5123999044299126]					[0.07731803506612778, -0.09781882911920547]		[-0.14019393920898438, 0.10501646250486374]
08 11 15 6 1 29.9990000						[0.06873368099331856, -0.46237099915742874]	[-0.25921081379055977, 0.34079210087656975]			[-0.01255377009510994, 0.002115432173013687]		[-0.39418401196599007, 0.6228869147598743]					[-0.4266180135309696, 0.05187433958053589]		[-0.47341758012771606, 0.10272836312651634]
08 11 15 6 1 59.9990000						[-0.31078600138425827, -0.4187791794538498]	[-0.0949394665658474, 0.2536546066403389]			[0.4596453830599785, -0.23969337716698647]		[-0.16041799262166023, 0.10644065961241722]					[-0.2841947488486767, 0.2326759770512581]		[0.19398222491145134, 0.022874079644680023]
08 11 15 6 2 29.9990000						[-0.03415526822209358, -0.7121080346405506]	[0.22196689248085022, 0.10671541839838028]			[-0.1101141981780529, -0.14656750112771988]		[-0.32895321026444435, -0.19593986496329308]					[-0.14400194212794304, 0.2548002637922764]		[0.2031567357480526, -0.18773964792490005]
08 11 15 6 2 59.9990000						[-0.16479557380080223, -0.5326229631900787]	[-0.11584653332829475, -0.3817342482507229]			[0.00792926549911499, -0.5751688182353973]		[0.0335475318133831, -0.8380649499595165]					[-0.027205131947994232, 0.20415844023227692]		[-0.0037343986332416534, -0.1474703550338745]
08 11 15 6 3 29.9990000						[-0.3810708597302437, 0.3462747633457184]	[0.13899138942360878, -0.06851004436612129]			[0.0020836181938648224, -0.026625394821166992]		[-0.1743694804608822, -0.21640701964497566]					[-0.03509783372282982, 0.3153843358159065]		[-0.3093733824789524, 0.5657570920884609]
08 11 15 6 3 59.9990000						[0.3739715479314327, 0.5571546703577042]	[-0.14634862914681435, -0.14969783648848534]			[0.01809048280119896, -0.6716236099600792]		[0.0964990146458149, 0.1625819317996502]					[-0.17269887402653694, 0.2971017099916935]		[-0.43032022193074226, 0.5712963975965977]
08 11 15 6 4 29.9990000						[0.0011940225958824158, -0.2788681834936142]	[-0.0028678253293037415, -0.39899376034736633]			[0.08819783851504326, -0.4343669041991234]		[0.18254058435559273, -0.148528803139925]					[-0.2042064182460308, -0.2944207303225994]		[-0.15296170860528946, 0.7099624834954739]
08 11 15 6 4 59.9990000						[0.027368705719709396, -0.23535024374723434]	[0.2324260212481022, -0.13435863330960274]			[0.2810632511973381, -0.243739053606987]		[-0.1524178348481655, -0.0037064328789711]					[-0.3277439512312412, -0.3328716680407524]		[-0.29947103187441826, -0.046429865062236786]
08 11 15 6 5 29.9990000						[-1.580503799021244, -0.6754252351820469]	[0.014320727437734604, -0.004717662930488586]			[0.045233000069856644, -0.39992931485176086]		[0.16381004080176353, -0.3482632450759411]					[-0.08789406344294548, 0.05102358013391495]		[0.07653294131159782, -0.36305804923176765]
08 11 15 6 5 59.9990000						[-0.032982129603624344, 0.04177948459982872]	[0.11976901441812515, -0.00564362108707428]			[-0.051464393734931946, 0.24605001881718636]		[-0.026387307792901993, -0.2753525339066982]					[0.09193389490246773, 0.03646047040820122]		[0.19711371883749962, -0.18080275505781174]
08 11 15 6 6 29.9980000						[0.050447624176740646, -0.19337323307991028]	[0.09682593122124672, -0.1452980823814869]			[-0.042089369148015976, -0.6191433295607567]		[-0.051317840814590454, -0.1942913979291916]					[0.20633132010698318, 0.1851538121700287]		[-0.12989946827292442, 0.0031966716051101685]
08 11 15 6 6 59.9980000						[0.6374081000685692, -0.41603491082787514]	[-0.012234389781951904, -0.038304492831230164]			[-0.28522512689232826, 0.03332890197634697]		[-0.00893409177660942, -0.12670155987143517]					[-0.13215535134077072, 0.30871692672371864]		[0.4384756423532963, 0.04876326769590378]
08 11 15 6 7 29.9980000						[0.22625627741217613, 0.5595559142529964]	[-0.01911599561572075, 0.17268452793359756]			[-0.18592318147420883, 0.08974119275808334]		[0.3233956880867481, -0.41676608100533485]					[0.1373463086783886, 0.377888735383749]		[-0.16583457216620445, 0.32534264028072357]
08 11 15 6 7 59.9980000						[0.19686061888933182, 0.9793209470808506]	[-0.1427769623696804, 0.15393159165978432]			[0.0032961294054985046, 0.32107748836278915]		[-0.017199750989675522, -0.28024453297257423]					[0.07730920240283012, -0.14511125162243843]		[0.1956411711871624, 0.26308155059814453]
08 11 15 6 8 29.9980000						[-0.4736042581498623, -0.5486179068684578]	[-0.015070807188749313, -0.18908412009477615]			[-0.3277173526585102, -0.04642064869403839]		[0.012085851281881332, -0.2742910571396351]					[0.06637204438447952, -0.06806014850735664]		[-0.3758792020380497, -0.702465508133173]
08 11 15 6 8 59.9980000						[-0.8510033264756203, -0.8824167586863041]	[0.16089194267988205, 0.12852215766906738]			[-0.1782565340399742, -0.3186569847166538]		[0.19307374209165573, -0.4710168354213238]					[0.4713478237390518, -0.4964798614382744]		[0.02009957656264305, -0.2501112297177315]
08 11 15 6 9 29.9980000						[0.07485851272940636, 0.14779002964496613]	[0.2304343618452549, 0.24032560735940933]			[0.2600262500345707, 0.0020225420594215393]		[-0.2277282290160656, -0.208664420992136]					[0.014260008931159973, -0.400541041046381]		[-0.081751499325037, -0.38833124190568924]
08 11 15 6 9 59.9980000						[-0.32033854722976685, -0.20108405500650406]	[0.05341622605919838, -0.4332088269293308]			[0.038176339119672775, 1.065965160727501]		[-0.26780661195516586, 0.07821810990571976]					[0.19317735731601715, 0.1715494804084301]		[0.09173338860273361, 0.117603350430727]
08 11 15 6 10 29.9980000						[-0.2242213971912861, -0.9409175105392933]	[0.05445669963955879, 0.07583798468112946]			[-0.13485894352197647, 0.6908828914165497]		[-0.24889106303453445, -0.4048147052526474]					[0.18978898227214813, -0.22079256176948547]		[0.08036244660615921, -0.3624127358198166]
08 11 15 6 10 59.9980000						[-0.7467353008687496, -1.2265882417559624]	[0.07452549040317535, -0.24349380284547806]			[0.33850042149424553, 0.7362025827169418]		[-0.24103133007884026, -0.35427094623446465]					[0.16242389008402824, -0.2124408818781376]		[-0.20766206085681915, 0.3193194344639778]
08 11 15 6 11 29.9980000						[-0.30733248963952065, -0.337401919066906]	[-0.17070117220282555, -0.22436046600341797]			[0.28175030276179314, 0.8395063802599907]		[-0.09151977673172951, -0.14838359132409096]					[0.053720880299806595, -0.045720163732767105]		[0.04799431189894676, 0.5606500282883644]
08 11 15 6 11 59.9980000						[24049056.78971263, 24051038.265595272]	[-0.07625310495495796, 0.10303811728954315]			[0.01122819259762764, -0.09949278831481934]		[-0.38887664303183556, -0.11395649239420891]					[0.06740358099341393, 0.14558003470301628]		[0.38555603101849556, 0.10397034138441086]
08 11 15 6 12 29.9980000							[0.011365752667188644, -0.3737883046269417]			[0.2853829152882099, -0.350089430809021]		[-0.22812293097376823, 0.14002424851059914]					[-0.12861760333180428, -0.1909708008170128]		[0.6947325356304646, -0.19607582688331604]
08 11 15 6 12 59.9980000							[-0.11529497429728508, -0.34990543872117996]			[0.02767254039645195, -0.07408877834677696]		[0.03831199184060097, 0.33874204009771347]					[-0.23240654915571213, -0.43128401413559914]		[0.08077031001448631, -0.5475480705499649]
08 11 15 6 13 29.9980000			[-1.0747945792973042, -0.44939789175987244]				[-0.203422699123621, -0.5188624933362007]			[0.5507292561233044, 0.5649815797805786]		[0.17173714563250542, -0.07481097429990768]					[0.3096572868525982, -0.6915363818407059]		[0.35624948143959045, -0.5214320831000805]
08 11 15 6 13 59.9980000			[-0.6107281818985939, -0.8685349747538567]				[0.08748960122466087, -0.21708214282989502]			[0.3737601935863495, 0.5936522111296654]		[-0.23184357956051826, -0.43259187415242195]					[-0.3197155185043812, -0.47231609746813774]		[0.07949860394001007, -0.7009651437401772]
08 11 15 6 14 29.9980000			[-0.28966518864035606, 0.03222562372684479]				[-0.1442907564342022, 0.34362275153398514]			[-0.3217973969876766, 0.2842074744403362]		[0.22119588777422905, -0.42592479661107063]					[0.054686542600393295, -0.13266443461179733]		[-0.061424706131219864, -0.40062809363007545]
08 11 15 6 14 59.9980000			[-0.6097981706261635, 0.26944898068904877]				[-0.05522996559739113, -0.23426032438874245]			[-0.3904501758515835, 0.00494258850812912]		[-0.0228830985724926, -0.20006315782666206]					[-0.19876886904239655, -0.10357751697301865]		[-0.09376337751746178, 0.11734050512313843]
08 11 15 6 15 29.9980000			[0.5417127870023251, 0.6082569025456905]				[0.07400460541248322, 0.6672362312674522]			[0.05048620328307152, 0.2711177170276642]		[0.2837844453752041, -0.13270996138453484]					[0.23422976955771446, 0.019422076642513275]		[-0.06901639327406883, 0.4138435833156109]
08 11 15 6 15 59.9980000			[0.6884996071457863, 0.26960238441824913]				[-0.0036838017404079437, 0.2684733271598816]			[0.12326338142156601, -0.2384568378329277]		[0.1900237463414669, 0.0756482370197773]					[0.40372220799326897, -0.1288907639682293]		[-0.20827898383140564, -0.21618210524320602]
08 11 15 6 16 29.9980000			[0.5447254255414009, -0.07633369043469429]				[-0.3536968491971493, 0.09325412660837173]			[-0.1097496747970581, 0.06580344587564468]		[0.06140788272023201, 0.3029676266014576]					[0.08434325829148293, -0.39726270362734795]		[0.09565827623009682, 0.0217757448554039]
08 11 15 6 16 59.9980000			[-0.0039018020033836365, 0.4728194549679756]				[0.06210695952177048, -0.4953194782137871]			[-0.32147403061389923, 0.38721606880426407]		[0.19353867694735527, 0.40199656412005424]					[-0.1897512525320053, -0.10608033835887909]		[-0.17160408198833466, -0.2115938551723957]
08 11 15 6 17 29.9980000			[0.8636695966124535, -0.00407521054148674]				[0.19295121356844902, -0.4456093832850456]			[0.19758043438196182, -0.2394430786371231]		[0.17304392531514168, 0.08184685185551643]					[-0.4347350560128689, -0.11313929408788681]		[-0.13437876850366592, -0.22169019281864166]
08 11 15 6 17 59.9980000			[0.17052550241351128, -0.5694997943937778]				[0.2912643738090992, -0.05812813341617584]			[0.28375164419412613, 0.22699610516428947]		[-0.32909082993865013, 0.1721535362303257]					[-0.27670789137482643, -0.2958701401948929]		[0.16362638771533966, 0.2990637496113777]
08 11 15 6 18 29.9980000			[0.22275231406092644, -0.22733750194311142]				[0.29297376051545143, -0.04545171931385994]			[-0.09961068257689476, -0.4473012536764145]		[0.3140840195119381, 0.5375887490808964]					[0.15887849405407906, -0.15271950885653496]		[-0.46801770851016045, 0.2921494096517563]
08 11 15 6 18 59.9980000			[0.3369263969361782, 0.2524529807269573]				[0.5621239952743053, -0.07776232063770294]			[-0.1428677774965763, 0.4244048520922661]		[-0.26235292479395866, 0.09217046573758125]					[-0.20432648435235023, -0.5573355406522751]		[-0.15010398998856544, -0.28133051097393036]
08 11 15 6 19 29.9980000			[0.01013851910829544, -0.19065380468964577]				[0.34348100051283836, -0.14022992178797722]			[-0.18346180394291878, -0.025202814489603043]		[-0.005553539842367172, -0.1461576707661152]					[0.09733012318611145, -0.02013276144862175]		[-0.4831629581749439, -0.548913449048996]
08 11 15 6 19 59.9980000			[0.49841492995619774, -0.20378223806619644]				[0.14130062237381935, -0.3853817582130432]			[0.08624617755413055, -0.08265790343284607]		[0.036414626985788345, -0.022714126855134964]					[0.2719535380601883, 0.2484494373202324]		[-0.43399183824658394, -0.29107726365327835]
08 11 15 6 20 29.9980000			[0.05207381024956703, -0.009387094527482986]				[0.18324002996087074, -0.08132433891296387]			[-0.3305620662868023, -0.34899166598916054]		[-0.2612767480313778, -0.3516005910933018]					[0.13190074637532234, 0.0070316120982170105]		[-0.6455063074827194, -0.1817217618227005]
08 11 15 6 20 59.9980000			[-0.7389338463544846, 0.2864365875720978]				[0.25527824833989143, -0.16145199909806252]			[0.12423569336533546, -0.28027482330799103]		[-0.20403632149100304, -0.42415976151824]					[0.09857868030667305, 0.08709647506475449]		[0.02187696099281311, -0.13973021507263184]
08 11 15 6 21 29.9980000			[0.3507988452911377, 0.47887154668569565]				[0.20997381582856178, -0.7100421786308289]			[-0.16461177170276642, 0.018748942762613297]		[-0.36211638525128365, -0.04161347448825836]					[0.35044052824378014, 0.02222568914294243]		[-0.06245359405875206, -0.16776426881551743]
08 11 15 6 21 59.9980000			[-0.09670132398605347, -0.8426148816943169]				[0.16394608840346336, -0.04553995281457901]			[0.24689889699220657, -0.04355549067258835]		[0.09504325315356255, 0.06525275856256485]					[0.15404366329312325, 0.18292523175477982]		[-0.2175503671169281, -0.43903960287570953]
08 11 15 6 22 29.9980000			[-0.124277763068676, -0.3917490541934967]				[0.24837307259440422, -0.07481735199689865]			[-0.21777795255184174, -0.595976397395134]		[-0.10344795882701874, 0.2242068238556385]					[0.2280774675309658, -0.18988997861742973]		[-0.4776913672685623, 0.1428675651550293]
08 11 15 6 22 59.9980000			[-0.47972578927874565, -0.3658982031047344]				[0.08712087199091911, -0.14271588623523712]			[-0.44968997314572334, 0.03224065899848938]		[-0.21915296092629433, -0.5802565477788448]					[0.16618432477116585, 0.1602822169661522]		[-0.28996074572205544, 0.21195148676633835]
08 11 15 6 23 29.9980000			[0.7427919059991837, -0.6776581890881062]				[-0.08484920486807823, 0.09040158987045288]			[0.08597493544220924, -0.23889624327421188]		[-0.1886969767510891, -0.19892491772770882]					[0.08459040150046349, 0.09121160581707954]		[-0.18529149517416954, -0.16142336651682854]
08 11 15 6 23 59.9980000			[0.17651845514774323, -0.8884148076176643]				[-0.1418909691274166, 0.663787379860878]			[-0.13539976999163628, 0.13954222947359085]		[0.00766565278172493, 0.456301923841238]					[-0.18504923209547997, 0.03645144775509834]		[-0.08764934167265892, -0.336753036826849]
08 11 15 6 24 29.9980000			[-0.9928487725555897, -0.5745500512421131]				[-0.012315962463617325, 0.09875854104757309]			[0.17371861264109612, 0.16269328072667122]		[0.016826000064611435, -0.18754376843571663]					[0.1423453874886036, 0.1979367919266224]		[-0.6164371259510517, 0.08119019120931625]
08 11 15 6 24 59.9980000			[-0.7593677714467049, -0.4097685478627682]				[0.32232267409563065, 0.12072163447737694]			[-0.42493196949362755, 0.0008510835468769073]		[-0.0657084472477436, -0.08851529285311699]					[0.13996009901165962, 0.14405924454331398]		[0.09614093229174614, 0.45594460517168045]
08 11 15 6 25 29.9980000			[-0.15167923644185066, -0.7815643697977066]				[0.018644973635673523, -0.5493045710027218]			[-0.2761003412306309, 0.03752981498837471]		[0.01107204332947731, -0.1162019893527031]					[0.10084374994039536, -0.06188296899199486]		[0.11300952360033989, -0.5791097357869148]
08 11 15 6 25 59.9980000			[-0.8263502568006516, -1.1044219881296158]				[0.14464301243424416, -0.44105376303195953]			[0.026518601924180984, -0.0762537345290184]		[0.056365855038166046, -0.08522091060876846]					[-0.18474744632840157, -0.1948176473379135]		[-0.16320020705461502, -1.4376023896038532]
08 11 15 6 26 29.9980000			[-0.6251754760742188, -0.6516875922679901]				[-0.0006989575922489166, -0.07139823958277702]			[-0.08094774931669235, -0.19904106855392456]		[0.270455677062273, 0.031100738793611526]					[-0.20586353167891502, -0.2173323892056942]		[-0.5064983703196049, -0.27625739574432373]
08 11 15 6 26 59.9980000			[-0.11623984202742577, -0.19127828627824783]				[-0.23916569352149963, 0.3764658123254776]			[0.1742703728377819, -0.5176659934222698]		[0.44048985466361046, 0.25562584400177]					[0.07286407425999641, -0.23009129613637924]		[-0.540544930845499, 0.4964023530483246]
08 11 15 6 27 29.9980000			[0.3750758208334446, -0.49735255539417267]				[-0.05288131907582283, 0.06396239250898361]			[-0.0627310536801815, -0.5786005184054375]		[0.08613721653819084, 0.15760526061058044]					[-0.24279287457466125, 0.684541329741478]		[-0.45056644827127457, -0.4210426062345505]
08 11 15 6 27 59.9980000			[-0.22520744428038597, 0.43191176652908325]				[-0.13708898052573204, 0.32152895629405975]			[0.19231146201491356, -0.29329129308462143]		[-0.18768646195530891, -0.13298119977116585]					[-0.3258892334997654, -0.1534186489880085]		[-0.3876419924199581, -0.7230027168989182]
08 11 15 6 28 29.9980000			[0.19816731289029121, -0.11267238110303879]				[-0.22428805753588676, 0.27621031552553177]			[0.2102132923901081, -0.18578022345900536]		[-0.25224238634109497, -0.07559171319007874]					[-0.11698823049664497, -0.03757185488939285]		[0.025331169366836548, 0.05753844976425171]
08 11 15 6 28 59.9980000			[0.10367591679096222, -0.8068870939314365]				[-0.24029982462525368, -0.1476796790957451]			[-0.114309161901474, -0.48115552961826324]		[0.07167686149477959, 0.0036684460937976837]					[0.16756076738238335, -0.3691563606262207]		[-0.13887019827961922, 0.32566722109913826]
08 11 15 6 29 29.9980000			[-0.1907828450202942, -0.6646596863865852]				[-0.12370653077960014, -0.6728887856006622]			[-0.017069771885871887, -0.2375650554895401]		[-0.13295093178749084, 0.014411725103855133]					[-0.03275841102004051, -0.38996079191565514]		[0.06171831861138344, -0.15688063949346542]
08 11 15 6 29 59.9980000			[0.25105397030711174, 0.17769551649689674]				[0.04696284234523773, -0.6713009178638458]			[0.0057017505168914795, -0.09818046540021896]		[-0.07003717124462128, 0.12136479839682579]					[0.044058289378881454, -0.5827213153243065]		[0.09412307292222977, -0.7391394004225731]
08 11 15 6 30 29.9980000			[-0.2678276002407074, 0.3310995474457741]				[0.08241510391235352, -1.0752717331051826]			[0.2074371613562107, -0.4710070788860321]		[0.08747687935829163, -0.2933289147913456]					[0.14178301021456718, -0.35402321442961693]		[0.24431246891617775, 0.28707440942525864]
08 11 15 6 30 59.9980000			[0.041000161319971085, -0.3413544371724129]				[-0.5797747261822224, -0.15459351986646652]			[-0.3383563719689846, -0.4148269481956959]		[0.27042168751358986, -0.14016719534993172]					[-0.12384828925132751, -0.3240978792309761]		[-0.055734626948833466, 0.043502092361450195]
08 11 15 6 31 29.9980000			[0.3601345717906952, 0.11043576523661613]				[-0.2522369958460331, -0.711516909301281]			[0.32762833312153816, -0.15951748937368393]		[-0.0689404048025608, 0.32022710517048836]					[-0.09131050482392311, 0.10088996961712837]		[-0.16391998901963234, -0.3011396825313568]
08 11 15 6 31 59.9980000			[0.37296435981988907, -0.025038696825504303]				[-0.08101894706487656, -0.6459712311625481]			[0.1309395246207714, 0.3385551795363426]		[-0.17433500662446022, -0.015109159052371979]					[-0.030308205634355545, -0.04867352545261383]		[0.039743032306432724, -0.2188728079199791]
08 11 15 6 32 29.9980000			[-0.09528428316116333, 0.272843886166811]				[0.2876097559928894, -0.14555753394961357]			[0.2298825867474079, -0.02009580284357071]		[-0.1984766609966755, 0.26734765991568565]					[-0.19823196157813072, 0.3571886718273163]		[0.20137468725442886, 0.4328961819410324]
08 11 15 6 32 59.9980000			[-0.15953337028622627, 0.4709222950041294]				[0.17487021908164024, -0.27040328830480576]			[-0.0237765870988369, -0.1588517427444458]		[-0.04642539843916893, 0.2112955041229725]					[0.0865023024380207, -0.015092924237251282]		[0.24591106548905373, -0.6016017310321331]
08 11 15 6 33 29.9980000			[-0.1150904931128025, 0.7775521650910378]				[-0.1572127416729927, -0.5881085321307182]			[-0.067087072879076, 0.21095703914761543]		[-0.06376120820641518, 0.16800853237509727]					[-0.396106094121933, -0.17527345195412636]		[0.4742233641445637, -0.9130449257791042]
08 11 15 6 33 59.9980000			[-0.24995527416467667, -0.061250220984220505]				[-0.193387221544981, -0.5854053795337677]			[-0.18619195371866226, -0.07511140406131744]		[-0.15718581154942513, -0.1534084789454937]					[-0.2675512805581093, -0.033335182815790176]		[0.22139089182019234, -0.2744460701942444]
08 11 15 6 34 29.9980000			[-0.9483923241496086, -0.01681109517812729]				[-0.12970146909356117, -0.34420008957386017]			[-0.19762178882956505, 0.6818942204117775]		[0.05229639634490013, -0.33717527240514755]					[0.022707130759954453, -0.13432762026786804]		[-0.5759655199944973, -0.15623734518885612]
08 11 15 6 34 59.9980000			[-0.1360865905880928, -0.5420513674616814]				[0.09608268737792969, -0.5596122667193413]			[0.34553612396121025, -0.08411028236150742]		[0.14787204563617706, -0.3924397863447666]					[0.10492965206503868, -0.1774025596678257]		[-0.4164753891527653, -0.7355654835700989]
08 11 15 6 35 29.9980000			[-0.5012203305959702, -0.18625693768262863]				[0.01691247895359993, -0.30314498767256737]			[0.010936163365840912, 0.2538314387202263]		[0.14118069037795067, -0.5323379524052143]					[0.297697227448225, -0.018704760819673538]		[-0.35161805525422096, -0.04851880669593811]
08 11 15 6 35 59.9980000			[-0.4048439636826515, 0.47789500653743744]				[-0.2947920635342598, -0.88367510586977]			[0.18823249265551567, -0.11814277619123459]		[-0.30304306373000145, -0.11590902507305145]					[-0.006010647863149643, 0.25071489810943604]		[0.0745926983654499, -0.08744413405656815]
08 11 15 6 36 29.9980000			[0.5915417894721031, 0.5491445474326611]				[-0.05193932726979256, -0.4648914784193039]			[0.17965174093842506, -0.21009208261966705]		[0.18571753427386284, 0.1041138507425785]					[0.3227185048162937, -0.21273422613739967]		[0.11287740617990494, -0.6096430569887161]
08 11 15 6 36 59.9980000			[0.1388663314282894, 0.3069640137255192]				[0.08791135624051094, 0.09260369464755058]			[0.0013658851385116577, -0.719178132712841]		[-0.04627316817641258, -0.05307193472981453]					[0.10853954032063484, -0.38672349229454994]		[-0.35442015901207924, 0.3798702731728554]
08 11 15 6 37 29.9980000			[0.4502692073583603, -0.06966400519013405]				[0.5944862999022007, -0.2162054218351841]			[-0.17931616678833961, -0.32491572201251984]		[0.021153796464204788, -0.45515212789177895]					[-0.13916663452982903, -0.48436084762215614]		[0.3916131965816021, 0.40606382489204407]
08 11 15 6 37 59.9980000			[0.10723092779517174, 0.6847863011062145]				[-0.3764396384358406, -0.20546813309192657]			[-0.16599436476826668, -0.3031879663467407]		[-0.33272991701960564, -0.06865083053708076]					[0.04856891557574272, -0.1475016064941883]		[0.097105722874403, -0.5174630470573902]
08 11 15 6 38 29.9980000			[-0.2861522473394871, 0.21214669197797775]				[-0.19991860911250114, 0.16007479652762413]			[0.2520246393978596, 0.22821414470672607]		[-0.1066320464015007, 0.24730750545859337]					[0.1764288879930973, -0.20033304393291473]		[-0.17802012339234352, 0.7258303463459015]
08 11 15 6 38 59.9980000			[0.11929042264819145, -0.1258915327489376]				[0.3157655596733093, -0.06330350786447525]			[-0.017202407121658325, 0.5149861350655556]		[0.03587571159005165, -0.03893580660223961]					[0.18047766387462616, -0.5232687070965767]		[0.29243842139840126, 1.0238931141793728]
08 11 15 6 39 29.9980000			[0.3615654557943344, 0.07642215490341187]				[0.22841393575072289, -0.34659355133771896]			[-0.06984786689281464, -0.17745065689086914]		[-0.02475796267390251, 0.21988530829548836]					[0.11484162136912346, -0.7106215097010136]		[-0.3260044455528259, -0.37098049372434616]
08 11 15 6 39 59.9980000			[-0.02904782071709633, -0.024815693497657776]				[0.5345175601541996, 0.22906258702278137]			[0.11906331777572632, 0.5022283345460892]		[-0.061480652540922165, 0.1548384539783001]					[-0.022815421223640442, -0.7084561586380005]		[0.35956741496920586, 0.31457801535725594]
08 11 15 6 40 29.9980000			[0.12088364735245705, -1.016185887157917]				[0.24890490248799324, 0.39314132928848267]			[-0.047173067927360535, 0.34628182649612427]		[-0.09952287003397942, -0.01641662046313286]					[-0.020454097539186478, -0.5535137876868248]		[-0.2267368659377098, 1.0292613469064236]
08 11 15 6 40 59.9980000			[0.5987115688621998, -0.22998187318444252]				[-0.042163074016571045, 0.20414350181818008]			[-0.19002484157681465, 0.33010145276784897]		[-0.15982381999492645, 0.3850118853151798]					[0.02924218773841858, -0.1275605969130993]		[-0.001516047865152359, -0.3281073831021786]
08 11 15 6 41 29.9980000			[0.21739962697029114, 0.3027654215693474]				[0.20223688334226608, -0.19490151852369308]			[-0.3237411119043827, 0.1365577057003975]		[0.26781435310840607, 0.6735586859285831]					[0.1132713332772255, -0.08041632547974586]		[-0.012590181082487106, -0.1103331558406353]
08 11 15 6 41 59.9980000			[0.21404632180929184, 0.18518561869859695]				[-0.7401145584881306, -0.1765884906053543]			[0.2158091552555561, 0.26198332011699677]		[-0.10390035435557365, -0.017017442733049393]					[0.08960563316941261, -0.3330601193010807]		[-0.009132862091064453, -0.2067248597741127]
08 11 15 6 42 29.9980000			[-0.0917840339243412, -0.36076754331588745]				[-0.14608806371688843, -0.4964100643992424]			[-0.08309067413210869, 0.2277444303035736]		[0.06781472265720367, 0.0819757767021656]					[-0.063499566167593, -0.5088840052485466]		[0.032638296484947205, -0.14102191478013992]
08 11 15 6 42 59.9980000			[0.5091873034834862, 0.364665150642395]				[0.2067047581076622, -0.4009661003947258]			[0.19416725635528564, -0.05254793167114258]		[-0.17316661030054092, -0.08936777338385582]					[-0.18180270120501518, -0.17043135687708855]		[0.13142154738307, -0.2065843679010868]
08 11 15 6 43 29.9980000			[0.10802127420902252, 0.4384641721844673]				[0.09565534442663193, -0.014194384217262268]			[-0.166609738022089, -0.2072002813220024]		[0.024219337850809097, -0.3422067053616047]					[0.1502484492957592, 0.13735656067728996]		[-0.09576940909028053, -0.2207074649631977]
08 11 15 6 43 59.9980000			[0.16415128484368324, -0.23835764825344086]				[-0.40927840396761894, -0.36263588070869446]			[0.24214091524481773, 0.23607080429792404]		[0.08770601078867912, -0.32827063277363777]					[-0.1601068563759327, -0.3497462794184685]		[-0.10930370911955833, -0.022119034081697464]
08 11 15 6 44 29.9980000			[-0.5446102134883404, 0.3755958676338196]				[-0.15233275294303894, 0.4617915526032448]			[-0.3461894057691097, 0.28366244956851006]		[-0.3215738385915756, 0.45781388133764267]					[0.15055659785866737, -0.42363372445106506]		[-0.10102753341197968, 0.466395303606987]
08 11 15 6 44 59.9980000			[0.19277231395244598, 0.1496671512722969]				[-0.2703462317585945, -0.31444453075528145]			[0.06932757422327995, 0.2870633378624916]		[-0.39761270955204964, 0.2812846787273884]					[0.36122794076800346, -0.16654911264777184]		[-0.1600477285683155, 0.14013754576444626]
08 11 15 6 45 29.9980000			[0.07206426560878754, -0.03733532503247261]				[-0.030934147536754608, -0.263405729085207]			[-0.054243747144937515, 0.11857094615697861]		[-0.21241121366620064, -0.22717542946338654]					[0.04203734174370766, -0.30789703503251076]		[0.18278267607092857, 0.2894071713089943]
08 11 15 6 45 59.9980000			[-0.25556623190641403, 0.07693387567996979]				[-0.1500766985118389, -0.2096095010638237]			[0.07569447532296181, 0.034566253423690796]		[0.030109647661447525, 0.3541687838733196]					[-0.123748529702425, -0.20653730630874634]		[-0.20936739444732666, -0.41626590862870216]
08 11 15 6 46 29.9980000			[-0.5599168129265308, -0.17872323095798492]				[-0.08746892586350441, 0.05401892215013504]			[0.07704999670386314, 0.12328872457146645]		[0.020414825528860092, -0.005573015660047531]					[-0.13098767027258873, 0.18723085150122643]		[-0.0292532779276371, 0.3143242336809635]
08 11 15 6 46 59.9980000			[-0.054315757006406784, -0.2836376540362835]				[-0.3829104043543339, -0.662600465118885]			[-0.5027228780090809, 0.23565731197595596]		[0.224800206720829, -0.04642963036894798]					[0.026358217000961304, -0.33074137568473816]		[0.028473909944295883, 0.19338983297348022]
08 11 15 6 47 29.9980000			[-0.13037435337901115, 0.36067888140678406]				[-0.14994573965668678, 0.27736736834049225]			[-0.30754518136382103, 0.14534687995910645]		[-0.13462012633681297, 0.21661145612597466]					[-0.15905800461769104, -0.05436250567436218]		[0.06697298213839531, -0.023667149245738983]
08 11 15 6 47 59.9980000			[-0.33887312188744545, 0.629961509257555]				[-0.5684570856392384, -0.04566219449043274]			[-0.07510992884635925, 0.19296637922525406]		[0.03291890397667885, -0.05829957500100136]					[0.1226864643394947, -0.39635729417204857]		[-0.4950094185769558, -0.011201702058315277]
08 11 15 6 48 29.9980000			[-0.17802469432353973, 0.218402948230505]				[-0.16866706684231758, -0.16341355443000793]			[-0.12129384651780128, 0.15648242086172104]		[-0.08413698151707649, 0.31105175241827965]					[0.028557877987623215, -0.267479844391346]		[-0.059755828231573105, 0.4447147473692894]
08 11 15 6 48 59.9980000			[0.3618594706058502, 0.12767044454813004]				[-0.2689429484307766, 0.060904309153556824]			[-0.06883776560425758, 0.23695118725299835]		[-0.06289275363087654, 0.2565351016819477]					[-0.1682528592646122, -0.3385189324617386]		[-0.2890080064535141, 0.23409245163202286]
08 11 15 6 49 29.9980000			[-0.33378395810723305, -0.3880000412464142]				[-0.23405415937304497, -0.03886718302965164]			[-0.07880834862589836, -0.29519257694482803]		[-0.3396531082689762, -0.3576306141912937]					[0.24603883177042007, 0.24099668487906456]		[0.05938820168375969, 0.2700183168053627]
08 11 15 6 49 59.9980000			[-0.4637366533279419, -0.24058682471513748]				[-0.25131938606500626, -0.43534357845783234]			[-0.25116029381752014, 0.19382242113351822]		[-0.32749978080391884, 0.026810359209775925]					[0.36042677611112595, -0.12423507869243622]		[-0.41023702919483185, -0.35523518919944763]
08 11 15 6 50 29.9980000			[0.016143355518579483, 0.34575897455215454]				[-0.050949711352586746, -0.46909405663609505]			[-0.0906175971031189, 0.23177233338356018]		[-0.7216205522418022, -0.15090001747012138]					[-0.2861375994980335, -0.3307816833257675]		[0.2740975245833397, 0.22041239589452744]
08 11 15 6 50 59.9980000			[0.7236359491944313, 0.38119057938456535]				[0.08941592648625374, -0.4610176980495453]			[0.21029359847307205, 0.3792531490325928]		[-0.13961351290345192, 0.08273307979106903]					[0.2291993834078312, -0.2930653616786003]		[-0.03160446137189865, 0.3166254386305809]
08 11 15 6 51 29.9980000			[0.22851501405239105, 1.0533819422125816]				[-0.32704926282167435, -0.19464462995529175]			[-0.24379492178559303, -0.04232636094093323]		[-0.1036955676972866, 0.12598402425646782]					[0.08539937064051628, -0.1942874863743782]		[0.21500423178076744, -0.3025169298052788]
08 11 15 6 51 59.9980000			[-0.3417981378734112, 0.41352853551506996]				[-0.1048898994922638, -0.4998566433787346]			[0.07147082686424255, -0.30394739657640457]		[-0.14576515555381775, 0.32487697526812553]					[0.29925404861569405, -0.15517938137054443]		[0.35664141550660133, -0.31832531839609146]
08 11 15 6 52 29.9980000			[0.25586824119091034, 0.18808730319142342]				[-0.18839143216609955, -0.381463423371315]			[0.12652801349759102, -0.5778296515345573]		[0.11993284896016121, -0.1295132227241993]					[-0.1539941504597664, -0.08065623044967651]		[0.038570959120988846, -0.19397462531924248]
08 11 15 6 52 59.9980000			[0.3564429469406605, 0.545286737382412]				[-0.20290592685341835, -0.4651044234633446]			[-0.30431659892201424, -0.4670862667262554]		[-0.12280750647187233, -0.349936131387949]					[0.27543408796191216, 0.33572856336832047]		[0.24610300362110138, 0.37794656679034233]
08 11 15 6 53 29.9980000			[-0.13793766871094704, 0.33531703799963]				[0.29169975966215134, -0.15161129087209702]			[-0.18824230507016182, -0.06843888014554977]		[0.019918382167816162, -0.5278239697217941]					[-0.16697941720485687, -0.1724470779299736]		[0.0020829401910305023, -0.4439634531736374]
08 11 15 6 53 59.9980000			[0.0373709574341774, -0.2642253413796425]				[0.042102400213479996, -0.639821719378233]			[-0.13256340473890305, -0.23070739209651947]		[-0.05747421830892563, -0.006493169814348221]					[-0.21159735694527626, -0.2664373405277729]		[-0.024455994367599487, -0.42781541496515274]
08 11 15 6 54 29.9980000			[-0.12882643193006516, -0.7594110704958439]				[-0.5501334704458714, -0.5158644244074821]			[-0.016769420355558395, -0.03388485684990883]		[-0.038149140775203705, -0.46180209144949913]					[-0.2452409751713276, -0.4491339214146137]		[-0.4264853745698929, -0.16131927073001862]
08 11 15 6 54 59.9980000			[-0.1434619352221489, -0.037132564932107925]				[0.18088489770889282, 0.5969516262412071]			[-0.3202303610742092, 0.18540393933653831]		[-0.14331140369176865, -0.13153494149446487]					[0.017700839787721634, -0.5440433397889137]		[-0.058930303901433945, -0.5864372327923775]
08 11 15 6 55 29.9980000			[-0.10373726487159729, -0.524635061621666]				[-0.48328305035829544, -0.25959499925374985]			[0.049983151257038116, 0.400974877178669]		[0.09941250458359718, -0.22067369520664215]					[0.05751226469874382, -0.12055032700300217]		[-0.42979009822010994, -0.10740839689970016]
08 11 15 6 55 59.9980000			[0.3138859234750271, -0.5033671595156193]				[-0.25785159692168236, 0.3767407238483429]			[-0.11819444969296455, 0.0933871939778328]		[-0.19581004604697227, -0.18839802220463753]					[0.022522199898958206, -0.2948112264275551]		[-0.16277477890253067, -0.40613050013780594]
08 11 15 6 56 29.9980000			[0.05736485868692398, 0.19348152726888657]				[0.06247284263372421, 0.17492250725626945]			[-0.15341619029641151, 0.09970808774232864]		[0.2069219909608364, -0.18878716602921486]					[-0.14618432894349098, -0.24803250655531883]		[-0.5573012195527554, 0.19395074993371964]
08 11 15 6 56 59.9980000			[-0.2880048379302025, 0.15806514769792557]				[0.3466825932264328, -0.0013057142496109009]			[-0.03698064759373665, -0.09635179489850998]		[-0.19436169788241386, -0.04516695439815521]					[-0.02393505349755287, -0.4211777597665787]		[-0.09424185007810593, -0.019925199449062347]
08 11 15 6 57 29.9980000			[-0.38161565735936165, 0.08686207234859467]				[-0.037372101098299026, 0.10505381226539612]			[0.029513806104660034, 0.03549499809741974]		[-0.38624830916523933, -0.32410814985632896]					[-0.09773259982466698, -0.3112204819917679]		[0.22691355273127556, 0.0525495745241642]
08 11 15 6 57 59.9980000			[-0.08039712533354759, -0.0704716145992279]				[-0.006151463836431503, -0.173221867531538]			[0.2179335504770279, 0.005970869213342667]		[-0.0058186836540699005, -0.12995539978146553]					[-0.1169464997947216, -0.3584778197109699]		[-0.13300622254610062, -0.6221307814121246]
08 11 15 6 58 29.9980000			[0.4053353890776634, -0.01131734624505043]				[0.17266905680298805, -0.36764681339263916]			[-0.22518786787986755, 0.04982245713472366]		[0.09347764775156975, 0.019246075302362442]					[0.19639935716986656, -0.06222614645957947]		[-0.32481203228235245, -0.03242626041173935]
08 11 15 6 58 59.9980000			[0.5723337791860104, -0.10567962378263474]				[-0.2176150567829609, 0.029173798859119415]			[0.3428233601152897, -0.08623292297124863]		[-0.2648280896246433, -0.2442801184952259]					[0.19838735088706017, -0.11038818582892418]		[-0.11254854872822762, 0.11787844821810722]
08 11 15 6 59 29.9980000			[0.408231396228075, 0.26726800575852394]				[-0.5515971146523952, -0.49193475395441055]			[0.05189277604222298, 0.208922129124403]		[-0.17741267010569572, 0.011236127465963364]					[-0.3719051368534565, -0.2893086336553097]		[-0.24326463416218758, -0.19310087338089943]
08 11 15 6 59 59.9980000			[0.0959947295486927, -0.2225237488746643]				[-0.3104659207165241, -0.5892964079976082]			[-0.015346299856901169, -0.023532312363386154]		[0.12579495087265968, -0.13657401874661446]					[-0.011116385459899902, 0.0465039424598217]		[-0.2342236004769802, -0.24920418113470078]
08 11 15 7 0 29.9980000			[0.415606327354908, 0.45100149139761925]				[-0.4286756068468094, -0.5244784355163574]			[-0.10462678596377373, 0.4679306000471115]		[0.27285178378224373, 0.6291478835046291]					[0.15675247088074684, 0.024854574352502823]		[0.13445203751325607, -0.21851645410060883]
08 11 15 7 0 59.9980000			[0.5950480252504349, 0.24972287565469742]				[-0.7768206931650639, -0.7691877707839012]			[-0.14822862669825554, -0.25907402485609055]		[0.20200514420866966, -0.38253796473145485]					[0.2055482678115368, -0.6327001228928566]		[-0.14906765893101692, -0.25004440918564796]
08 11 15 7 1 29.9980000			[0.013456210494041443, 0.6845604069530964]				[-0.3051834814250469, -1.195168636739254]			[-0.02523830160498619, -0.2516644597053528]		[-0.2731901817023754, 0.09269103780388832]					[0.22422802448272705, -0.048686690628528595]		[-0.2001965306699276, -0.2666867822408676]
08 11 15 7 1 59.9980000			[0.16306230053305626, 1.0332567915320396]				[-0.13685192540287971, -0.9494587145745754]			[0.13162756338715553, -0.6301440000534058]		[0.236482884734869, 0.15878716856241226]					[0.08155342563986778, -0.16675551235675812]		[-0.0764085091650486, -0.0905638262629509]
08 11 15 7 2 29.9980000			[0.3520531468093395, 1.104456588625908]				[-0.32177038863301277, -0.4916997179389]			[0.2607582174241543, -0.16728167608380318]		[0.13339341804385185, 0.09076143056154251]					[-0.09339506551623344, -0.6618752852082253]		[0.021803315728902817, -0.43003735691308975]
08 11 15 7 2 59.9980000			[-0.08232546225190163, 0.599060446023941]				[-0.30803748592734337, -0.8560625538229942]			[-0.061582885682582855, -0.29037605226039886]		[0.03567761555314064, -0.10592235997319221]					[-0.1606217734515667, -0.44562654569745064]		[0.1991802304983139, 0.586637981235981]
08 11 15 7 3 29.9980000			[0.08501758798956871, -0.09115476906299591]				[-0.33604810759425163, -0.39519237726926804]			[0.04400206729769707, 0.09037602692842484]		[-0.02723836526274681, -0.13867216929793358]					[0.09743745997548103, 0.0900067426264286]		[0.02406790852546692, -0.048415038734674454]
08 11 15 7 3 59.9980000			[-0.013090360909700394, 0.04709243029356003]				[0.3765202797949314, 0.06787844002246857]			[-0.19937867298722267, -0.013950787484645844]		[-0.056985724717378616, 0.1842997558414936]					[0.020120814442634583, -0.18308472260832787]		[-0.04155744984745979, -0.3029528483748436]
08 11 15 7 4 29.9980000			[0.4682520776987076, 0.05342558026313782]				[0.3777398578822613, -0.32337041199207306]			[-0.1681765653192997, -0.1795698218047619]		[-0.0037148818373680115, -0.09498538449406624]					[-0.03877890110015869, 0.3707079216837883]		[-0.14011406153440475, -0.21164590120315552]
08 11 15 7 4 59.9980000			[0.056948140263557434, 0.12518972530961037]				[-0.28392329066991806, -0.5693741738796234]			[-0.046600308269262314, -0.17961201816797256]		[0.2162923403084278, -0.08673903718590736]					[0.18217028304934502, -0.07889571040868759]		[-0.43783649429678917, 0.20164339989423752]
08 11 15 7 5 29.9980000			[-0.12908781692385674, -1.4114152565598488]				[-0.15679534897208214, -0.5057016089558601]			[-0.17629828676581383, -0.1838015913963318]		[0.24653728306293488, 0.06582432612776756]					[0.05629850551486015, -0.25341035798192024]		[0.33087317273020744, -0.3095203787088394]
08 11 15 7 5 59.9980000			[0.025021027773618698, -0.2301853634417057]				[0.10361266881227493, -0.36988380551338196]			[0.10108760744333267, -0.05267229676246643]		[0.17441848292946815, -0.2130848616361618]					[0.24912819638848305, -0.30083630234003067]		[0.030728686600923538, -0.21811551600694656]
08 11 15 7 6 29.9980000			[0.08229007571935654, 0.26063670963048935]				[0.20987065881490707, -0.7421345114707947]			[-0.030410338193178177, -0.10533199831843376]		[0.016683131456375122, 0.37935327365994453]					[0.14084862172603607, 0.22552698850631714]		[0.47314297035336494, -0.9334976598620415]
08 11 15 7 6 59.9980000			[0.29516561701893806, 0.056862976402044296]				[0.2555316165089607, -0.49393026530742645]			[0.5265401564538479, -0.0838264748454094]		[-0.0394490621984005, 0.2046663463115692]					[-0.04753697291016579, -0.41722237318754196]		[0.29575858265161514, -0.6878776252269745]
08 11 15 7 7 29.9980000			[0.3509908467531204, -0.7135116681456566]				[0.04328252747654915, -0.19261761754751205]			[0.28907036781311035, -0.611368253827095]		[-0.22692520171403885, 0.07693486660718918]					[-0.09517714753746986, -0.09774268418550491]		[0.0075273700058460236, -0.4325268156826496]
08 11 15 7 7 59.9980000			[0.096866425126791, -0.41572466492652893]				[0.5377132222056389, -0.433040376752615]			[0.2884752042591572, -0.2344547100365162]		[-0.09433186799287796, -0.041040170937776566]					[0.06323583796620369, 0.12303251400589943]		[-0.2249981015920639, -0.7594392225146294]
08 11 15 7 8 29.9980000			[-0.06213938444852829, 0.27399132400751114]				[-0.23757517337799072, 0.07472137361764908]			[0.25655294582247734, -0.1940005049109459]		[0.29574719443917274, 0.03510991856455803]					[-0.0023765303194522858, -0.399759978055954]		[0.2269262969493866, -0.4551580548286438]
08 11 15 7 8 59.9980000			[0.10145470127463341, 0.33456217497587204]				[0.24029488489031792, 0.03867994248867035]			[0.11951681599020958, -0.418668445199728]		[0.24963998049497604, 0.14183934032917023]					[-0.32884374633431435, -0.21155769377946854]		[-0.30462897196412086, -0.43022269383072853]
08 11 15 7 9 29.9980000			[-0.007256072014570236, -0.43489140272140503]				[-0.32707148417830467, 0.027453187853097916]			[0.20583415031433105, -0.05782145634293556]		[0.2015734799206257, -0.0019753575325012207]					[-0.1543438620865345, 0.03455497324466705]		[-0.007699739187955856, 0.05056735500693321]
08 11 15 7 9 59.9980000			[-0.13339826464653015, -0.049192532896995544]				[0.14414996281266212, -0.06374430283904076]			[0.12003621831536293, -0.44752202928066254]		[0.29585279896855354, -0.04130151495337486]					[-0.1320430226624012, -0.26908519864082336]		[0.11234202608466148, -0.117544736713171]
08 11 15 7 10 29.9980000			[0.030197035521268845, 0.016185782849788666]				[-0.34927401691675186, 0.287873312830925]			[0.40516527369618416, 0.1776222176849842]		[-0.28412630036473274, 0.026053663343191147]					[-0.2665352635085583, -0.02191930264234543]		[-0.04821403697133064, 0.18979866802692413]
08 11 15 7 10 59.9980000			[-0.12249411642551422, -0.6825986728072166]				[0.17724107578396797, 0.1523345559835434]			[-0.17909661680459976, -0.3385496065020561]		[-0.050336651504039764, 0.11024322733283043]					[-0.022953402251005173, -0.4231683909893036]		[-0.08248643204569817, 0.15245303511619568]
08 11 15 7 11 29.9980000			[-0.1340043731033802, -0.08197638019919395]				[0.6449441090226173, -0.06016156077384949]			[0.23278577253222466, -0.8084207996726036]		[0.09972866624593735, 0.3747572861611843]					[-0.15258924290537834, -0.11767928674817085]		[0.14592766389250755, 0.00798507034778595]
08 11 15 7 11 59.9980000			[0.02519044652581215, -0.24758212268352509]				[-0.024507082998752594, -0.3188414014875889]			[0.09121093526482582, -0.4116486757993698]		[-0.18896062299609184, 0.07772229984402657]					[0.1310228295624256, 0.27103810012340546]		[-0.15638188272714615, 0.0018255487084388733]
08 11 15 7 12 29.9980000			[-0.09906838834285736, -0.18438712507486343]				[0.10070350766181946, -0.7577186599373817]			[-0.11764882132411003, -0.27832257002592087]		[-0.0967043824493885, -0.029322471469640732]					[0.02416292577981949, 0.28524893522262573]		[-0.02730768918991089, -0.13770698755979538]
08 11 15 7 12 59.9980000			[0.23720048367977142, 0.2590450495481491]				[-0.14831959456205368, -0.7285479307174683]			[0.05521467328071594, -0.12387646362185478]		[-0.09572329744696617, 0.03814004361629486]					[0.07076937332749367, -0.07005927339196205]		[-0.43438640981912613, 0.20363138616085052]
08 11 15 7 13 29.9980000			[0.4239001087844372, 0.14113758131861687]				[-0.31652702018618584, -0.6198431961238384]			[-0.06186731904745102, -0.11885157972574234]		[0.34709668532013893, -0.1643156073987484]					[0.1869404949247837, 0.23519334569573402]		[-0.13282577693462372, -0.12342105433344841]
08 11 15 7 13 59.9980000			[-0.42795002833008766, -0.24771513044834137]				[-0.006658516824245453, 0.12121596187353134]			[-0.30973948165774345, -0.17518457397818565]		[-0.17328835278749466, -0.048897285014390945]					[0.18150632455945015, 0.29090381413698196]		[0.15228096023201942, 0.11395305395126343]
08 11 15 7 14 29.9980000			[-0.3198115788400173, 0.1858428530395031]				[-0.26612431928515434, 0.5032069310545921]			[-0.4424874223768711, -0.25809965282678604]		[-0.11260534077882767, 0.5280261039733887]					[0.007353115826845169, -0.074266217648983]		[-0.24537048116326332, 0.02057783678174019]
08 11 15 7 14 59.9980000			[-0.3508555144071579, -0.07396645843982697]				[0.03750882297754288, -0.028052393347024918]			[0.019107569009065628, -0.048905231058597565]		[-0.04619002342224121, 0.28970178961753845]					[-0.1593264602124691, -0.7507155165076256]		[0.09977199509739876, -0.17728190124034882]
08 11 15 7 15 29.9980000			[0.0506734773516655, 0.6618565395474434]				[-0.0516030453145504, 0.4282449409365654]			[-0.21649786829948425, -0.023288656026124954]		[-0.11519024148583412, 0.2632797472178936]					[0.030118394643068314, -0.21552881598472595]		[-0.5290358848869801, -0.28037426620721817]
08 11 15 7 15 59.9980000			[0.33138179406523705, 0.34144139289855957]				[-0.3026198036968708, -0.016198061406612396]			[-0.04850855842232704, -0.2823149189352989]		[0.049205441027879715, 0.18180450797080994]					[-0.06629318743944168, -0.48632223904132843]		[-0.09604288265109062, -0.45688871294260025]
08 11 15 7 16 29.9980000			[0.23300030454993248, -0.3179265186190605]				[0.3029864840209484, 0.09030614048242569]			[-0.16971224173903465, -0.6046251729130745]		[0.17500000819563866, 0.7809352576732635]					[0.0812496654689312, -0.38842447102069855]		[-0.3288336545228958, 0.0013652816414833069]
08 11 15 7 16 59.9980000			[-0.2842477187514305, -0.8015491589903831]				[-0.27770696952939034, -0.5734414532780647]			[-0.1874835453927517, -0.0022210776805877686]		[0.04569993540644646, 0.5609336085617542]					[-0.23219288140535355, -1.01238302141428]		[-0.7068772502243519, -0.4688333533704281]
08 11 15 7 17 29.9980000			[0.013609122484922409, 0.3509317561984062]				[-0.050121862441301346, -0.5766454115509987]			[0.14484065026044846, 0.10093089193105698]		[0.34049398079514503, 0.16254466027021408]					[-0.24065888300538063, -0.9034620895981789]		[-0.3280298374593258, -0.03504937142133713]
08 11 15 7 17 59.9980000			[0.12294363602995872, 0.23711683228611946]				[-0.42656825855374336, -0.1868637502193451]			[-0.3183758780360222, -0.6804398000240326]		[0.07428904250264168, -0.19661018997430801]					[0.040660690516233444, -0.2856026962399483]		[0.18149103596806526, -0.33691446855664253]
08 11 15 7 18 29.9980000			[0.1327248252928257, -0.047813721001148224]				[0.0051033832132816315, 0.35076451674103737]			[-0.11616040393710136, -0.11897442489862442]		[0.0854841023683548, 0.2690589912235737]					[0.5666004605591297, 0.1947135254740715]		[-0.36798495799303055, -0.2994450405240059]
08 11 15 7 18 59.9980000			[0.10206224024295807, 0.4632035940885544]				[-0.17833032459020615, 0.2520444728434086]			[-0.17554296925663948, -0.33597831800580025]		[0.0030401386320590973, 0.49130671843886375]					[-0.040935371071100235, -0.2227572426199913]		[0.35533181577920914, -0.32419929653406143]
08 11 15 7 19 29.9980000			[0.42159488424658775, 0.9936207383871078]				[0.2401059754192829, -1.041764985769987]			[-0.2725287675857544, -0.12858257442712784]		[-0.06369779631495476, 0.42385518178343773]					[0.27117927744984627, -0.2276892140507698]		[-0.019424229860305786, 0.07192539051175117]
08 11 15 7 19 59.9980000			[-0.16187503561377525, 0.9311736188828945]				[-0.09893502667546272, -0.7635646499693394]			[-0.2630780600011349, -0.20406688004732132]		[-0.24248715117573738, 0.017814606428146362]					[0.10434547066688538, -0.05931908264756203]		[0.06004143878817558, 0.17999616637825966]
08 11 15 7 20 29.9980000			[0.0789710246026516, 0.2864049896597862]				[0.5324195586144924, -0.13510533794760704]			[-0.3689568229019642, -0.5035669803619385]		[-0.5167501755058765, -0.05534537509083748]					[-0.18414313718676567, -0.12727832421660423]		[0.1846960447728634, 0.7866470068693161]
08 11 15 7 20 59.9980000			[0.1502963863313198, 0.468076940625906]				[-0.08717411011457443, 0.015894077718257904]			[-0.1491636522114277, -0.4188730716705322]		[-0.09005964919924736, 0.17557764425873756]					[-0.25291782990098, -0.5010777376592159]		[0.07902231067419052, 0.1334645003080368]
08 11 15 7 21 29.9980000			[0.1427609771490097, 0.4481263533234596]				[0.4831230267882347, 0.5074849836528301]			[-0.324035931378603, -0.2936238795518875]		[-0.14346466213464737, -0.08708301559090614]					[0.04029230400919914, -0.6959792599081993]		[-0.214478749781847, 0.06569798663258553]
08 11 15 7 21 59.9980000			[0.2339078038930893, -0.03777284175157547]				[0.5964547507464886, 0.30319035053253174]			[-0.37249648198485374, 0.22305924072861671]		[-0.0690118707716465, 0.21527617797255516]					[-0.43155721202492714, 0.04764443263411522]		[-0.03684535250067711, -0.23697655275464058]
08 11 15 7 22 29.9980000			[-0.09119672328233719, 0.9504194371402264]				[0.19364426657557487, 0.20685435086488724]			[0.37233711406588554, 0.4102026969194412]		[0.0009433366358280182, 0.7296119816601276]					[-0.025164347141981125, -0.011485345661640167]		[0.1564944088459015, -0.7383767254650593]
08 11 15 7 22 59.9980000			[0.3495290242135525, 0.07457585632801056]				[0.4209796190261841, 0.2505592219531536]			[-0.3160300441086292, -0.2212323136627674]		[-0.04903322458267212, -0.05947846546769142]					[-0.20083948969841003, -0.00799461081624031]		[0.4355337806046009, -0.042910441756248474]
08 11 15 7 23 29.9980000			[0.18828429654240608, -0.24523502588272095]				[0.2874419130384922, -0.05391600728034973]			[0.07124345377087593, -0.1564776971936226]		[-0.09487837925553322, -0.5448964200913906]					[0.1437922567129135, -0.06350749731063843]		[-0.027582820504903793, 0.7475959062576294]
08 11 15 7 23 59.9980000			[0.7169387601315975, 0.10958877578377724]				[0.2541898526251316, 0.17008697241544724]			[-0.2092057652771473, -0.03248099237680435]		[0.13418493047356606, 0.00968068465590477]					[0.08255158737301826, 0.3664786294102669]		[-0.18217727169394493, -0.4222656264901161]
08 11 15 7 24 29.9980000			[0.0001978948712348938, -0.4762253984808922]				[0.24828621372580528, -0.006493166089057922]			[-0.22184119746088982, -0.40063656121492386]		[0.09659916535019875, 0.1775747872889042]					[0.14001065865159035, -0.3764178082346916]		[-0.22791431844234467, 0.2005840688943863]
08 11 15 7 24 59.9980000			[0.030101459473371506, -0.1937430538237095]				[0.5576926432549953, 0.17642395570874214]			[-0.19799194857478142, -0.07657480239868164]		[0.21716436371207237, -0.14493421465158463]					[-0.25766607746481895, -0.26514337211847305]		[-0.2815755568444729, -0.4080977477133274]
08 11 15 7 25 29.9980000			[0.14154783263802528, -0.12378133460879326]				[0.37644220888614655, -0.2775019519031048]			[-0.12943631038069725, -0.12297668308019638]		[0.36525824293494225, 0.03309430554509163]					[0.27234021946787834, -0.1601411998271942]		[-0.5386479124426842, 0.06113754212856293]
08 11 15 7 25 59.9980000			[-0.3342924229800701, -0.31893306970596313]				[0.373685497790575, 0.40157515928149223]			[-0.05716394633054733, 0.1267419084906578]		[0.1172054149210453, 0.08493932709097862]					[0.15720686689019203, -0.028236795216798782]		[-0.025066647678613663, -0.41124822571873665]
08 11 15 7 26 29.9980000			[0.02543005719780922, -0.11803998425602913]				[0.3701600171625614, -0.2649427205324173]			[0.1550147794187069, 0.10172274336218834]		[-0.43501316383481026, 0.2655025124549866]					[-0.00802677497267723, 0.21962027996778488]		[-0.020696762949228287, 0.3025859668850899]
08 11 15 7 26 59.9980000			[0.06059776991605759, 0.21143846958875656]				[0.5377663150429726, 0.06094842404127121]			[-0.25784337893128395, 0.3333825096487999]		[-0.01603790372610092, 0.2925231270492077]					[0.11667488142848015, 0.36599910259246826]		[-0.23740031942725182, -0.34437382966279984]
08 11 15 7 27 29.9980000			[-0.24605204910039902, 0.016741380095481873]				[-0.3165194131433964, -0.36665159091353416]			[-0.09214663878083229, 0.6188902109861374]		[-0.005850262939929962, 0.2477300949394703]					[0.12639084085822105, -0.0765576958656311]		[-0.018817994743585587, -0.309311643242836]
08 11 15 7 27 59.9980000			[-0.43400248885154724, -0.29226016998291016]				[-1.0216170102357864, -0.2398613803088665]			[-0.07454456761479378, -0.13289272785186768]		[0.0915529690682888, 0.2127232365310192]					[0.13156017288565636, -0.4085913449525833]		[0.1312188245356083, -0.15275689586997032]
08 11 15 7 28 29.9980000			[-0.22464027628302574, -0.550112072378397]				[-0.4350847341120243, -0.417167279869318]			[-0.21480856463313103, -0.3452211171388626]		[0.26078706607222557, -0.25271474197506905]					[0.12698998674750328, -0.20434895157814026]		[-0.46731962263584137, -0.9678462371230125]
08 11 15 7 28 59.9980000			[-0.0993422158062458, 0.28335563093423843]				[-0.2766917757689953, 0.017647791653871536]			[-0.053298454731702805, -0.3130101040005684]		[0.10472705587744713, 0.1360711045563221]					[-0.3253737762570381, -0.48797086626291275]		[0.1985631100833416, -1.148763034492731]
08 11 15 7 29 29.9980000			[-0.4324500672519207, 0.9223708063364029]				[-0.2842172309756279, 0.09622448310256004]			[0.04876848682761192, -0.6407931298017502]		[-0.09836285933852196, 0.4114137776196003]		[0.20317202433943748, -0.31460821256041527]			[0.01620318368077278, -0.2752695456147194]		[0.5103914923965931, -0.32990293577313423]
08 11 15 7 29 59.9980000			[-0.3113825246691704, 0.08529461175203323]				[0.08683161810040474, 0.3520564138889313]			[-0.08963629975914955, -0.32115447521209717]		[-0.008339058607816696, 0.15322190895676613]		[0.2532741539180279, -0.13494669646024704]			[-0.15761332213878632, -0.1578589603304863]		[-0.12981196120381355, 0.3427775800228119]
08 11 15 7 30 29.9980000			[-0.40067531540989876, 0.10991139337420464]				[0.1521834172308445, -0.02974676340818405]			[0.16377650201320648, -0.3460071198642254]		[-0.211836326867342, -0.0766686387360096]		[-0.554803229868412, -0.2096283659338951]			[0.017264019697904587, -0.4668445810675621]		[-0.11095369979739189, 0.014359619468450546]
08 11 15 7 30 59.9980000			[-0.11085851117968559, -0.1121351309120655]				[-0.09969726204872131, 0.33078331127762794]			[0.03986737132072449, -0.08841419592499733]		[0.05128183588385582, 0.006309982389211655]		[-0.28302326798439026, -0.031162817031145096]			[-0.09318257123231888, -0.3141043446958065]		[0.18257291615009308, 0.1510527804493904]
08 11 15 7 31 29.9980000			[-0.22466161847114563, -0.24535849690437317]				[-0.1678137592971325, 0.055461324751377106]			[-0.15150140970945358, 0.45535022765398026]		[0.06673077866435051, -0.6313352696597576]		[-0.068193219602108, 0.2390827015042305]			[0.3928876370191574, 0.12072548270225525]		[0.19803252443671227, 0.6404128111898899]
08 11 15 7 31 59.9980000			[-0.17954755201935768, 0.07646024599671364]				[0.2583306357264519, 0.2755521610379219]			[0.07626590132713318, 0.22129832208156586]		[0.09932280704379082, -0.03700647130608559]		[0.14537737518548965, -0.48932235687971115]			[0.2950739748775959, 0.012422151863574982]		[0.03570644557476044, -0.60151556879282]
08 11 15 7 32 29.9980000			[-0.26101649925112724, 0.6055795922875404]				[-0.11780748516321182, -0.14355675503611565]			[-0.1071244478225708, -0.28138794004917145]		[0.26465435698628426, -0.36787886545062065]		[0.19506043940782547, -0.5595464259386063]			[-0.35249753296375275, -0.43892381340265274]		[-0.10788773745298386, 0.41941989958286285]
08 11 15 7 32 59.9980000			[-0.08639425784349442, -0.12096692621707916]				[-0.03764743357896805, -0.6633081920444965]			[-0.1431110017001629, -0.6341198049485683]		[0.134819395840168, -0.3381512053310871]		[0.3100089393556118, -0.024125434458255768]			[0.08935614302754402, 0.516389437019825]		[-0.27730171009898186, 0.02478678524494171]
08 11 15 7 33 29.9980000			[-0.2508487291634083, -0.5831045992672443]				[-0.3090036101639271, -0.37362151592969894]			[-0.01960362121462822, -0.33567238599061966]		[-0.050832875072956085, -0.09060654044151306]		[0.4175371266901493, 0.7036842964589596]			[0.16005071625113487, 0.598125908523798]		[0.10021636635065079, -0.04836049675941467]
08 11 15 7 33 59.9980000			[-0.5735287107527256, -0.1897164285182953]				[-0.2850015014410019, -0.16991214826703072]			[-0.4167135879397392, -0.5973395928740501]		[-0.005549881607294083, 0.17857621610164642]		[0.05563129857182503, 0.11733187735080719]			[-0.08326875790953636, 0.12443285435438156]		[0.11957713589072227, 0.13473637029528618]
08 11 15 7 34 29.9980000			[-0.15844089165329933, 0.5452850982546806]				[0.3089217096567154, 0.7072422914206982]			[-0.1631246991455555, -0.22541231662034988]		[-0.1364317201077938, 0.22316155210137367]		[-0.19739295169711113, 0.39093324169516563]			[-0.23073327168822289, -0.004186414182186127]		[0.651008065789938, -0.06674419716000557]
08 11 15 7 34 59.9980000			[0.27797476574778557, 0.28498996049165726]				[-0.1480480693280697, 0.6178180128335953]			[-0.2509441673755646, -0.17034181952476501]		[-0.27435845881700516, 0.10646221414208412]		[-0.5423814542591572, 0.557398933917284]			[-0.39922822266817093, -0.25468770414590836]		[0.4194149114191532, 0.012778084725141525]
08 11 15 7 35 29.9980000			[-0.022596020251512527, 0.31577084958553314]				[-0.42412779852747917, 0.6034243032336235]			[-0.15151363983750343, -0.4577685743570328]		[0.1892458163201809, 0.4702780209481716]		[0.6434116512537003, 0.5295795015990734]			[-0.681819960474968, 0.15866317227482796]		[0.11960915848612785, 0.45441095903515816]
08 11 15 7 35 59.9980000			[-0.06813149899244308, -0.2998509109020233]				[0.3182595744729042, -0.21420705690979958]			[-0.3183114640414715, -0.17174938693642616]		[0.009141549468040466, 0.29903295263648033]		[-0.14723768457770348, -0.7066442519426346]			[0.003951963037252426, -0.30718011409044266]		[-0.4536532945930958, 0.4742858558893204]
08 11 15 7 36 29.9980000			[0.11499758437275887, -0.38682398945093155]				[0.18938063085079193, -0.7852889820933342]			[-0.21171417459845543, 0.06047270447015762]		[-0.2344999797642231, 0.29060613363981247]		[0.555541131645441, -0.9878328330814838]			[-0.13933733478188515, -0.2779356390237808]		[-0.226324625313282, -0.4263363555073738]
08 11 15 7 36 59.9980000			[-0.09717611968517303, -0.36385946720838547]				[0.4916427433490753, 0.043111126869916916]			[-0.06347107514739037, -0.17888997122645378]		[-0.2909517213702202, -0.26946723088622093]		[-0.3117460831999779, 0.10564812645316124]			[-0.03804010525345802, -0.4557665176689625]		[0.05035197734832764, -0.24250781536102295]
08 11 15 7 37 29.9980000			[-0.4402732327580452, -0.10287351906299591]				[0.1845547817647457, -0.5364261716604233]			[0.004851657897233963, 0.08348158746957779]		[0.04884875565767288, -0.01062648743391037]		[-0.16841820254921913, -0.7952549196779728]			[0.38979189470410347, -0.3047667294740677]		[0.4325343482196331, -0.4148078225553036]
08 11 15 7 37 59.9980000			[0.3319648653268814, 0.15260841697454453]				[0.20960112661123276, -0.5463766530156136]			[0.07386745139956474, -0.07587273418903351]		[-0.2510349452495575, -0.14360186830163002]		[-0.23977167904376984, -0.26148824393749237]			[0.018514487892389297, -0.06558109074831009]		[0.26310528069734573, -0.5914566814899445]
08 11 15 7 38 29.9980000			[0.2160300314426422, 0.459676094353199]				[-0.1561853215098381, 0.31274786591529846]			[-0.3411964848637581, -0.0267682746052742]		[0.09583001956343651, 0.2682433985173702]		[-0.45021555572748184, 0.38321879506111145]			[-0.08178434893488884, -0.18336738273501396]		[0.14777659252285957, -0.048260144889354706]
08 11 15 7 38 59.9980000			[0.38275041431188583, 0.15471201390028]				[0.66114167496562, 0.28676440939307213]			[-0.12468444928526878, -0.38413189351558685]		[0.024554703384637833, 0.21883046254515648]		[-0.2753899060189724, 0.5062565729022026]			[-0.07710805162787437, 0.13598953932523727]		[-0.15553830191493034, -0.7016220204532146]
08 11 15 7 39 29.9980000			[0.0531717874109745, 0.345661424100399]				[0.3568812422454357, 0.8096718415617943]			[0.169722530990839, -0.061522889882326126]		[0.2761552818119526, 0.19270725920796394]		[-1.151440855115652, 0.7561564333736897]			[0.016091354191303253, -0.2100939080119133]		[0.046321820467710495, -0.09838573634624481]
08 11 15 7 39 59.9980000			[-0.39937643334269524, -0.1067701131105423]				[0.5420544408261776, 0.4856598414480686]			[0.34674210846424103, -0.29656481742858887]		[0.06310690939426422, 0.4604615904390812]		[0.18161321058869362, 0.11868144199252129]			[-0.18635449185967445, -0.27578742802143097]		[0.04914849251508713, -0.17437415942549706]
08 11 15 7 40 29.9980000			[-0.05569159984588623, -0.32226259261369705]				[0.3759673722088337, 0.1191491037607193]			[-0.1313081793487072, -0.8176056034862995]		[-0.06347831711173058, 0.3627989999949932]		[0.9608028307557106, 0.11909234151244164]			[-0.5797973088920116, 0.20943105220794678]		[-0.04009559750556946, -0.3953679949045181]
08 11 15 7 40 59.9980000			[-0.16307584196329117, -0.29116637259721756]				[0.46977362781763077, 0.17950691282749176]			[-0.18455861881375313, 0.007541369646787643]		[-0.24053730443120003, -0.33481089398264885]		[1.3269578740000725, -0.7192245870828629]			[0.11049268022179604, 0.12124374508857727]		[0.2009153552353382, -0.16143950074911118]
08 11 15 7 41 29.9980000			[0.13530664145946503, 0.08219294250011444]				[0.7832254692912102, 0.029366925358772278]			[-0.06801548972725868, -0.3265276215970516]		[0.03611185774207115, -0.09896479174494743]		[0.33185771852731705, -1.0694208443164825]			[-0.32725637778639793, 0.14115725457668304]		[-0.3328288160264492, 0.3348194994032383]
08 11 15 7 41 59.9980000			[-0.015838224440813065, 0.6228000447154045]				[0.8034911714494228, -0.2195477858185768]			[-0.3441908173263073, -0.04005181044340134]		[0.2280052714049816, 0.2799416035413742]		[-0.9549311548471451, -0.11107657849788666]			[-0.29995231702923775, -0.11755609512329102]		[0.04541394114494324, -0.22008614242076874]
08 11 15 7 42 29.9980000			[-0.30941662937402725, 0.21550258249044418]				[0.2652452699840069, -0.4003369137644768]			[0.009293090552091599, -0.3276693969964981]		[-0.2272135429084301, -0.5656777806580067]		[0.2663070447742939, -0.29552387073636055]			[0.3068428970873356, 0.05750493332743645]		[0.4295913502573967, 0.13173383474349976]
08 11 15 7 42 59.9980000			[0.08011382818222046, 0.0009260959923267365]				[0.333109050989151, 0.027946840971708298]			[-0.15104827284812927, -0.7016745842993259]		[0.09144515916705132, -0.20068732649087906]		[0.4128280431032181, -1.1758280731737614]			[-0.1730503924190998, 0.2987721413373947]		[-0.7500543110072613, -0.12977610900998116]
08 11 15 7 43 29.9980000			[-0.039199717342853546, -0.19821810722351074]				[0.09816038236021996, 0.16327068954706192]			[-0.07845894619822502, -0.18509698286652565]		[0.05818699300289154, 0.05580299720168114]		[0.41217054426670074, -0.2705239951610565]			[-0.338024515658617, 0.06907268986105919]		[0.22280561178922653, 0.501000102609396]
08 11 15 7 43 59.9980000			[-0.31216783076524734, 0.1992812603712082]				[0.4849945306777954, -0.34680311381816864]			[-0.08339675143361092, -0.3511194586753845]		[-0.26128821447491646, -0.06034170091152191]		[0.7298625633120537, -0.6213813088834286]			[0.21384673938155174, 0.608628399670124]		[0.16213851794600487, 0.4972143992781639]
08 11 15 7 44 29.9980000			[0.18116259574890137, 0.35057584196329117]				[0.15224040299654007, 0.0869847908616066]			[-0.06830687075853348, -0.1893489509820938]		[-0.3279256895184517, -0.20364424958825111]		[-0.3599478751420975, -0.2106856293976307]			[0.005931541323661804, 0.26206081733107567]		[0.07068425416946411, 0.8966913186013699]
08 11 15 7 44 59.9980000			[-0.32388129085302353, 0.42215100303292274]				[0.7767759151756763, -0.32055551558732986]			[0.22164509072899818, 0.07220052182674408]		[0.276179738342762, 0.05029212310910225]		[-0.06355271860957146, 0.015909340232610703]			[0.11938675865530968, 0.04595312848687172]		[0.4025340676307678, 1.0790146552026272]
08 11 15 7 45 29.9980000			[-0.23697879165410995, 0.7143649160861969]				[1.1457983441650867, -0.19182929396629333]			[0.013206396251916885, 0.006055522710084915]		[0.006855327636003494, 0.22852082177996635]		[-0.2246958129107952, -0.4433172419667244]			[0.1285763643682003, 0.5198474749922752]		[0.24548545107245445, 0.8549631610512733]
08 11 15 7 45 59.9980000			[-0.2691963464021683, 0.1323772594332695]				[0.31158606335520744, -0.8998751044273376]			[-0.15751390904188156, 0.041250839829444885]		[-0.056174080818891525, -0.38783304020762444]		[-0.6089996658265591, -1.1163318268954754]			[0.27663563936948776, -0.04612142592668533]		[0.16164440289139748, 0.6486283093690872]
08 11 15 7 46 29.9980000			[-0.22021181508898735, -0.5624308027327061]				[0.2642277553677559, 0.02990296483039856]			[0.13938529044389725, 0.03926296532154083]		[0.39962658658623695, -0.5642743706703186]		[-0.38766686245799065, -0.5093383751809597]			[0.11661650240421295, -0.5009664297103882]		[-0.09120592847466469, 0.454738300293684]
08 11 15 7 46 59.9980000			[0.08204713463783264, 0.16670887917280197]				[-0.022299453616142273, 0.03706751763820648]			[-0.36185573041439056, -0.2186516858637333]		[0.3213423676788807, 0.4669615440070629]		[-0.015123680233955383, -0.532287809997797]			[-0.2917015142738819, -0.02252894639968872]		[-0.10319626703858376, 0.6485142260789871]
08 11 15 7 47 29.9980000			[-0.2893567644059658, -0.6486900001764297]				[0.14225947856903076, -0.045080143958330154]			[-0.17042160406708717, -0.17867300659418106]		[0.20325804874300957, -0.13126328215003014]		[0.5786701515316963, 1.3026162981987]			[-0.16992928460240364, 0.1963549479842186]		[0.21809308603405952, -0.010982971638441086]
08 11 15 7 47 59.9980000			[0.04209145903587341, -0.7043337523937225]				[0.17796745151281357, -0.30596937611699104]			[-0.10173214599490166, -0.38416336849331856]		[-0.01450139656662941, 0.09051835164427757]		[0.7043144926428795, 0.5953465662896633]			[-0.20647958293557167, 0.26083480566740036]		[0.2041868306696415, -0.12666123360395432]
08 11 15 7 48 29.9980000			[0.12590128928422928, 0.33942246437072754]				[0.3554377220571041, -0.4280497059226036]			[-0.2467491291463375, 0.21902454644441605]		[-0.06376812607049942, 0.5492519252002239]		[0.46544160693883896, -0.21372995898127556]			[-0.08133762329816818, 0.1761065050959587]		[-0.38221587613224983, -0.03244931995868683]
08 11 15 7 48 59.9980000			[-0.26865803822875023, 0.44379299134016037]				[0.00976472720503807, -0.7890283614397049]			[-0.07762300223112106, -0.1410837285220623]		[-0.36938586458563805, 0.1503414399921894]		[0.15411916375160217, 0.3186313323676586]			[-0.5289179645478725, -0.40661463141441345]		[0.4170607924461365, -0.17117265611886978]
08 11 15 7 49 29.9980000			[-0.3494776524603367, 0.16229179501533508]				[0.6281830966472626, -1.3755576238036156]			[0.17358573898673058, -0.06675572320818901]		[-0.42870691791176796, 0.2704770974814892]		[0.30327239260077477, -0.09919677674770355]			[-0.011678934097290039, 0.26896728575229645]		[-0.02351139858365059, -0.7536716014146805]
08 11 15 7 49 59.9980000			[0.0626089982688427, -0.058937761932611465]				[0.4379006139934063, -1.2066459767520428]			[0.012485045939683914, -0.5962845720350742]		[0.007719032466411591, 0.16796330735087395]		[-0.09849284216761589, 0.1653163619339466]			[0.011646997183561325, 0.06742804870009422]		[0.26678166538476944, -1.0749139413237572]
08 11 15 7 50 29.9980000			[0.18597180768847466, -0.019124284386634827]				[0.37746235728263855, -0.720173042267561]			[-0.03697003051638603, -0.27749860286712646]		[0.0794154517352581, 0.4036257937550545]		[0.43095241487026215, -0.07831767573952675]			[0.531948696821928, 0.8814861923456192]		[-0.29479673132300377, -0.506979200989008]
08 11 15 7 50 59.9980000			[0.1375722400844097, -0.45334941148757935]				[0.3504525348544121, -0.26927609369158745]			[0.13824865594506264, -0.47020601481199265]		[0.26445409283041954, -0.24221379682421684]		[0.5173459649085999, 0.3686983957886696]			[-0.18707237765192986, 0.8177490085363388]		[0.2562595345079899, -0.4664107635617256]
08 11 15 7 51 29.9980000			[0.006242167204618454, -0.04911243915557861]				[0.3566918484866619, -0.3008693493902683]			[-0.2532245069742203, -0.5869570225477219]		[0.20826633274555206, -0.6881414838135242]		[-0.1424427330493927, 0.38757793232798576]			[0.03322405740618706, -0.16824915260076523]		[0.00872867926955223, -0.05683629587292671]
08 11 15 7 51 59.9980000			[0.20899922773241997, -0.05467290058732033]				[-0.293203454464674, -0.22284238785505295]			[0.02891455590724945, -0.26122739911079407]		[-0.04041215032339096, 0.031452786177396774]		[0.3934355489909649, -0.07615566626191139]			[0.571723211556673, 0.24524971097707748]		[-0.34354299306869507, 0.3835523799061775]
08 11 15 7 52 29.9980000			[0.05299073085188866, -0.02385302633047104]				[1.0421136878430843, -1.1327174603939056]			[0.1252800114452839, -0.13042647391557693]		[-0.014783337712287903, 0.0750257708132267]		[0.2316833883523941, -0.04722151532769203]			[0.057528503239154816, -0.18563352525234222]		[-0.012009423226118088, -0.431137315928936]
08 11 15 7 52 59.9980000			[0.05506419017910957, 0.29111164063215256]				[0.20709006115794182, -0.9568809978663921]			[0.016207732260227203, -0.3474426232278347]		[-0.17043258622288704, -0.14213668182492256]		[-0.45196088403463364, 0.031112905591726303]			[-0.12437118962407112, 0.2411845102906227]		[0.02044054865837097, -0.7297619096934795]
08 11 15 7 53 29.9980000			[-0.022048089653253555, -0.18682561814785004]				[0.38773196935653687, -0.148525420576334]			[-0.12482388690114021, -0.2634288817644119]		[0.04817013815045357, -0.23123834282159805]		[-0.33027347922325134, -0.0774357058107853]			[0.03666741028428078, 0.17396783083677292]		[0.14618166163563728, 0.24439850822091103]
08 11 15 7 53 59.9980000			[-0.07404499873518944, -0.04499953240156174]				[-0.048631422221660614, -0.48704805225133896]			[0.09461312368512154, -0.26514218375086784]		[0.06594275310635567, -0.07145081833004951]		[-0.2124941386282444, 0.2196030393242836]			[-0.29986032471060753, 0.6210643015801907]		[0.044950567185878754, -0.28355635702610016]
08 11 15 7 54 29.9980000			[0.009859599173069, 0.2081381417810917]				[-0.24959572777152061, -0.9981180429458618]			[-0.045032091438770294, -0.22121873870491982]		[0.0052167512476444244, 0.4082687459886074]		[0.0144362673163414, -0.1820380948483944]			[-0.022511053830385208, -0.5886564999818802]		[-0.06421971693634987, -0.4029936455190182]
08 11 15 7 54 59.9980000			[-0.24336910247802734, 0.08643429726362228]				[-0.1752309948205948, -0.4908217638731003]			[0.07575777173042297, -0.3939867690205574]		[-0.15413102880120277, 0.10661745443940163]		[-0.1279028318822384, 0.13157671317458153]			[0.29626940563321114, -0.2518814206123352]		[-0.22017205879092216, -0.4524201713502407]
08 11 15 7 55 29.9980000			[0.2513049878180027, 0.16618480160832405]				[-0.569134559482336, -0.4546811543405056]			[0.21102259680628777, -0.5872550643980503]		[-0.003182731568813324, 0.08697709813714027]		[-0.18010979518294334, 0.37890730053186417]			[0.31149666383862495, -0.4822690859436989]		[-0.8850238546729088, -0.06452539935708046]
08 11 15 7 55 59.9980000			[0.1441744826734066, -0.13893558830022812]				[0.36773229762911797, -0.0807473324239254]			[-0.13886338099837303, -0.29875507205724716]		[0.0064673833549022675, -0.19180256873369217]		[-0.2322188913822174, -0.06790248304605484]			[0.10118670389056206, -0.16428976878523827]		[-0.20626862347126007, 0.08287461847066879]
08 11 15 7 56 29.9980000			[0.27886321395635605, 0.2715761214494705]				[23900530.288511597, 23906476.191606686]			[0.09500878676772118, -0.358124241232872]		[0.18044142425060272, 0.29748354107141495]		[-0.28693370521068573, 0.825861245393753]			[0.16081974282860756, -0.7112110890448093]		[0.6362230218946934, 0.217142041772604]
08 11 15 7 56 59.9980000			[0.2681215740740299, -0.022152233868837357]							[0.011432919651269913, -0.48312605917453766]		[-0.0976388230919838, 0.006946582347154617]		[0.13822878524661064, 0.6173446588218212]			[-0.22984028980135918, 0.1967841386795044]		[0.33538252487778664, 0.7442761696875095]
08 11 15 7 57 29.9980000			[-0.45068323984742165, -0.18535541370511055]							[0.5839167423546314, 0.2769039385020733]		[-0.16798622533679008, -0.18921877816319466]		[-0.10724053904414177, 0.28558288514614105]			[-0.1601899154484272, 0.28238192200660706]		[0.4179402031004429, -0.034243520349264145]
08 11 15 7 57 59.9980000			[0.07713836058974266, 0.24325429275631905]							[0.3989419527351856, -0.44181808829307556]		[-0.2384536676108837, -0.013572704046964645]		[-0.5780744850635529, 0.3791770376265049]			[-0.3957001753151417, 0.07060561329126358]		[0.517335832118988, -0.4606531709432602]
08 11 15 7 58 29.9980000			[-0.1939673312008381, -0.6453055962920189]					[0.08124417066574097, 0.44096381589770317]		[0.009535025805234909, -0.04075908660888672]		[0.01820792630314827, -0.055696699768304825]		[0.2353639230132103, 0.8230549693107605]			[0.0659845806658268, 0.09387267380952835]		[-0.14178982749581337, 0.11740187928080559]
08 11 15 7 58 59.9980000			[0.4614277295768261, -0.21407515928149223]					[0.6822070628404617, 0.6220344752073288]		[0.14539487287402153, 0.1893351562321186]		[0.08588507771492004, -0.06784386187791824]		[0.1796443723142147, 0.1471974216401577]			[-0.3545512966811657, 0.21619629114866257]		[0.7790055796504021, -0.4776955433189869]
08 11 15 7 59 29.9980000			[0.03143913671374321, -0.49103616923093796]					[0.06984269246459007, -0.008431155234575272]		[-0.2661033980548382, 0.18742458522319794]		[0.03564092889428139, -0.491558950394392]		[-0.16710328310728073, 0.4798385463654995]			[-0.39965393766760826, 0.20786632597446442]		[0.9009137190878391, -0.10238151624798775]
08 11 15 7 59 59.9980000			[0.20695684477686882, -0.25633834302425385]					[0.0628756657242775, -0.5627540536224842]		[0.19077814742922783, -0.4146316945552826]		[-0.16445964947342873, -0.037563126534223557]		[-0.17623615637421608, 0.735566720366478]			[-0.3041611723601818, 0.026472970843315125]		[0.7092241644859314, 0.39607829600572586]
08 11 15 8 0 29.9980000			[-0.29228007420897484, -0.0264192596077919]					[-0.8019575513899326, -0.06436113640666008]		[0.00013323873281478882, -0.37770285457372665]		[0.4890347234904766, 0.05499371886253357]		[-0.531564399600029, 0.3334643132984638]			[-0.10561731457710266, -0.009563200175762177]		[-0.09970841184258461, -0.12266428396105766]
08 11 15 8 0 59.9980000			[-0.21194255352020264, -0.6821439191699028]					[-0.134476937353611, 0.03942794352769852]		[0.2120790183544159, -0.1873457282781601]		[-0.09322089329361916, -0.7032545953989029]		[0.03828773647546768, 0.21809976547956467]			[-0.26665718480944633, -0.09834743291139603]		[-0.4044906534254551, 0.231126569211483]
08 11 15 8 1 29.9980000			[-0.1301650032401085, -0.8421094715595245]					[-0.9305426478385925, 0.25530633330345154]		[0.3110019601881504, 0.03387725353240967]		[0.050767041742801666, -0.4196307323873043]		[-0.08869877830147743, 0.005708176642656326]			[-0.20447803661227226, -0.33213524520397186]		[-0.10638539865612984, 0.4980507493019104]
08 11 15 8 1 59.9980000			[-0.2863408140838146, -0.6641825437545776]					[0.507936991751194, 0.07214812189340591]		[-0.3721778728067875, -0.09125499427318573]		[0.0705253817141056, -0.6522041447460651]		[-0.23638097196817398, 0.18409664928913116]			[0.07890785858035088, -0.30467161163687706]		[0.23098525777459145, 0.08705991506576538]
08 11 15 8 2 29.9980000			[-0.07027920708060265, -0.42815426737070084]					[-0.15216322615742683, -0.0332547128200531]		[0.10451630130410194, -0.4719172939658165]		[0.6051860339939594, -0.2960052900016308]		[-0.6874432191252708, -0.26027677208185196]			[0.2510696239769459, -0.5654869899153709]		[0.12663592398166656, -0.34015849605202675]
08 11 15 8 2 59.9980000			[-0.290814321488142, -0.0036392994225025177]					[-0.03803897649049759, -0.09621431678533554]		[0.17319942265748978, 0.0637265183031559]		[0.1752697117626667, -0.49334534257650375]		[-0.48042868077754974, 0.06270317360758781]			[0.28360765427351, -0.07211322337388992]		[-0.30218540132045746, 0.41181307286024094]
08 11 15 8 3 29.9980000			[-0.34354720637202263, 0.3669465258717537]					[-0.18799738585948944, -0.10479722917079926]		[0.2945660687983036, -0.01741841435432434]		[-0.08026712760329247, -0.40361135080456734]		[-1.0412206836044788, 0.28038911521434784]			[-0.2960622049868107, 0.16931243240833282]		[-0.1685352437198162, -0.5877774432301521]
08 11 15 8 3 59.9980000			[0.2135523371398449, 0.10918688401579857]					[1.070582803338766, -0.026270359754562378]		[0.10676133260130882, 0.2427016794681549]		[-0.07592088356614113, 0.025025714188814163]		[-0.6374370753765106, 0.6135101616382599]			[0.33918657526373863, -0.24842417985200882]		[0.3882223665714264, -1.0345856957137585]
08 11 15 8 4 29.9980000			[0.23047665879130363, 0.44218509644269943]					[0.18291929736733437, 0.009192928671836853]		[-0.08899964764714241, 0.2493634857237339]		[-0.10258350148797035, 0.17790542915463448]		[-0.11352433264255524, 0.8963036425411701]			[0.3229593150317669, -0.43219155818223953]		[-0.3477588854730129, -0.3461438752710819]
08 11 15 8 4 59.9980000			[0.21777987107634544, -0.3906867839396]					[0.2360357530415058, -0.4067208468914032]		[-0.028437864035367966, -0.11579785495996475]		[0.29708677530288696, 0.362896341830492]		[0.7290914207696915, 0.5619073025882244]			[-0.04215614125132561, -0.4714294597506523]		[0.6750991120934486, 0.2728355973958969]
08 11 15 8 5 29.9980000			[0.6010528989136219, -0.13372110575437546]					[0.4490370973944664, -0.45518704503774643]		[0.061393994837999344, -0.1553434170782566]		[0.18504495918750763, -0.354460421949625]		[-0.08331459760665894, 0.41012129187583923]			[-0.5612593628466129, -0.4924064055085182]		[0.8385373242199421, 0.1801738701760769]
08 11 15 8 5 59.9980000			[0.048543937504291534, -0.004492707550525665]					[0.16787801310420036, -0.2459382526576519]		[-0.13409020379185677, -0.030332844704389572]		[0.05559367313981056, -0.33507758751511574]		[0.3908027894794941, 0.19839313253760338]			[-0.49723314866423607, -1.1101838573813438]		[0.653157752007246, 0.3734606243669987]
08 11 15 8 6 29.9980000			[0.0550040639936924, -0.2309044599533081]					[-0.34817007184028625, 0.13572188094258308]		[0.17532888427376747, -0.7186898440122604]		[0.13596321642398834, 0.19261133298277855]		[0.11777922511100769, -0.5249320976436138]			[0.04406065493822098, -0.4831053502857685]		[0.042763516306877136, 0.5091231763362885]
08 11 15 8 6 59.9980000			[-0.016602952033281326, 0.022443454712629318]					[-0.3312281295657158, 0.6364432983100414]		[0.2701389603316784, 0.030686039477586746]		[-0.16918688639998436, -0.09103892371058464]		[0.5231181308627129, -1.0834945142269135]			[0.10190542042255402, 0.16625991091132164]		[0.2338661290705204, -0.15995851904153824]
08 11 15 8 7 29.9980000			[-0.0787338875234127, -0.003857489675283432]					[-0.08774148672819138, -0.21513038501143456]		[0.11162225529551506, 0.0027177147567272186]		[0.1322707012295723, -0.4653441347181797]		[0.4503811486065388, -0.5832679346203804]			[0.6865212731063366, -0.4141162782907486]		[0.25272848829627037, -0.24204224348068237]
08 11 15 8 7 59.9980000			[0.4240164943039417, 0.4302322492003441]					[0.08206506818532944, -0.13855195045471191]		[-0.02003222331404686, -0.18460913747549057]		[0.22767412289977074, -0.3519219718873501]		[0.2854539677500725, -0.8794742748141289]			[0.16265792772173882, -0.6241242550313473]		[0.5221149288117886, -0.2878565713763237]
08 11 15 8 8 29.9980000			[0.22391807660460472, 0.4129682518541813]					[0.0181569941341877, 0.3485764153301716]		[0.05314503237605095, 0.03882089629769325]		[-0.0055411458015441895, -0.12763075157999992]		[-0.06857308000326157, -0.8983227610588074]			[0.1689228191971779, -0.3232348635792732]		[23538213.018965095, 23539639.74303761]
08 11 15 8 8 59.9980000			[0.03531874716281891, -0.005289211869239807]					[0.012896433472633362, -0.245377529412508]		[-0.03927988186478615, -0.5647635646164417]		[-0.03693271055817604, -0.3526496961712837]		[0.20442165061831474, 0.06564055010676384]			[0.2863621525466442, 0.19058476015925407]
08 11 15 8 9 29.9980000			[0.4420486278831959, -0.10204553604125977]					[-0.6113615706562996, 0.04317380487918854]		[0.033732470124959946, -0.3235190287232399]		[0.10223923996090889, -0.3677273355424404]		[-0.4226568304002285, 0.09494516626000404]			[0.2935277782380581, 0.5200929865241051]
08 11 15 8 9 59.9980000			[0.004407402127981186, -0.13521043211221695]					[-0.45336494222283363, -0.3023589886724949]		[-0.05137481912970543, -0.4791686572134495]		[0.1988273561000824, -0.7998991422355175]		[-0.31282613798975945, -0.601313304156065]			[-0.448794461786747, -0.072731614112854]
