# Supplementary material for: PyRINEX: a new multi-purpose Python package for GNSS RINEX data
Source: PeerJ Comput Sci. 2024 Jan 16;10:e1800. doi: 10.7717/peerj-cs.1800 (PMC10803049; doi:10.7717/peerj-cs.1800)
Supplement: Supplemental Information 4 [file peerj-cs-10-1800-s004.csv]

origin path	version	non English	origin marker	origin rec	origin ant	new path	marker	longitude	latitude	rec type	ant type
C:\Users\Administrator\OneDrive\桌面\重要ppt&论文\PyRINEX_TestData\for data cleaning\testdata\2008\Gyeong-gi\Unified control points\20081104\U0170\01703090.08o	2		0170	TRIMBLE 5700	TRM39105.00	C:\Users\Administrator\OneDrive\桌面\重要ppt&论文\PyRINEX_TestData\for data cleaning\result\08309\01703090.08o	0170	127.85425095129332	37.7040126452422	TRIMBLE 5700	TRM39105.00 NONE
C:\Users\Administrator\OneDrive\桌面\重要ppt&论文\PyRINEX_TestData\for data cleaning\testdata\2008\Gyeong-gi\Unified control points\20081104\U0171\01713090.08o	2		0171	TRIMBLE 5700	TRM39105.00	C:\Users\Administrator\OneDrive\桌面\重要ppt&论文\PyRINEX_TestData\for data cleaning\result\08309\01713090.08o	0171	127.92630909845067	37.64545093910886	TRIMBLE 5700	TRM39105.00 NONE
C:\Users\Administrator\OneDrive\桌面\重要ppt&论文\PyRINEX_TestData\for data cleaning\testdata\2008\Gyeong-gi\Unified control points\20081104\U0174\01743090.08o	2		0174	Unknown!	TRM39105.00	C:\Users\Administrator\OneDrive\桌面\重要ppt&论文\PyRINEX_TestData\for data cleaning\result\08309\01743090.08o	0174	128.1738167193577	37.720026258360235	TRIMBLE 5700	TRM39105.00 NONE
C:\Users\Administrator\OneDrive\桌面\重要ppt&论文\PyRINEX_TestData\for data cleaning\testdata\2008\Gyeong-gi\Unified control points\20081105\청일24\CH063100.08O	2	Non-English characters present	CH06	TPS GB1000	PG-A1	C:\Users\Administrator\OneDrive\桌面\重要ppt&论文\PyRINEX_TestData\for data cleaning\result\08310\CH063100.08O	CH06	128.13778243540924	37.519108436455205	TPS GB-1000	PG-A1 NONE
C:\Users\Administrator\OneDrive\桌面\重要ppt&论文\PyRINEX_TestData\for data cleaning\testdata\2008\Gyeong-gi\Unified control points\20081105\평창435\PA653100.08O	2	Non-English characters present	PA65	TPS GB1000	PG-A1	C:\Users\Administrator\OneDrive\桌面\重要ppt&论文\PyRINEX_TestData\for data cleaning\result\08310\PA653100.08O	PA65	128.39038397593185	37.36167646419067	TPS GB-1000	PG-A1 NONE
